# Supplementary material for: Modeling the Interplay between Photosynthesis, CO2 Fixation, and the Quinone Pool in a Purple Non-Sulfur Bacterium
Source: Sci Rep. 2019 Sep 2;9:12638. doi: 10.1038/s41598-019-49079-z (PMC6718658; doi:10.1038/s41598-019-49079-z)
Supplement: Supplementary file 1 — Supplementary File S1 [file 41598_2019_49079_MOESM1_ESM.xlsx]

## Sheet: Biomass Equation Construction
Metabolite	% dry wt	fr. Dry wt (g/gDW)	MSEED ID	mass (g/mol)	mol/gDW	mmol/gDW
Alanine	6	0.06	cpd00035	89	0.000674157	0.674157
Arginine	5.6	0.056	cpd00051	175	0.00032	0.32
Asparagine	3.6	0.036	cpd00132	132	0.000272727	0.272727
Aspartate	3.6	0.036	cpd00041	132	0.000272727	0.272727
Cysteine	0.3	0.003	cpd00084	121	2.47934e-05	0.0247934
Glutamine	4.15	0.0415	cpd00053	146	0.000284247	0.284247
Glutamate	4.15	0.0415	cpd00023	146	0.000284247	0.284247
Glycine	3.9	0.039	cpd00033	75	0.00052	0.52
Histidine	1.6	0.016	cpd00119	155	0.000103226	0.103226
Isoleucine	2.8	0.028	cpd00322	131	0.00021374	0.21374
Leucine	5.7	0.057	cpd00107	131	0.000435115	0.435115
Lysine	4.7	0.047	cpd00039	147	0.000319728	0.319728
Methionine	0.5	0.005	cpd00060	149	3.3557e-05	0.033557
Phenylalanine	3.2	0.032	cpd00066	165	0.000193939	0.193939
Proline	3.1	0.031	cpd00129	114	0.00027193	0.27193
Serine	2.8	0.028	cpd00054	105	0.000266667	0.266667
Threonine	3.6	0.036	cpd00161	119	0.000302521	0.302521
Tryptophan	0.2	0.002	cpd00065	204	9.80392e-06	0.00980392
Tyrosine	2	0.02	cpd00069	181	0.000110497	0.110497
Valine	3.7	0.037	cpd00156	117	0.000316239	0.316239
AMP	1.7	0.017	cpd00018	346	4.91329e-05	0.0491329
GMP	2.1	0.021	cpd00126	362	5.8011e-05	0.058011
UMP	1.4	0.014	cpd00091	323	4.33437e-05	0.0433437
CMP	1.6	0.016	cpd00046	322	4.96894e-05	0.0496894
dAMP	0.4	0.004	cpd00294	330	1.21212e-05	0.0121212
dGMP	0.8	0.008	cpd00296	346	2.31214e-05	0.0231214
dTMP	0.4	0.004	cpd00298	321	1.24611e-05	0.0124611
dCMP	0.8	0.008	cpd00206	306	2.61438e-05	0.0261438
phosphatidylglycerols	0.683	0.00683	cpd15723	749	9.11883e-06	0.00911883
phosphatidylglycerols	0.683	0.00683	cpd15540	777	8.79022e-06	0.00879022
phosphatidylglycerols	0.683	0.00683	cpd15722	749	9.11883e-06	0.00911883
phosphatidylethanolamine	2.05	0.0205	cpd15533	747	2.74431e-05	0.0274431
phosphatidylethanolamine	2.05	0.0205	cpd15696	719	2.85118e-05	0.0285118
phosphatidylethanolamine	2.05	0.0205	cpd15695	719	2.85118e-05	0.0285118
Peptidoglycan polymer (n subunits)	1.6	0.016	cpd15665	1982	8.07265e-06	0.00807265
LPS	2.2	0.022	cpd15432	4171	5.27451e-06	0.00527451
PHB	1	0.01	cpd03043	850	1.17647e-05	0.0117647
Glycogen	7	0.07	cpd00089	259	0.00027027	0.27027
BCH	1.1	0.011	cpd01845	610	1.80328e-05	0.0180328
Caroteniod	0.3	0.003	cpd03205	544	5.51471e-06	0.00551471
GSH	0.1615	0.001615	cpd00042	320	5.04688e-06	0.00504688
S-Adenosyl-L-methionine	0.1615	0.001615	cpd00017	320	5.04688e-06	0.00504688
ACP	0.1615	0.001615	cpd11493	320	5.04688e-06	0.00504688
Putrescine	0.1615	0.001615	cpd00118	320	5.04688e-06	0.00504688
Spermidine	0.1615	0.001615	cpd00264	320	5.04688e-06	0.00504688
Pyridoxal phosphate	0.1615	0.001615	cpd00016	320	5.04688e-06	0.00504688
Tetrahydrofolate	0.1615	0.001615	cpd00087	320	5.04688e-06	0.00504688
TPP	0.1615	0.001615	cpd00056	320	5.04688e-06	0.00504688
10-Formyltetrahydrofolate	0.1615	0.001615	cpd00201	320	5.04688e-06	0.00504688
Siroheme	0.1615	0.001615	cpd00557	320	5.04688e-06	0.00504688
5-Methyltetrahydrofolate	0.1615	0.001615	cpd00345	320	5.04688e-06	0.00504688
Heme	0.1615	0.001615	cpd00028	320	5.04688e-06	0.00504688
Riboflavin	0.1615	0.001615	cpd00220	320	5.04688e-06	0.00504688
Calomide	0.1615	0.001615	cpd00166	320	5.04688e-06	0.00504688
Bactoprenyl diphosphate	0.1615	0.001615	cpd02229	320	5.04688e-06	0.00504688
Cl-	0.1615	0.001615	cpd00099	320	5.04688e-06	0.00504688
Cu2+	0.1615	0.001615	cpd00058	320	5.04688e-06	0.00504688
Mg	0.1615	0.001615	cpd00254	320	5.04688e-06	0.00504688
fe3	0.1615	0.001615	cpd10516	320	5.04688e-06	0.00504688
Mn2+	0.1615	0.001615	cpd00030	320	5.04688e-06	0.00504688
Zn2+	0.1615	0.001615	cpd00034	320	5.04688e-06	0.00504688
Sulfate	0.1615	0.001615	cpd00048	320	5.04688e-06	0.00504688
Ca2+	0.1615	0.001615	cpd00063	320	5.04688e-06	0.00504688
Fe2+	0.1615	0.001615	cpd10515	320	5.04688e-06	0.00504688
Co2+	0.1615	0.001615	cpd00149	320	5.04688e-06	0.00504688
K+	0.1615	0.001615	cpd00205	320	5.04688e-06	0.00504688
Total wt %	99.998
