# Supplementary material for: Modeling the Interplay between Photosynthesis, CO2 Fixation, and the Quinone Pool in a Purple Non-Sulfur Bacterium
Source: Sci Rep. 2019 Sep 2;9:12638. doi: 10.1038/s41598-019-49079-z (PMC6718658; doi:10.1038/s41598-019-49079-z)
Supplement: Supplementary file 3 — Supplementary File S3 [file 41598_2019_49079_MOESM3_ESM.zip]

Archive with 35 entries (30 files):
- Supplementary File S3/iRpa940_EXCEL_model.xls
- Supplementary File S3/iRpa940_GAMS_simulations/
- Supplementary File S3/iRpa940_GAMS_simulations/Acetate/
- Supplementary File S3/iRpa940_GAMS_simulations/Acetate/CCM_reactions.txt
- Supplementary File S3/iRpa940_GAMS_simulations/Acetate/lower_bound_b.txt
- Supplementary File S3/iRpa940_GAMS_simulations/Acetate/metabolites.txt
- Supplementary File S3/iRpa940_GAMS_simulations/Acetate/pFBA_ace.gms
- Supplementary File S3/iRpa940_GAMS_simulations/Acetate/reactions_b.txt
- Supplementary File S3/iRpa940_GAMS_simulations/Acetate/sij_b.txt
- Supplementary File S3/iRpa940_GAMS_simulations/Acetate/upper_bound_b.txt
- Supplementary File S3/iRpa940_GAMS_simulations/Butyrate/
- Supplementary File S3/iRpa940_GAMS_simulations/Butyrate/CCM_reactions.txt
- Supplementary File S3/iRpa940_GAMS_simulations/Butyrate/lower_bound_b.txt
- Supplementary File S3/iRpa940_GAMS_simulations/Butyrate/metabolites.txt
- Supplementary File S3/iRpa940_GAMS_simulations/Butyrate/pFBA_but.gms
- Supplementary File S3/iRpa940_GAMS_simulations/Butyrate/reactions_b.txt
- Supplementary File S3/iRpa940_GAMS_simulations/Butyrate/sij_b.txt
- Supplementary File S3/iRpa940_GAMS_simulations/Butyrate/upper_bound_b.txt
- Supplementary File S3/iRpa940_GAMS_simulations/Fumarate/
- Supplementary File S3/iRpa940_GAMS_simulations/Fumarate/CCM_reactions.txt
- Supplementary File S3/iRpa940_GAMS_simulations/Fumarate/lower_bound_b.txt
- Supplementary File S3/iRpa940_GAMS_simulations/Fumarate/metabolites.txt
- Supplementary File S3/iRpa940_GAMS_simulations/Fumarate/pFBA_fum.gms
- Supplementary File S3/iRpa940_GAMS_simulations/Fumarate/reactions_b.txt
- Supplementary File S3/iRpa940_GAMS_simulations/Fumarate/sij_b.txt
- Supplementary File S3/iRpa940_GAMS_simulations/Fumarate/upper_bound_b.txt
- Supplementary File S3/iRpa940_GAMS_simulations/Succinate/
- Supplementary File S3/iRpa940_GAMS_simulations/Succinate/CCM_reactions.txt
- Supplementary File S3/iRpa940_GAMS_simulations/Succinate/lower_bound_b.txt
- Supplementary File S3/iRpa940_GAMS_simulations/Succinate/metabolites.txt
- Supplementary File S3/iRpa940_GAMS_simulations/Succinate/pFBA_suc.gms
- Supplementary File S3/iRpa940_GAMS_simulations/Succinate/reactions_b.txt
- Supplementary File S3/iRpa940_GAMS_simulations/Succinate/sij_b.txt
- Supplementary File S3/iRpa940_GAMS_simulations/Succinate/upper_bound_b.txt
- Supplementary File S3/iRpa940_SBML_model.xml
