# Supplementary material for: Modeling the Interplay between Photosynthesis, CO2 Fixation, and the Quinone Pool in a Purple Non-Sulfur Bacterium
Source: Sci Rep. 2019 Sep 2;9:12638. doi: 10.1038/s41598-019-49079-z (PMC6718658; doi:10.1038/s41598-019-49079-z)
Supplement: Supplementary file 3 — Supplementary File S3 [file 41598_2019_49079_MOESM3_ESM.zip › Supplementary File S3/iRpa940_EXCEL_model.xls]

## Sheet: ModelCompounds
id	name	formula	charge	inchikey	smiles	deltag	kegg id	ms id
cpd00443_c0	ABEE_c0	C7H6NO2	-1	ALYNCZNDIQEVRV-UHFFFAOYSA-M	Nc1ccc(C(-O)[O-])cc1	-48.99	C00568	cpd00443
cpd02920_c0	2-Amino-4-hydroxy-6-hydroxymethyl-7-8-dihydropteridinediphosphate_c0	C7H9N5O8P2	-2	FCQGJGLSOWZZON-UHFFFAOYSA-L	N-c1nc([O-])c2c([nH]1)NCC(COP(-O)(O)OP(-O)([O-])O)-N2	-423.61	C04807	cpd02920
cpd00012_c0	PPi_c0	HO7P2	-3	XPPKVPWEQAFLFU-UHFFFAOYSA-L	O-P([O-])([O-])OP(-O)(O)O	-480.93	C00013	cpd00012
cpd00067_c0	H+_c0	H	1	GPRLSGONYQIRFK-UHFFFAOYSA-N	[H+]	-9.53	C00080	cpd00067
cpd00683_c0	Dihydropteroate_c0	C14H13N6O3	-1	WBFYVDCHGVNRBH-UHFFFAOYSA-M	N-c1nc([O-])c2c([nH]1)NCC(CNc1ccc(C(-O)O)cc1)-N2	12.16	C00921	cpd00683
cpd00002_c0	ATP_c0	C10H13N5O13P3	-3	ZKHQWZAMYRWXGA-KQYNXXCUSA-K	Nc1ncnc2c1ncn2C1OC(COP(-O)([O-])OP(-O)(O)OP(-O)([O-])[O-])C(O)C1O	-673.85	C00002	cpd00002
cpd00033_c0	Glycine_c0	C2H5NO2	0	DHMQDGOQFOQNFH-UHFFFAOYSA-N	NCC(-O)O	-87.73	C00037	cpd00033
cpd00506_c0	gamma-Glutamylcysteine_c0	C8H13N2O5S	-1	RITKHVBHSGLULN-WHFBIAKZSA-M	NC(CCC([O-])-NC(CS)C(-O)O)C(-O)O	-190.374	C00669	cpd00506
cpd00008_c0	ADP_c0	C10H13N5O10P2	-2	XTWYTFMLZFPYCI-KQYNXXCUSA-L	Nc1ncnc2c1ncn2C1OC(COP(-O)(O)OP(-O)([O-])[O-])C(O)C1O	-465.85	C00008	cpd00008
cpd00009_c0	Phosphate_c0	HO4P	-2	NBIIXXVUZAFLBC-UHFFFAOYSA-L	O-P([O-])([O-])O	-261.974	C00009	cpd00009
cpd00042_c0	GSH_c0	C10H16N3O6S	-1	RWSXRVCMGQZWBV-WDSKDSINSA-M	NC(CCC([O-])-NC(CS)C(O)-NCC(-O)O)C(-O)O	-220.954	C00051	cpd00042
cpd00017_c0	S-Adenosyl-L-methionine_c0	C15H23N6O5S	1	MEFKEPWMEQBLKI-AIRLBKTGSA-O	C[S+](CCC(N)C(-O)O)CC1OC(n2cnc3c(N)ncnc32)C(O)C1O	-66.63	C00019	cpd00017
cpd00074_c0	S_c0	S	0	NINIDFKCEFEMDL-UHFFFAOYSA-N	[S]	-6.66	C00087	cpd00074
cpd01311_c0	Dethiobiotin_c0	C10H17N2O3	-1	AUTOLBMXDDTRRT-UHFFFAOYSA-M	CC1N-C(O)NC1CCCCCC(-O)[O-]	-115.31	C01909	cpd01311
cpd00060_c0	L-Methionine_c0	C5H11NO2S	0	FFEARJCKVFRZRR-BYPYZUCNSA-N	CSCCC(N)C(-O)O	-75.91	C00073	cpd00060
cpd00104_c0	BIOT_c0	C10H15N2O3S	-1	YBJHBAHKTGYVGT-ZKWXMUAHSA-M	O-C([O-])CCCCC1SCC2N-C(O)NC21	-109.02	C00120	cpd00104
cpd03091_c0	5'-Deoxyadenosine_c0	C10H13N5O3	0	XGYIMTFOTBMPFP-KQYNXXCUSA-N	CC1OC(n2cnc3c(N)ncnc32)C(O)C1O	-9.12	C05198	cpd03091
cpd00001_c0	H2O_c0	H2O	0	XLYOFNOQVPJJNP-UHFFFAOYSA-N	O	-56.687	C00001	cpd00001
cpd00022_c0	Acetyl-CoA_c0	C23H34N7O17P3S	-4	ZSLZBFCDCINBPY-ZSJPKINUSA-J	CC(-O)SCCN-C([O-])CCN-C([O-])C(O)C(C)(C)COP(-O)(O)OP(-O)(O)OCC1OC(n2cnc3c(N)ncnc32)C(O)C1OP(-O)([O-])[O-]	-785.83	C00024	cpd00022
cpd00054_c0	L-Serine_c0	C3H7NO3	0	MTCFGRXMJLQNBG-REOHCLBHSA-N	NC(CO)C(-O)O	-124.15	C00065	cpd00054
cpd00010_c0	CoA_c0	C21H32N7O16P3S	-4	RGJOEKWQDUBAIZ-IBOSZNHHSA-J	CC(C)(COP(-O)(O)OP(-O)(O)OCC1OC(n2cnc3c(N)ncnc32)C(O)C1OP(-O)([O-])[O-])C(O)C([O-])-NCCC([O-])-NCCS	-751.994	C00010	cpd00010
cpd00722_c0	O-Acetyl-L-serine_c0	C5H9NO4	0	VZXPDPZARILFQX-BYPYZUCNSA-N	CC(-O)OCC(N)C(-O)O	-161.6	C00979	cpd00722
cpd00046_c0	CMP_c0	C9H12N3O8P	-2	IERHLVCPSMICTF-XVFCMESISA-L	N-c1ccn(C2OC(COP(-O)([O-])O)C(O)C2O)c([O-])n1	-345.38	C00055	cpd00046
cpd00096_c0	CDP_c0	C9H13N3O11P2	-2	ZWIADYZPOWUWEW-XVFCMESISA-L	N-c1ccn(C2OC(COP(-O)(O)OP(-O)([O-])O)C(O)C2O)c([O-])n1	-553.38	C00112	cpd00096
cpd00037_c0	UDP-N-acetylglucosamine_c0	C17H25N3O17P2	-2	LFTYTUAZOPRMMI-CFRASDGPSA-L	CC([O-])-NC1C(OP(-O)(O)OP(-O)(O)OCC2OC(n3ccc([O-])nc3-O)C(O)C2O)OC(CO)C(O)C1O	-756.9	C00043	cpd00037
cpd03494_c0	Undecaprenyl-diphospho-N-acetylmuramoyl-L-alanyl-D-glutamyl-meso-2-6-diaminopimeloyl-D-alanyl-D-alanine_c0	C87H139N7O23P2	-4	PNWZQTONLRRPST-KLDRQJOASA-J	CC(C)-CCCC(C)-CCCC(C)-CCCC(C)-CCCC(C)-CCCC(C)-CCCC(C)-CCCC(C)-CCCC(C)-CCCC(C)-CCCC(C)-CCOP(-O)(O)OP(-O)(O)OC1OC(CO)C(O)C(OC(C)C(O)-NC(C)C([O-])-NC(CCC([O-])-NC(CCCC(N)C(-O)O)C(O)-NC(C)C([O-])-NC(C)C(-O)O)C(-O)O)C1N-C(C)[O-]	-678.6	C05897	cpd03494
cpd00014_c0	UDP_c0	C9H12N2O12P2	-2	XCCTYIAWTASOJW-XVFCMESISA-L	O-c1nc([O-])ccn1C1OC(COP(-O)(O)OP(-O)([O-])O)C(O)C1O	-605.77	C00015	cpd00014
cpd03495_c0	Undecaprenyl-diphospho-N-acetylmuramoyl--N-acetylglucosamine-L-ala-D-glu-meso-2-6-diaminopimeloyl-D-ala-D-ala_c0	C95H152N8O28P2	-4	OXJNZXDFVLDLEI-MBCYCBSHSA-J	CC(C)-CCCC(C)-CCCC(C)-CCCC(C)-CCCC(C)-CCCC(C)-CCCC(C)-CCCC(C)-CCCC(C)-CCCC(C)-CCCC(C)-CCOP(-O)(O)OP(-O)(O)OC1OC(CO)C(OC2OC(CO)C(O)C(O)C2N-C(C)[O-])C(OC(C)C(O)-NC(C)C(O)-NC(CCC([O-])-NC(CCCC(N)C(-O)O)C(O)-NC(C)C([O-])-NC(C)C(-O)O)C(-O)O)C1N-C(C)[O-]	-831.43	C05898	cpd03495
cpd11440_c0	fa6_c0	C16H31O2	-1			-64.07		cpd11440
cpd00018_c0	AMP_c0	C10H12N5O7P	-2	UDMBCSSLTHHNCD-KQYNXXCUSA-L	Nc1ncnc2c1ncn2C1OC(COP(-O)([O-])[O-])C(O)C1O	-257.85	C00020	cpd00018
cpd11441_c0	fa6coa_c0	C37H63N7O17P3S	-3			-764.96		cpd11441
cpd00023_c0	L-Glutamate_c0	C5H8NO4	-1	WHUUTDBJXJRKMK-VKHMYHEASA-M	NC(CCC(-O)[O-])C(-O)O	-164.13	C00025	cpd00023
cpd00084_c0	L-Cysteine_c0	C3H7NO2S	0	XUJNEKJLAYXESH-REOHCLBHSA-N	NC(CS)C(-O)O	-83.394	C00097	cpd00084
cpd00308_c0	Malonate_c0	C3H2O4	-2	OFOBLEOULBTSOW-UHFFFAOYSA-L	O-C([O-])CC(-O)[O-]	-164.58	C00383	cpd00308
cpd11494_c0	Acetyl-ACP_c0	C13H24N2O8PRS	-2				C03939	cpd11494
cpd00029_c0	Acetate_c0	C2H3O2	-1	QTBSBXVTEAMEQO-UHFFFAOYSA-M	CC(-O)[O-]	-88.29	C00033	cpd00029
cpd11492_c0	Malonyl-acyl-carrierprotein-_c0	C14H24N2O10PRS	-2				C01209	cpd11492
cpd00015_c0	FAD_c0	C27H30N9O15P2	-3	IMGVNJNCCGXBHD-UYBVJOGSSA-K	Cc1cc2nc3c([O-])nc(-O)nc-3n(CC(O)C(O)C(O)COP(-O)([O-])OP(-O)([O-])OCC3OC([n+]4c[nH]c5c(N)ncnc54)C(O)C3O)c2cc1C	-515.07	C00016	cpd00015
cpd00130_c0	L-Malate_c0	C4H4O5	-2	BJEPYKJPYRNKOW-REOHCLBHSA-L	O-C([O-])CC(O)C(-O)[O-]	-201	C00149	cpd00130
cpd00032_c0	Oxaloacetate_c0	C4H2O5	-2	KHPXUQMNIQBQEV-UHFFFAOYSA-L	O-C([O-])CC(-O)C(-O)[O-]	-190.52	C00036	cpd00032
cpd00982_c0	FADH2_c0	C27H33N9O15P2	-2	YPZRHBJKEMOYQH-UYBVJOGSSA-L	Cc1cc2c(cc1C)N(CC(O)C(O)C(O)COP(-O)(O)OP(-O)(O)OCC1OC(n3cnc4c(N)ncnc43)C(O)C1O)c1nc([O-])nc([O-])c1N2	-538.18	C01352	cpd00982
cpd00533_c0	dCDP_c0	C9H13N3O10P2	-2	FTDHDKPUHBLBTL-SHYZEUOFSA-L	N-c1ccn(C2CC(O)C(COP(-O)(O)OP(-O)([O-])O)O2)c([O-])n1	-513.54	C00705	cpd00533
cpd00356_c0	dCTP_c0	C9H13N3O13P3	-3	RGWHQCVHVJXOKC-SHYZEUOFSA-K	N-c1ccn(C2CC(O)C(COP(-O)(O)OP(-O)(O)OP(-O)([O-])[O-])O2)c([O-])n1	-721.54	C00458	cpd00356
cpd00006_c0	NADP_c0	C21H25N7O17P3	-3	XJLXINKUBYWONI-NNYOXOHSSA-K	N-C([O-])c1ccc[n+](C2OC(COP(-O)(O)OP(-O)([O-])OCC3OC(n4cnc5c(N)ncnc54)C(OP(-O)([O-])[O-])C3O)C(O)C2O)c1	-742.09	C00006	cpd00006
cpd00842_c0	(S)-3-Hydroxybutyryl-CoA_c0	C25H38N7O18P3S	-4	QHHKKMYHDBRONY-BEVJUKKNSA-J	CC(O)CC(-O)SCCN-C([O-])CCN-C([O-])C(O)C(C)(C)COP(-O)(O)OP(-O)(O)OCC1OC(n2cnc3c(N)ncnc32)C(O)C1OP(-O)([O-])[O-]	-820.63	C01144	cpd00842
cpd00005_c0	NADPH_c0	C21H26N7O17P3	-4	ACFIXJIJDZMPPO-NNYOXOHSSA-J	N-C([O-])C1-CN(C2OC(COP(-O)([O-])OP(-O)(O)OCC3OC(n4cnc5c(N)ncnc54)C(OP(-O)([O-])[O-])C3O)C(O)C2O)C-CC1	-736.82	C00005	cpd00005
cpd00279_c0	Acetoacetyl-CoA_c0	C25H36N7O18P3S	-4	OJFDKHTZOUZBOS-CITAKDKDSA-J	CC(-O)CC(-O)SCCN-C([O-])CCN-C([O-])C(O)C(C)(C)COP(-O)(O)OP(-O)(O)OCC1OC(n2cnc3c(N)ncnc32)C(O)C1OP(-O)([O-])[O-]	-812.61	C00332	cpd00279
cpd00083_c0	GDP-mannose_c0	C16H23N5O16P2	-2	MVMSCBBUIHUTGJ-GDJBGNAASA-L	N-c1nc([O-])c2ncn(C3OC(COP(-O)([O-])OP(-O)(O)OC4OC(CO)C(O)C(O)C4O)C(O)C3O)c2[nH]1	-673.08	C00096	cpd00083
cpd00900_c0	GDP-4-dehydro-D-rhamnose_c0	C16H21N5O15P2	-2	PNHLMHWWFOPQLK-BKUUWRAGSA-L	CC1OC(OP(-O)(O)OP(-O)([O-])OCC2OC(n3cnc4c([O-])nc(-N)[nH]c43)C(O)C2O)C(O)C(O)C1-O	-630.29	C01222	cpd00900
cpd00137_c0	Citrate_c0	C6H5O7	-3	KRKNYBCHXYNGOX-UHFFFAOYSA-K	O-C([O-])CC(O)(CC(-O)[O-])C(-O)[O-]	-280.44	C00158	cpd00137
cpd00260_c0	Isocitrate_c0	C6H5O7	-3	ODBLHEXUDAPZAU-UHFFFAOYSA-K	O-C([O-])CC(C(-O)[O-])C(O)C(-O)[O-]	-279.02	C00311	cpd00260
cpd09823_c0	2-Naphthoyl-CoA_c0	C32H39N7O17P3S	-3	DPWZDDZXXDPFNM-YGFBVEKBSA-J	CC(C)(COP(-O)(O)OP(-O)(O)OCC1OC(n2cnc3c(N)ncnc32)C(O)C1OP(-O)([O-])[O-])C(O)C([O-])-NCCC([O-])-NCCSC(-O)c1ccc2ccccc2c1	-742.319	C14120	cpd09823
cpd09804_c0	2-Naphthoic acid_c0	C11H7O2	-1	UOBYKYZJUGYBDK-UHFFFAOYSA-M	O-C([O-])c1ccc2ccccc2c1	-43.239	C14101	cpd09804
cpd00521_c0	dTDP-4-oxo-6-deoxy-D-glucose_c0	C16H22N2O15P2	-2	PSXWNITXWWECNY-UCBTUHGZSA-L	Cc1cn(C2CC(O)C(COP(-O)([O-])OP(-O)(O)OC3OC(C)C(-O)C(O)C3O)O2)c(-O)nc1[O-]	-680.33	C11907	cpd00521
cpd00522_c0	dTDP-4-oxo-L-rhamnose_c0	C16H22N2O15P2	-2	PSXWNITXWWECNY-LPVGZGSHSA-L	Cc1cn(C2CC(O)C(COP(-O)([O-])OP(-O)(O)OC3OC(C)C(-O)C(O)C3O)O2)c(-O)nc1[O-]	-680.33	C00688	cpd00522
cpd00003_c0	NAD_c0	C21H26N7O14P2	-1	BAWFJGJZGIEFAR-NNYOXOHSSA-M	N-C([O-])c1ccc[n+](C2OC(COP(-O)(O)OP(-O)([O-])OCC3OC(n4cnc5c(N)ncnc54)C(O)C3O)C(O)C2O)c1	-529.59	C00003	cpd00003
cpd03113_c0	(S)-3-Hydroxyhexadecanoyl-CoA_c0	C37H62N7O18P3S	-4	DEHLMTDDPWDRDR-QQOJFMBSSA-J	CCCCCCCCCCCCCC(O)CC(-O)SCCN-C([O-])CCN-C([O-])C(O)C(C)(C)COP(-O)(O)OP(-O)(O)OCC1OC(n2cnc3c(N)ncnc32)C(O)C1OP(-O)([O-])[O-]	-801.19	C05258	cpd03113
cpd00004_c0	NADH_c0	C21H27N7O14P2	-2	BOPGDPNILDQYTO-NNYOXOHSSA-L	N-C([O-])C1-CN(C2OC(COP(-O)([O-])OP(-O)(O)OCC3OC(n4cnc5c(N)ncnc54)C(O)C3O)C(O)C2O)C-CC1	-524.32	C00004	cpd00004
cpd03114_c0	3-Oxopalmitoyl-CoA_c0	C37H60N7O18P3S	-4	NQMPLXPCRJOSHL-BBECNAHFSA-J	CCCCCCCCCCCCCC(-O)CC(-O)SCCN-C([O-])CCN-C([O-])C(O)C(C)(C)COP(-O)(O)OP(-O)(O)OCC1OC(n2cnc3c(N)ncnc32)C(O)C1OP(-O)([O-])[O-]	-793.17	C05259	cpd03114
cpd01015_c0	Cyanate_c0	CNO	-1	XLJMAIOERFSOGZ-UHFFFAOYSA-M	N#C[O-]	-23.3	C01417	cpd01015
cpd01101_c0	Carbamate_c0	CH2NO2	-1	KXDHJXZQYSOELW-UHFFFAOYSA-M	NC(-O)[O-]	-95.7	C01563	cpd01101
cpd11466_c0	Myristoyl-ACP_c0	C25H48N2O8PRS	-2				C05761	cpd11466
cpd01695_c0	Myristoyl-CoA_c0	C35H58N7O17P3S	-4	DUAFKXOFBZQTQE-QSGBVPJFSA-J	CCCCCCCCCCCCCC(-O)SCCN-C([O-])CCN-C([O-])C(O)C(C)(C)COP(-O)(O)OP(-O)(O)OCC1OC(n2cnc3c(N)ncnc32)C(O)C1OP(-O)([O-])[O-]	-766.39	C02593	cpd01695
cpd11493_c0	ACP_c0	C11H22N2O7PRS	-2				C00229	cpd11493
cpd07923_c0	2'-Deoxy-5-hydroxymethylcytidine-5'-diphosphate_c0	C10H15N3O11P2	-2	RQKDPSTWKKMBPM-UHFFFAOYSA-L	N-c1nc([O-])n(C2CC(O)C(COP(-O)(O)OP(-O)([O-])O)O2)cc1CO	-550.18	C11038	cpd07923
cpd07924_c0	2'-Deoxy-5-hydroxymethylcytidine-5'-triphosphate_c0	C10H15N3O14P3	-3	DLHNIFPAUZVLLA-XLPZGREQSA-K	N-c1nc([O-])n(C2CC(O)C(COP(-O)(O)OP(-O)(O)OP(-O)([O-])[O-])O2)cc1CO	-758.18	C11039	cpd07924
cpd08739_c0	trans-2-Methyl-5-isopropylhexa-2,5-dienal_c0	C10H16O	0	KDMDLRXLBMMBSU-WEVVVXLNSA-N	C-C(CC-C(C)C-O)C(C)C	14.87	C11942	cpd08739
cpd08740_c0	trans-2-Methyl-5-isopropylhexa-2,5-dienoic acid_c0	C10H15O2	-1	HZNKOKJSWBRPRJ-RMKNXTFCSA-M	C-C(CC-C(C)C(-O)[O-])C(C)C	-37.83	C11943	cpd08740
cpd17042_c0	DNA replication_c0	null	0					cpd17042
cpd11640_c0	H2_c0	H2	0	UFHFLCQGNIYNRP-UHFFFAOYSA-N	[HH]	4.2065	C00282	cpd11640
cpd15560_c0	Ubiquinone-8_c0	C49H74O4	0	ICFIZJQGJAJRSU-SGHXUWJISA-N	COC1-C(OC)C(-O)C(CC-C(C)CCC-C(C)CCC-C(C)CCC-C(C)CCC-C(C)CCC-C(C)CCC-C(C)CCC-C(C)C)-C(C)C1-O	142.5	C17569	cpd15560
cpd00067_e0	H+_e0	H	1	GPRLSGONYQIRFK-UHFFFAOYSA-N	[H+]	-9.53	C00080	cpd00067
cpd15561_c0	Ubiquinol-8_c0	C49H76O4	0	LOJUQFSPYHMHEO-SGHXUWJISA-N	COc1c(O)c(C)c(CC-C(C)CCC-C(C)CCC-C(C)CCC-C(C)CCC-C(C)CCC-C(C)CCC-C(C)CCC-C(C)C)c(O)c1OC	120.8		cpd15561
cpd08289_c0	1-deoxy-D-xylulose5-phosphate_c0	C5H9O7P	-2	AJPADPZSRRUGHI-RFZPGFLSSA-L	CC(-O)C(O)C(O)COP(-O)([O-])[O-]	-357.27	C11437	cpd08289
cpd08449_c0	3-Amino-2-oxopropyl phosphate_c0	C3H7NO5P	-1	HIQNVODXENYOFK-UHFFFAOYSA-M	NCC(-O)COP(-O)([O-])O	-285.41	C11638	cpd08449
cpd00478_c0	Pyridoxine phosphate_c0	C8H10NO6P	-2	WHOMFKWHIQZTHY-UHFFFAOYSA-L	Cc1ncc(COP(-O)([O-])O)c(CO)c1[O-]	-279.93	C00627	cpd00478
cpd00246_c0	Inosine_c0	C10H12N4O5	0	UGQMRVRMYYASKQ-KQYNXXCUSA-N	OCC1OC(n2cnc3c(O)ncnc32)C(O)C1O	-101.08	C00294	cpd00246
cpd00226_c0	HYXN_c0	C5H4N4O	0	FDGQSTZJBFJUBT-UHFFFAOYSA-N	Oc1ncnc2[nH]cnc12	23.12	C00262	cpd00226
cpd00475_c0	Ribose 1-phosphate_c0	C5H9O8P	-2	YXJDFQJKERBOBM-TXICZTDVSA-L	O-P([O-])([O-])OC1OC(CO)C(O)C1O	-394.12	C00620	cpd00475
cpd03572_c0	(S)-3-Hydroxyisobutyryl-CoA_c0	C25H38N7O18P3S	-4	WWEOGFZEFHPUAM-UQCJFRAESA-J	CC(CO)C(-O)SCCN-C([O-])CCN-C([O-])C(O)C(C)(C)COP(-O)(O)OP(-O)(O)OCC1OC(n2cnc3c(N)ncnc32)C(O)C1OP(-O)([O-])[O-]	-820.63	C06000	cpd03572
cpd00876_c0	3-Hydroxyisobutyrate_c0	C4H7O3	-1	DBXBTMSZEOQQDU-VKHMYHEASA-M	CC(CO)C(-O)[O-]	-121.55	C01188	cpd00876
cpd15688_c0	CDP-1,2-diisohexadecanoylglycerol_c0	C44H79N3O15P2	-2			-641.22		cpd15688
cpd15694_c0	Diisohexadecanoylphosphatidylserine_c0	C38H72NO10P	-2			-425.5		cpd15694
cpd00024_c0	2-Oxoglutarate_c0	C5H4O5	-2	KPGXRSRHYNQIFN-UHFFFAOYSA-L	O-C([O-])CCC(-O)C(-O)[O-]	-188.9	C00026	cpd00024
cpd02685_c0	N-acetyl-LL-2,6-diaminopimelate_c0	C9H15N2O5	-1	KYVLWJXMCBZDRL-BQBZGAKWSA-M	CC([O-])-NC(CCCC(N)C(-O)O)C(-O)O	-193.28	C04390	cpd02685
cpd03289_c0	L-2-Acetamido-6-oxopimelate_c0	C9H11NO6	-2	RVHKMLVNOXVQRH-LURJTMIESA-L	CC([O-])-NC(CCCC(-O)C(-O)O)C(-O)[O-]	-218.05	C05539	cpd03289
cpd02519_c0	Guanidinoethyl methyl phosphate_c0	C4H12N3O4P	0	PTALSLHNZQRENZ-UHFFFAOYSA-N	COP(-O)(O)OCCNC(-N)N	-228.77	C04071	cpd02519
cpd02744_c0	N'-Phosphoguanidinoethyl methyl phosphate_c0	C4H11N3O7P2	-2	SKVVAASQKFJYKN-UHFFFAOYSA-L	COP(-O)(O)OCCNC(-N)NP(-O)([O-])[O-]	-425.31	C04503	cpd02744
cpd00206_c0	dCMP_c0	C9H12N3O7P	-2	NCMVOABPESMRCP-SHYZEUOFSA-L	N-c1ccn(C2CC(O)C(COP(-O)([O-])O)O2)c([O-])n1	-305.54	C00239	cpd00206
cpd02234_c0	(R)-3-Hydroxybutanoyl-CoA_c0	C25H38N7O18P3S	-4	QHHKKMYHDBRONY-WZZMXTMRSA-J	CC(O)CC(-O)SCCN-C([O-])CCN-C([O-])C(O)C(C)(C)COP(-O)(O)OP(-O)(O)OCC1OC(n2cnc3c(N)ncnc32)C(O)C1OP(-O)([O-])[O-]	-820.63	C03561	cpd02234
cpd00650_c0	Crotonyl-CoA_c0	C25H36N7O17P3S	-4	KFWWCMJSYSSPSK-PAXLJYGASA-J	CC-CC(-O)SCCN-C([O-])CCN-C([O-])C(O)C(C)(C)COP(-O)(O)OP(-O)(O)OCC1OC(n2cnc3c(N)ncnc32)C(O)C1OP(-O)([O-])[O-]	-761.78	C00877	cpd00650
cpd00020_c0	Pyruvate_c0	C3H3O3	-1	LCTONWCANYUPML-UHFFFAOYSA-M	CC(-O)C(-O)[O-]	-112.69	C00022	cpd00020
cpd00070_c0	Malonyl-CoA_c0	C24H33N7O19P3S	-5	LTYOQGRJFJAKNA-DVVLENMVSA-I	CC(C)(COP(-O)(O)OP(-O)(O)OCC1OC(n2cnc3c(N)ncnc32)C(O)C1OP(-O)([O-])[O-])C(O)C([O-])-NCCC([O-])-NCCSC(-O)CC(-O)[O-]	-863.66	C00083	cpd00070
cpd02375_c0	Adenylosuccinate_c0	C14H14N5O11P	-4	OFBHPPMPBOJXRT-DPXQIYNJSA-J	O-C([O-])CC(Nc1ncnc2c1ncn2C1OC(COP(-O)([O-])[O-])C(O)C1O)C(-O)[O-]	-408.89	C03794	cpd02375
cpd00106_c0	Fumarate_c0	C4H2O4	-2	VZCYOOQTPOCHFL-OWOJBTEDSA-L	O-C([O-])C-CC(-O)[O-]	-143.7	C00122	cpd00106
cpd00026_c0	UDP-glucose_c0	C15H22N2O17P2	-2	HSCJRCZFDFQWRP-JZMIEXBBSA-L	O-c1nc([O-])ccn1C1OC(COP(-O)([O-])OP(-O)(O)OC2OC(CO)C(O)C(O)C2O)C(O)C1O	-762.55	C00029	cpd00026
cpd00144_c0	UDPglucuronate_c0	C15H19N2O18P2	-3	HDYANYHVCAPMJV-LXQIFKJMSA-K	O-C([O-])C1OC(OP(-O)(O)OP(-O)([O-])OCC2OC(n3ccc([O-])nc3-O)C(O)C2O)C(O)C(O)C1O	-805.77	C00167	cpd00144
cpd02097_c0	L-Glutamyl 5-phosphate_c0	C5H8NO7P	-2	PJRXVIJAERNUIP-VKHMYHEASA-L	NC(CCC(-O)OP(-O)([O-])O)C(-O)[O-]	-379.03	C03287	cpd02097
cpd02168_c0	Prephytoene diphosphate_c0	C40H66O7P2	-2	RVCNKTPCHZNAAO-XGYYIUAYSA-L	CC(C)-CCCC(C)-CCCC(C)-CCCC(C)-CC1C(COP(-O)(O)OP(-O)([O-])[O-])C1(C)CCC-C(C)CCC-C(C)CCC-C(C)C	-246.69	C03427	cpd02168
cpd03211_c0	15-cis-Phytoene_c0	C40H64	0	YVLPJIGOMTXXLP-BHLJUDRVSA-N	CC(C)-CCCC(C)-CCCC(C)-CCCC(C)-CC-CC-C(C)CCC-C(C)CCC-C(C)CCC-C(C)C	230.58	C05421	cpd03211
cpd00093_c0	Anthranilate_c0	C7H6NO2	-1	RWZYAGGXGHYGMB-UHFFFAOYSA-M	Nc1ccccc1C(-O)[O-]	-48.99	C00108	cpd00093
cpd02014_c0	N-Malonylanthranilate_c0	C10H7NO5	-2	ZDSSCYCDBASEJQ-UHFFFAOYSA-L	O-C([O-])CC([O-])-Nc1ccccc1C(-O)O	-164.71	C03147	cpd02014
cpd00654_c0	Deoxycytidine_c0	C9H13N3O4	0	CKTSBUTUHBMZGZ-SHYZEUOFSA-N	N-c1ccn(C2CC(O)C(CO)O2)c(O)n1	-93.04	C00881	cpd00654
cpd03640_c0	6-Oxohexanoate_c0	C6H9O3	-1	PNPPVRALIYXJBW-UHFFFAOYSA-M	O-CCCCCC(-O)[O-]	-107.02	C06102	cpd03640
cpd03643_c0	Cyclohexan-1,2-dione_c0	C6H8O2	0	OILAIQUEIWYQPH-UHFFFAOYSA-N	O-C1CCCCC1-O	-45.02	C06105	cpd03643
cpd00011_c0	CO2_c0	CO2	0	CURLTUGMZLYLDI-UHFFFAOYSA-N	O-C-O	-92.26	C00011	cpd00011
cpd03349_c0	5-Hydroxykynurenamine_c0	C9H13N2O2	1	JANBBPTXDKFOQR-UHFFFAOYSA-O	Nc1ccc(O)cc1C(-O)CC[NH3+]	-36.78	C05638	cpd03349
cpd03362_c0	5-Hydroxykynurenine_c0	C10H12N2O4	0	OTDQYOVYQQZAJL-QMMMGPOBSA-N	Nc1ccc(O)cc1C(-O)CC(N)C(-O)O	-116.42	C05651	cpd03362
cpd02021_c0	Succinylbenzoyl-CoA_c0	C32H39N7O20P3S	-5	KVAQAPQXOXTRAE-UHFFFAOYSA-I	CC(C)(COP(-O)(O)OP(-O)(O)OCC1OC(n2cnc3c(N)ncnc32)C(O)C1OP(-O)([O-])[O-])C(O)C([O-])-NCCC([O-])-NCCSC(-O)CCC(-O)c1ccccc1C(-O)[O-]	-859.92	C03160	cpd02021
cpd02295_c0	1-4-Dihydroxy-2-naphthoate_c0	C11H7O4	-1	VOJUXHHACRXLTD-UHFFFAOYSA-M	O-C(O)c1cc([O-])c2ccccc2c1O	-122.199	C03657	cpd02295
cpd15317_c0	1-Acyl-sn-glycero-3-phosphoethanolamine hexadec-9-enoyl_c0	C21H42NO7P	0			-304.1		cpd15317
cpd00908_c0	Glycerophosphoethanolamine_c0	C5H14NO6P	0	JZNWSCPGTDBMEW-UHFFFAOYSA-N	NCCOP(-O)(O)OCC(O)CO	-311.69	C01233	cpd00908
cpd15237_c0	hexadecenoate_c0	C16H29O2	-1			-41.71		cpd15237
cpd11576_e0	L-methionine R-oxide_e0	C5H11NO3S	0					cpd11576
cpd11576_c0	L-methionine R-oxide_c0	C5H11NO3S	0					cpd11576
cpd00311_c0	Guanosine_c0	C10H13N5O5	0	NYHBQMYGNKIUIF-UUOKFMHZSA-N	N-c1nc(O)c2ncn(C3OC(CO)C(O)C3O)c2[nH]1	-95.8	C00387	cpd00311
cpd00013_c0	NH3_c0	H4N	1	QGZKDVFQNNGYKY-UHFFFAOYSA-O	[NH4+]	-18.97	C00014	cpd00013
cpd01217_c0	Xanthosine_c0	C10H12N4O6	0	UBORTCNDUKBEOP-UUOKFMHZSA-N	OCC1OC(n2cnc3c(O)nc(O)nc32)C(O)C1O	-151.93	C01762	cpd01217
cpd00807_c0	L-histidinol-phosphate_c0	C6H11N3O4P	-1	CWNDERHTHMWBSI-YFKPBYRVSA-M	NC(COP(-O)([O-])O)Cc1cnc[nH]1	-214.91	C01100	cpd00807
cpd00930_c0	imidazole acetol-phosphate_c0	C6H7N2O5P	-2	YCFFMSOLUMRAMD-UHFFFAOYSA-L	O-C(COP(-O)([O-])[O-])Cc1cnc[nH]1	-242.14	C01267	cpd00930
cpd11999_c0	Deoxylimonate_c0	C26H31O8	-1	NLNLACOJSWLNHE-UHFFFAOYSA-M	CC1-C2CC(-O)OC(c3ccoc3)C2(C)CCC1C12COC(-O)CC1OC(C)(C)C2CC(-O)[O-]	-215.34	C02027	cpd11999
cpd12503_c0	Deoxylimononic acid D-ring-lactone_c0	C26H32O9	-2	BQKCYOXFBVKBDA-UHFFFAOYSA-L	CC1-C2CC(-O)OC(c3ccoc3)C2(C)CCC1C1(CO)C(CC(-O)[O-])OC(C)(C)C1CC(-O)[O-]	-258.76	C04251	cpd12503
cpd00118_c0	Putrescine_c0	C4H14N2	2	KIDHWZJUCRJVML-UHFFFAOYSA-P	[NH3+]CCCC[NH3+]	-6.02	C00134	cpd00118
cpd00264_c0	Spermidine_c0	C7H22N3	3	ATHGHQPFGPMSJY-UHFFFAOYSA-Q	[NH3+]CCCC[NH2+]CCC[NH3+]	4.79	C00315	cpd00264
cpd00726_c0	1,3-Propanediamine_c0	C3H12N2	2	XFNJVJPLKCPIBV-UHFFFAOYSA-P	[NH3+]CCC[NH3+]	-7.64	C00986	cpd00726
cpd03802_c0	Homospermidine_c0	C8H24N3	3	UODZHRGDSPLRMD-UHFFFAOYSA-Q	[NH3+]CCCC[NH2+]CCCC[NH3+]	6.41	C06366	cpd03802
cpd02961_c0	Dihydroneopterin_c0	C9H13N5O4	0	YQIFAMYNGGOTFB-XINAWCOVSA-N	N-c1nc(O)c2c([nH]1)NCC(C(O)C(O)CO)-N2	-75.95	C04874	cpd02961
cpd00229_c0	Glycolaldehyde_c0	C2H4O2	0	WGCNASOHLSPBMP-UHFFFAOYSA-N	O-CCO	-70.28	C00266	cpd00229
cpd00954_c0	6-hydroxymethyl dihydropterin_c0	C7H9N5O2	0	CQQNNQTXUGLUEV-UHFFFAOYSA-N	N-c1nc(O)c2c([nH]1)NCC(CO)-N2	-3.11	C01300	cpd00954
cpd01845_c0	Protochlorophyllide_c0	C35H30N4O5Mg	-1	SSIKFLKOTZKJAG-UAVVDGTISA-K	C-Cc1c(C)c2cc3nc(c(CCC(-O)[O-])c3C)c3c4c(c(C)c(cc5[n-]c(cc1n2)c(C)c5CC)-n-4)c([O-])[c-]3C(-O)OC.[Mg+2]		C02880	cpd01845
cpd01449_c0	Chlorophyllide_c0	C35H32MgN4O5	-2	IZOAGQOHKWGYKF-PVMVIUQGSA-K	C-Cc1c(C)c2cc3nc(c4c5c(c(C)c(cc6[n-]c(cc1n2)c(C)c6CC)-n-5)c([O-])[c-]4C(-O)OC)C(CCC(-O)[O-])C3C.[Mg+2]		C02139	cpd01449
cpd00202_c0	DMAPP_c0	C5H10O7P2	-2	CBIDRCWHNCKSTO-UHFFFAOYSA-L	CC(C)-CCOP(-O)(O)OP(-O)([O-])[O-]	-439.18	C00235	cpd00202
cpd08615_c0	1-Hydroxy-2-methyl-2-butenyl 4-diphosphate_c0	C5H10O8P2	-2	MDSIZRKJVDMQOQ-GORDUTHDSA-L	CC(-CCOP(-O)(O)OP(-O)([O-])[O-])CO	-475.41	C11811	cpd08615
cpd00007_c0	O2_c0	O2	0	MYMOFIZGZYHOMD-UHFFFAOYSA-N	O-O	3.9197	C00007	cpd00007
cpd00041_c0	L-Aspartate_c0	C4H6NO4	-1	CKLJMWTZIZZHCS-REOHCLBHSA-M	NC(CC(-O)[O-])C(-O)O	-165.75	C00049	cpd00041
cpd00025_c0	H2O2_c0	H2O2	0	MHAJPDPJQMAIIY-UHFFFAOYSA-N	OO	-32.05	C00027	cpd00025
cpd03246_c0	Taurochenodeoxycholate_c0	C26H44NO6S	-1	BHTRKEVKTKCXOH-BJLOMENOSA-M	CC(CCC([O-])-NCCS(-O)(-O)O)C1CCC2C3C(O)CC4CC(O)CCC4(C)C3CCC12C	-195.763	C05465	cpd03246
cpd00210_c0	Taurine_c0	C2H7NO3S	0	XOAAWQZATWQOTB-UHFFFAOYSA-N	NCCS(-O)(-O)O	-126.763	C00245	cpd00210
cpd01663_c0	Chenodiol_c0	C24H39O4	-1	RUDATBOHQWOJDD-BSWAIDMHSA-M	CC(CCC(-O)[O-])C1CCC2C3C(O)CC4CC(O)CCC4(C)C3CCC12C	-126.15	C02528	cpd01663
cpd00080_c0	Glycerol-3-phosphate_c0	C3H7O6P	-2	AWUCVROLDVIAJX-GSVOUGTGSA-L	O-P([O-])([O-])OCC(O)CO	-328.68	C00093	cpd00080
cpd15686_c0	CDP-1,2-diisopentadecanoylglycerol_c0	C42H75N3O15P2	-2			-644.46		cpd15686
cpd15719_c0	Diisopentadecanoylphosphatidylglycerophosphate_c0	C36H70O13P2	-2			-632.26		cpd15719
cpd11439_c0	fa4coa_c0	C36H61N7O17P3S	-3			-766.58		cpd11439
cpd15675_c0	1-anteisopentadecanoyl-sn-glycerol 3-phosphate_c0	C18H36O7P	-1			-346.88		cpd15675
cpd15331_c0	1-tetradecanoyl-sn-glycerol 3-phosphate_c0	C17H33O7P	-2	FAZBDRGXCKPVJU-UHFFFAOYSA-L	CCCCCCCCCCCCCC(-O)OCC(O)COP(-O)([O-])[O-]	-346.69		cpd15331
cpd15522_c0	1,2-ditetradecanoyl-sn-glycerol 3-phosphate_c0	C31H60O8P	-1			-364.7		cpd15522
cpd00052_c0	CTP_c0	C9H13N3O14P3	-3	PCDQPRRSZKQHHS-XVFCMESISA-K	N-c1ccn(C2OC(COP(-O)(O)OP(-O)(O)OP(-O)([O-])[O-])C(O)C2O)c([O-])n1	-761.38	C00063	cpd00052
cpd15682_c0	1,2-diisohexadecanoyl-sn-glycerol 3-phosphate_c0	C35H68O8P	-1			-361.84		cpd15682
cpd00113_c0	Isopentenyldiphosphate_c0	C5H10O7P2	-2	NUHSROFQTUXZQQ-UHFFFAOYSA-L	C-C(C)CCOP(-O)(O)OP(-O)([O-])[O-]	-439.84	C00129	cpd00113
cpd00350_c0	Farnesyldiphosphate_c0	C15H26O7P2	-2	VWFJDQUYCIWHTN-YFVJMOTDSA-L	CC(C)-CCCC(C)-CCCC(C)-CCOP(-O)(O)OP(-O)([O-])[O-]	-383	C00448	cpd00350
cpd00289_c0	Geranylgeranyl diphosphate_c0	C20H34O7P2	-2	OINNEUNVOZHBOX-QIRCYJPOSA-L	CC(C)-CCCC(C)-CCCC(C)-CCCC(C)-CCOP(-O)(O)OP(-O)([O-])[O-]	-354.91	C00353	cpd00289
cpd02498_c0	2,3-Dihydroxy-isovalerate_c0	C5H9O4	-1	JTEYKUFKXGDTEU-VKHMYHEASA-M	CC(C)(O)C(O)C(-O)[O-]	-161.2	C04039	cpd02498
cpd00123_c0	3-Methyl-2-oxobutanoate_c0	C5H7O3	-1	QHKABHOOEWYVLI-UHFFFAOYSA-M	CC(C)C(-O)C(-O)[O-]	-111.26	C00141	cpd00123
cpd11432_c0	fa11coa_c0	C38H65N7O17P3S	-3			-763.34		cpd11432
cpd15671_c0	1-isoheptadecanoyl-sn-glycerol 3-phosphate_c0	C20H40O7P	-1			-343.64		cpd15671
cpd02333_c0	Quinolinate_c0	C7H3NO4	-2	GJAWHXHKYYXBSV-UHFFFAOYSA-L	O-C([O-])c1cccnc1C(-O)[O-]	-119.77	C03722	cpd02333
cpd00095_c0	Glycerone-phosphate_c0	C3H5O6P	-2	GNGACRATGGDKBX-UHFFFAOYSA-L	O-C(CO)COP(-O)([O-])[O-]	-320.66	C00111	cpd00095
cpd03470_c0	Iminoaspartate_c0	C4H3NO4	-2	NMUOATVLLQEYHI-UHFFFAOYSA-L	N-C(CC(-O)[O-])C(-O)[O-]	-173.6	C05840	cpd03470
cpd09879_c0	S-(Hydroxymethyl)glutathione_c0	C11H18N3O7S	-1	PIUSLWSYOYFRFR-BQBZGAKWSA-M	NC(CCC([O-])-NC(CSCO)C(O)-NCC(-O)O)C(-O)O	-251.32	C14180	cpd09879
cpd00759_c0	S-Formylglutathione_c0	C11H16N3O7S	-1	FHXAGOICBFGEBF-BQBZGAKWSA-M	NC(CCC([O-])-NC(CSC-O)C(O)-NCC(-O)O)C(-O)O	-253.14	C01031	cpd00759
cpd15685_c0	CDP-1,2-diisotetradecanoylglycerol_c0	C40H71N3O15P2	-2			-647.7		cpd15685
cpd15691_c0	Diisotetradecanoylphosphatidylserine_c0	C34H64NO10P	-2			-431.98		cpd15691
cpd12232_c0	Nucleoside phosphate_c0	C5H9O7PR	-1					cpd12232
cpd00354_c0	NDP_c0	C5H9O10P2R	-2				C00454	cpd00354
cpd00162_c0	Aminoethanol_c0	C2H8NO	1	HZAXFHJVJLSVMW-UHFFFAOYSA-O	[NH3+]CCO	-44.51	C00189	cpd00162
cpd00071_c0	Acetaldehyde_c0	C2H4O	0	IKHGUXGNUITLKF-UHFFFAOYSA-N	CC-O	-33.4	C00084	cpd00071
cpd00519_c0	D-methylmalonyl-CoA_c0	C25H35N7O19P3S	-5	MZFOKIKEPGUZEN-IBNUZSNCSA-I	CC(C(-O)[O-])C(-O)SCCN-C([O-])CCN-C([O-])C(O)C(C)(C)COP(-O)(O)OP(-O)(O)OCC1OC(n2cnc3c(N)ncnc32)C(O)C1OP(-O)([O-])[O-]	-863.85	C00683	cpd00519
cpd00086_c0	Propionyl-CoA_c0	C24H36N7O17P3S	-4	QAQREVBBADEHPA-IEXPHMLFSA-J	CCC(-O)SCCN-C([O-])CCN-C([O-])C(O)C(C)(C)COP(-O)(O)OP(-O)(O)OCC1OC(n2cnc3c(N)ncnc32)C(O)C1OP(-O)([O-])[O-]	-784.21	C00100	cpd00086
cpd00810_c0	Orotidylic acid_c0	C10H10N2O11P	-3	KYOBSHFOBAOFBF-XVFCMESISA-K	O-C([O-])c1cc([O-])nc(-O)n1C1OC(COP(-O)([O-])O)C(O)C1O	-479.18	C01103	cpd00810
cpd00091_c0	UMP_c0	C9H11N2O9P	-2	DJJCXFVJDGTHFX-XVFCMESISA-L	O-c1nc([O-])ccn1C1OC(COP(-O)([O-])O)C(O)C1O	-397.77	C00105	cpd00091
cpd00064_c0	Ornithine_c0	C5H13N2O2	1	AHLPHDHHMVZTML-BYPYZUCNSA-O	NC(CCC[NH3+])C(-O)O	-85.66	C00077	cpd00064
cpd01960_c0	2-Oxohept-3-enedioate_c0	C7H6O5	-2	HYVSZVZMTYIHKF-HNQUOIGGSA-L	O-C([O-])CCC-CC(-O)C(-O)[O-]	-164.85	C03063	cpd01960
cpd03326_c0	2-Hydroxyhepta-2,4-dienedioate_c0	C7H6O5	-2	ZBCBETMBSDTINL-WFTYEQLWSA-L	O-C([O-])CC-CC-C([O-])C(-O)O	-158.35	C05600	cpd03326
cpd15350_c0	2-dodecanoyl-sn-glycerol 3-phosphate_c0	C15H30O7P	-1			-349.93		cpd15350
cpd01741_c0	ddca_c0	C12H23O2	-1	POULHZVOKOAJMA-UHFFFAOYSA-M	CCCCCCCCCCCC(-O)[O-]	-70.55	C02679	cpd01741
cpd00199_c0	4-Oxobutanoate_c0	C4H5O3	-1	UIUJIQZEACWQSV-UHFFFAOYSA-M	O-CCCC(-O)[O-]	-110.26	C00232	cpd00199
cpd03708_c0	2,4-Dihydroxyhept-2-enedioate_c0	C7H8O6	-2	APNIDHDQYISZAE-HYXAFXHYSA-L	O-C([O-])CCC(O)C-C([O-])C(-O)O	-213.93	C06201	cpd03708
cpd00135_c0	Homocysteine_c0	C4H9NO2S	0	FFFHZYDWPBMWHY-VKHMYHEASA-N	NC(CCS)C(-O)O	-81.774	C00155	cpd00135
cpd00424_c0	Cystathionine_c0	C7H14N2O4S	0	ILRYLPWNYFXEMH-RFZPGFLSSA-N	NC(CCSCC(N)C(-O)O)C(-O)O	-154.91	C00542	cpd00424
cpd00019_c0	S-Adenosyl-homocysteine_c0	C14H20N6O5S	0	ZJUKTBDSGOFHSH-WFMPWKQPSA-N	Nc1ncnc2c1ncn2C1OC(CSCCC(N)C(-O)O)C(O)C1O	-76.11	C00021	cpd00019
cpd02738_c0	5-Methyltetrahydropteroyltri-L-glutamate_c0	C30H35N9O12	-4	HVRNKDVLFAVCJF-VJANTYMQSA-J	CN1c2c([O-])nc(-N)[nH]c2NCC1CNc1ccc(C(-O)NC(CCC([O-])-NC(CCC([O-])-NC(CCC(-O)[O-])C(-O)O)C(-O)O)C(-O)O)cc1	-315.66	C04489	cpd02738
cpd02555_c0	Tetrahydropteroyltri-L-glutamate_c0	C29H33N9O12	-4	RXWVHRYZTWZATH-UHFFFAOYSA-J	N-c1nc([O-])c2c([nH]1)NCC(CNc1ccc(C(-O)NC(CCC([O-])-NC(CCC([O-])-NC(CCC(-O)[O-])C(-O)O)C(-O)O)C(-O)O)cc1)N2	-313.63	C04144	cpd02555
cpd15308_c0	1,2-Diacyl-sn-glycerol ditetradec-7-enoyl_c0	C31H56O5	0			-107.48		cpd15308
cpd15523_c0	1,2-ditetradec-7-enoyl-sn-glycerol 3-phosphate_c0	C31H56O8P	-1			-319.98		cpd15523
cpd03587_c0	kdo2-lipid a_c0	C110H196N2O39P2	-6	DIXUKJUHGLIZGU-NPKHCFROSA-H	CCCCCCCCCCCCCC(-O)OC(CCCCCCCCCCC)CC(-O)OC1C(N-C([O-])CC(CCCCCCCCCCC)OC(-O)CCCCCCCCCCC)C(OCC2OC(OP(-O)(O)O)C(N-C([O-])CC(O)CCCCCCCCCCC)C(OC(-O)CC(O)CCCCCCCCCCC)C2O)OC(COC2(C(-O)[O-])CC(OC3(C(-O)[O-])CC(O)C(O)C(C(O)CO)O3)C(O)C(C(O)CO)O2)C1OP(-O)([O-])[O-]	-1450.68	C06026	cpd03587
cpd03831_c0	ADP-L-glycero-D-manno-heptose_c0	C17H25N5O16P2	-2	KMSFWBYFWSKGGR-DTBZDYEHSA-L	Nc1ncnc2c1ncn2C1OC(COP(-O)([O-])OP(-O)([O-])OC2OC(C(O)CO)C(O)C(O)C2O)C(O)C1O	-659.05	C06398	cpd03831
cpd15485_c0	heptosyl-kdo2-lipidA_c0	C117H211N2O45P2	-5	HPDZKCJEWNZSML-YPJVYCBMSA-H	CCCCCCCCCCCCCC(-O)OC(CCCCCCCCCCC)CC(-O)OC1C(N-C([O-])CC(CCCCCCCCCCC)OC(-O)CCCCCCCCCCC)C(OCC2OC(OP(-O)(O)O)C(N-C([O-])CC(O)CCCCCCCCCCC)C(OC(-O)CC(O)CCCCCCCCCCC)C2O)OC(COC2(C(-O)[O-])CC(OC3(C(-O)[O-])CC(O)C(O)C(C(O)CO)O3)C(OC3OC(C(O)CO)C(O)C(O)C3O)C(C(O)CO)O2)C1OP(-O)([O-])[O-]	-1645.58		cpd15485
cpd15702_c0	1,2-Dianteisoheptadecanoyl-sn-glycerol_c0	C37H72O5	0			-146.1		cpd15702
cpd15678_c0	1,2-dianteisoheptadecanoyl-sn-glycerol 3-phosphate_c0	C37H72O8P	-1			-358.6		cpd15678
cpd11573_c0	Octodecanoyl-ACP_c0	C29H55N2O8PRS	-2					cpd11573
cpd00327_c0	strcoa_c0	C39H66N7O17P3S	-4	SIARJEKBADXQJG-LFZQUHGESA-J	CCCCCCCCCCCCCCCCCC(-O)SCCN-C([O-])CCN-C([O-])C(O)C(C)(C)COP(-O)(O)OP(-O)(O)OCC1OC(n2cnc3c(N)ncnc32)C(O)C1OP(-O)([O-])[O-]	-759.91	C00412	cpd00327
cpd11540_c0	13-methyl-tetra-decanoyl-ACP_c0	C26H49N2O8PRS	-2					cpd11540
cpd11437_c0	fa3coa_c0	C36H61N7O17P3S	-3			-766.58		cpd11437
cpd15325_c0	1-dodecanoyl-sn-glycerol 3-phosphate_c0	C15H29O7P	-2	STTKJLVEXMKLNA-UHFFFAOYSA-L	CCCCCCCCCCCC(-O)OCC(O)COP(-O)([O-])[O-]	-349.93		cpd15325
cpd02864_c0	cis-2-Chlorodienelactone_c0	C6H2O4Cl	-1	ADSGHWJRPOXXTD-NSCUHMNNSA-M	O-C([O-])C-C1C-C(Cl)C(-O)O1	-104.34	C04706	cpd02864
cpd02880_c0	trans-2-Chlorodienelactone_c0	C6H2O4Cl	-1	ADSGHWJRPOXXTD-IHWYPQMZSA-M	O-C([O-])C-C1C-C(Cl)C(-O)O1	-104.34	C04729	cpd02880
cpd03002_c0	Lipid A disaccharide_c0	C68H127N2O20P	-2	HLDJGHAAKRKPAV-QDORLFPLSA-L	CCCCCCCCCCCC(O)CC(-O)OC1C(O)C(CO)OC(OCC2OC(OP(-O)(O)O)C(N-C([O-])CC(O)CCCCCCCCCCC)C(OC(-O)CC(O)CCCCCCCCCCC)C2O)C1N-C([O-])CC(O)CCCCCCCCCCC	-727.26	C04932	cpd03002
cpd02993_c0	Lipid IV(A)_c0	C68H126N2O23P2	-4	KVJWZTLXIROHIL-QDORLFPLSA-J	CCCCCCCCCCCC(O)CC(-O)OC1C(O)C(COC2OC(CO)C(OP(-O)([O-])[O-])C(OC(-O)CC(O)CCCCCCCCCCC)C2N-C([O-])CC(O)CCCCCCCCCCC)OC(OP(-O)(O)O)C1N-C([O-])CC(O)CCCCCCCCCCC	-939.76	C04919	cpd02993
cpd00055_c0	Formaldehyde_c0	CH2O	0	WSFSSNUMVMOOMR-UHFFFAOYSA-N	C-O	-31.2	C00067	cpd00055
cpd00198_c0	D-Xylulose5-phosphate_c0	C5H9O8P	-2	FNZLKVNUWIIPSJ-RFZPGFLSSA-L	O-C(CO)C(O)C(O)COP(-O)([O-])[O-]	-393.5	C00231	cpd00198
cpd00102_c0	Glyceraldehyde3-phosphate_c0	C3H5O6P	-2	LXJXRIRHZLFYRP-VKHMYHEASA-L	O-CC(O)COP(-O)([O-])[O-]	-319.2	C00118	cpd00102
cpd00157_c0	Glycerone_c0	C3H6O3	0	RXKJFZQQPQGTFL-UHFFFAOYSA-N	O-C(CO)CO	-108.16	C00184	cpd00157
cpd00047_c0	Formate_c0	CHO2	-1	BDAGIHXWWSANSR-UHFFFAOYSA-M	O-C[O-]	-83.9	C00058	cpd00047
cpd00330_c0	Dihydrofolate_c0	C19H19N7O6	-2	OZRNSSUDZOLUSN-LBPRGKRZSA-L	N-c1nc([O-])c2c([nH]1)NCC(CNc1ccc(C(-O)NC(CCC(-O)[O-])C(-O)O)cc1)-N2	-109.12	C00415	cpd00330
cpd02046_c0	10-Formyldihydrofolate_c0	C20H19N7O7	-2	UXFQDXABPXWSTK-ZDUSSCGKSA-L	N-c1nc([O-])c2c([nH]1)NCC(CN(C-O)c1ccc(C(-O)NC(CCC(-O)[O-])C(-O)O)cc1)-N2	-139.92	C03204	cpd02046
cpd15677_c0	1,2-diisoheptadecanoyl-sn-glycerol 3-phosphate_c0	C37H72O8P	-1			-358.6		cpd15677
cpd01977_c0	4-Phospho-L-aspartate_c0	C4H6NO7P	-2	IXZNKTPIYKDIGG-REOHCLBHSA-L	NC(CC(-O)OP(-O)([O-])O)C(-O)[O-]	-380.65	C03082	cpd01977
cpd15422_c0	CDP-1,2-ditetradec-7-enoylglycerol_c0	C40H67N3O15P2	-2			-599.36		cpd15422
cpd00493_c0	Pyridoxamine phosphate_c0	C8H12N2O5P	-1	ZMJGSOSNSPKHNH-UHFFFAOYSA-M	Cc1ncc(COP(-O)(O)O)c(CN)c1[O-]	-244.68	C00647	cpd00493
cpd00016_c0	Pyridoxal phosphate_c0	C8H8NO6P	-2	NGVDGCNFYWLIFO-UHFFFAOYSA-L	Cc1ncc(COP(-O)([O-])O)c(C-O)c1[O-]	-272	C00018	cpd00016
cpd01711_c0	Isobutyrate_c0	C4H7O2	-1	KQNPFQTWMSNSAP-UHFFFAOYSA-M	CC(C)C(-O)[O-]	-85.32	C02632	cpd01711
cpd02353_c0	2-Methylpropionyl phosphate_c0	C4H8O5P	-1	NFNSOHPYYIZPLS-UHFFFAOYSA-L	CC(C)C(-O)OP(-O)([O-])[O-]	-300.22	C03754	cpd02353
cpd15357_c0	2-octadec-11-enoyl-sn-glycerol 3-phosphate_c0	C21H40O7P	-1			-317.85		cpd15357
cpd15269_c0	octadecenoate_c0	C18H33O2	-1			-38.47		cpd15269
cpd03205_c0	Phytoene_c0	C40H64	0	YVLPJIGOMTXXLP-KEKOKYSKSA-N	CC(C)-CCCC(C)-CCCC(C)-CCCC(C)-CC-CC-C(C)CCC-C(C)CCC-C(C)CCC-C(C)C	230.58	C05413	cpd03205
cpd03250_c0	4,5beta-Dihydrocortisone_c0	C21H30O5	0	YCLWEYIBFOLMEM-FNLRALKVSA-N	CC12CCC(-O)CC1CCC1C2C(-O)CC2(C)C1CCC2(O)C(-O)CO	-142.05	C05469	cpd03250
cpd00566_c0	Cortisone_c0	C21H28O5	0	MFYSYFVPBJMHGN-ZPOLXVRWSA-N	CC12CCC(-O)C-C1CCC1C2C(-O)CC2(C)C1CCC2(O)C(-O)CO	-124.22	C00762	cpd00566
cpd15045_c0	3-Hydroxy-OPC8-CoA_c0	C39H61N7O19P3S	-3	PDDHCVXPABQISO-VKZQHDIOSA-J	CCC-CCC1C(-O)CCC1CCCCCC(O)CC(-O)SCCN-C([O-])CCN-C([O-])C(O)C(C)(C)COP(-O)(O)OP(-O)(O)OCC1OC(n2cnc3c(N)ncnc32)C(O)C1OP(-O)([O-])[O-]	-797.75	C16329	cpd15045
cpd15046_c0	3-Oxo-OPC8-CoA_c0	C39H59N7O19P3S	-3	YYCCMACTOAJGGW-OZVHGMPNSA-J	CCC-CCC1C(-O)CCC1CCCCCC(-O)CC(-O)SCCN-C([O-])CCN-C([O-])C(O)C(C)(C)COP(-O)(O)OP(-O)(O)OCC1OC(n2cnc3c(N)ncnc32)C(O)C1OP(-O)([O-])[O-]	-789.73	C16330	cpd15046
cpd11893_c0	Diphthine_c0	C14H21N5O4R2	0				C01573	cpd11893
cpd11953_c0	Diphthamide_c0	C14H23N6O3R2	1				C02872	cpd11953
cpd15423_c0	CDP-1,2-ditetradecanoylglycerol_c0	C40H71N3O15P2	-2			-644.08		cpd15423
cpd15553_c0	phosphatidylserine ditetradecanoyl_c0	C34H64NO10P	-2			-428.36		cpd15553
cpd00089_c0	Glucose-1-phosphate_c0	C6H11O9P	-2	HXXFSFRBOHSIMQ-VFUOTHLCSA-L	O-P([O-])([O-])OC1OC(CO)C(O)C(O)C1O	-430.78	C00103	cpd00089
cpd00387_c0	ADPglucose_c0	C16H23N5O15P2	-2	WFPZSXYXPSUOPY-ROYWQJLOSA-L	Nc1ncnc2c1ncn2C1OC(COP(-O)([O-])OP(-O)([O-])OC2OC(CO)C(O)C(O)C2O)C(O)C1O	-622.63	C00498	cpd00387
cpd00179_c0	Maltose_c0	C12H22O11	0	VQHSOMBJVWLPSR-WUJBLJFYSA-N	OCC(O)C(O)C(OC1OC(CO)C(O)C(O)C1O)C(O)CO	-383.92	C00208	cpd00179
cpd00794_c0	TRHL_c0	C12H22O11	0	HDTRYLNUVZCQOY-LIZSDCNHSA-N	OCC1OC(OC2OC(CO)C(O)C(O)C2O)C(O)C(O)C1O	-376.76	C01083	cpd00794
cpd15418_c0	CDP-1,2-dihexadec-9-enoylglycerol_c0	C44H75N3O15P2	-2			-592.88		cpd15418
cpd15556_c0	phosphatidylserine dihexadec-9-enoyl_c0	C38H68NO10P	-2			-377.16		cpd15556
cpd02090_c0	Glycerophosphoglycerol_c0	C6H14O8P	-1	LLCSXHMJULHSJN-UHFFFAOYSA-M	O-P([O-])(OCC(O)CO)OCC(O)CO	-383.36	C03274	cpd02090
cpd00100_c0	Glycerol_c0	C3H8O3	0	PEDCQBHIVMGVHV-UHFFFAOYSA-N	OCC(O)CO	-116.18	C00116	cpd00100
cpd01646_c0	2-Isopropylmalate_c0	C7H10O5	-2	BITYXLXUCSKTJS-UHFFFAOYSA-L	CC(C)C(O)(CC(-O)[O-])C(-O)[O-]	-201.18	C02504	cpd01646
cpd00242_c0	H2CO3_c0	CHO3	-1	BVKZGUZCCUSVTD-UHFFFAOYSA-M	O-C([O-])O	-140.26	C00288	cpd00242
cpd12848_c0	Holo-[carboxylase]_c0	C17H27N5O4R2S	0				C06250	cpd12848
cpd12543_c0	Carboxybiotin-carboxyl-carrier protein_c0	C18H26N5O6R2S	-1				C04419	cpd12543
cpd12390_c0	Peptidylproline (omega-180)_c0	C6H8N2O2R2	0				C03798	cpd12390
cpd12358_c0	Peptidylproline (omega-0)_c0	C6H8N2O2R2	0				C03633	cpd12358
cpd00383_c0	Shikimate_c0	C7H9O5	-1	JXOHGGNKMLTUBP-HSUXUTPPSA-M	O-C([O-])C1-CC(O)C(O)C(O)C1	-171.29	C00493	cpd00383
cpd02030_c0	3-phosphoshikimate_c0	C7H8O8P	-3	QYOJSKGCWNAKGW-PBXRRBTRSA-K	O-C([O-])C1-CC(OP(-O)([O-])[O-])C(O)C(O)C1	-383.79	C03175	cpd02030
cpd00873_c0	Nicotinate ribonucleotide_c0	C11H12NO9P	-2	JOUIQRNQJGXQDC-ZYUZMQFOSA-L	O-C([O-])c1ccc[n+](C2OC(COP(-O)([O-])[O-])C(O)C2O)c1	-380.18	C01185	cpd00873
cpd03471_c0	Nicotinate D-ribonucleoside_c0	C11H13NO6	0	PUEDDPCUCPRQNY-ZYUZMQFOSA-N	O-C([O-])c1ccc[n+](C2OC(CO)C(O)C2O)c1	-167.68	C05841	cpd03471
cpd00219_c0	Prephenate_c0	C10H8O6	-2	FPWMCUPFBRFMLH-XGAOUMNUSA-L	O-C([O-])C(-O)CC1(C(-O)[O-])C-CC(O)C-C1	-186.17	C00254	cpd00219
cpd00868_c0	p-hydroxyphenylpyruvate_c0	C9H7O4	-1	KKADPXVIOXHVKN-UHFFFAOYSA-M	O-C(O)C(-O)Cc1ccc([O-])cc1	-115.3	C01179	cpd00868
cpd00038_c0	GTP_c0	C10H13N5O14P3	-3	XKMLYUALXHKNFT-UUOKFMHZSA-K	N-c1nc([O-])c2ncn(C3OC(COP(-O)(O)OP(-O)(O)OP(-O)([O-])[O-])C(O)C3O)c2[nH]1	-724.3	C00044	cpd00038
cpd00485_c0	D-Mannose1-phosphate_c0	C6H11O9P	-2	HXXFSFRBOHSIMQ-RWOPYEJCSA-L	O-P([O-])([O-])OC1OC(CO)C(O)C(O)C1O	-430.78	C00636	cpd00485
cpd00504_c0	LL-2,6-Diaminopimelate_c0	C7H14N2O4	0	GMKMEZVLHJARHF-WHFBIAKZSA-N	NC(CCCC(N)C(-O)O)C(-O)O	-163.68	C00666	cpd00504
cpd00516_c0	meso-2,6-Diaminopimelate_c0	C7H14N2O4	0	GMKMEZVLHJARHF-SYDPRGILSA-N	NC(CCCC(N)C(-O)O)C(-O)O	-163.68	C00680	cpd00516
cpd02427_c0	Thiomorpholine 3-carboxylate_c0	C5H8NO2S	-1	JOKIQGQOKXGHDV-UHFFFAOYSA-N	O-C(O)C1CSCCN1	-61.82	C03901	cpd02427
cpd02714_c0	3,4-Dehydrothiomorpholine-3-carboxylate_c0	C5H6NO2S	-1	HRXJCQXGAHSUJC-UHFFFAOYSA-M	O-C([O-])C1-NCCSC1	-59.99	C04445	cpd02714
cpd01270_c0	FMNH2_c0	C17H21N4O9P	-2	YTNIXZGTHTVJBW-SCRDCRAPSA-L	Cc1cc2c(cc1C)N(CC(O)C(O)C(O)COP(-O)(O)O)c1nc([O-])nc([O-])c1N2	-346.33	C01847	cpd01270
cpd09878_c0	Sulfoacetate_c0	C2H2O5S	-2	AGGIJOLULBJGTQ-UHFFFAOYSA-L	O-C([O-])CS(-O)(-O)[O-]	-205.232	C14179	cpd09878
cpd00040_c0	Glyoxalate_c0	C2HO3	-1	HHLFWLYXYJOTON-UHFFFAOYSA-M	O-CC(-O)[O-]	-111.04	C00048	cpd00040
cpd00050_c0	FMN_c0	C17H18N4O9P	-3	ANKZYBDXHMZBDK-SCRDCRAPSA-K	Cc1cc2nc3c([O-])nc(-O)[nH]c3[n+](CC(O)C(O)C(O)COP(-O)([O-])[O-])c2cc1C	-323.22	C00061	cpd00050
cpd00081_c0	Sulfite_c0	HO3S	-1	LSNNMFCWUKXFEE-UHFFFAOYSA-M	O-S([O-])O	-126.15	C00094	cpd00081
cpd00652_c0	D-Mucic acid_c0	C6H8O8	-2	DSLZVSRJTYRBFB-DUHBMQHGSA-L	O-C([O-])C(O)C(O)C(O)C(O)C(-O)[O-]	-311.88	C00879	cpd00652
cpd00515_c0	5-Dehydro-4-deoxy-D-glucarate_c0	C6H6O7	-2	QUURPCHWPQNNGL-ZAFYKAAXSA-L	O-C([O-])C(-O)CC(O)C(O)C(-O)[O-]	-263.36	C00679	cpd00515
cpd00196_c0	Acetylphosphate_c0	C2H3O5P	-2	LIPOUNRJVLNBCD-UHFFFAOYSA-L	CC(-O)OP(-O)([O-])[O-]	-301.65	C00227	cpd00196
cpd15336_c0	2-Acyl-sn-glycero-3-phosphoethanolamine dodecanoyl_c0	C17H36NO7P	0			-332.94		cpd15336
cpd00465_c0	Ureidoglycolate_c0	C3H5N2O4	-1	NWZYYCVIOKVTII-SFOWXEAESA-M	N-C(O)NC(O)C(-O)[O-]	-163.98	C00603	cpd00465
cpd00061_c0	Phosphoenolpyruvate_c0	C3H2O6P	-3	DTBNBXWJWCWCIK-UHFFFAOYSA-K	C-C(OP(-O)([O-])[O-])C(-O)[O-]	-316.08	C00074	cpd00061
cpd00223_c0	Glycerate_c0	C3H5O4	-1	RBNPOMFGQQGHHO-UWTATZPHSA-M	O-C([O-])C(O)CO	-159.4	C00258	cpd00223
cpd00169_c0	3-Phosphoglycerate_c0	C3H4O7P	-3	OSJPPGNTCRNQQC-UWTATZPHSA-K	O-C([O-])C(O)COP(-O)([O-])[O-]	-371.9	C00197	cpd00169
cpd00760_c0	2-Methylbutyryl-CoA_c0	C26H40N7O17P3S	-4	LYNVNYDEQMMNMZ-UHFFFAOYSA-J	CCC(C)C(-O)SCCN-C([O-])CCN-C([O-])C(O)C(C)(C)COP(-O)(O)OP(-O)(O)OCC1OC(n2cnc3c(N)ncnc32)C(O)C1OP(-O)([O-])[O-]	-782.78	C01033	cpd00760
cpd11495_c0	2-methylbutyryl-ACP_c0	C16H29N2O8PRS	-2					cpd11495
cpd00655_c0	Dephospho-CoA_c0	C21H33N7O13P2S	-2	KDTSHFARGAKYJN-IBOSZNHHSA-L	CC(C)(COP(-O)(O)OP(-O)(O)OCC1OC(n2cnc3c(N)ncnc32)C(O)C1O)C(O)C([O-])-NCCC([O-])-NCCS	-539.494	C00882	cpd00655
cpd01795_c0	2-Deoxy-D-gluconate_c0	C6H11O6	-1	PALQXFMLVVWXFD-KODRXGBYSA-M	O-C([O-])CC(O)C(O)C(O)CO	-230.62	C02782	cpd01795
cpd02441_c0	3-Dehydro-2-deoxy-D-gluconate_c0	C6H9O6	-1	CNLFCQPCBQQMHK-XINAWCOVSA-M	O-C([O-])CC(-O)C(O)C(O)CO	-222.6	C03926	cpd02441
cpd01775_c0	Phosphoribosyl-ATP_c0	C15H20N5O20P4	-5	RKNHJBVBFHDXGR-KEOHHSTQSA-I	N-c1c2ncn(C3OC(COP(-O)([O-])OP(-O)(O)OP(-O)([O-])[O-])C(O)C3O)c2ncn1C1OC(COP(-O)([O-])[O-])C(O)C1O	-1015.22	C02739	cpd01775
cpd00103_c0	PRPP_c0	C5H9O14P3	-4	PQGCEDQWHSBAJP-TXICZTDVSA-J	O-P([O-])([O-])OCC1OC(OP(-O)(O)OP(-O)([O-])[O-])C(O)C1O	-814.62	C00119	cpd00103
cpd00858_c0	L-Glutamate5-semialdehyde_c0	C5H9NO3	0	KABXUUFDPUOJMW-BYPYZUCNSA-N	NC(CCC-O)C(-O)O	-111.43	C01165	cpd00858
cpd02431_c0	1-Pyrroline-5-carboxylate_c0	C5H6NO2	-1	DWAKNKKXGALPNW-BYPYZUCNSA-M	O-C([O-])C1CCC-N1	-59.27	C03912	cpd02431
cpd00498_c0	2-Aceto-2-hydroxybutanoate_c0	C6H9O4	-1	VUQLHQFKACOHNZ-LURJTMIESA-M	CCC(O)(C(C)-O)C(-O)[O-]	-151.56	C00659	cpd00498
cpd10162_c0	(R)-3-Hydroxy-3-methyl-2-oxopentanoate_c0	C6H9O4	-1	YJVOWRAWFXRESP-ZCFIWIBFSA-M	CCC(C)(O)C(-O)C(-O)[O-]	-149.1	C14463	cpd10162
cpd00001_e0	H2O_e0	H2O	0	XLYOFNOQVPJJNP-UHFFFAOYSA-N	O	-56.687	C00001	cpd00001
cpd00023_e0	L-Glutamate_e0	C5H8NO4	-1	WHUUTDBJXJRKMK-VKHMYHEASA-M	NC(CCC(-O)[O-])C(-O)O	-164.13	C00025	cpd00023
cpd00971_e0	Na+_e0	Na	1	FKNQFGJONOIPTF-UHFFFAOYSA-N	[Na+]		C01330	cpd00971
cpd00971_c0	Na+_c0	Na	1	FKNQFGJONOIPTF-UHFFFAOYSA-N	[Na+]		C01330	cpd00971
cpd00481_c0	Isobutyryl-CoA_c0	C25H38N7O17P3S	-4	AEWHYWSPVRZHCT-NDZSKPAWSA-J	CC(C)C(-O)SCCN-C([O-])CCN-C([O-])C(O)C(C)(C)COP(-O)(O)OP(-O)(O)OCC1OC(n2cnc3c(N)ncnc32)C(O)C1OP(-O)([O-])[O-]	-784.4	C00630	cpd00481
cpd11545_c0	isobutyryl-ACP_c0	C15H27N2O8PRS	-2					cpd11545
cpd00282_c0	S-Dihydroorotate_c0	C5H5N2O4	-1	UFIVEPVSAGBUSI-REOHCLBHSA-M	O-C(O)C1CC([O-])-NC(O)-N1	-151.52	C00337	cpd00282
cpd15500_c0	Menaquinone 8_c0	C51H72O2	0	PTWSIIUEOFZCHW-NTCAYCPXSA-N	CC(C)-CCCC(C)-CCC1-C(C)C(-O)c2ccccc2C1-O	206.06		cpd15500
cpd00247_c0	Orotate_c0	C5H3N2O4	-1	PXQPEWDEAKTCGB-UHFFFAOYSA-M	O-C(O)c1cc([O-])nc(O)n1	-142.48	C00295	cpd00247
cpd15499_c0	Menaquinol 8_c0	C51H74O2	0	OIEZRVBFVPGODT-WQWYCSGDSA-N	CC(C)-CCCC(C)-CCCC(C)-CCCC(C)-CCCC(C)-CCCC(C)-CCCC(C)-CCCC(C)-CCc1c(C)c(O)c2ccccc2c1O	180.271		cpd15499
cpd00755_c0	Hydroxymethylbilane_c0	C40H38N4O17	-8	WDFJYRZCZIUBPR-UHFFFAOYSA-F	O-C([O-])CCc1c[nH]c(Cc2[nH]c(Cc3[nH]c(Cc4[nH]c(CO)c(CC(-O)[O-])c4CCC(-O)[O-])c(CC(-O)[O-])c3CCC(-O)[O-])c(CC(-O)[O-])c2CCC(-O)[O-])c1CC(-O)[O-]	-479.5	C01024	cpd00755
cpd00774_c0	UroporphyrinogenIII_c0	C40H36N4O16	-8	HUHWZXWWOFSFKF-UHFFFAOYSA-F	O-C([O-])CCc1c2[nH]c(c1CC(-O)[O-])Cc1[nH]c(c(CC(-O)[O-])c1CCC(-O)[O-])Cc1[nH]c(c(CC(-O)[O-])c1CCC(-O)[O-])Cc1[nH]c(c(CCC(-O)[O-])c1CC(-O)[O-])C2		C01051	cpd00774
cpd05640_c0	2-Chloro-4-hydroxy-6-amino-1,3,5-triazine_c0	C3H3N4OCl	0	GHCVXTFBVDVFGE-UHFFFAOYSA-N	N-c1nc(Cl)nc(O)[nH]1	-1.18	C08735	cpd05640
cpd00099_c0	Cl-_c0	Cl	-1	VEXZGXHMUGYJMC-UHFFFAOYSA-M	[Cl-]		C00698	cpd00099
cpd05639_c0	Ammelide_c0	C3H4N4O2	0	YSKUZVBSHIWEFK-UHFFFAOYSA-M	N-c1nc([O-])[nH]c(O)n1	-37.24	C08734	cpd05639
cpd01357_c0	(R)-Mandelate_c0	C8H7O3	-1	IWYDHOAUDWTVEP-SSDOTTSWSA-M	O-C([O-])C(O)c1ccccc1	-87.92	C01983	cpd01357
cpd01447_c0	Benzoylformate_c0	C8H5O3	-1	FAQJJMHZNSSFSM-UHFFFAOYSA-M	O-C([O-])C(-O)c1ccccc1	-78.99	C02137	cpd01447
cpd00286_c0	Undecaprenylphosphate_c0	C55H89O4P	-2	UFPHFKCTOZIAFY-RDQGWRCRSA-L	CC(C)-CCCC(C)-CCCC(C)-CCCC(C)-CCCC(C)-CCCC(C)-CCCC(C)-CCCC(C)-CCCC(C)-CCCC(C)-CCCC(C)-CCOP(-O)([O-])[O-]	49.72	C00348	cpd00286
cpd02862_c0	UDPMurAc(oyl-L-Ala-D-gamma-Glu-L-Lys-D-Ala-D-Ala)_c0	C40H62N9O26P2	-3	PFMVORMCVGOQKR-XNCOKRRHSA-K	CC([O-])-NC1C(OP(-O)(O)OP(-O)(O)OCC2OC(n3ccc([O-])nc3-O)C(O)C2O)OC(CO)C(O)C1OC(C)C(O)-NC(C)C(O)-NC(CCC([O-])-NC(CCCCN)C(O)-NC(C)C(O)-NC(C)C(-O)O)C(-O)O	-1046.45	C04702	cpd02862
cpd02948_c0	MurAc(oyl-L-Ala-D-gamma-Glu-L-Lys-D-Ala-D-Ala)-diphospho- undecaprenol_c0	C86H140N7O21P2	-3	SULOOAFLXMQJSF-OGDYFQGPSA-K	CC(C)-CCCC(C)-CCCC(C)-CCCC(C)-CCCC(C)-CCCC(C)-CCCC(C)-CCCC(C)-CCCC(C)-CCCC(C)-CCCC(C)-CCOP(-O)(O)OP(-O)(O)OC1OC(CO)C(O)C(OC(C)C(O)-NC(C)C(O)-NC(CCC([O-])-NC(CCCCN)C(O)-NC(C)C([O-])-NC(C)C(-O)O)C(-O)O)C1N-C(C)[O-]	-598.96	C04851	cpd02948
cpd02857_c0	DAHP_c0	C7H10O10P	-3	PJWIPEXIFFQAQZ-PUFIMZNGSA-K	O-C([O-])C(-O)CC(O)C(O)C(O)COP(-O)([O-])[O-]	-469.06	C04691	cpd02857
cpd00699_c0	5-Dehydroquinate_c0	C7H9O6	-1	WVMWZWGZRAXUBK-SYTVJDICSA-M	O-C1CC(O)(C(-O)[O-])CC(O)C1O	-214.49	C00944	cpd00699
cpd04539_c0	2-Amino-3-oxo-4-phosphonooxybutyrate_c0	C4H6NO7P	-2	LMKSRFWSQAKTOE-VKHMYHEASA-L	NC(C(-O)[O-])C(-O)COP(-O)([O-])O	-365.05	C07335	cpd04539
cpd00058_e0	Cu2+_e0	Cu	2	JPVYNHNXODAKFH-UHFFFAOYSA-N	[Cu+2]		C00070	cpd00058
cpd00058_c0	Cu2+_c0	Cu	2	JPVYNHNXODAKFH-UHFFFAOYSA-N	[Cu+2]		C00070	cpd00058
cpd01489_c0	beta-Alanopine_c0	C6H10NO4	-1	OAWHMSFCLIYBHE-SCSAIBSYSA-M	CC(NCCC(-O)[O-])C(-O)O	-155.58	C02207	cpd01489
cpd00085_c0	beta-Alanine_c0	C3H7NO2	0	UCMIRNVEIXFBKS-UHFFFAOYSA-N	NCCC(-O)O	-86.11	C00099	cpd00085
cpd00125_c0	5-10-Methylenetetrahydrofolate_c0	C20H21N7O6	-2	QYNUQALWYRSVHF-OLZOCXBDSA-L	N-c1nc([O-])c2c([nH]1)NCC1CN(c3ccc(C(-O)NC(CCC(-O)[O-])C(-O)O)cc3)CN21	-93.65	C00143	cpd00125
cpd00087_c0	Tetrahydrofolate_c0	C19H21N7O6	-2	MSTNYGQPCMXVAQ-KIYNQFGBSA-L	N-c1nc([O-])c2c([nH]1)NCC(CNc1ccc(C(-O)NC(CCC(-O)[O-])C(-O)O)cc1)N2	-113.97	C00101	cpd00087
cpd02152_c0	L-Argininosuccinate_c0	C10H17N4O6	-1	KDZOASGQNOPSCU-ZBHICJROSA-M	N-C(NCCCC(N)C(-O)O)NC(CC(-O)[O-])C(-O)O	-224.81	C03406	cpd02152
cpd00051_c0	L-Arginine_c0	C6H15N4O2	1	ODKSFYDXXFIFQN-BYPYZUCNSA-O	N-C(N)NCCCC([NH3+])C(-O)O	-73.77	C00062	cpd00051
cpd11625_c0	2-Oxo acid_c0	C2O3R	-1				C00161	cpd11625
cpd03363_c0	4-(2-Amino-5-hydroxyphenyl)-2,4-dioxobutanoate_c0	C10H8NO5	-1	MISPYSDHCLFNAO-UHFFFAOYSA-M	Nc1ccc([O-])cc1C(-O)CC(-O)C(-O)O	-141.19	C05652	cpd03363
cpd11612_c0	Amino acid_c0	C2H3NO2R	-1				C00045	cpd11612
cpd00641_c0	L-Histidinol_c0	C6H12N3O	1	ZQISRDCJNBUVMM-YFKPBYRVSA-O	[NH3+]C(CO)Cc1cnc[nH]1	-2.41	C00860	cpd00641
cpd15328_c0	1-octadec-11-enoyl-sn-glycerol 3-phosphate_c0	C21H40O7P	-1			-317.85		cpd15328
cpd00426_c0	Homogentisate_c0	C8H7O4	-1	IGMNYECMUMZDDF-UHFFFAOYSA-M	O-C(O)Cc1cc([O-])ccc1O	-128.84	C00544	cpd00426
cpd00763_c0	4-Maleylacetoacetate_c0	C8H6O6	-2	GACSIVHAIFQKTC-UPHRSURJSA-L	O-C([O-])C-CC(-O)CC(-O)CC(-O)[O-]	-197.26	C01036	cpd00763
cpd15687_c0	CDP-1,2-dianteisopentadecanoylglycerol_c0	C42H75N3O15P2	-2			-644.46		cpd15687
cpd15693_c0	Dianteisopentadecanoylphosphatidylserine_c0	C36H68NO10P	-2			-428.74		cpd15693
cpd00126_c0	GMP_c0	C10H12N5O8P	-2	RQFCJASXJCIDSX-UUOKFMHZSA-L	N-c1nc([O-])c2ncn(C3OC(COP(-O)([O-])O)C(O)C3O)c2[nH]1	-308.3	C00144	cpd00126
cpd00626_c0	dTDPglucose_c0	C16H24N2O16P2	-2	YSYKRGRSMLTJNL-URARBOGNSA-L	Cc1cn(C2CC(O)C(COP(-O)([O-])OP(-O)(O)OC3OC(CO)C(O)C(O)C3O)O2)c(-O)nc1[O-]	-723.12	C00842	cpd00626
cpd12547_c0	L-2-Lysophosphatidylethanolamine_c0	C23H46NO7P	0				C04438	cpd12547
cpd08286_c0	2-C-methyl-D-erythritol4-phosphate_c0	C5H11O7P	-2	XMWHRVNVKDKBRG-UHNVWZDZSA-L	CC(O)(CO)C(O)COP(-O)([O-])[O-]	-366.71	C11434	cpd08286
cpd00442_c0	(3S)-Citryl-CoA_c0	C27H37N7O22P3S	-5	IHVFHZGGMJDGGZ-OKWOQZSLSA-H	CC(C)(COP(-O)(O)OP(-O)(O)OCC1OC(n2cnc3c(N)ncnc32)C(O)C1OP(-O)([O-])[O-])C(O)C([O-])-NCCC([O-])-NCCSC(-O)CC(O)(CC(-O)[O-])C(-O)[O-]	-979.52	C00566	cpd00442
cpd00290_c0	D-fructose-1,6-bisphosphate_c0	C6H10O12P2	-4	RNBGYGVWRKECFJ-ARQDHWQXSA-J	O-P([O-])([O-])OCC1OC(O)(COP(-O)([O-])[O-])C(O)C1O	-644.17	C00354	cpd00290
cpd00072_c0	D-fructose-6-phosphate_c0	C6H11O9P	-2	BGWGXPAPYGQALX-ARQDHWQXSA-L	O-P([O-])([O-])OCC1OC(O)(CO)C(O)C1O	-431.67	C00085	cpd00072
cpd03607_c0	4-(Phosphonooxy)-threonine_c0	C4H8NO7P	-2	FKHAKIJOKDGEII-UHFFFAOYSA-L	NC(C(-O)[O-])C(O)COP(-O)([O-])O	-373.07	C06055	cpd03607
cpd01061_c0	Geranial_c0	C10H16O	0	WTEVQBCEXWBHNA-JXMROGBWSA-N	CC(C)-CCCC(C)-CC-O	17.34	C01499	cpd01061
cpd15165_c0	Geranic acid_c0	C10H15O2	-1	ZHYZQXUYZJNEHD-VQHVLOKHSA-M	CC(C)-CCCC(C)-CC(-O)[O-]	-35.36	C16461	cpd15165
cpd00147_c0	5-Methylthioadenosine_c0	C11H15N5O3S	0	WUUGFSXJNOTRMR-IOSLPCCCSA-N	CSCC1OC(n2cnc3c(N)ncnc32)C(O)C1O	1.27	C00170	cpd00147
cpd00128_c0	Adenine_c0	C5H5N5	0	GFFGJBXGBJISGV-UHFFFAOYSA-N	Nc1nc[nH]c2ncnc1-2	78.85	C00147	cpd00128
cpd02574_c0	methylthioribose-1-phosphate_c0	C6H11O7PS	-2	JTFITTQBRJDSTL-JDJSBBGDSA-L	CSCC1OC(OP(-O)([O-])[O-])C(O)C1O	-347.5	C04188	cpd02574
cpd00078_c0	Succinyl-CoA_c0	C25H35N7O19P3S	-5	VNOYUJKHFWYWIR-ITIYDSSPSA-I	CC(C)(COP(-O)(O)OP(-O)(O)OCC1OC(n2cnc3c(N)ncnc32)C(O)C1OP(-O)([O-])[O-])C(O)C([O-])-NCCC([O-])-NCCSC(-O)CCC(-O)[O-]	-862.04	C00091	cpd00078
cpd09818_c0	Naphthyl-2-methyl-succinic acid_c0	C15H12O4	-2	PYGFLAQSMTXFMU-UHFFFAOYSA-L	O-C([O-])CC(Cc1ccc2ccccc2c1)C(-O)[O-]	-116.469	C14115	cpd09818
cpd00036_c0	Succinate_c0	C4H4O4	-2	KDYFGRWQOYBRFD-UHFFFAOYSA-L	O-C([O-])CCC(-O)[O-]	-162.96	C00042	cpd00036
cpd09819_c0	Naphthyl-2-methyl-succinyl-CoA_c0	C36H43N7O19P3S	-5	BLFNYMNSRZKVBB-JIFARLPCSA-I	CC(C)(COP(-O)(O)OP(-O)(O)OCC1OC(n2cnc3c(N)ncnc32)C(O)C1OP(-O)([O-])[O-])C(O)C([O-])-NCCC([O-])-NCCSC(-O)C(CC(-O)[O-])Cc1ccc2ccccc2c1	-815.549	C14116	cpd09819
cpd00357_c0	TTP_c0	C10H14N2O14P3	-3	NHVNXKFIZYSCEB-XLPZGREQSA-K	Cc1cn(C2CC(O)C(COP(-O)(O)OP(-O)(O)OP(-O)([O-])[O-])O2)c(-O)nc1[O-]	-774.34	C00459	cpd00357
cpd00297_c0	dTDP_c0	C10H14N2O11P2	-2	UJLXYODCHAELLY-XLPZGREQSA-L	Cc1cn(C2CC(O)C(COP(-O)(O)OP(-O)([O-])O)O2)c(-O)nc1[O-]	-566.34	C00363	cpd00297
cpd02691_c0	2-methyl-3-hydroxy-butyryl-CoA_c0	C26H40N7O18P3S	-4	PEKYNTFSOBAABV-LQUDNSJZSA-J	CC(O)C(C)C(-O)SCCN-C([O-])CCN-C([O-])C(O)C(C)(C)COP(-O)(O)OP(-O)(O)OCC1OC(n2cnc3c(N)ncnc32)C(O)C1OP(-O)([O-])[O-]	-820.82	C04405	cpd02691
cpd02124_c0	2-Methylacetoacetyl-CoA_c0	C26H38N7O18P3S	-4	NHNODHRSCRALBF-UHFFFAOYSA-J	CC(-O)C(C)C(-O)SCCN-C([O-])CCN-C([O-])C(O)C(C)(C)COP(-O)(O)OP(-O)(O)OCC1OC(n2cnc3c(N)ncnc32)C(O)C1OP(-O)([O-])[O-]	-812.8	C03344	cpd02124
cpd00745_c0	Hydracrylic acid_c0	C3H5O3	-1	ALRHLSYJTWAHJZ-UHFFFAOYSA-M	O-C([O-])CCO	-121.36	C01013	cpd00745
cpd03375_c0	3-Hydroxypropanoyl-CoA_c0	C24H37N7O18P3S	-3	BERBFZCUSMQABM-IEXPHMLFSA-J	CC(C)(COP(-O)(O)OP(-O)(O)OCC1OC(n2cnc3c(N)ncnc32)C(O)C1OP(-O)([O-])[O-])C(O)C([O-])-NCCC([O-])-NCCSC(-O)CCO	-820.44	C05668	cpd03375
cpd00053_c0	L-Glutamine_c0	C5H10N2O3	0	ZDXPYRJPNDTMRX-VKHMYHEASA-N	N-C(O)CCC(N)C(-O)O	-121.69	C00064	cpd00053
cpd00216_c0	Chorismate_c0	C10H8O6	-2	WTFXTQVDAKGDEY-HTQZYQBOSA-L	C-C(OC1C-C(C(-O)[O-])C-CC1O)C(-O)[O-]	-169.49	C00251	cpd00216
cpd17454_c0	Aliphatic oxo acid_c0	C3H3O3R	0				C17265	cpd17454
cpd17455_c0	Homoamino acid_c0	C3H6NO2R	0				C17266	cpd17455
cpd00274_c0	Citrulline_c0	C6H13N3O3	0	RHGKLRLOHDJJDR-BYPYZUCNSA-N	N-C(O)NCCCC(N)C(-O)O	-123.87	C00327	cpd00274
cpd03256_c0	5beta-Pregnane-11beta,21-diol-3,20-dione_c0	C21H32O4	0	CTTOFMJLOGMZRN-BBWLNIHDSA-N	CC12CC(O)C3C(CCC4CC(-O)CCC43C)C1CCC2C(-O)CO	-109.44	C05475	cpd03256
cpd01450_c0	Corticosterone_c0	C21H30O4	0	OMFXVFTZEKFJBZ-HJTSIMOOSA-N	CC12CCC(-O)C-C1CCC1C2C(O)CC2(C)C(C(-O)CO)CCC12	-91.61	C02140	cpd01450
cpd11341_c0	gamma-glutamyl-gamma-butyraldehyde_c0	C9H16N2O4	0	JZNLEPLZUABCSQ-ZETCQYMHSA-N	NC(CCC(O)-NCCCC-O)C(-O)O	-138.77	C15700	cpd11341
cpd11408_c0	gamma-Glutamyl-GABA_c0	C9H15N2O5	-1	MKYPKZSGLSOGLL-LURJTMIESA-M	NC(CCC([O-])-NCCCC(-O)O)C(-O)O	-191.47	C15767	cpd11408
cpd01170_c0	Ergosterol_c0	C28H44O	0	DNVPQKQSNYMLRS-APGDWVJJSA-N	CC(C)C(C)C-CC(C)C1CCC2C3-CC-C4CC(O)CCC4(C)C3CCC21C	52.3	C01694	cpd01170
cpd03223_c0	5,7,22,24(28)-Ergostatetraenol_c0	C28H42O	0	SQFQJKZSFOZDJY-CVGLIYDESA-N	C-C(C-CC(C)C1CCC2C3-CC-C4CC(O)CCC4(C)C3CCC21C)C(C)C	68.62	C05440	cpd03223
cpd00296_c0	dGMP_c0	C10H12N5O7P	-2	LTFMZDNNPPEQNG-KVQBGUIXSA-L	N-c1nc([O-])c2ncn(C3CC(O)C(COP(-O)([O-])O)O3)c2[nH]1	-268.46	C00362	cpd00296
cpd00277_c0	Deoxyguanosine_c0	C10H13N5O4	0	YKBGVTZYEHREMT-KVQBGUIXSA-N	N-c1nc(O)c2ncn(C3CC(O)C(CO)O3)c2[nH]1	-55.96	C00330	cpd00277
cpd11438_c0	fa4_c0	C15H29O2	-1			-67.5		cpd11438
cpd11623_c0	L-Amino acid_c0	C2H3NO2R	-1				C00151	cpd11623
cpd17418_c0	9-Methylthio-2-nonanoic acid_c0	C10H17O3S	-1	MJGXIOUQXYXGLP-UHFFFAOYSA-M	CSCCCCCCCC(-O)C(-O)[O-]	-92.58	C17228	cpd17418
cpd17419_c0	Pentahomomethionine_c0	C10H21NO2S	0	GYYOKOIBHIWNHE-UHFFFAOYSA-N	CSCCCCCCCC(N)C(-O)O	-67.81	C17229	cpd17419
cpd15339_c0	2-Acyl-sn-glycero-3-phosphoethanolamine (n-C16:0)_c0	C21H44NO7P	0			-326.46		cpd15339
cpd00214_c0	Palmitate_c0	C16H31O2	-1	IPCSVZSSVZVIGE-UHFFFAOYSA-M	CCCCCCCCCCCCCCCC(-O)[O-]	-64.07	C00249	cpd00214
cpd01306_c0	Cycloartenol_c0	C30H50O	0	HVXLSFNCWWWDPA-COENLIPYSA-N	C-C(C)CCCC(C)C1CCC2(C)C3CCC4C(C)(C)C(O)CCC45CC35CCC12C		C01902	cpd01306
cpd05727_c0	24-Methylenecycloartanol_c0	C31H52O	0	BDHQMRXFDYJGII-IPZXCPSCSA-N	C-C(CCC(C)C1CCC2(C)C3CCC4C(C)(C)C(O)CCC45CC35CCC12C)C(C)C		C08830	cpd05727
cpd01324_c0	L-Histidinal_c0	C6H10N3O	1	VYOIELONWKIZJS-YFKPBYRVSA-O	[NH3+]C(C-O)Cc1cnc[nH]1	7.07	C01929	cpd01324
cpd00171_c0	D-Ribulose5-phosphate_c0	C5H9O8P	-2	FNZLKVNUWIIPSJ-UHNVWZDZSA-L	O-C(CO)C(O)C(O)COP(-O)([O-])[O-]	-393.5	C00199	cpd00171
cpd00871_c0	D-Ribulose 1,5-bisphosphate_c0	C5H8O11P2	-4	YAHZABJORDUQGO-NQXXGFSBSA-J	O-C(COP(-O)([O-])[O-])C(O)C(O)COP(-O)([O-])[O-]	-606	C01182	cpd00871
cpd11468_c0	Dodecanoyl-ACP_c0	C23H44N2O8PRS	-2				C05223	cpd11468
cpd15521_c0	1,2-didodecanoyl-sn-glycerol 3-phosphate_c0	C27H52O8P	-1			-371.18		cpd15521
cpd15679_c0	1,2-diisotetradecanoyl-sn-glycerol 3-phosphate_c0	C31H60O8P	-1			-368.32		cpd15679
cpd15720_c0	Dianteisopentadecanoylphosphatidylglycerophosphate_c0	C36H70O13P2	-2			-632.26		cpd15720
cpd15322_c0	1-Acyl-sn-glycero-3-phosphoglycerol hexadec-9-enoyl_c0	C22H42O9P	-1			-375.77		cpd15322
cpd15343_c0	2-Acyl-sn-glycero-3-phosphoglycerol dodecanoyl_c0	C18H36O9P	-1			-404.61		cpd15343
cpd00143_c0	Phenylpyruvate_c0	C9H7O3	-1	BTNMPGBKDVTSJY-UHFFFAOYSA-M	O-C([O-])C(-O)Cc1ccccc1	-75.82	C00166	cpd00143
cpd03480_c0	2-Hydroxyphenylacetate_c0	C8H7O3	-1	CCVYRRGZDBSHFU-UHFFFAOYSA-M	O-C(O)Cc1ccccc1[O-]	-89.36	C05852	cpd03480
cpd15327_c0	1-hexadecanoyl-sn-glycerol 3-phosphate_c0	C19H38O7P	-1			-343.45		cpd15327
cpd01237_c0	Choloyl-CoA_c0	C45H71N7O20P3S	-3	ZKWNOTQHFKYUNU-OSPJJVSMSA-J	CC(CCC(-O)SCCN-C([O-])CCN-C([O-])C(O)C(C)(C)COP(-O)(O)OP(-O)(O)OCC1OC(n2cnc3c(N)ncnc32)C(O)C1OP(-O)([O-])[O-])C1CCC2C3C(O)CC4CC(O)CCC4(C)C3CC(O)C12C	-865.07	C01794	cpd01237
cpd00526_c0	Cholate_c0	C24H39O5	-1	BHQCQFFYRZLCQQ-OELDTZBJSA-M	CC(CCC(-O)[O-])C1CCC2C3C(O)CC4CC(O)CCC4(C)C3CC(O)C12C	-165.99	C00695	cpd00526
cpd08707_c0	dTDP-3-oxo-4,6-dideoxy-D-glucose_c0	C16H22N2O14P2	-2	RZMOCWAVIGQAOB-DIRLFQLBSA-L	Cc1cn(C2CC(O)C(COP(-O)([O-])OP(-O)(O)OC3OC(C)CC(-O)C3O)O2)c(-O)nc1[O-]	-640.49	C11909	cpd08707
cpd08708_c0	dTDP-3-amino-3,4,6-trideoxy-D-glucose_c0	C16H26N3O13P2	-1	MXOBHOLDACULIR-YIQYKESKSA-M	Cc1cn(C2CC(O)C(COP(-O)(O)OP(-O)(O)OC3OC(C)CC(N)C3O)O2)c(-O)nc1[O-]	-611.8	C11910	cpd08708
cpd00186_c0	D-Glutamate_c0	C5H8NO4	-1	WHUUTDBJXJRKMK-GSVOUGTGSA-M	NC(CCC(-O)[O-])C(-O)O	-164.13	C00217	cpd00186
cpd01512_c0	5-Oxo-D-proline_c0	C5H6NO3	-1	ODHCTXKNWHHXJC-GSVOUGTGSA-M	O-C(O)C1CCC([O-])-N1	-110.12	C02237	cpd01512
cpd00239_c0	H2S_c0	HS	-1	RWSOTUBLDIXVET-UHFFFAOYSA-M	[SH-]	-6.66	C00283	cpd00239
cpd00822_c0	O-Succinyl-L-homoserine_c0	C8H12NO6	-1	GNISQJGXJIDKDJ-YFKPBYRVSA-M	NC(CCOC(-O)CCC(-O)[O-])C(-O)O	-236.19	C01118	cpd00822
cpd11620_c0	Reducedferredoxin_c0	Fe2R4S6	4				C00138	cpd11620
cpd11621_c0	Oxidizedferredoxin_c0	Fe2R4S6	6				C00139	cpd11621
cpd15268_c0	Octadecanoyl-ACP_c0	C29H55N2O8PRS	-2					cpd15268
cpd15329_c0	1-octadecanoyl-sn-glycerol 3-phosphate_c0	C21H41O7P	-2	LAYXSTYJRSVXIH-HXUWFJFHSA-L	CCCCCCCCCCCCCCCCCC(-O)OCC(O)COP(-O)([O-])[O-]	-340.21		cpd15329
cpd03733_c0	N-Acetylneuraminate 9-phosphate_c0	C11H18NO12P	-2	SQMNIXJSBCSNCI-PFQGKNLYSA-K	CC([O-])-NC1C(O)CC(O)(C(-O)[O-])OC1C(O)C(O)COP(-O)([O-])O	-538.9	C06241	cpd03733
cpd02612_c0	N-Acetylmannosamine 6-phosphate_c0	C8H14NO9P	-2	BRGMHAYQAZFZDJ-ZTVVOAFPSA-L	CC([O-])-NC1C(O)OC(COP(-O)([O-])O)C(O)C1O	-425.13	C04257	cpd02612
cpd15704_c0	1,2-Diisopentadecanoyl-sn-glycerol_c0	C33H64O5	0			-152.58		cpd15704
cpd15680_c0	1,2-diisopentadecanoyl-sn-glycerol 3-phosphate_c0	C33H64O8P	-1			-365.08		cpd15680
cpd00507_c0	Glycerophosphocholine_c0	C8H20NO6P	0	SUHOQUVVVLNYQR-MRVPVSSYSA-N	C[N+](C)(C)CCOP(-O)([O-])OCC(O)CO	-254.99	C00670	cpd00507
cpd00098_c0	Choline_c0	C5H14NO	1	OEYIOHPDSNJKLS-UHFFFAOYSA-N	C[N+](C)(C)CCO	12.19	C00114	cpd00098
cpd04385_c0	Acetophenone_c0	C8H8O	0	KWOLFJPFCHCOCG-UHFFFAOYSA-N	CC(-O)c1ccccc1	-2	C07113	cpd04385
cpd04386_c0	Benzoyl acetate_c0	C9H7O3	-1	HXUIDZOMTRMIOE-UHFFFAOYSA-M	O-C([O-])CC(-O)c1ccccc1	-79.83	C07114	cpd04386
cpd15419_c0	CDP-1,2-dihexadecanoylglycerol_c0	C44H79N3O15P2	-2			-637.6		cpd15419
cpd15545_c0	Phosphatidylglycerophosphate dihexadecanoyl_c0	C38H74O13P2	-2			-625.4		cpd15545
cpd14883_c0	alpha-Linolenoyl-CoA_c0	C39H61N7O17P3S	-3	OMKFKBGZHNJNEX-KZWMEWPFSA-J	CCC-CCC-CCC-CCCCCCCCC(-O)SCCN-C([O-])CCN-C([O-])C(O)C(C)(C)COP(-O)(O)OP(-O)(O)OCC1OC(n2cnc3c(N)ncnc32)C(O)C1OP(-O)([O-])[O-]	-692.83	C16162	cpd14883
cpd03850_c0	Linolenate_c0	C18H29O2	-1	DTOSIQBPPRVQHS-PDBXOOCHSA-M	CCC-CCC-CCC-CCCCCCCCC(-O)[O-]	6.25	C06427	cpd03850
cpd03963_c0	Biuret_c0	C2H5N3O2	0	OHJMTUPIZMNBFR-UHFFFAOYSA-N	N-C(O)NC(-N)O	-85.12	C06555	cpd03963
cpd00073_c0	Urea_c0	CH4N2O	0	XSQUKJJJFZCRTK-UHFFFAOYSA-N	N-C(N)O	-48.7	C00086	cpd00073
cpd00480_c0	2-Dehydro-D-gluconate_c0	C6H9O7	-1	VBUYCZFBVCCYFD-JJYYJPOSSA-N	O-C(O)C(-O)C(O)C(O)C(O)CO	-258.18		cpd00480
cpd01793_c0	2,5-diketo-D-gluconate_c0	C6H7O7	-1	RXMWXENJQAINCC-DMTCNVIQSA-M	O-C([O-])C(-O)C(O)C(O)C(-O)CO	-250.16	C02780	cpd01793
cpd01938_c0	Uracil 5-carboxylate_c0	C5H3N2O4	-1	ZXYAAVBXHKCJJB-UHFFFAOYSA-M	O-C(O)c1cnc(O)nc1[O-]	-142.48	C03030	cpd01938
cpd00092_c0	Uracil_c0	C4H4N2O2	0	ISAKRJDGNUQOIC-UHFFFAOYSA-N	Oc1ccnc(O)n1	-61.07	C00106	cpd00092
cpd03118_c0	(S)-Hydroxydecanoyl-CoA_c0	C31H50N7O18P3S	-4	HIVSMYZAMUNFKZ-PNPVFPMQSA-J	CCCCCCCC(O)CC(-O)SCCN-C([O-])CCN-C([O-])C(O)C(C)(C)COP(-O)(O)OP(-O)(O)OCC1OC(n2cnc3c(N)ncnc32)C(O)C1OP(-O)([O-])[O-]	-810.91	C05264	cpd03118
cpd03129_c0	(2E)-Decenoyl-CoA_c0	C31H48N7O17P3S	-4	MGNBGCRQQFMNBM-YJHHLLFWSA-J	CCCCCCCC-CC(-O)SCCN-C([O-])CCN-C([O-])C(O)C(C)(C)COP(-O)(O)OP(-O)(O)OCC1OC(n2cnc3c(N)ncnc32)C(O)C1OP(-O)([O-])[O-]	-752.06	C05275	cpd03129
cpd11476_c0	hexadecanoyl-acp_c0	C27H51N2O8PRS	-2				C05764	cpd11476
cpd00134_c0	Palmitoyl-CoA_c0	C37H62N7O17P3S	-4	MNBKLUUYKPBKDU-BBECNAHFSA-J	CCCCCCCCCCCCCCCC(-O)SCCN-C([O-])CCN-C([O-])C(O)C(C)(C)COP(-O)(O)OP(-O)(O)OCC1OC(n2cnc3c(N)ncnc32)C(O)C1OP(-O)([O-])[O-]	-763.15	C00154	cpd00134
cpd15526_c0	1,2-dioctadecanoyl-sn-glycerol 3-phosphate_c0	C39H76O8P	-1			-351.74		cpd15526
cpd15312_c0	1,2-Diacyl-sn-glycerol dioctadec-11-enoyl_c0	C39H72O5	0			-94.52		cpd15312
cpd15527_c0	1,2-dioctadec-11-enoyl-sn-glycerol 3-phosphate_c0	C39H72O8P	-1			-307.02		cpd15527
cpd03832_c0	Hydrogenobyrinate_c0	C45H56N4O14	-4	ALLJLLMNGBKZLT-BRPYDKQXSA-J	CC1-C2N-C(C-C3N-C(C(C)-C4NC(C(CC(-O)O)C4(C)CCC(-O)[O-])C4(C)N-C1C(CCC(-O)[O-])C4(C)CC(-O)O)C(CCC(-O)[O-])C3(C)C)C(CCC(-O)[O-])C2(C)CC(-O)O		C06399	cpd03832
cpd03913_c0	Hydrogenobyrinate diamide_c0	C45H60N6O12	-2	BYLRAQWTUVCQLV-BRPYDKQXSA-L	CC1-C2N-C(C-C3N-C(C(C)-C4NC(C(CC(-O)O)C4(C)CCC(-O)O)C4(C)N-C1C(CCC(-O)O)C4(C)CC(-N)[O-])C(CCC(-O)O)C3(C)C)C(CCC(-O)O)C2(C)CC(-N)[O-]		C06503	cpd03913
cpd15309_c0	1,2-Diacyl-sn-glycerol dihexadecanoyl_c0	C35H68O5	0			-145.72		cpd15309
cpd15524_c0	1,2-dihexadecanoyl-sn-glycerol 3-phosphate_c0	C35H68O8P	-1			-358.22		cpd15524
cpd03116_c0	(S)-3-Hydroxydodecanoyl-CoA_c0	C33H54N7O18P3S	-4	IJFLXRCJWPKGKJ-LXIXEQKWSA-J	CCCCCCCCCC(O)CC(-O)SCCN-C([O-])CCN-C([O-])C(O)C(C)(C)COP(-O)(O)OP(-O)(O)OCC1OC(n2cnc3c(N)ncnc32)C(O)C1OP(-O)([O-])[O-]	-807.67	C05262	cpd03116
cpd02060_c0	(2E)-Dodecenoyl-CoA_c0	C33H52N7O17P3S	-4	IRFYVBULXZMEDE-XCFIPPSPSA-J	CCCCCCCCCC-CC(-O)SCCN-C([O-])CCN-C([O-])C(O)C(C)(C)COP(-O)(O)OP(-O)(O)OCC1OC(n2cnc3c(N)ncnc32)C(O)C1OP(-O)([O-])[O-]	-748.82	C03221	cpd02060
cpd11578_c0	hexanesulfonate_c0	C6H13O3S	-1	FYAQQULBLMNGAH-UHFFFAOYSA-M	CCCCCCS(-O)(-O)[O-]	-119.302		cpd11578
cpd15611_c0	hexanal_c0	C6H12O	0	JARKCYVAAOWBJS-UHFFFAOYSA-N	CCCCCC-O	-27.57		cpd15611
cpd02720_c0	5-Amino-6--5-phosphoribitylaminouracil_c0	C9H15N4O9P	-2	RQRINYISXYAZKL-RPDRRWSUSA-L	Nc1c([O-])nc([O-])nc1NCC(O)C(O)C(O)COP(-O)(O)O	-402.07	C04454	cpd02720
cpd02882_c0	4--1-D-Ribitylamino-5-aminouracil_c0	C9H16N4O6	0	XKQZIXVJVUPORE-RPDRRWSUSA-N	Nc1c(O)nc(O)nc1NCC(O)C(O)C(O)CO	-189.57	C04732	cpd02882
cpd02277_c0	N-Methyl-2-oxoglutaramate_c0	C6H8NO4	-1	MOIJYNHJLPUMNX-UHFFFAOYSA-M	CN-C([O-])CCC(-O)C(-O)O	-141.65	C03623	cpd02277
cpd00187_c0	Methanamine_c0	CH6N	1	BAVYZALUXZFZLV-UHFFFAOYSA-O	C[NH3+]	-9.55	C00218	cpd00187
cpd15364_c0	2'-(5''-triphosphoribosyl)-3'-dephospho-CoA_c0	C26H41N7O26P5S	-5	NFWZJXFBUKDGOX-HWCXJHOSSA-I	CC(C)(COP(-O)(O)OP(-O)([O-])OCC1OC(n2cnc3c(N)ncnc32)C(OC2OC(COP(-O)(O)OP(-O)(O)OP(-O)([O-])[O-])C(O)C2O)C1O)C(O)C([O-])-NCCC([O-])-NCCS	-1289.81	C19771	cpd15364
cpd15420_c0	CDP-1,2-dioctadec-11-enoylglycerol_c0	C48H83N3O15P2	-2			-586.4		cpd15420
cpd15548_c0	Phosphatidylglycerophosphate dioctadec-11-enoyl_c0	C42H78O13P2	-2			-574.2		cpd15548
cpd01822_c0	Hydroxyquinol_c0	C6H6O3	0	GGNQRNBDZQJCCN-UHFFFAOYSA-N	Oc1ccc(O)c(O)c1	-88.86	C02814	cpd01822
cpd01498_c0	Maleylacetate_c0	C6H4O5	-2	SOXXPQLIZIPMIZ-UPHRSURJSA-L	O-C([O-])C-CC(-O)CC(-O)[O-]	-170.48	C02222	cpd01498
cpd15358_c0	2-octadecanoyl-sn-glycerol 3-phosphate_c0	C21H42O7P	-1			-340.21		cpd15358
cpd01080_c0	ocdca_c0	C18H35O2	-1	QIQXTHQIDYTFRH-UHFFFAOYSA-M	CCCCCCCCCCCCCCCCCC(-O)[O-]	-60.83	C01530	cpd01080
cpd09421_c0	2-(1,2-Dihydroxyethyl)-TPP_c0	C14H21N4O9P2S	-1	IVZLQSNMVFZOLQ-UHFFFAOYSA-M	Cc1ncc(C[n+]2c(C(O)CO)sc(CCOP(-O)([O-])OP(-O)([O-])O)c2C)c(-N)[nH]1	-441.38	C13378	cpd09421
cpd00056_c0	TPP_c0	C12H17N4O7P2S	-1	AYEKOFBPNLCAJY-UHFFFAOYSA-M	Cc1ncc(C[n+]2csc(CCOP(-O)([O-])OP(-O)([O-])O)c2C)c(-N)[nH]1	-368.32	C00068	cpd00056
cpd00232_c0	Neu5Ac_c0	C11H18NO9	-1	SQVRNKJHWKZAKO-LUWBGTNYSA-M	CC([O-])-NC1C(O)CC(O)(C(-O)O)OC1C(O)C(O)CO	-326.4	C00270	cpd00232
cpd01743_c0	Cerebroside_c0	C25H46NO8R	0				C02686	cpd01743
cpd03653_c0	GM4_c0	C36H62N2O16R	-1				C06128	cpd03653
cpd15674_c0	1-isopentadecanoyl-sn-glycerol 3-phosphate_c0	C18H36O7P	-1			-346.88		cpd15674
cpd14886_c0	(5Z,8Z,11Z,14Z,17Z)-Icosapentaenoyl-CoA_c0	C41H61N7O17P3S	-3	JWZLRYCDDXHXDL-LCMHIRPZSA-J	CCC-CCC-CCC-CCC-CCC-CCCCC(-O)SCCN-C([O-])CCN-C([O-])C(O)C(C)(C)COP(-O)(O)OP(-O)(O)OCC1OC(n2cnc3c(N)ncnc32)C(O)C1OP(-O)([O-])[O-]	-644.87	C16165	cpd14886
cpd03851_c0	Eicosapentaenoic acid_c0	C20H29O2	-1	JAZBEHYOTPTENJ-RCHUDCCISA-M	CCC-CCC-CCC-CCC-CCC-CCCCC(-O)[O-]	54.21	C06428	cpd03851
cpd06996_c0	Myricetin_c0	C15H9O8	-1	IKMDFBPHZNJCSN-UHFFFAOYSA-M	O-c1c(O)c(-c2cc(O)c(O)c(O)c2)oc2cc([O-])cc(O)c12	-216.56	C10107	cpd06996
cpd09264_c0	Laricitrin_c0	C16H11O8	-1	CFYMYCCYMJIYAB-UHFFFAOYSA-M	COc1cc(-c2oc3cc([O-])cc(O)c3c(-O)c2O)cc(O)c1O	-201.91	C12633	cpd09264
cpd01318_c0	Glycocholate_c0	C26H42NO6	-1	RFDAIACWWDREDC-FRVQLJSFSA-M	CC(CCC([O-])-NCC(-O)O)C1CCC2C3C(O)CC4CC(O)CCC4(C)C3CC(O)C12C	-196.57	C01921	cpd01318
cpd00343_c0	N-Carbamoyl-L-aspartate_c0	C5H6N2O5	-2	HLKXYZVTANABHZ-REOHCLBHSA-L	N-C(O)NC(CC(-O)[O-])C(-O)[O-]	-203.96	C00438	cpd00343
cpd03676_c0	(S)-Coclaurine_c0	C17H19NO3	0	LVVKXRQZSRUVPY-HNNXBMFYSA-O	COc1cc2c(cc1O)C(Cc1ccc(O)cc1)[NH2+]CC2	-19.93	C06161	cpd03676
cpd03081_c0	(S)-N-Methylcoclaurine_c0	C18H21NO3	0	BOKVLBSSPUTWLV-INIZCTEOSA-O	COc1cc2c(cc1O)C(Cc1ccc(O)cc1)[NH+](C)CC2	-7.66	C05176	cpd03081
cpd00227_c0	L-Homoserine_c0	C4H9NO3	0	UKAUYVFTDYCKQA-VKHMYHEASA-N	NC(CCO)C(-O)O	-122.53	C00263	cpd00227
cpd00346_c0	L-Aspartate4-semialdehyde_c0	C4H7NO3	0	HOSWPDPVFBCLSY-VKHMYHEASA-N	NC(CC-O)C(-O)O	-113.05	C00441	cpd00346
cpd09027_c0	5-Hydroxy-2-oxo-4-ureido-2,5-dihydro-1H-imidazole-5-carboxylate_c0	C5H5N4O5	-1	WHKYNCPIXMNTRQ-UHFFFAOYSA-M	N-C(O)N-C1N-C(O)NC1(O)C(-O)[O-]	-184.24	C12248	cpd09027
cpd01567_c0	(R)-Allantoin_c0	C4H5N4O3	-1	POJWUDADGALRAB-PVQJCKRUSA-N	N-C(O)NC1N-C(O)N-C1O	-116.06	C02348	cpd01567
cpd12199_c0	N-Acyl-L-amino acid_c0	C3H2NO3R2	-1				C02850	cpd12199
cpd00049_c0	Carboxylic acid_c0	CO2R	-1				C00060	cpd00049
cpd15342_c0	2-Acyl-sn-glycero-3-phosphoethanolamine octadec-11-enoyl_c0	C23H46NO7P	0			-300.86		cpd15342
cpd17422_c0	10-Methylthio-2-decanoic acid_c0	C11H20O3S	0	IEZWLIJBCDCGEU-UHFFFAOYSA-M	CSCCCCCCCCC(-O)C(-O)[O-]	-90.96	C17232	cpd17422
cpd17423_c0	Hexahomomethionine_c0	C11H23NO2S	0	XVGBKWQWYRNGDG-UHFFFAOYSA-N	CSCCCCCCCCC(N)C(-O)O	-66.19	C17233	cpd17423
cpd00068_c0	ITP_c0	C10H12N4O14P3	-3	HAEJPQIATWHALX-KQYNXXCUSA-K	O-P([O-])([O-])OP(-O)(O)OP(-O)(O)OCC1OC(n2cnc3c([O-])ncnc32)C(O)C1O	-729.58	C00081	cpd00068
cpd00367_c0	Cytidine_c0	C9H13N3O5	0	UHDGCWIWMRVCDJ-XVFCMESISA-N	N-c1ccn(C2OC(CO)C(O)C2O)c(O)n1	-132.88	C00475	cpd00367
cpd00090_c0	IDP_c0	C10H12N4O11P2	-2	JPXZQMKKFWMMGK-KQYNXXCUSA-L	O-P([O-])(O)OP(-O)(O)OCC1OC(n2cnc3c([O-])ncnc32)C(O)C1O	-521.58	C00104	cpd00090
cpd11669_c0	Q_c0	C19H26O4	0	SQQWBSBBCSFQGC-JLHYYAGUSA-N	COC1-C(OC)C(-O)C(CC-C(C)CCC-C(C)C)-C(C)C1-O	-26.04	C00399	cpd11669
cpd11665_c0	QH2_c0	C19H28O4	0	RNUCUWWMTTWKAH-JLHYYAGUSA-N	COc1c(O)c(C)c(CC-C(C)CCC-C(C)C)c(O)c1OC	-47.74	C00390	cpd11665
cpd03244_c0	Taurodeoxycholate_c0	C26H44NO6S	-1	AWDRATDZQPNJFN-NLCROKKGSA-M	CC(CCC([O-])-NCCS(-O)(-O)O)C1CCC2C3CCC4CC(O)CCC4(C)C3CC(O)C12C	-195.763	C05463	cpd03244
cpd02733_c0	Deoxycholate_c0	C24H39O4	-1	KXGVEGMKQFWNSR-LLQZFEROSA-M	CC(CCC(-O)[O-])C1CCC2C3CCC4CC(O)CCC4(C)C3CC(O)C12C	-126.15	C04483	cpd02733
cpd00249_c0	Uridine_c0	C9H12N2O6	0	DRTQHJPVMGBUCF-XVFCMESISA-N	O-c1nc(O)ccn1C1OC(CO)C(O)C1O	-185.27	C00299	cpd00249
cpd02799_c0	Methylisocitrate_c0	C7H7O7	-3	HHKPKXCSHMJWCF-WVBDSBKLSA-K	CC(O)(C(-O)[O-])C(CC(-O)[O-])C(-O)[O-]	-280.63	C04593	cpd02799
cpd04058_c0	L-N2-(2-Carboxyethyl)arginine_c0	C9H18N4O4	0	OHWCFZJEIHZWMN-LURJTMIESA-N	N-C(N)NCCCC(NCCC(-O)O)C(-O)O	-141.43	C06655	cpd04058
cpd00060_e0	L-Methionine_e0	C5H11NO2S	0	FFEARJCKVFRZRR-BYPYZUCNSA-N	CSCCC(N)C(-O)O	-75.91	C00073	cpd00060
cpd03115_c0	(S)-3-Hydroxytetradecanoyl-CoA_c0	C35H58N7O18P3S	-4	OXBHKMHNDGRDCZ-UHFFFAOYSA-J	CCCCCCCCCCCC(O)CC(-O)SCCN-C([O-])CCN-C([O-])C(O)C(C)(C)COP(-O)(O)OP(-O)(O)OCC1OC(n2cnc3c(N)ncnc32)C(O)C1OP(-O)([O-])[O-]	-804.43	C05260	cpd03115
cpd12689_c0	3-Oxotetradecanoyl-CoA_c0	C35H56N7O18P3S	-4	IQNFBGHLIVBNOU-QSGBVPJFSA-J	CCCCCCCCCCCC(-O)CC(-O)SCCN-C([O-])CCN-C([O-])C(O)C(C)(C)COP(-O)(O)OP(-O)(O)OCC1OC(n2cnc3c(N)ncnc32)C(O)C1OP(-O)([O-])[O-]	-796.41	C05261	cpd12689
cpd00834_c0	Phosphopantetheine_c0	C11H21N2O7PS	-2	JDMUPRLRUUMCTL-VIFPVBQESA-L	CC(C)(COP(-O)(O)O)C(O)C([O-])-NCCC([O-])-NCCS	-347.644	C01134	cpd00834
cpd00137_e0	Citrate_e0	C6H5O7	-3	KRKNYBCHXYNGOX-UHFFFAOYSA-K	O-C([O-])CC(O)(CC(-O)[O-])C(-O)[O-]	-280.44	C00158	cpd00137
cpd00340_c0	2,5-Dioxopentanoate_c0	C5H5O4	-1	VHKNBDIQDAXGBL-UHFFFAOYSA-M	O-CCCC(-O)C(-O)[O-]	-136.2	C00433	cpd00340
cpd02662_c0	Malyl-CoA_c0	C25H35N7O20P3S	-5	HJQWLHMLMCDAEL-ZTGLTYRUSA-I	CC(C)(COP(-O)(O)OP(-O)(O)OCC1OC(n2cnc3c(N)ncnc32)C(O)C1OP(-O)([O-])[O-])C(O)C([O-])-NCCC([O-])-NCCSC(-O)CC(O)C(-O)[O-]	-900.08	C04348	cpd02662
cpd00158_c0	CELB_c0	C12H22O11	0	GUBGYTABKSRVRQ-CUHNMECISA-N	OCC1OC(OC2C(CO)OC(O)C(O)C2O)C(O)C(O)C1O	-376.76	C00185	cpd00158
cpd00190_c0	beta-D-Glucose_c0	C6H12O6	0	WQZGKKKJIJFFOK-VFUOTHLCSA-N	OCC1OC(O)C(O)C(O)C1O	-218.28	C00221	cpd00190
cpd01777_c0	Phosphoribosyl-AMP_c0	C15H19N5O14P2	-4	RTQMRTSPTLIIHM-KEOHHSTQSA-J	N-c1c2ncn(C3OC(COP(-O)([O-])[O-])C(O)C3O)c2ncn1C1OC(COP(-O)([O-])[O-])C(O)C1O	-599.22	C02741	cpd01777
cpd02979_c0	phosphoribosylformiminoaicar-phosphate_c0	C15H21N5O15P2	-4	QOUSHGMTBIIAHR-KEOHHSTQSA-J	NC(-O)c1ncn(C2OC(COP(-O)([O-])[O-])C(O)C2O)c1N-CNC1OC(COP(-O)([O-])[O-])C(O)C1O	-651.87	C04896	cpd02979
cpd03588_c0	L-erythro-3-Methylmalyl-CoA_c0	C26H38N7O20P3S	-4	OTENCPQKSBPYCM-GQCNFOOOSA-I	CC(C(-O)SCCN-C([O-])CCN-C([O-])C(O)C(C)(C)COP(-O)(O)OP(-O)(O)OCC1OC(n2cnc3c(N)ncnc32)C(O)C1OP(-O)([O-])[O-])C(O)C(-O)[O-]	-900.27	C06027	cpd03588
cpd03589_c0	Mesaconyl-CoA_c0	C26H36N7O19P3S	-4	LVBVWNJPMXCQJE-CBBDEUQJSA-I	CC(-CC(-O)[O-])C(-O)SCCN-C([O-])CCN-C([O-])C(O)C(C)(C)COP(-O)(O)OP(-O)(O)OCC1OC(n2cnc3c(N)ncnc32)C(O)C1OP(-O)([O-])[O-]	-843.53	C06028	cpd03589
cpd02480_c0	5-Hydroxymethyldeoxycytidylate_c0	C10H14N3O8P	-2	BTIWPBKNTZFNRI-UHFFFAOYSA-L	N-c1nc([O-])n(C2CC(O)C(COP(-O)([O-])O)O2)cc1CO	-342.18	C03997	cpd02480
cpd03043_c0	3-Hydroxybutanoyl-CoA_c0	C25H39N7O18P3S	-3	QHHKKMYHDBRONY-RMNRSTNRSA-J	CC(O)CC(-O)SCCN-C([O-])CCN-C([O-])C(O)C(C)(C)COP(-O)(O)OP(-O)(O)OCC1OC(n2cnc3c(N)ncnc32)C(O)C1OP(-O)([O-])[O-]	-820.63	C05116	cpd03043
cpd00139_c0	Glycolate_c0	C2H3O3	-1	AEMRFAOFKBGASW-UHFFFAOYSA-M	O-C([O-])CO	-122.98	C00160	cpd00139
cpd15337_c0	2-Acyl-sn-glycero-3-phosphoethanolamine tetradecanoyl_c0	C19H40NO7P	0			-329.7		cpd15337
cpd03847_c0	Myristic acid_c0	C14H27O2	-1	TUNFSRHWOTWDNC-UHFFFAOYSA-M	CCCCCCCCCCCCCC(-O)[O-]	-67.31	C06424	cpd03847
cpd03233_c0	3alpha,7alpha,12alpha,24-Tetrahydroxy-5beta-cholestanoyl-CoA_c0	C48H77N7O21P3S	-3	PXHZOQNODUPJKC-YZBUYOTGSA-J	CC(CCC(O)C(C)C(-O)SCCN-C([O-])CCN-C([O-])C(O)C(C)(C)COP(-O)(O)OP(-O)(O)OCC1OC(n2cnc3c(N)ncnc32)C(O)C1OP(-O)([O-])[O-])C1CCC2C3C(O)CC4CC(O)CCC4(C)C3CC(O)C12C	-900.06	C05450	cpd03233
cpd03248_c0	3alpha,7alpha,12alpha-Trihydroxy-5beta-24-oxocholestanoyl-CoA_c0	C48H75N7O21P3S	-3	AWLXQJGPNLCTLM-LAOHBMLDSA-J	CC(C(-O)CCC(C)C1CCC2C3C(O)CC4CC(O)CCC4(C)C3CC(O)C12C)C(-O)SCCN-C([O-])CCN-C([O-])C(O)C(C)(C)COP(-O)(O)OP(-O)(O)OCC1OC(n2cnc3c(N)ncnc32)C(O)C1OP(-O)([O-])[O-]	-892.04	C05467	cpd03248
cpd00292_c0	HMG-CoA_c0	C27H39N7O20P3S	-5	CABVTRNMFUVUDM-VRHQGPGLSA-I	CC(O)(CC(-O)[O-])CC(-O)SCCN-C([O-])CCN-C([O-])C(O)C(C)(C)COP(-O)(O)OP(-O)(O)OCC1OC(n2cnc3c(N)ncnc32)C(O)C1OP(-O)([O-])[O-]	-900.07	C00356	cpd00292
cpd00035_c0	L-Alanine_c0	C3H7NO2	0	QNAYBMKLOCPYGJ-REOHCLBHSA-N	CC(N)C(-O)O	-87.92	C00041	cpd00035
cpd00191_c0	3-Oxopropanoate_c0	C3H3O3	-1	OAKURXIZZOAYBC-UHFFFAOYSA-M	O-CCC(-O)[O-]	-111.88	C00222	cpd00191
cpd00039_c0	L-Lysine_c0	C6H15N2O2	1	KDXKERNSBIXSRK-YFKPBYRVSA-O	NC(CCCC[NH3+])C(-O)O	-84.04	C00047	cpd00039
cpd00525_c0	UDP-N-acetylmuramoyl-L-alanyl-D-glutamate_c0	C28H39N5O23P2	-4	OJZCATPXPWFLHF-HPUCEMLMSA-J	CC([O-])-NC1C(OP(-O)(O)OP(-O)(O)OCC2OC(n3ccc([O-])nc3-O)C(O)C2O)OC(CO)C(O)C1OC(C)C(O)-NC(C)C([O-])-NC(CCC(-O)[O-])C(-O)O	-958.02	C00692	cpd00525
cpd02861_c0	UDP-N-acetylmuramoyl-L-alanyl-D-glutamyl-L-lysine_c0	C34H52N7O24P2	-3	RLNOPSGEZLGFAH-OCMBHFTRSA-K	CC([O-])-NC1C(OP(-O)(O)OP(-O)(O)OCC2OC(n3ccc([O-])nc3-O)C(O)C2O)OC(CO)C(O)C1OC(C)C(O)-NC(C)C(O)-NC(CCC(-O)[O-])C(O)-NC(CCCCN)C(-O)O	-984.91	C04700	cpd02861
cpd03126_c0	(2E)-Hexadecenoyl-CoA_c0	C37H60N7O17P3S	-4	JUPAQFRKPHPXLD-MSHHSVQMSA-J	CCCCCCCCCCCCCC-CC(-O)SCCN-C([O-])CCN-C([O-])C(O)C(C)(C)COP(-O)(O)OP(-O)(O)OCC1OC(n2cnc3c(N)ncnc32)C(O)C1OP(-O)([O-])[O-]	-742.34	C05272	cpd03126
cpd00115_c0	dATP_c0	C10H13N5O12P3	-3	SUYVUBYJARFZHO-RRKCRQDMSA-K	Nc1ncnc2c1ncn2C1CC(O)C(COP(-O)([O-])OP(-O)(O)OP(-O)([O-])[O-])O1	-634.01	C00131	cpd00115
cpd00031_c0	GDP_c0	C10H13N5O11P2	-2	QGWNDRXFNXRZMB-UUOKFMHZSA-L	N-c1nc([O-])c2ncn(C3OC(COP(-O)(O)OP(-O)([O-])O)C(O)C3O)c2[nH]1	-516.3	C00035	cpd00031
cpd00177_c0	dADP_c0	C10H13N5O9P2	-2	DAEAPNUQQAICNR-RRKCRQDMSA-L	Nc1ncnc2c1ncn2C1CC(O)C(COP(-O)(O)OP(-O)([O-])[O-])O1	-426.01	C00206	cpd00177
cpd00301_c0	Sterol_c0	C17H28O	0	FPXSXMFOYWRHDX-UHFFFAOYSA-N	OC1CCC2C(CCC3C4CCCC4CCC23)C1	10.74	C00370	cpd00301
cpd11624_c0	Lecithin_c0	C10H18NO8PR2	0				C00157	cpd11624
cpd02601_c0	2-Lysolecithin_c0	C9H19NO7PR	0				C04230	cpd02601
cpd11979_c0	Steryl ester_c0	C18H27O2R	0				C01958	cpd11979
cpd03227_c0	5beta-Cholestane-3alpha,7alpha,26-triol_c0	C27H48O3	0	OQIJRBFRXGIHMI-UGMUFZQESA-N	CC(CO)CCCC(C)C1CCC2C3C(O)CC4CC(O)CCC4(C)C3CCC12C	-79.88	C05444	cpd03227
cpd03228_c0	3alpha,7alpha-Dihydroxy-5beta-cholestan-26-al_c0	C27H46O3	0	YWGOKHMOJTZGBN-UGMUFZQESA-N	CC(C-O)CCCC(C)C1CCC2C3C(O)CC4CC(O)CCC4(C)C3CCC12C	-70.4	C05445	cpd03228
cpd02535_c0	2,3-Dihydroxy-3-methylvalerate_c0	C6H11O4	-1	PDGXJDXVGMHUIR-UJURSFKZSA-M	CCC(C)(O)C(O)C(-O)[O-]	-159.58	C04104	cpd02535
cpd02154_c0	N-Formimino-L-aspartate_c0	C5H7N2O4	-1	XTPIFIMCFHNJOH-VKHMYHEASA-M	N-CNC(CC(-O)[O-])C(-O)O	-158.8	C03409	cpd02154
cpd03055_c0	Imidazolone acetate_c0	C5H5N2O3	-1	GHPIQHMJMXLJOT-UHFFFAOYSA-M	O-C([O-])C[c-]1nc[nH]c1-O	-87.93	C05133	cpd03055
cpd11225_c0	3-4-dihydroxy-2-butanone4-phosphate_c0	C4H7O6P	-2	OKYHYXLCTGGOLM-SCSAIBSYSA-L	CC(-O)C(O)COP(-O)([O-])[O-]	-320.85	C15556	cpd11225
cpd02656_c0	6-7-Dimethyl-8--1-D-ribityllumazine_c0	C13H17N4O6	-1	SXDXRJZUAJBNFL-XKSSXDPKSA-M	Cc1nc2c([O-])nc(-O)nc-2n(CC(O)C(O)C(O)CO)c1C	-124.62	C04332	cpd02656
cpd00154_c0	Xylose_c0	C5H10O5	0	SRBFZHDQGSBBOR-LECHCGJUSA-N	OC1COC(O)C(O)C1O	-180.06	C00181	cpd00154
cpd00259_c0	D-Lyxulose_c0	C5H10O5	0	ZAQJHHRNXZUBTE-WUJLRWPWSA-N	O-C(CO)C(O)C(O)CO	-181	C00310	cpd00259
cpd01770_c0	N6-Acetyl-L-lysine_c0	C8H16N2O3	0	DTERQYGMUDWYAZ-UHFFFAOYSA-N	CC(O)-NCCCCC(N)C(-O)O	-113.64	C02727	cpd01770
cpd03291_c0	2-Oxo-6-acetamidocaproate_c0	C8H12NO4	-1	NGCXIFFZXAZRAF-UHFFFAOYSA-M	CC([O-])-NCCCCC(-O)C(-O)O	-138.41	C05548	cpd03291
cpd00325_c0	Progesterone_c0	C21H30O2	0	RJKFOVLPORLFTN-LEKSSAKUSA-N	CC(-O)C1CCC2C3CCC4-CC(-O)CCC4(C)C3CCC12C	-15.54	C00410	cpd00325
cpd03260_c0	5beta-Pregnane-3,20-dione_c0	C21H32O2	0	XMRPGKVKISIQBV-XWOJZHJZSA-N	CC(-O)C1CCC2C3CCC4CC(-O)CCC4(C)C3CCC12C	-33.37	C05479	cpd03260
cpd00117_c0	D-Alanine_c0	C3H7NO2	0	QNAYBMKLOCPYGJ-UWTATZPHSA-N	CC(N)C(-O)O	-87.92	C00133	cpd00117
cpd15341_c0	2-Acyl-sn-glycero-3-phosphoethanolamine (n-C18:0)_c0	C23H48NO7P	0			-323.22		cpd15341
cpd09790_c0	3-Methylsalicylaldehyde_c0	C8H8O2	0	IPPQNXSAJZOTJZ-UHFFFAOYSA-N	Cc1cccc(C-O)c1O	-41.46	C14087	cpd09790
cpd09791_c0	3-Methylsalicylate_c0	C8H7O3	-1	WHSXTWFYRGOBGO-UHFFFAOYSA-M	Cc1cccc(C(-O)O)c1[O-]	-94.16	C14088	cpd09791
cpd00062_c0	UTP_c0	C9H12N2O15P3	-3	PGAVKCOVUIYSFO-XVFCMESISA-K	O-c1nc([O-])ccn1C1OC(COP(-O)(O)OP(-O)(O)OP(-O)([O-])[O-])C(O)C1O	-813.77	C00075	cpd00062
cpd00101_c0	ribose-5-phosphate_c0	C5H9O8P	-2	PPQRONHOSHZGFQ-LMVFSUKVSA-L	O-CC(O)C(O)C(O)COP(-O)([O-])[O-]	-392.04	C00117	cpd00101
cpd17043_c0	RNA transcription_c0	null	0					cpd17043
cpd01709_c0	2-Hydroxyglutarate_c0	C5H6O5	-2	HWXBTNAVRSUOJR-UHFFFAOYSA-L	O-C([O-])CCC(O)C(-O)[O-]	-199.38	C02630	cpd01709
cpd03555_c0	15(S)-HPETE_c0	C20H31O4	-1	BFWYTORDSFIVKP-VAEKSGALSA-M	CCCCCC(C-CC-CCC-CCC-CCCCC(-O)[O-])OO	-34.21	C05966	cpd03555
cpd00111_c0	Oxidized glutathione_c0	C20H30N6O12S2	-2	YPZRWBKMTBYPTK-BJDJZHNGSA-L	NC(CCC([O-])-NC(CSSCC(N-C([O-])CCC(N)C(-O)O)C(O)-NCC(-O)O)C(O)-NCC(-O)O)C(-O)O	-434.73	C00127	cpd00111
cpd02890_c0	15(S)-HETE_c0	C20H31O3	-1	JSFATNQSLKRBCI-VAEKSGALSA-M	CCCCCC(O)C-CC-CCC-CCC-CCCCC(-O)[O-]	-11.01	C04742	cpd02890
cpd00145_c0	Hydroxypyruvate_c0	C3H3O4	-1	HHDDCCUIIUWNGJ-UHFFFAOYSA-M	O-C([O-])C(-O)CO	-148.92	C00168	cpd00145
cpd01466_c0	Maleylpyruvate_c0	C7H4O6	-2	AZCFLHZUFANAOR-UPHRSURJSA-L	O-C([O-])C-CC(-O)CC(-O)C(-O)[O-]	-196.42	C02167	cpd01466
cpd01653_c0	3-Fumarylpyruvate_c0	C7H4O6	-2	AZCFLHZUFANAOR-OWOJBTEDSA-L	O-C([O-])C-CC(-O)CC(-O)C(-O)[O-]	-196.42	C02514	cpd01653
cpd00586_c0	D-Arginine_c0	C6H15N4O2	1	ODKSFYDXXFIFQN-SCSAIBSYSA-O	N-C(N)NCCCC([NH3+])C(-O)O	-73.77	C00792	cpd00586
cpd02364_c0	2-Oxo-5-guanidinopentanoate_c0	C6H11N3O3	0	ARBHXJXXVVHMET-UHFFFAOYSA-N	N-C(N)NCCCC(-O)C(-O)O	-98.54	C03771	cpd02364
cpd11673_c0	D-Amino acid_c0	C2H3NO2R	-1				C00405	cpd11673
cpd00805_c0	D-Tagatose 6-phosphate_c0	C6H11O9P	-2	BGWGXPAPYGQALX-OEXCPVAWSA-L	O-P([O-])([O-])OCC1OC(O)(CO)C(O)C1O	-431.67	C01097	cpd00805
cpd02371_c0	D-Tagatose 1,6-biphosphate_c0	C6H10O12P2	-4	RNBGYGVWRKECFJ-OEXCPVAWSA-J	O-P([O-])([O-])OCC1OC(O)(COP(-O)([O-])[O-])C(O)C1O	-644.17	C03785	cpd02371
cpd01899_c0	Ceramide phosphate_c0	C19H36NO6PR	-1				C02960	cpd01899
cpd00167_c0	Ceramide_c0	C19H36NO3R	0				C00195	cpd00167
cpd00182_c0	Adenosine_c0	C10H13N5O4	0	OIRDTQYFTABQOQ-KQYNXXCUSA-N	Nc1ncnc2c1ncn2C1OC(CO)C(O)C1O	-45.35	C00212	cpd00182
cpd00105_c0	D-Ribose_c0	C5H10O5	0	HMFHBZSHGGEWLO-AIHAYLRMSA-N	OCC1OC(O)C(O)C1O	-181.62	C00121	cpd00105
cpd02041_c0	(S)-2-Hydroxyglutarate_c0	C5H6O5	-2	HWXBTNAVRSUOJR-VKHMYHEASA-L	O-C([O-])CCC(O)C(-O)[O-]	-199.38	C03196	cpd02041
cpd12606_c0	Plasmenylethanolamine_c0	C8H13NO7PR2	-1				C04756	cpd12606
cpd00444_c0	CDPethanolamine_c0	C11H19N4O11P2	-1	WVIMUEUQJFPNDK-PEBGCTIMSA-M	N-c1ccn(C2OC(COP(-O)(O)OP(-O)(O)OCCN)C(O)C2O)c([O-])n1	-536.39	C00570	cpd00444
cpd12322_c0	1-Alkenyl-2-acylglycerol_c0	C6H8O4R2	0				C03454	cpd12322
cpd01982_c0	5-Phosphoribosylamine_c0	C5H11NO7P	-1	SKCBPEVYGOQGJN-TXICZTDVSA-M	NC1OC(COP(-O)([O-])O)C(O)C1O	-358.87	C03090	cpd01982
cpd08288_c0	2-phospho-4--cytidine5-diphospho-2-C-methyl-D-erythritol_c0	C14H22N3O17P3	-4	HTJXTKBIUVFUAR-XHIBXCGHSA-J	CC(CO)(OP(-O)([O-])[O-])C(O)COP(-O)(O)OP(-O)([O-])OCC1OC(n2ccc(-N)nc2[O-])C(O)C1O	-858.59	C11436	cpd08288
cpd08301_c0	2-C-methyl-D-erythritol2-4-cyclodiphosphate_c0	C5H10O9P2	-2	SFRQRNJMIIUYDI-UHNVWZDZSA-L	CC1(CO)OP(-O)([O-])OP(-O)([O-])OCC1O	-486.44	C11453	cpd08301
cpd12273_c0	1-Alkyl-2-acylglycerol_c0	C4H6O4R2	0				C03201	cpd12273
cpd12554_c0	1-Alkyl-2-acylglycerophosphoethanolamine_c0	C6H11NO7PR2	-1				C04475	cpd12554
cpd15277_c0	Palmitoyl-ACP_c0	C27H51N2O8PRS	-2					cpd15277
cpd15421_c0	CDP-1,2-dioctadecanoylglycerol_c0	C48H87N3O15P2	-2	PDCWLWQTNQCGRI-IGIWICMZSA-L	CCCCCCCCCCCCCCCCCC(-O)OCC(COP(-O)([O-])OP(-O)(O)OCC1OC(n2ccc(-N)nc2[O-])C(O)C1O)OC(-O)CCCCCCCCCCCCCCCCC	-631.12		cpd15421
cpd08316_c0	D-Glycero-D-manno-heptose1-7-bisphosphate_c0	C7H12O13P2	-4	LMTGTTLGDUACSJ-QQABCQGCSA-J	O-P([O-])([O-])OCC(O)C1OC(OP(-O)([O-])[O-])C(O)C(O)C1O	-679.7	C11472	cpd08316
cpd04920_c0	D-Glycero-D-manno-heptose1-phosphate_c0	C7H13O10P	-2	KMEJCSKJXSBBAN-QTNLNCNHSA-L	O-P([O-])([O-])OC1OC(C(O)CO)C(O)C(O)C1O	-467.2	C07838	cpd04920
cpd15721_c0	Diisohexadecanoylphosphatidylglycerophosphate_c0	C38H74O13P2	-2			-629.02		cpd15721
cpd15352_c0	2-Demethylmenaquinone 8_c0	C50H70O2	0	GDUBPWSFXUAETN-AENDIINCSA-N	CC(C)-CCCC(C)-CCCC(C)-CCCC(C)-CCCC(C)-CCCC(C)-CCCC(C)-CCCC(C)-CCC1-CC(-O)c2ccccc2C1-O	206.47		cpd15352
cpd15353_c0	2-Demethylmenaquinol 8_c0	C50H72O2	0	RGINGPZIMPREDO-AENDIINCSA-N	CC(C)-CCCC(C)-CCCC(C)-CCCC(C)-CCCC(C)-CCCC(C)-CCCC(C)-CCCC(C)-CCC1-CC(O)c2ccccc2C1O	199.55		cpd15353
cpd00044_c0	3-phosphoadenylylsulfate_c0	C10H11N5O13P2S	-4	GACDQMDRPRGCTN-KQYNXXCUSA-J	Nc1ncnc2c1ncn2C1OC(COP(-O)([O-])OS(-O)(-O)[O-])C(OP(-O)([O-])[O-])C1O	-580.35	C00053	cpd00044
cpd12639_c0	alpha-D-Glucosyl-1,6-alpha-D-glucosyl-1,6-alpha-D-glucosyl-1,3-1-O- alkyl-2-O-acylglycerol_c0	C22H36O19R2	0				C04909	cpd12639
cpd00045_c0	Adenosine 3-5-bisphosphate_c0	C10H11N5O10P2	-4	WHTCPDAXWFLDIH-KQYNXXCUSA-J	Nc1ncnc2c1ncn2C1OC(COP(-O)([O-])[O-])C(OP(-O)([O-])[O-])C1O	-470.35	C00054	cpd00045
cpd12642_c0	6-Sulfo-alpha-D-glucosyl-1,6-alpha-D-glucosyl-1,6-alpha-D-glucosyl- 1,3-1-O-alkyl-2-O-acylglycerol_c0	C22H35O22R2S	-1				C04920	cpd12642
cpd15684_c0	CDP-1,2-dianteisoheptadecanoylglycerol_c0	C46H83N3O15P2	-2			-637.98		cpd15684
cpd15690_c0	Dianteisoheptadecanoylphosphatidylserine_c0	C40H76NO10P	-2			-422.26		cpd15690
cpd00184_c0	Thymidine_c0	C10H14N2O5	0	IQFYYKKMVGJFEH-XLPZGREQSA-N	Cc1cn(C2CC(O)C(CO)O2)c(-O)nc1O	-145.84	C00214	cpd00184
cpd00151_c0	Thymine_c0	C5H6N2O2	0	RWQNBRDOKXIBIV-UHFFFAOYSA-N	Cc1cnc(O)nc1O	-61.48	C00178	cpd00151
cpd00509_c0	deoxyribose-1-phosphate_c0	C5H9O7P	-2	KBDKAJNTYKVSEK-VPENINKCSA-L	O-P([O-])([O-])OC1CC(O)C(CO)O1	-354.28	C00672	cpd00509
cpd15557_c0	phosphatidylserine dioctadecanoyl_c0	C42H80NO10P	-2			-415.4		cpd15557
cpd09801_c0	2-Methylnaphthalene_c0	C11H10	0	QIMMUPPBPVKWKM-UHFFFAOYSA-N	Cc1ccc2ccccc2c1	41.441	C14098	cpd09801
cpd00176_c0	2-keto-3-deoxygluconate_c0	C6H9O6	-1	WPAMZTWLKIDIOP-WVZVXSGGSA-M	O-C([O-])C(-O)CC(O)C(O)CO	-220.14	C00204	cpd00176
cpd02663_c0	2,5-Diketo-3-deoxy-D-gluconate_c0	C6H7O6	-1	IBGYNIRCYXIAON-VKHMYHEASA-M	O-C([O-])C(-O)CC(O)C(-O)CO	-212.12	C04349	cpd02663
cpd03680_c0	1,2-Dehydroreticuline_c0	C19H22NO4	1	ZALYXKJOOUDZCC-UHFFFAOYSA-O	COc1ccc(CC2-[N+](C)CCc3cc(OC)c(O)cc32)cc1O	-39.52	C06167	cpd03680
cpd03083_c0	(R)-Reticuline_c0	C19H23NO4	0	BHLYRWXGMIUIHG-OAHLLOKOSA-O	COc1ccc(CC2c3cc(O)c(OC)cc3CC[NH+]2C)cc1O	-32.49	C05178	cpd03083
cpd00663_c0	Acrylyl-CoA_c0	C24H35N7O17P3S	-3	POODSGUMUCVRTR-IEXPHMLFSA-J	C-CC(-O)SCCN-C([O-])CCN-C([O-])C(O)C(C)(C)COP(-O)(O)OP(-O)(O)OCC1OC(n2cnc3c(N)ncnc32)C(O)C1OP(-O)([O-])[O-]	-764.06	C00894	cpd00663
cpd02311_c0	4-Imidazolone-5-propanoate_c0	C6H6N2O3	-2	MYNHYKDPSRPBNZ-UHFFFAOYSA-M	O-C([O-])CC[c-]1nc[nH]c1-O	-86.31	C03680	cpd02311
cpd00344_c0	N-Formimino-L-glutamate_c0	C6H9N2O4	-1	NRXIKWMTVXPVEF-BYPYZUCNSA-M	N-CNC(CCC(-O)[O-])C(-O)O	-157.18	C00439	cpd00344
cpd02469_c0	enol-Oxaloacetate_c0	C4H2O5	-2	UWYVPFMHMJIBHE-UPHRSURJSA-L	O-C([O-])C-C([O-])C(-O)O	-182.3	C03981	cpd02469
cpd02080_c0	2-Butynedioic acid_c0	C4O4	-2	YTIVTFGABIZHHX-UHFFFAOYSA-L	O-C([O-])C#CC(-O)[O-]	-83	C03248	cpd02080
cpd00668_c0	ALCTT_c0	C5H7O4	-1	NMDWGEGFJUBKLB-YFKPBYRVSA-M	CC(-O)C(C)(O)C(-O)[O-]	-153.18	C00900	cpd00668
cpd08375_c0	Cobalt-precorrin 8_c0	C45H53CoN4O14	-5	DPVDDBUQBNNVPO-WTEINHRPSA-G	CC1-C2[N-]C(C)(C3N-C(C(C)C4-NC(C)(CC5-C(CCC(-O)[O-])C(C)(CC(-O)[O-])C1-N5)C(C)-C4CCC(-O)[O-])C(C)(CCC(-O)[O-])C3CC(-O)[O-])C(C)(CC(-O)O)C2CCC(-O)[O-].[Co+2]		C11545	cpd08375
cpd03421_c0	Cobyrinate_c0	C45H55CoN4O14	-3	LJIADSVNZPDEQI-OKJGWHJPSA-F	CC1-C2N-C(C-C3N-C(C(C)-C4[N-]C(C)(C5N-C1C(C)(CCC(-O)[O-])C5CC(-O)[O-])C(C)(CC(-O)[O-])C4CCC(-O)[O-])C(C)(CC(-O)[O-])C3CCC(-O)[O-])C(C)(C)C2CCC(-O)[O-].[Co+6]		C05773	cpd03421
cpd08791_c0	YC-17_c0	C25H44NO6	1	DZGHWPQKGWXOHD-NHLONWFASA-O	CCC1OC(-O)C(C)C(OC2OC(C)CC([NH+](C)C)C2O)C(C)CC(C)C(-O)C-CC1C		C11994	cpd08791
cpd08792_c0	Neomethymycin_c0	C25H44NO7	1	UEIVQYHYALXCBD-OTUJEKPESA-O	CC1CC([NH+](C)C)C(O)C(OC2C(C)CC(C)C(-O)C-CC(C)C(C(C)O)OC(-O)C2C)O1		C11995	cpd08792
cpd02787_c0	16-Methoxy-2,3-dihydro-3-hydroxytabersonine_c0	C22H28N2O4	0	MLIQIRKAHMVCDD-MMGCJVFTSA-O	CCC12C-CCN3CCC4(c5ccc(OC)cc5[NH2+]C4C(O)(C(-O)OC)C1)C32		C04578	cpd02787
cpd01736_c0	Deacetoxyvindoline_c0	C23H30N2O4	0	WNKDGPXNFMMOEJ-RNJSZURPSA-O	CCC12C-CCN3CCC4(c5ccc(OC)cc5[NH+](C)C4C(O)(C(-O)OC)C1)C32		C02673	cpd01736
cpd15323_c0	1-Acyl-sn-glycero-3-phosphoglycerol octadecanoyl_c0	C24H48O9P	-1			-394.89		cpd15323
cpd17414_c0	8-Methylthio-2-octanoic acid_c0	C9H15O3S	-1	QDZNKMGEHAHOTA-UHFFFAOYSA-M	CSCCCCCCC(-O)C(-O)[O-]	-94.2	C17224	cpd17414
cpd17415_c0	Tetrahomomethionine_c0	C9H19NO2S	0	NBXNZQFZGOQQPE-UHFFFAOYSA-N	CSCCCCCCC(N)C(-O)O	-69.43	C17225	cpd17415
cpd00412_c0	Deoxyuridine_c0	C9H12N2O5	0	MXHRCPNRJAMMIM-SHYZEUOFSA-N	O-c1nc(O)ccn1C1CC(O)C(CO)O1	-145.43	C00526	cpd00412
cpd00299_c0	dUMP_c0	C9H11N2O8P	-2	JSRLJPSBLDHEIO-SHYZEUOFSA-L	O-c1nc([O-])ccn1C1CC(O)C(COP(-O)([O-])O)O1	-357.93	C00365	cpd00299
cpd00843_c0	Tartronate semialdehyde_c0	C3H3O4	-1	QWBAFPFNGRFSFB-UHFFFAOYSA-M	O-CC(O)C(-O)[O-]	-149.92	C01146	cpd00843
cpd11435_c0	fa1coa_c0	C35H59N7O17P3S	-3			-768.2		cpd11435
cpd15673_c0	1-isotetradecanoyl-sn-glycerol 3-phosphate_c0	C17H34O7P	-1			-348.5		cpd15673
cpd15330_c0	1-tetradec-7-enoyl-sn-glycerol 3-phosphate_c0	C17H32O7P	-1			-324.33		cpd15330
cpd15298_c0	tetradecenoate_c0	C14H25O2	-1			-45.61		cpd15298
cpd01222_c0	1,4-Lactone_c0	C4H6O2	0	YEJRWHAVMIAJKC-UHFFFAOYSA-N	O-C1CCCO1	-61.46	C01770	cpd01222
cpd11988_c0	4-Hydroxyacid_c0	C4H7O3	-1	SJZRECIVHVDYJC-UHFFFAOYSA-M	O-C([O-])CCCO	-119.74	C01991	cpd11988
cpd03078_c0	Selenophosphate_c0	H2O3PSe	-1	JRPHGDYSKGJTKZ-UHFFFAOYSA-K	[O-]P([O-])([O-])-[Se]		C05172	cpd03078
cpd15565_c0	L-Seryl-tRNA(Sec)_c0	C18H28NO18P2R3	-2				C06481	cpd15565
cpd15563_c0	L-Selenocysteinyl-tRNA(Sec)_c0	C18H30NO17P2R3Se	0				C06482	cpd15563
cpd15417_c0	CDP-1,2-didodecanoylglycerol_c0	C36H63N3O15P2	-2			-650.56		cpd15417
cpd15354_c0	2-hexadec-9-enoyl-sn-glycerol 3-phosphate_c0	C19H36O7P	-1			-321.09		cpd15354
cpd02613_c0	Nalpha,Nalpha-Dimethyl-L-histidine_c0	C8H13N3O2	0	IMOBSLOLPCWZKQ-ZETCQYMHSA-N	CN(C)C(Cc1cnc[nH]1)C(-O)O	-31.18	C04259	cpd02613
cpd03305_c0	Hercynine_c0	C9H15N3O2	0	GPPYTCRVKHULJH-QMMMGPOBSA-N	C[N+](C)(C)C(Cc1cnc[nH]1)C(-O)[O-]	11.07	C05575	cpd03305
cpd17401_c0	2-Oxo-5-methylthiopentanoic acid_c0	C6H9O3S	-1	MPJMAJLPWRBNBU-UHFFFAOYSA-M	CSCCCC(-O)C(-O)[O-]	-99.06	C17211	cpd17401
cpd17403_c0	Homomethionine_c0	C6H13NO2S	0	SFSJZXMDTNDWIX-YFKPBYRVSA-N	CSCCCC(N)C(-O)O	-74.29	C17213	cpd17403
cpd00065_c0	L-Tryptophan_c0	C11H12N2O2	0	QIVBCDIJIAJPQS-VIFPVBQESA-N	NC(Cc1c[nH]c2ccccc12)C(-O)O	-25	C00078	cpd00065
cpd00318_c0	Tryptamine_c0	C10H13N2	1	APJYDQYYACXCRM-UHFFFAOYSA-O	[NH3+]CCc1c[nH]c2ccccc12	54.64	C00398	cpd00318
cpd00863_c0	beta-D-Glucose 6-phosphate_c0	C6H11O9P	-2	NBSCHQHZLSJFNQ-VFUOTHLCSA-L	O-P([O-])([O-])OCC1OC(O)C(O)C(O)C1O	-430.78	C01172	cpd00863
cpd01345_c0	Taurocyamine_c0	C3H9N3O3S	0	JKLRIMRKZBSSED-UHFFFAOYSA-N	N-C(N)NCCS(-O)(-O)O	-114.873	C01959	cpd01345
cpd11849_c0	RSH_c0	HRS	0				C01336	cpd11849
cpd14475_c0	ROOH_c0	HO2R	0				C15498	cpd14475
cpd00057_c0	Alcohol_c0	HOR	0				C00069	cpd00057
cpd14474_c0	R-S-S-R_c0	R2S2	0				C15496	cpd14474
cpd11704_c0	Protein tyrosine_c0	C10H10N2O3R2	0				C00585	cpd11704
cpd11820_c0	Protein tyrosine phosphate_c0	C10H10N2O6PR2	-1				C01167	cpd11820
cpd01398_c0	Linoleoyl-CoA_c0	C39H63N7O17P3S	-3	YECLLIMZHNYFCK-RRNJGNTNSA-J	CCCCCC-CCC-CCCCCCCCC(-O)SCCN-C([O-])CCN-C([O-])C(O)C(C)(C)COP(-O)(O)OP(-O)(O)OCC1OC(n2cnc3c(N)ncnc32)C(O)C1OP(-O)([O-])[O-]	-715.19	C02050	cpd01398
cpd01122_c0	Linoleate_c0	C18H31O2	-1	OYHQOLUKZRVURQ-HZJYTTRNSA-M	CCCCCC-CCC-CCCCCCCCC(-O)[O-]	-16.11	C01595	cpd01122
cpd09802_c0	2-Naphthaldehyde_c0	C11H8O	0	PJKVFARRVXDXAD-UHFFFAOYSA-N	O-Cc1ccc2ccccc2c1	9.461	C14099	cpd09802
cpd00854_c0	Homoprotocatechuate_c0	C8H7O4	-1	CFFZDZCDUFSOFZ-UHFFFAOYSA-M	O-C(O)Cc1ccc([O-])c(O)c1	-128.84	C01161	cpd00854
cpd02828_c0	5-Carboxymethyl-2-hydroxymuconic semialdehyde_c0	C8H6O6	-2	NLXIEJRQAIHYPN-SOSXVSKCSA-L	O-CC(-CC-C([O-])C(-O)O)CC(-O)[O-]	-187.4	C04642	cpd02828
cpd04122_c0	Aminoacetaldehyde_c0	C2H6NO	1	LYIIBVSRGJSHAV-UHFFFAOYSA-O	[NH3+]CC-O	-35.03	C06735	cpd04122
cpd08279_c0	1-Hydroxy-2-naphthaldehyde_c0	C11H8O2	0	OITQDWKMIPXGFL-UHFFFAOYSA-N	O-Cc1ccc2ccccc2c1O	-30.019	C11427	cpd08279
cpd02045_c0	1-Hydroxy-2-naphthoate_c0	C11H7O3	-1	SJJCQDRGABAVBB-UHFFFAOYSA-M	O-C(O)c1ccc2ccccc2c1[O-]	-82.719	C03203	cpd02045
cpd00472_c0	UDPgalacturonate_c0	C15H19N2O18P2	-3	HDYANYHVCAPMJV-GXNRKQDOSA-K	O-C([O-])C1OC(OP(-O)(O)OP(-O)([O-])OCC2OC(n3ccc([O-])nc3-O)C(O)C2O)C(O)C(O)C1O	-805.77	C00617	cpd00472
cpd02074_c0	2-Oxo-6-aminocaproate_c0	C6H11NO3	0	GWENQMVPLJAMAE-UHFFFAOYSA-N	NCCCCC(-O)C(-O)O	-108.81	C03239	cpd02074
cpd00922_c0	delta1-Piperideine-2-carboxylate_c0	C6H8NO2	-1	GEJXSVNGWOSZPC-UHFFFAOYSA-M	O-C([O-])C1-NCCCC1	-57.53	C04092	cpd00922
cpd04105_c0	Mycothiol_c0	C17H30N2O12S	0	MQBCDKMPXVYCGO-FQBKTPCVSA-N	CC(O)-NC(CS)C(O)-NC1C(OC2C(O)C(O)C(O)C(O)C2O)OC(CO)C(O)C1O	-399.034	C06717	cpd04105
cpd04106_c0	S-Formylmycothiol_c0	C18H30N2O13S	0	JFPVMCRFDBEEHF-QFVXKRNMSA-N	CC(O)-NC(CSC-O)C(O)-NC1C(OC2C(O)C(O)C(O)C(O)C2O)OC(CO)C(O)C1O	-431.22	C06718	cpd04106
cpd01441_c0	Acetyl-maltose_c0	C14H24O12	0	QBQSGZSHVKFNMZ-SASNSOKNSA-N	CC(-O)OC1OC(CO)C(OC2OC(CO)C(O)C(O)C2O)C(O)C1O	-414.21	C02130	cpd01441
cpd02835_c0	UDP-2,3-bis(3-hydroxytetradecanoyl)glucosamine_c0	C43H75N3O20P2	-2	KOJCFMYSTWNMQW-RUAJDYCTSA-L	CCCCCCCCCCCC(O)CC(-O)OC1C(O)C(CO)OC(OP(-O)(O)OP(-O)(O)OCC2OC(n3ccc([O-])nc3-O)C(O)C2O)C1N-C([O-])CC(O)CCCCCCCCCCC	-831.55	C04652	cpd02835
cpd02930_c0	Lipid X_c0	C34H64NO12P	-2	HEHQDWUWJVPREQ-XQJZMFRCSA-L	CCCCCCCCCCCC(O)CC(-O)OC1C(O)C(CO)OC(OP(-O)([O-])O)C1N-C([O-])CC(O)CCCCCCCCCCC	-499.78	C04824	cpd02930
cpd03252_c0	5beta-Pregnane-11beta,17alpha,21-triol-3,20-dione_c0	C21H32O5	0	ACSFOIGNUQUIGE-AIPUTVCKSA-N	CC12CCC(-O)CC1CCC1C2C(O)CC2(C)C1CCC2(O)C(-O)CO	-148.61	C05471	cpd03252
cpd00546_c0	Cortisol_c0	C21H30O5	0	JYGXADMDTFJGBT-VWUMJDOOSA-N	CC12CCC(-O)C-C1CCC1C2C(O)CC2(C)C1CCC2(O)C(-O)CO	-130.78	C00735	cpd00546
cpd00355_c0	Nicotinamide ribonucleotide_c0	C11H14N2O8P	-1	DAYLJWODMCOQEW-TURQNECASA-M	N-C([O-])c1ccc[n+](C2OC(COP(-O)([O-])O)C(O)C2O)c1	-337.74	C00455	cpd00355
cpd02016_c0	N-Ribosylnicotinamide_c0	C11H15N2O5	1	JLEBZPBDRKPWTD-TURQNECASA-O	N-C(O)c1ccc[n+](C2OC(CO)C(O)C2O)c1	-125.24	C03150	cpd02016
cpd00637_e0	D-Methionine_e0	C5H11NO2S	0	FFEARJCKVFRZRR-SCSAIBSYSA-N	CSCCC(N)C(-O)O	-75.91	C00855	cpd00637
cpd00637_c0	D-Methionine_c0	C5H11NO2S	0	FFEARJCKVFRZRR-SCSAIBSYSA-N	CSCCC(N)C(-O)O	-75.91	C00855	cpd00637
cpd17410_c0	2-Oxo-7-methylthioheptanoic acid_c0	C8H13O3S	-1	TWAIOPPFLZEXCO-UHFFFAOYSA-M	CSCCCCCC(-O)C(-O)[O-]	-95.82	C17220	cpd17410
cpd17411_c0	Trihomomethionine_c0	C8H17NO2S	0	UKDJCWUSWYBRDM-UHFFFAOYSA-N	CSCCCCCC(N)C(-O)O	-71.05	C17221	cpd17411
cpd01413_c0	Styrene oxide_c0	C8H8O	0	AWMVMTVKBNGEAK-UHFFFAOYSA-N	c1ccc(C2CO2)cc1	17.42	C02083	cpd01413
cpd00464_c0	alpha-Tolualdehyde_c0	C8H8O	0	DTUQWGWMVIHBKE-UHFFFAOYSA-N	O-CCc1ccccc1	2.82	C00601	cpd00464
cpd02572_c0	5-Carboxymethyl-2-hydroxymuconate_c0	C8H5O7	-3	HJIBROWPWNLWHX-IKENXXAYSA-K	O-C([O-])CC(-CC-C([O-])C(-O)O)C(-O)[O-]	-240.1	C04186	cpd02572
cpd00809_c0	O-Phospho-L-homoserine_c0	C4H8NO6P	-2	FXDNYOANAXWZHG-VKHMYHEASA-L	NC(CCOP(-O)([O-])O)C(-O)[O-]	-335.03	C01102	cpd00809
cpd00840_c0	L-beta-Lysine_c0	C6H15N2O2	1	QKEWQOJCHPFEAF-YFKPBYRVSA-O	NC(CCC[NH3+])CC(-O)O	-84.04	C01142	cpd00840
cpd04015_c0	trans-3-Chloro-2-propene-1-ol_c0	C3H5OCl	0	HJGHXDNIPAWLLE-OWOJBTEDSA-N	OCC-CCl	-24.48	C06611	cpd04015
cpd04017_c0	3-Chloroallyl aldehyde_c0	C3H3OCl	0	ZSOPPQGHWJVKJB-OWOJBTEDSA-N	O-CC-CCl	-16.55	C06613	cpd04017
cpd02414_c0	L-2-Amino-6-oxopimelate_c0	C7H10NO5	-1	UKCSFKLWNHUBDY-BYPYZUCNSA-M	NC(CCCC(-O)C(-O)O)C(-O)[O-]	-188.45	C03871	cpd02414
cpd02465_c0	tetrahydrodipicolinate_c0	C7H7NO4	-2	CXMBCXQHOXUCEO-BYPYZUCNSA-L	O-C([O-])C1-NC(C(-O)[O-])CCC1	-138.97	C03972	cpd02465
cpd00094_c0	2-Oxobutyrate_c0	C4H5O3	-1	TYEYBOSBBBHJIV-UHFFFAOYSA-M	CCC(-O)C(-O)[O-]	-111.07	C00109	cpd00094
cpd00203_c0	1,3-Bisphospho-D-glycerate_c0	C3H4O10P2	-4	LJQLQCAXBUHEAZ-UWTATZPHSA-J	O-C(OP(-O)([O-])[O-])C(O)COP(-O)([O-])[O-]	-586.8	C00236	cpd00203
cpd00114_c0	IMP_c0	C10H11N4O8P	-2	GRSZFWQUAKGDAV-KQYNXXCUSA-L	O-P([O-])(O)OCC1OC(n2cnc3c([O-])ncnc32)C(O)C1O	-313.58	C00130	cpd00114
cpd02197_c0	5-Formyltetrahydrofolate_c0	C20H21N7O7	-2	VVIAGPKUTFNRDU-STQMWFEESA-L	N-c1nc([O-])c2c([nH]1)NCC(CNc1ccc(C(-O)NC(CCC(-O)[O-])C(-O)O)cc1)N2C-O	-142.75	C03479	cpd02197
cpd00770_c0	N-Formyl-L-glutamate_c0	C6H7NO5	-2	ADZLWSMFHHHOBV-UHFFFAOYSA-L	O-C([O-])CCC(N-C[O-])C(-O)O	-192.08	C01045	cpd00770
cpd03231_c0	3alpha,7alpha,24-Trihydroxy-5beta-cholestanoyl-CoA_c0	C48H77N7O20P3S	-3	SZBMUAIJWNJARR-LUAYSRQUSA-J	CC(CCC(O)C(C)C(-O)SCCN-C([O-])CCN-C([O-])C(O)C(C)(C)COP(-O)(O)OP(-O)(O)OCC1OC(n2cnc3c(N)ncnc32)C(O)C1OP(-O)([O-])[O-])C1CCC2C3C(O)CC4CC(O)CCC4(C)C3CCC12C	-860.22	C05448	cpd03231
cpd03232_c0	3alpha,7alpha-Dihydroxy-5beta-24-oxocholestanoyl-CoA_c0	C48H75N7O20P3S	-3	QWTJBRPOHKIMDT-MVFHLHSISA-J	CC(C(-O)CCC(C)C1CCC2C3C(O)CC4CC(O)CCC4(C)C3CCC12C)C(-O)SCCN-C([O-])CCN-C([O-])C(O)C(C)(C)COP(-O)(O)OP(-O)(O)OCC1OC(n2cnc3c(N)ncnc32)C(O)C1OP(-O)([O-])[O-]	-852.2	C05449	cpd03232
cpd00241_c0	dGTP_c0	C10H13N5O13P3	-3	HAAZLUGHYHWQIW-KVQBGUIXSA-K	N-c1nc([O-])c2ncn(C3CC(O)C(COP(-O)(O)OP(-O)(O)OP(-O)([O-])[O-])O3)c2[nH]1	-684.46	C00286	cpd00241
cpd00421_c0	Triphosphate_c0	H2O10P3	-3	UNXRWKVEANCORM-UHFFFAOYSA-K	O-P([O-])([O-])OP(-O)(O)OP(-O)([O-])O		C00536	cpd00421
cpd00932_c0	5-O--1-Carboxyvinyl-3-phosphoshikimate_c0	C10H9O10P	-4	QUTYKIXIUDQOLK-PRJMDXOYSA-J	C-C(OC1CC(C(-O)[O-])-CC(OP(-O)([O-])[O-])C1O)C(-O)[O-]	-427.57	C01269	cpd00932
cpd11679_c0	Secondary alcohol_c0	CH2OR2	0					cpd11679
cpd11733_c0	Ketone_c0	COR2	0					cpd11733
cpd09793_c0	1-Naphthaldehyde_c0	C11H8O	0	SQAINHDHICKHLX-UHFFFAOYSA-N	O-Cc1cccc2ccccc12	9.461	C14090	cpd09793
cpd09794_c0	1-Naphthoic acid_c0	C11H7O2	-1	LNETULKMXZVUST-UHFFFAOYSA-M	O-C([O-])c1cccc2ccccc12	-43.239	C14091	cpd09794
cpd14655_c0	L-Galactose 1-phosphate_c0	C6H12O9P	-1	HXXFSFRBOHSIMQ-SXUWKVJYSA-L	O-P([O-])([O-])OC1OC(CO)C(O)C(O)C1O	-430.78	C15926	cpd14655
cpd01257_c0	L-Galactose_c0	C6H12O6	0	WQZGKKKJIJFFOK-SXUWKVJYSA-N	OCC1OC(O)C(O)C(O)C1O	-218.28	C01825	cpd01257
cpd00859_c0	Pseudouridine 5'-phosphate_c0	C9H11N2O9P	-2	MOBMOJGXNHLLIR-GBNDHIKLSA-L	O-P(O)(O)OCC1OC(c2cnc([O-])nc2[O-])C(O)C1O	-410.45	C01168	cpd00859
cpd11433_c0	fa12_c0	C17H33O2	-1			-64.26		cpd11433
cpd11434_c0	fa12coa_c0	C38H65N7O17P3S	-3			-763.34		cpd11434
cpd15169_c0	trans-Geranyl-CoA_c0	C31H47N7O17P3S	-3	FWLPCGPDGSQPGT-WJGFBNMQSA-J	CC(C)-CCCC(C)-CC(-O)SCCN-C([O-])CCN-C([O-])C(O)C(C)(C)COP(-O)(O)OP(-O)(O)OCC1OC(n2cnc3c(N)ncnc32)C(O)C1OP(-O)([O-])[O-]	-734.44	C16465	cpd15169
cpd04016_c0	cis-3-Chloro-2-propene-1-ol_c0	C3H5OCl	0	HJGHXDNIPAWLLE-UPHRSURJSA-N	OCC-CCl	-24.48	C06612	cpd04016
cpd15064_c0	cis-3-Chloroallyl aldehyde_c0	C3H3OCl	0	ZSOPPQGHWJVKJB-UPHRSURJSA-N	O-CC-CCl	-16.55	C16348	cpd15064
cpd01293_c0	5-Oxoproline_c0	C5H6NO3	-1	ODHCTXKNWHHXJC-VKHMYHEASA-M	O-C(O)C1CCC([O-])-N1	-110.12	C01879	cpd01293
cpd00069_c0	L-Tyrosine_c0	C9H11NO3	0	OUYCCCASQSFEME-QMMMGPOBSA-N	NC(Cc1ccc(O)cc1)C(-O)O	-90.53	C00082	cpd00069
cpd02692_c0	2-Amino-3-carboxymuconate semialdehyde_c0	C7H5NO5	-2	KACPVQQHDVBVFC-OIFXTYEKSA-L	NC(C(-O)[O-])-C(C-CC-O)C(-O)[O-]	-147.03	C04409	cpd02692
cpd02385_c0	2-Aminomuconate semialdehyde_c0	C6H7NO3	0	QCGTZPZKJPTAEP-REDYYMJGSA-N	NC(-CC-CC-O)C(-O)O	-73.57	C03824	cpd02385
cpd15314_c0	1-Acyl-sn-glycero-3-phosphoethanolamine tetradecanoyl_c0	C19H40NO7P	0			-329.7		cpd15314
cpd00492_c0	N-Acetyl-D-mannosamine_c0	C8H15NO6	0	OVRNDRQMDRJTHS-ZTVVOAFPSA-N	CC(O)-NC1C(O)OC(CO)C(O)C1O	-212.63	C00645	cpd00492
cpd17041_c0	Protein biosynthesis_c0	null	0					cpd17041
cpd02708_c0	cis-2-Methyl-5-isopropylhexa-2,5-dienal_c0	C10H16O	0	KDMDLRXLBMMBSU-UITAMQMPSA-N	C-C(CC-C(C)C-O)C(C)C	14.87	C04435	cpd02708
cpd08741_c0	cis-2-Methyl-5-isopropylhexa-2,5-dienoic acid_c0	C10H15O2	-1	HZNKOKJSWBRPRJ-TWGQIWQCSA-M	C-C(CC-C(C)C(-O)[O-])C(C)C	-37.83	C11944	cpd08741
cpd16401_c0	4-Hydroxy-5-phenyltetrahydro-1,3-oxazin-2-one_c0	C10H11NO3	0	XZZMJRBYVRSAOS-UHFFFAOYSA-N	OC1-NC(O)C(c2ccccc2)CO1	-76.16	C16595	cpd16401
cpd16402_c0	5-Phenyl-1,3-oxazinane-2,4-dione_c0	C10H9NO3	0	YPIQXPKZXKWWSZ-UHFFFAOYSA-N	O-C1N-C(O)C(c2ccccc2)CO1	-69.6	C16596	cpd16402
cpd00477_c0	N-Acetyl-L-glutamate_c0	C7H9NO5	-2	RFMMMVDNIPUKGG-YFKPBYRVSA-L	CC([O-])-NC(CCC(-O)[O-])C(-O)O	-193.73	C00624	cpd00477
cpd02552_c0	n-acetylglutamyl-phosphate_c0	C7H9NO8P	-3	FCVIHFVSXHOPSW-YFKPBYRVSA-K	CC([O-])-NC(CCC(-O)OP(-O)([O-])O)C(-O)[O-]	-408.63	C04133	cpd02552
cpd00295_c0	dGDP_c0	C10H13N5O10P2	-2	CIKGWCTVFSRMJU-KVQBGUIXSA-L	N-c1nc([O-])c2ncn(C3CC(O)C(COP(-O)(O)OP(-O)([O-])O)O3)c2[nH]1	-476.46	C00361	cpd00295
cpd00207_c0	Guanine_c0	C5H5N5O	0	UYTPUPDQBNUYGX-UHFFFAOYSA-N	N-c1nc(O)c2nc[nH]c2[nH]1	28.4	C00242	cpd00207
cpd09351_c0	N2-Acetyl-L-aminoadipate semialdehyde_c0	C8H12NO4	-1	CRVYRJLIQHSUOQ-ZETCQYMHSA-M	CC([O-])-NC(CCCC-O)C(-O)O	-139.41	C12988	cpd09351
cpd09352_c0	N2-Acetyl-L-lysine_c0	C8H16N2O3	0	VEYYWZRYIYDQJM-ZETCQYMHSA-N	CC(O)-NC(CCCCN)C(-O)O	-113.64	C12989	cpd09352
cpd00298_c0	dTMP_c0	C10H13N2O8P	-2	GYOZYWVXFNDGLU-XLPZGREQSA-L	Cc1cn(C2CC(O)C(COP(-O)([O-])O)O2)c(-O)nc1[O-]	-358.34	C00364	cpd00298
cpd08371_c0	Cobalt-precorrin 5_c0	C45H46CoN4O16	-6	FMPRUTAGAUSVOA-IBAGIMPYSA-F	CC1OC(-O)CC2(C)C(CCC(-O)[O-])C3-CC4-NC(-C(CCC(-O)[O-])C4(C)CC(-O)[O-])CC4(C)[N-]C(-CC5-NC(-C(CC(-O)[O-])C5(C)CCC(-O)[O-])C12N3)C(CCC(-O)[O-])-C4CC(-O)[O-].[Co+2]		C11541	cpd08371
cpd14960_c0	Cobalt-precorrin 5B_c0	C43H44CoN4O16	-6	QZAZCMKGYOLNJS-FXQXZVRQSA-D	CC12CC3-C(CCC(-O)[O-])C(C)(CC(-O)[O-])C(-N3)C-C3[N-]C(C4-C(CC(-O)[O-])C(C)(CCC(-O)[O-])C(-N4)C-C([N-]1)C(CCC(-O)[O-])-C2CC(-O)[O-])C(C)(CC(-O)[O-])C3CCC(-O)[O-].[Co+4]		C16243	cpd14960
cpd01047_c0	Apigenin_c0	C15H10O5	0	KZNIFHPLKGYRTM-UHFFFAOYSA-M	O-c1cc(-c2ccc([O-])cc2)oc2cc(O)cc(O)c12	-99.34	C01477	cpd01047
cpd01043_c0	Acacetin_c0	C16H12O5	0	DANYIYRPLHHOCZ-UHFFFAOYSA-M	COc1ccc(-c2cc(-O)c3c(O)cc([O-])cc3o2)cc1	-84.69	C01470	cpd01043
cpd15552_c0	phosphatidylserine didodecanoyl_c0	C30H56NO10P	-2			-434.84		cpd15552
cpd00320_c0	D-Aspartate_c0	C4H6NO4	-1	CKLJMWTZIZZHCS-UWTATZPHSA-M	NC(CC(-O)[O-])C(-O)O	-165.75	C00402	cpd00320
cpd00830_c0	4-Hydroxy-2-oxoglutarate_c0	C5H4O6	-2	WXSKVKPSMAHCSG-UWTATZPHSA-L	O-C([O-])C(-O)CC(O)C(-O)[O-]	-226.94	C01127	cpd00830
cpd01974_c0	4-Hydroxy-L-glutamate_c0	C5H8NO5	-1	HBDWQSHEVMSFGY-STHAYSLISA-M	NC(CC(O)C(-O)O)C(-O)[O-]	-202.17	C03079	cpd01974
cpd00361_c0	ACTN_c0	C4H8O2	0	ROWKJAVDOGWPAT-GSVOUGTGSA-N	CC(-O)C(C)O	-72.12	C00466	cpd00361
cpd01221_c0	(S)-Acetoin_c0	C4H8O2	0	ROWKJAVDOGWPAT-VKHMYHEASA-N	CC(-O)C(C)O	-72.12	C01769	cpd01221
cpd15348_c0	2-Acyl-sn-glycero-3-phosphoglycerol octadecanoyl_c0	C24H48O9P	-1			-394.89		cpd15348
cpd00180_c0	Oxalate_c0	C2O4	-2	MUBZPKHOEPUJKR-UHFFFAOYSA-L	O-C([O-])C(-O)[O-]	-161	C00209	cpd00180
cpd00706_c0	Mercaptopyruvate_c0	C3H3O3S	-1	OJOLFAIGOXZBCI-UHFFFAOYSA-M	O-C([O-])C(-O)CS	-108.164	C00957	cpd00706
cpd00268_c0	H2S2O3_c0	HO3S2	-1	DHCDFWKWKRSZHF-UHFFFAOYSA-M	O-S([O-])(O)-S	-122.7	C00320	cpd00268
cpd02102_c0	N-Adenylylanthranilate_c0	C17H17N6O8P	-2	VRPRDYILQKJWNN-XNIJJKJLSA-L	Nc1ncnc2c1ncn2C1OC(COP(-O)([O-])Nc2ccccc2C(-O)[O-])C(O)C1O	-252.38	C03293	cpd02102
cpd15320_c0	1-Acyl-sn-glycero-3-phosphoglycerol tetradec-7-enoyl_c0	C20H38O9P	-1			-379.67		cpd15320
cpd02843_c0	D-erythro-imidazol-glycerol-phosphate_c0	C6H9N2O6P	-2	HFYBTHCYPKEDQQ-RITPCOANSA-L	O-P([O-])([O-])OCC(O)C(O)c1cnc[nH]1	-288.2	C04666	cpd02843
cpd02851_c0	AICAR_c0	C9H13N4O8P	-2	NOTGFIUVDGNKRI-UUOKFMHZSA-L	N-C([O-])c1ncn(C2OC(COP(-O)([O-])O)C(O)C2O)c1N	-336.61	C04677	cpd02851
cpd02991_c0	phosphoribulosylformimino-AICAR-phosphate_c0	C15H22N5O15P2	-3	BLKFNHOCHNCLII-GHVQHMAVSA-J	NC(-O)c1ncn(C2OC(COP(-O)([O-])[O-])C(O)C2O)c1NC-NCC(-O)C(O)C(O)COP(-O)([O-])[O-]	-651.25	C04916	cpd02991
cpd08793_c0	Methymycin_c0	C25H44NO7	1	HUKYPYXOBINMND-HYUJHOPRSA-O	CCC1OC(-O)C(C)C(OC2OC(C)CC([NH+](C)C)C2O)C(C)CC(C)C(-O)C-CC1(C)O		C11996	cpd08793
cpd15294_c0	Tetradecenoyl-ACP_c0	C25H45N2O8PRS	-1					cpd15294
cpd00349_c0	Sedoheptulose 1,7-bisphosphate_c0	C7H12O13P2	-4	OKHXOUGRECCASI-SHUUEZRQSA-J	O-C(COP(-O)([O-])[O-])C(O)C(O)C(O)C(O)COP(-O)([O-])[O-]	-678.84	C00447	cpd00349
cpd00238_c0	Sedoheptulose7-phosphate_c0	C7H13O10P	-2	JDTUMPKOJBQPKX-GBNDHIKLSA-L	O-C(CO)C(O)C(O)C(O)C(O)COP(-O)([O-])[O-]	-466.34	C05382	cpd00238
cpd15525_c0	1,2-dihexadec-9-enoyl-sn-glycerol 3-phosphate_c0	C35H64O8P	-1			-313.5		cpd15525
cpd03052_c0	Imidazole acetaldehyde_c0	C5H6N2O	0	MQSRGWNVEZRLDK-UHFFFAOYSA-N	O-CCc1cnc[nH]1	8.24	C05130	cpd03052
cpd01831_c0	4-Imidazoleacetate_c0	C5H5N2O2	-1	PRJKNHOMHKJCEJ-UHFFFAOYSA-M	O-C([O-])Cc1cnc[nH]1	-44.46	C02835	cpd01831
cpd02996_c0	GM2_c0	C50H85N3O26R	-1				C04884	cpd02996
cpd03656_c0	GA2_c0	C39H69N2O18R	0				C06135	cpd03656
cpd15351_c0	2-Dehydro-L-gulonate_c0	C6H9O7	-1	VBUYCZFBVCCYFD-NUNKFHFFSA-N	O-C(O)C(-O)C(O)C(O)C(O)CO	-258.18		cpd15351
cpd15681_c0	1,2-dianteisopentadecanoyl-sn-glycerol 3-phosphate_c0	C33H64O8P	-1			-365.08		cpd15681
cpd00075_c0	Nitrite_c0	NO2	-1	IOVCWXUNBOPUCH-UHFFFAOYSA-M	O-N[O-]	-8.9	C00088	cpd00075
cpd00347_c0	5-10-Methenyltetrahydrofolate_c0	C20H20N7O6	-1	MEANFMOQMXYMCT-OLZOCXBDSA-M	N-c1nc(O)c2c([nH]1)NCC1C[N+](c3ccc(C(O)-NC(CCC(-O)[O-])C(-O)[O-])cc3)-CN21	-97	C00445	cpd00347
cpd02893_c0	5'-Phosphoribosyl-4-carboxy-5-aminoimidazole_c0	C9H12N3O9P	-2	XFVULMDJZXYMSG-ZIYNGMLESA-L	Nc1c(C(-O)[O-])ncn1C1OC(COP(-O)([O-])O)C(O)C1O	-378.85	C04751	cpd02893
cpd02921_c0	SAICAR_c0	C13H16N4O12P	-3	NAQGHJTUZRHGAC-LBGUGVGYSA-J	Nc1c(C([O-])-NC(CC(-O)[O-])C(-O)[O-])ncn1C1OC(COP(-O)([O-])O)C(O)C1O	-487.65	C04811	cpd02921
cpd04806_c0	Aldophosphamide_c0	C7H15N2O3PCl2	0	QMGUSPDJTPDFSF-UHFFFAOYSA-N	NP(-O)(OCCC-O)N(CCCl)CCCl		C07645	cpd04806
cpd16365_c0	Alcophosphamide_c0	C7H17N2O3PCl2	0	BZGFIGVSVQRQBJ-UHFFFAOYSA-N	NP(-O)(OCCCO)N(CCCl)CCCl		C16551	cpd16365
cpd01560_c0	beta-Alanyl-CoA_c0	C24H39N8O17P3S	-2	OIKPXGRGSUBNRF-UHFFFAOYSA-K	CC(N)C(-O)SCCN-C([O-])CCN-C([O-])C(O)C(C)(C)COP(-O)(O)OP(-O)(O)OCC1OC(n2cnc3c(N)ncnc32)C(O)C1OP(-O)([O-])O	-787	C02335	cpd01560
cpd02693_c0	3-Isopropylmalate_c0	C7H10O5	-2	RNQHMTFBUSSBJQ-CRCLSJGQSA-L	CC(C)C(C(-O)[O-])C(O)C(-O)[O-]	-199.76	C04411	cpd02693
cpd01710_c0	2-Isopropylmaleate_c0	C7H8O4	-2	NJMGRJLQRLFQQX-HYXAFXHYSA-L	CC(C)C(-CC(-O)[O-])C(-O)[O-]	-143.02	C02631	cpd01710
cpd02605_c0	2-isopropyl-3-oxosuccinate_c0	C7H8O5	-2	HIIZAGQWABAMRR-UHFFFAOYSA-L	CC(C)C(C(-O)[O-])C(-O)C(-O)[O-]	-189.28	C04236	cpd02605
cpd15706_c0	1,2-Diisohexadecanoyl-sn-glycerol_c0	C35H68O5	0			-149.34		cpd15706
cpd00841_c0	5-diphosphomevalonate_c0	C6H11O10P2	-3	SIGQQUBJQXSAMW-ZCFIWIBFSA-K	CC(O)(CCOP(-O)(O)OP(-O)([O-])[O-])CC(-O)[O-]	-578.27	C01143	cpd00841
cpd15345_c0	2-Acyl-sn-glycero-3-phosphoglycerol tetradec-7-enoyl_c0	C20H38O9P	-1			-379.01		cpd15345
cpd03236_c0	7alpha,12alpha-Dihydroxy-5beta-cholestan-3-one_c0	C27H46O3	0	HHVQPBXBALLUDF-QORHGLQKSA-N	CC(C)CCCC(C)C1CCC2C3C(O)CC4CC(-O)CCC4(C)C3CC(O)C12C	-76.93	C05453	cpd03236
cpd03239_c0	7alpha,12alpha-Dihydroxycholest-4-en-3-one_c0	C27H44O3	0	UQPYXHJTHPHOMM-NIBOIBLTSA-N	CC(C)CCCC(C)C1CCC2C3C(O)CC4-CC(-O)CCC4(C)C3CC(O)C12C	-59.1		cpd03239
cpd00497_c0	XMP_c0	C10H11N4O9P	-2	DCTLYFZHFGENCW-UUOKFMHZSA-L	O-P(O)(O)OCC1OC(n2cnc3c([O-])nc([O-])nc32)C(O)C1O	-364.43	C00655	cpd00497
cpd00309_c0	XAN_c0	C5H4N4O2	0	LRFVTYWOQMYALW-UHFFFAOYSA-N	Oc1nc(O)c2nc[nH]c2n1	-27.73	C00385	cpd00309
cpd00119_c0	L-Histidine_c0	C6H9N3O2	0	HNDVDQJCIGZPNO-YFKPBYRVSA-N	NC(Cc1cnc[nH]1)C(-O)O	-45.63	C00135	cpd00119
cpd15547_c0	Phosphatidylglycerophosphate dioctadecanoyl_c0	C42H82O13P2	-2			-618.92		cpd15547
cpd00359_c0	indol_c0	C8H7N	0	SIKJAQJRHWYJAI-UHFFFAOYSA-N	c1ccc2[nH]ccc2c1	54.41	C00463	cpd00359
cpd15311_c0	1,2-Diacyl-sn-glycerol dioctadecanoyl_c0	C39H76O5	0			-139.24		cpd15311
cpd03293_c0	Biocytin_c0	C16H28N4O4S	0	BAQMYDQNMFBZNA-ATWGWHJKSA-N	NC(CCCCN-C(O)CCCCC1SCC2N-C(O)NC21)C(-O)O	-135.91	C05552	cpd03293
cpd00141_c0	Propionate_c0	C3H5O2	-1	XBDQKXXYIPTUBI-UHFFFAOYSA-M	CCC(-O)[O-]	-85.13	C00163	cpd00141
cpd03560_c0	Propionyladenylate_c0	C13H17N5O8P	-1	ZGNGGJLVZZHLQM-ZRFIDHNTSA-M	CCC(-O)OP(-O)([O-])OCC1OC(n2cnc3c(N)ncnc32)C(O)C1O	-265.48	C05983	cpd03560
cpd15672_c0	1-anteisoheptadecanoyl-sn-glycerol 3-phosphate_c0	C20H40O7P	-1			-343.64		cpd15672
cpd11832_c0	[Acetyl-CoA carboxylase] phosphate_c0	C4H6N2O6PR2	-1				C01247	cpd11832
cpd11816_c0	[Acetyl-CoA carboxylase]_c0	C4H6N2O3R2	0				C01139	cpd11816
cpd18007_c0	Leachianone G_c0	C20H20O6	0	VBOYLFNGTSLAAZ-SFHVURJKSA-N	CC(C)-CCc1c(O)cc(O)c2c1OC(c1ccc(O)cc1O)CC2-O	-128.45	C18024	cpd18007
cpd18036_c0	Sophoraflavanone G_c0	C25H28O6	0	XRYVAQQLDYTHCL-GMTBNIFVSA-N	C-C(C)C(CC-C(C)C)Cc1c(O)cc(O)c2c1OC(c1ccc(O)cc1O)CC2-O	-102.83	C18053	cpd18036
cpd01824_c0	Cortell_c0	C23H32O6	0	ALEXXDVDDISNDU-JZYPGELDSA-N	CC(-O)OCC(-O)C1(O)CCC2C3CCC4-CC(-O)CCC4(C)C3C(O)CC21C	-168.23	C02821	cpd01824
cpd11519_c0	14-methyl-hexa-decanoyl-ACP_c0	C28H53N2O8PRS	-2					cpd11519
cpd15355_c0	2-hexadecanoyl-sn-glycerol 3-phosphate_c0	C19H38O7P	-1			-343.45		cpd15355
cpd00451_c0	Glycocyamine_c0	C3H7N3O2	0	BPMFZUMJYQTVII-UHFFFAOYSA-N	N-C(N)NCC(-O)O	-75.84	C00581	cpd00451
cpd00790_c0	O-Acetyl-L-homoserine_c0	C6H11NO4	0	FCXZBWSIAGGPCB-YFKPBYRVSA-N	CC(-O)OCCC(N)C(-O)O	-159.98	C01077	cpd00790
cpd01859_c0	(2-Naphthyl)methanol_c0	C11H10O	0	MFGWMAAZYZSWMY-UHFFFAOYSA-N	OCc1ccc2ccccc2c1	1.531	C02909	cpd01859
cpd02638_c0	CDP-4-dehydro-3,6-dideoxy-D-glucose_c0	C15H21N3O14P2	-2	DATWFRMXXZBEPM-SNAICPSHSA-L	CC1OC(OP(-O)(O)OP(-O)([O-])OCC2OC(n3ccc(-N)nc3[O-])C(O)C2O)C(O)CC1-O	-627.53	C04297	cpd02638
cpd00897_c0	CDP-4-dehydro-6-deoxy-D-glucose_c0	C15H21N3O15P2	-2	PUBYMNIINUUJLL-JPHISPRKSA-L	CC1OC(OP(-O)(O)OP(-O)([O-])OCC2OC(n3ccc(-N)nc3[O-])C(O)C2O)C(O)C(O)C1-O	-667.37	C01219	cpd00897
cpd00666_c0	Tartrate_c0	C4H4O6	-2	FEWJPZIEWOKRBE-JCYAYHJZSA-L	O-C([O-])C(O)C(O)C(-O)[O-]	-239.04	C00898	cpd00666
cpd02186_c0	Oxaloglycolate_c0	C4H2O6	-2	RMHHUKGVZFVHED-UHFFFAOYSA-L	O-C([O-])C(-O)C(O)C(-O)[O-]	-228.56	C03459	cpd02186
cpd00066_c0	L-Phenylalanine_c0	C9H11NO2	0	COLNVLDHVKWLRT-QMMMGPOBSA-N	NC(Cc1ccccc1)C(-O)O	-51.05	C00079	cpd00066
cpd03161_c0	Phenethylamine_c0	C8H12N	1	BHHGXPLMPWCGHP-UHFFFAOYSA-O	[NH3+]CCc1ccccc1	28.59	C05332	cpd03161
cpd12370_c0	apo-ACP_c0	HOR	0				C03688	cpd12370
cpd00978_c0	dUDP_c0	C9H12N2O11P2	-2	QHWZTVCCBMIIKE-SHYZEUOFSA-L	O-c1nc([O-])ccn1C1CC(O)C(COP(-O)(O)OP(-O)([O-])O)O1	-565.93	C01346	cpd00978
cpd00358_c0	dUTP_c0	C9H12N2O14P3	-3	AHCYMLUZIRLXAA-SHYZEUOFSA-K	O-c1nc([O-])ccn1C1CC(O)C(COP(-O)(O)OP(-O)(O)OP(-O)([O-])[O-])O1	-773.93	C00460	cpd00358
cpd00120_c0	Butyryl-CoA_c0	C25H38N7O17P3S	-4	CRFNGMNYKDXRTN-HDRJHVAISA-J	CCCC(-O)SCCN-C([O-])CCN-C([O-])C(O)C(C)(C)COP(-O)(O)OP(-O)(O)OCC1OC(n2cnc3c(N)ncnc32)C(O)C1OP(-O)([O-])[O-]	-782.59	C00136	cpd00120
cpd11611_c0	Acyl-CoA_c0	C22H32N7O17P3RS	-3				C00040	cpd11611
cpd12300_c0	Acylglycerone phosphate_c0	C4H5O7PR	-1				C03372	cpd12300
cpd00195_c0	1-Alcohol_c0	CH3OR	0				C00226	cpd00195
cpd11616_c0	RCHO_c0	CHOR	0				C00071	cpd11616
cpd00482_c0	2-Phospho-D-glycerate_c0	C3H4O7P	-3	GXIURPTVHJPJLF-UWTATZPHSA-K	O-C([O-])C(CO)OP(-O)([O-])[O-]	-371.9	C00631	cpd00482
cpd00305_c0	Thiamin_c0	C12H17N4OS	1	JZRWCGZRTZMZEH-UHFFFAOYSA-N	Cc1ncc(C[n+]2csc(CCO)c2C)c(-N)[nH]1	52.18	C00378	cpd00305
cpd00793_c0	Thiamine phosphate_c0	C12H16N4O4PS	-1	HZSAJDVWZRBGIF-UHFFFAOYSA-M	Cc1ncc(C[n+]2csc(CCOP(-O)([O-])[O-])c2C)c(-N)[nH]1	-160.32	C01081	cpd00793
cpd00129_c0	L-Proline_c0	C5H9NO2	0	ONIBWKKTOPOVIA-BYPYZUCNSA-N	O-C(O)C1CCCN1	-62.54	C00148	cpd00129
cpd12677_c0	[Myelin basic protein]-arginine_c0	C7H14N5O2R2	1				C05207	cpd12677
cpd12700_c0	[Myelin basic protein]-N(omega)-methylarginine_c0	C8H16N5O2R2	1				C05321	cpd12700
cpd11596_c0	butanesulfonate_c0	C4H9O3S	-1	QDHFHIQKOVNCNC-UHFFFAOYSA-M	CCCCS(-O)(-O)[O-]	-122.543		cpd11596
cpd01011_c0	Butanal_c0	C4H8O	0	ZTQSAGDEMFDKMZ-UHFFFAOYSA-N	CCCC-O	-30.81	C01412	cpd01011
cpd15238_c0	Hexadecenoyl-CoA_c0	C37H61N7O17P3S	-3			-740.79		cpd15238
cpd01228_c0	Aldosterone_c0	C21H28O5	0	PQSUYGKTWSAVDQ-ZVIOFETBSA-N	CC12CCC(-O)C-C1CCC1C2C(O)CC2(C-O)C(C(-O)CO)CCC12	-118.36	C01780	cpd01228
cpd03254_c0	11beta,21-Dihydroxy-3,20-oxo-5beta-pregnan-18-al_c0	C21H30O5	0	IIBOWSHDTFRYKU-HLQMJBJHSA-N	CC12CCC(-O)CC1CCC1C2C(O)CC2(C-O)C(C(-O)CO)CCC12	-136.19	C05473	cpd03254
cpd01017_c0	Cys-Gly_c0	C5H10N2O3S	0	ZUKPVRWZDMRIEO-VKHMYHEASA-N	NC(CS)C(O)-NCC(-O)O	-113.974	C01419	cpd01017
cpd02978_c0	7,8-Dihydroneopterin 3'-triphosphate_c0	C9H13N5O13P3	-3	DGGUVLXVLHAAGT-XINAWCOVSA-K	N-c1nc([O-])c2c([nH]1)NCC(C(O)C(O)COP(-O)(O)OP(-O)(O)OP(-O)([O-])[O-])-N2	-704.45	C04895	cpd02978
cpd15344_c0	2-Acyl-sn-glycero-3-phosphoglycerol tetradecanoyl_c0	C20H40O9P	-1			-401.37		cpd15344
cpd02678_c0	N-Formyl-GAR_c0	C8H13N2O9P	-2	VDXLUNDMVKSKHO-XVFCMESISA-L	O-P(O)(O)OCC1OC(N-C([O-])CN-C[O-])C(O)C1O	-417.4	C04376	cpd02678
cpd02394_c0	GAR_c0	C7H14N2O8P	-1	OBQMLSFOUZUIOB-SHUUEZRQSA-M	NCC([O-])-NC1OC(COP(-O)(O)O)C(O)C1O	-389.45	C03838	cpd02394
cpd00146_c0	Carbamoylphosphate_c0	CH2NO5P	-2	FFQKYPRQEYGKAF-UHFFFAOYSA-L	N-C([O-])OP(-O)([O-])O	-310.26	C00169	cpd00146
cpd00342_c0	N-Acetylornithine_c0	C7H14N2O3	0	JRLGPAXAGHMNOL-LURJTMIESA-N	CC(O)-NC(CCCN)C(-O)O	-115.26	C00437	cpd00342
cpd11209_c0	N-Acetyl-L-citrulline_c0	C8H14N3O4	-1	WMQMIOYQXNRROC-LURJTMIESA-M	CC([O-])-NC(CCCNC(-N)O)C(-O)O	-153.47	C15532	cpd11209
cpd00508_c0	3MOP_c0	C6H9O3	-1	JVQYSWDUAOAHFM-BYPYZUCNSA-M	CCC(C)C(-O)C(-O)[O-]	-109.64	C00671	cpd00508
cpd03119_c0	3-Oxodecanoyl-CoA_c0	C31H48N7O18P3S	-4	AZCVXMAPLHSIKY-UHFFFAOYSA-J	CCCCCCCC(-O)CC(-O)SCCN-C([O-])CCN-C([O-])C(O)C(C)(C)COP(-O)(O)OP(-O)(O)OCC1OC(n2cnc3c(N)ncnc32)C(O)C1OP(-O)([O-])[O-]	-802.89	C05265	cpd03119
cpd03385_c0	Fosfonet_c0	C2H2O5P	-3	XUYJLQHKOGNDPB-UHFFFAOYSA-L	O-C([O-])CP(-O)([O-])O	-286.48	C05682	cpd03385
cpd02187_c0	Methacrylyl-CoA_c0	C25H36N7O17P3S	-4	NPALUEYCDZWBOV-NDZSKPAWSA-J	C-C(C)C(-O)SCCN-C([O-])CCN-C([O-])C(O)C(C)(C)COP(-O)(O)OP(-O)(O)OCC1OC(n2cnc3c(N)ncnc32)C(O)C1OP(-O)([O-])[O-]	-764.81	C03460	cpd02187
cpd03593_c0	D-erythro-3-Methylmalate_c0	C5H6O5	-2	NPYQJIHHTGFBLN-STHAYSLISA-L	CC(C(-O)[O-])C(O)C(-O)[O-]	-201.19	C06032	cpd03593
cpd00254_e0	Mg_e0	Mg	2	JLVVSXFLKOJNIY-UHFFFAOYSA-N	[Mg+2]		C00305	cpd00254
cpd00254_c0	Mg_c0	Mg	2	JLVVSXFLKOJNIY-UHFFFAOYSA-N	[Mg+2]		C00305	cpd00254
cpd09844_c0	(3S)-3-Hydroxyadipyl-CoA_c0	C27H39N7O20P3S	-5	OTEACGAEDCIMBS-UHFFFAOYSA-I	CC(C)(COP(-O)(O)OP(-O)(O)OCC1OC(n2cnc3c(N)ncnc32)C(O)C1OP(-O)([O-])[O-])C(O)C([O-])-NCCC([O-])-NCCSC(-O)CC(O)CCC(-O)[O-]	-896.84	C14145	cpd09844
cpd01507_c0	3-Oxoadipyl-CoA_c0	C27H42N7O20P3S	-4	VKKKAAPGXHWXOO-BIEWRJSYSA-I	CC(C)(COP(-O)(O)OP(-O)(O)OCC1OC(n2cnc3c(N)ncnc32)C(O)C1OP(-O)([O-])[O-])C(O)C([O-])-NCCC([O-])-NCCSC(-O)CC(-O)CCC(-O)[O-]	-888.82	C02232	cpd01507
cpd00364_c0	Chinone_c0	C6H4O2	0	AZQWKYJCGOJGHM-UHFFFAOYSA-N	O-C1C-CC(-O)C-C1	-32.56	C00472	cpd00364
cpd00415_c0	Quinol_c0	C6H6O2	0	QIGBRXMKCJKVMJ-UHFFFAOYSA-N	Oc1ccc(O)cc1	-49.38	C00530	cpd00415
cpd03365_c0	5-(2'-Formylethyl)-4,6-dihydroxypicolinate_c0	C9H8NO5	-1	KJVDAGWOPCLJNY-UHFFFAOYSA-M	O-CCCc1c([O-])cc(C(-O)O)nc1O	-154.34	C05654	cpd03365
cpd03366_c0	5-(2'-Carboxyethyl)-4,6-dihydroxypicolinate_c0	C9H7NO6	-2	MEACACCQPBWCOO-UHFFFAOYSA-L	O-C([O-])CCc1c([O-])cc(C(-O)O)nc1O	-207.04	C05655	cpd03366
cpd15313_c0	1-Acyl-sn-glycero-3-phosphoethanolamine dodecanoyl_c0	C17H36NO7P	0			-332.94		cpd15313
cpd12064_c0	O-Acylcarnitine_c0	C8H14NO4R	0				C02301	cpd12064
cpd00266_c0	Carnitine_c0	C7H15NO3	0	PHIQHXFUZVPYII-ZCFIWIBFSA-N	C[N+](C)(C)CC(O)CC(-O)[O-]	-65.83	C00318	cpd00266
cpd03280_c0	5-Ureido-4-imidazole carboxylate_c0	C5H5N4O3	-1	PQSKWIHIUOGLHX-UHFFFAOYSA-M	N-C(O)Nc1[nH]cnc1C(-O)[O-]	-88.85	C05515	cpd03280
cpd01664_c0	Cholesterol ester_c0	C28H45O2R	0				C02530	cpd01664
cpd00160_c0	Cholesterol_c0	C27H46O	0	HVYWMOMLDIMFJA-DPAQBDIFSA-N	CC(C)CCCC(C)C1CCC2C3CC-C4CC(O)CCC4(C)C3CCC12C	15.57	C00187	cpd00160
cpd02125_c0	Tiglyl-CoA_c0	C26H38N7O17P3S	-4	PMWATMXOQQZNBX-DKBZLLMOSA-J	CC-C(C)C(-O)SCCN-C([O-])CCN-C([O-])C(O)C(C)(C)COP(-O)(O)OP(-O)(O)OCC1OC(n2cnc3c(N)ncnc32)C(O)C1OP(-O)([O-])[O-]	-762.53	C03345	cpd02125
cpd11825_c0	Octadecenoyl-ACP_c0	C29H53N2O8PRS	-1				C01203	cpd11825
cpd15053_c0	3-Hydroxy-OPC4-CoA_c0	C35H53N7O19P3S	-3	YUFHOTSRMDFGNS-JLOQOMCUSA-J	CCC-CCC1C(-O)CCC1CC(O)CC(-O)SCCN-C([O-])CCN-C([O-])C(O)C(C)(C)COP(-O)(O)OP(-O)(O)OCC1OC(n2cnc3c(N)ncnc32)C(O)C1OP(-O)([O-])[O-]	-804.23	C16337	cpd15053
cpd15054_c0	3-Oxo-OPC4-CoA_c0	C35H51N7O19P3S	-3	QGJLCXXJEFRWHP-JQUKJZMASA-J	CCC-CCC1C(-O)CCC1CC(-O)CC(-O)SCCN-C([O-])CCN-C([O-])C(O)C(C)(C)COP(-O)(O)OP(-O)(O)OCC1OC(n2cnc3c(N)ncnc32)C(O)C1OP(-O)([O-])[O-]	-796.21	C16338	cpd15054
cpd00363_c0	Ethanol_c0	C2H6O	0	LFQSCWFLJHTTHZ-UHFFFAOYSA-N	CCO	-43.44	C00469	cpd00363
cpd00891_c0	L-methylmalonyl-CoA_c0	C25H35N7O19P3S	-5	MZFOKIKEPGUZEN-AGCMQPJKSA-I	CC(C(-O)[O-])C(-O)SCCN-C([O-])CCN-C([O-])C(O)C(C)(C)COP(-O)(O)OP(-O)(O)OCC1OC(n2cnc3c(N)ncnc32)C(O)C1OP(-O)([O-])[O-]	-863.85	C01213	cpd00891
cpd01530_c0	Dichloromethane_c0	CH2Cl2	0	YMWUJEATGCHHMB-UHFFFAOYSA-N	ClCCl	-15.8	C02271	cpd01530
cpd15701_c0	1,2-Diisoheptadecanoyl-sn-glycerol_c0	C37H72O5	0			-146.1		cpd15701
cpd11515_c0	12-methyl-tetra-decanoyl-ACP_c0	C26H49N2O8PRS	-2					cpd11515
cpd02238_c0	2'-Hydroxydihydrodaidzein_c0	C15H12O5	0	WBOWBLGZAXVREM-LBPRGKRZSA-N	O-C1c2ccc(O)cc2OCC1c1ccc(O)cc1O	-113.81	C03567	cpd02238
cpd01638_c0	2'-Hydroxydaidzein_c0	C15H10O5	0	ZCTNPCRBEWXCGP-UHFFFAOYSA-M	O-c1c(-c2ccc([O-])cc2O)coc2cc(O)ccc12	-99.34	C02495	cpd01638
cpd03247_c0	Glycochenodeoxycholate_c0	C26H42NO5	-1	GHCZAUBVMUEKKP-GYPHWSFCSA-M	CC(CCC([O-])-NCC(-O)O)C1CCC2C3C(O)CC4CC(O)CCC4(C)C3CCC12C	-156.73	C05466	cpd03247
cpd06739_c0	(R)-(+)-Citronellal_c0	C10H18O	0	NEHNMFOYXAPHSD-SNVBAGLBSA-N	CC(C)-CCCC(C)CC-O	-2.91	C09848	cpd06739
cpd15166_c0	Citronellate_c0	C10H17O2	-1	GJWSUKYXUMVMGX-UHFFFAOYSA-M	CC(C)-CCCC(C)CC(-O)[O-]	-55.61	C16462	cpd15166
cpd00447_c0	Betaine aldehyde_c0	C5H12NO	1	SXKNCCSPZDCRFD-UHFFFAOYSA-N	C[N+](C)(C)CC-O	21.67	C00576	cpd00447
cpd00432_c0	meso-Tartrate_c0	C4H4O6	-2	FEWJPZIEWOKRBE-XIXRPRMCSA-L	O-C([O-])C(O)C(O)C(-O)[O-]	-239.04	C00552	cpd00432
cpd15349_c0	2-Acyl-sn-glycero-3-phosphoglycerol octadec-11-enoyl_c0	C24H46O9P	-1			-372.53		cpd15349
cpd00638_c0	Deamido-NAD_c0	C21H24N6O15P2	-2	SENPVEZBRZQVST-HISDBWNOSA-L	Nc1ncnc2c1ncn2C1OC(COP(-O)([O-])OP(-O)([O-])OCC2OC([n+]3cccc(C(-O)[O-])c3)C(O)C2O)C(O)C1O	-572.03	C00857	cpd00638
cpd02569_c0	2-Oxo-3-hydroxyisovalerate_c0	C5H7O4	-1	DNOPJXBPONYBLB-UHFFFAOYSA-M	CC(C)(O)C(-O)C(-O)[O-]	-150.72	C04181	cpd02569
cpd01882_c0	Isovaleryl-CoA_c0	C26H40N7O17P3S	-4	UYVZIWWBJMYRCD-ZMHDXICWSA-J	CC(C)CC(-O)SCCN-C([O-])CCN-C([O-])C(O)C(C)(C)COP(-O)(O)OP(-O)(O)OCC1OC(n2cnc3c(N)ncnc32)C(O)C1OP(-O)([O-])[O-]	-782.78	C02939	cpd01882
cpd01966_c0	Dimethylacryloyl-CoA_c0	C26H38N7O17P3S	-4	BXIPALATIYNHJN-ZMHDXICWSA-J	CC(C)-CC(-O)SCCN-C([O-])CCN-C([O-])C(O)C(C)(C)COP(-O)(O)OP(-O)(O)OCC1OC(n2cnc3c(N)ncnc32)C(O)C1OP(-O)([O-])[O-]	-762.53	C03069	cpd01966
cpd00549_c0	D-Lysine_c0	C6H15N2O2	1	KDXKERNSBIXSRK-RXMQYKEDSA-O	NC(CCCC[NH3+])C(-O)O	-84.04	C00739	cpd00549
cpd00392_c0	Phycite_c0	C4H10O4	0	UNXHWFMMPAWVPI-ZXZARUISSA-N	OCC(O)C(O)CO	-152.6	C00503	cpd00392
cpd02203_c0	D-Erythritol 4-phosphate_c0	C4H10O7P	-1	QRDCEYBRRFPBMZ-UHFFFAOYSA-L	O-P([O-])([O-])OCC(O)C(O)CO	-365.1	C03494	cpd02203
cpd03139_c0	5beta-Dihydrotestosterone_c0	C19H30O2	0	NVKAWKQGWWIWPM-MISPCMORSA-N	CC12CCC3C(CCC4CC(-O)CCC43C)C1CCC2O	-42.82	C05293	cpd03139
cpd00420_c0	Testosterone_c0	C19H28O2	0	MUMGGOZAMZWBJJ-DYKIIFRCSA-N	CC12CCC(-O)C-C1CCC1C2CCC2(C)C(O)CCC12	-24.99	C00535	cpd00420
cpd08795_c0	Narbomycin_c0	C28H48NO7	1	OXFYAOOMMKGGAI-JLTOUBQASA-O	CCC1OC(-O)C(C)C(-O)C(C)C(OC2OC(C)CC([NH+](C)C)C2O)C(C)CC(C)C(-O)C-CC1C		C11998	cpd08795
cpd08796_c0	Pikromycin_c0	C28H48NO8	1	UZQBOFAUUTZOQE-VSLWXVDYSA-O	CCC1OC(-O)C(C)C(-O)C(C)C(OC2OC(C)CC([NH+](C)C)C2O)C(C)CC(C)C(-O)C-CC1(C)O		C11999	cpd08796
cpd14790_c0	3-Sulfolactate_c0	C3H4O6S	-2	CQQGIWJSICOUON-UHFFFAOYSA-L	O-C([O-])C(O)CS(-O)(-O)[O-]	-241.652	C16069	cpd14790
cpd08625_c0	5-Hydroxyisourate_c0	C5H4N4O4	0	LTQYPAVLAYVKTK-UHFFFAOYSA-N	O-C1N-C(O)C2(O)NC(O)-NC2-N1	-139.18	C11821	cpd08625
cpd15321_c0	1-Acyl-sn-glycero-3-phosphoglycerol hexadecanoyl_c0	C22H44O9P	-1			-398.13		cpd15321
cpd00215_c0	Pyridoxal_c0	C8H9NO3	0	RADKZDMFGJYCBB-UHFFFAOYSA-N	Cc1ncc(CO)c(C-O)c1O	-59.5	C00250	cpd00215
cpd15676_c0	1-isohexadecanoyl-sn-glycerol 3-phosphate_c0	C19H38O7P	-1			-345.26		cpd15676
cpd03120_c0	(S)-Hydroxyoctanoyl-CoA_c0	C29H46N7O18P3S	-4	ATVGTMKWKDUCMS-OTOYJEMWSA-J	CCCCCC(O)CC(-O)SCCN-C([O-])CCN-C([O-])C(O)C(C)(C)COP(-O)(O)OP(-O)(O)OCC1OC(n2cnc3c(N)ncnc32)C(O)C1OP(-O)([O-])[O-]	-814.15	C05266	cpd03120
cpd03130_c0	(2E)-Octenoyl-CoA_c0	C29H44N7O17P3S	-4	CPSDNAXXKWVYIY-NTLMCJQISA-J	CCCCCC-CC(-O)SCCN-C([O-])CCN-C([O-])C(O)C(C)(C)COP(-O)(O)OP(-O)(O)OCC1OC(n2cnc3c(N)ncnc32)C(O)C1OP(-O)([O-])[O-]	-755.3	C05276	cpd03130
cpd00911_c0	6-phospho-D-glucono-1-5-lactone_c0	C6H9O9P	-2	IJOJIVNDFQSGAB-SQOUGZDYSA-L	O-C1OC(COP(-O)([O-])[O-])C(O)C(O)C1O	-428.52	C01236	cpd00911
cpd00284_c0	6-Phospho-D-gluconate_c0	C6H10O10P	-3	BIRSGZKFKXLSJQ-SQOUGZDYSA-K	O-C([O-])C(O)C(O)C(O)C(O)COP(-O)([O-])[O-]	-481.16	C00345	cpd00284
cpd01085_c0	Viomycin_c0	C25H46N13O10	3	GXFAIFRPOKBQRV-IKZNKTFNSA-Q	N-C(O)NC-C1N-C(O)C(CO)N-C(O)C(CO)N-C(O)C(N-C(O)CC([NH3+])CCC[NH3+])CN-C(O)C(C2CC(O)NC(-[NH2+])N2)N-C1O		C01540	cpd01085
cpd01684_c0	O-Phosphoviomycin_c0	C25H45N13O13P	1	NDMCBDIUXRXGDM-QPEQYQDCSA-O	N-C(O)NC-C1N-C(O)C(CO)N-C(O)C(COP(-O)(O)O)N-C(O)C(N-C(O)C(N)CCCC[NH3+])CN-C(O)C(C2CC(O)NC(-N)N2)N-C1O		C02574	cpd01684
cpd02886_c0	UDP-3-O-(beta-hydroxymyristoyl)-N-acetylglucosamine_c0	C31H51N3O19P2	-2	TZSJGZGYQDNRRX-MPLCHSTDSA-L	CCCCCCCCCCCC(O)CC(-O)OC1C(O)C(CO)OC(OP(-O)(O)OP(-O)(O)OCC2OC(n3ccc([O-])nc3-O)C(O)C2O)C1N-C(C)[O-]	-812.95	C04738	cpd02886
cpd03584_c0	UDP-3-O-(beta-hydroxymyristoyl)-D-glucosamine_c0	C29H50N3O18P2	-1	ZFPNNOXCEDQJQS-SSVOXRMNSA-M	CCCCCCCCCCCC(O)CC(-O)OC1C(N)C(OP(-O)(O)OP(-O)(O)OCC2OC(n3ccc([O-])nc3-O)C(O)C2O)OC(CO)C1O	-783.35	C06022	cpd03584
cpd00142_c0	Acetoacetate_c0	C4H5O3	-1	WDJHALXBUFZDSR-UHFFFAOYSA-M	CC(-O)CC(-O)[O-]	-113.53	C00164	cpd00142
cpd01526_c0	D-Phenylalanine_c0	C9H11NO2	0	COLNVLDHVKWLRT-MRVPVSSYSA-N	NC(Cc1ccccc1)C(-O)O	-51.05	C02265	cpd01526
cpd00445_c0	Cyclohexanamine_c0	C6H14N	1	PAFZNILMFXTMIY-UHFFFAOYSA-O	[NH3+]C1CCCCC1	14.49	C00571	cpd00445
cpd00329_c0	Cyclohexanone_c0	C6H10O	0	JHIVVAPYMSGYDF-UHFFFAOYSA-N	O-C1CCCCC1	-14.2	C00414	cpd00329
cpd17406_c0	2-Oxo-6-methylthiohexanoic acid_c0	C7H11O3S	-1	GRUGZHAOXOPASC-UHFFFAOYSA-M	CSCCCCC(-O)C(-O)[O-]	-97.44	C17216	cpd17406
cpd17407_c0	Dihomomethionine_c0	C7H15NO2S	0	FBWIRBFZWNIGJC-LURJTMIESA-N	CSCCCCC(N)C(-O)O	-72.67	C17217	cpd17407
cpd11565_c0	12-methyl-tridecanoyl-ACP_c0	C25H47N2O8PRS	-2					cpd11565
cpd03221_c0	Zymosterol_c0	C27H44O	0	CGSJXLIKVBJVRY-LVKDPOMLSA-N	CC(C)-CCCC(C)C1CCC2C3-C(CCC21C)C1(C)CCC(O)CC1CC3	46.19	C05437	cpd03221
cpd02755_c0	Fecosterol_c0	C28H46O	0	SLQKYSPHBZMASJ-QKPORZECSA-N	C-C(CCC(C)C1CCC2C3-C(CCC21C)C1(C)CCC(O)CC1CC3)C(C)C	45.34	C04525	cpd02755
cpd00236_c0	D-Erythrose4-phosphate_c0	C4H7O7P	-2	NGHMDNPXVRFFGS-IUYQGCFVSA-L	O-CC(O)C(O)COP(-O)([O-])[O-]	-355.62	C00279	cpd00236
cpd00399_c0	Oleoyl-CoA_c0	C39H65N7O17P3S	-3	XDUHQPOXLUAVEE-BPMMELMSSA-J	CCCCCCCCC-CCCCCCCCC(-O)SCCN-C([O-])CCN-C([O-])C(O)C(C)(C)COP(-O)(O)OP(-O)(O)OCC1OC(n2cnc3c(N)ncnc32)C(O)C1OP(-O)([O-])[O-]	-737.55	C00510	cpd00399
cpd00536_c0	Oleate_c0	C18H33O2	-1	ZQPPMHVWECSIRJ-KTKRTIGZSA-M	CCCCCCCCC-CCCCCCCCC(-O)[O-]	-38.47	C00712	cpd00536
cpd00287_c0	3-Oxo-2-methylpropanoate_c0	C4H5O3	-1	VOKUMXABRRXHAR-VKHMYHEASA-M	CC(C-O)C(-O)[O-]	-112.07	C00349	cpd00287
cpd02096_c0	L-3-Amino-isobutyrate_c0	C4H9NO2	0	QCHPKSFMDHPSNR-VKHMYHEASA-N	CC(CN)C(-O)O	-86.3	C03284	cpd02096
cpd15705_c0	1,2-Dianteisopentadecanoyl-sn-glycerol_c0	C33H64O5	0			-152.58		cpd15705
cpd00947_c0	LacCer_c0	C31H56NO13R	0				C01290	cpd00947
cpd12599_c0	GM3_c0	C42H72N2O21R	-1				C04730	cpd12599
cpd03491_c0	Undecaprenyl-diphospho-N-acetylmuramoyl-(N-acetylglucosamine)-L-alanyl-gamma-D-glutamyl-L-lysyl-D-alanyl-D-alanine_c0	C94H153N8O26P2	-3	ULXTYUPMJXVUHQ-OVTFQNCVSA-K	CC(C)-CCCC(C)-CCCC(C)-CCCC(C)-CCCC(C)-CCCC(C)-CCCC(C)-CCCC(C)-CCCC(C)-CCCC(C)-CCCC(C)-CCOP(-O)(O)OP(-O)(O)OC1OC(CO)C(OC2OC(CO)C(O)C(O)C2N-C(C)[O-])C(OC(C)C(O)-NC(C)C(O)-NC(CCC([O-])-NC(CCCCN)C(O)-NC(C)C(O)-NC(C)C(-O)O)C(-O)O)C1N-C(C)[O-]	-751.79	C05893	cpd03491
cpd15049_c0	3-Hydroxy-OPC6-CoA_c0	C37H57N7O19P3S	-3	OMDQVIUYDJAWHX-GCCFKKQCSA-J	CCC-CCC1C(-O)CCC1CCCC(O)CC(-O)SCCN-C([O-])CCN-C([O-])C(O)C(C)(C)COP(-O)(O)OP(-O)(O)OCC1OC(n2cnc3c(N)ncnc32)C(O)C1OP(-O)([O-])[O-]	-800.99	C16333	cpd15049
cpd15050_c0	3-Oxo-OPC6-CoA_c0	C37H55N7O19P3S	-3	ADGIRVMSHGGGHU-AZVXSVFWSA-J	CCC-CCC1C(-O)CCC1CCCC(-O)CC(-O)SCCN-C([O-])CCN-C([O-])C(O)C(C)(C)COP(-O)(O)OP(-O)(O)OCC1OC(n2cnc3c(N)ncnc32)C(O)C1OP(-O)([O-])[O-]	-792.97	C16334	cpd15050
cpd01519_c0	Arachidonyl-CoA_c0	C41H63N7O17P3S	-3	JDEPVTUUCBFJIW-YQVDHACTSA-J	CCCCCC-CCC-CCC-CCC-CCCCC(-O)SCCN-C([O-])CCN-C([O-])C(O)C(C)(C)COP(-O)(O)OP(-O)(O)OCC1OC(n2cnc3c(N)ncnc32)C(O)C1OP(-O)([O-])[O-]	-667.23	C02249	cpd01519
cpd00188_c0	Arachidonate_c0	C20H31O2	-1	YZXBAPSDXZZRGB-CGRWFSSPSA-M	CCCCCC-CCC-CCC-CCC-CCCCC(-O)[O-]	31.85	C00219	cpd00188
cpd15544_c0	Phosphatidylglycerophosphate ditetradec-7-enoyl_c0	C34H62O13P2	-2			-587.16		cpd15544
cpd00374_c0	Tyramine_c0	C8H12NO	1	DZGWFCGJZKJUFP-UHFFFAOYSA-O	[NH3+]CCc1ccc(O)cc1	-10.89	C00483	cpd00374
cpd01393_c0	Icosanoyl-CoA_c0	C41H71N7O17P3S	-3	JYLSVNBJLYCSSW-IBYUJNRCSA-J	CCCCCCCCCCCCCCCCCCCC(-O)SCCN-C([O-])CCN-C([O-])C(O)C(C)(C)COP(-O)(O)OP(-O)(O)OCC1OC(n2cnc3c(N)ncnc32)C(O)C1OP(-O)([O-])[O-]	-756.67	C02041	cpd01393
cpd03848_c0	Arachidic acid_c0	C20H39O2	-1	VKOBVWXKNCXXDE-UHFFFAOYSA-M	CCCCCCCCCCCCCCCCCCCC(-O)[O-]	-57.59	C06425	cpd03848
cpd02740_c0	Guanosine 5'-triphosphate,3'-diphosphate_c0	C10H12N5O20P5	-6	KCPMACXZAITQAX-UUOKFMHZSA-H	N-c1nc([O-])c2ncn(C3OC(COP(-O)([O-])OP(-O)(O)OP(-O)([O-])[O-])C(OP(-O)(O)OP(-O)([O-])[O-])C3O)c2[nH]1	-1144.8	C04494	cpd02740
cpd00875_c0	KDO_c0	C8H13O8	-1	KYQCXUMVJGMDNG-SHUUEZRQSA-M	O-C([O-])C(-O)CC(O)C(O)C(O)C(O)CO	-292.98	C01187	cpd00875
cpd02546_c0	CMP-KDO_c0	C17H24N3O15P	-2	YWWJKULNWGRYAS-FBQOMBIUSA-L	N-c1ccn(C2OC(COP(-O)(O)OC3(C(-O)[O-])CC(O)C(O)C(C(O)CO)O3)C(O)C2O)c([O-])n1	-579.51	C04121	cpd02546
cpd03049_c0	2-Hydroxyethyl-ThPP_c0	C14H21N4O8P2S	-1	RRUVJGASJONMDY-UHFFFAOYSA-M	Cc1ncc(C[n+]2c(C(C)O)sc(CCOP(-O)([O-])OP(-O)([O-])O)c2C)c(-N)[nH]1	-405.15	C05125	cpd03049
cpd00510_c0	deoxyribose-5-phosphate_c0	C5H9O7P	-2	KKZFLSZAWCYPOC-PYHARJCCSA-L	O-P([O-])([O-])OCC1OC(O)CC1O	-354.28	C00673	cpd00510
cpd00161_c0	L-Threonine_c0	C4H9NO3	0	AYFVYJQAPQTCCC-GBXIJSLDSA-N	CC(O)C(N)C(-O)O	-124.34	C00188	cpd00161
cpd02642_c0	N-5-phosphoribosyl-anthranilate_c0	C12H13NO9P	-3	PMFMJXPRNJUYMB-GWOFURMSSA-K	O-C([O-])c1ccccc1NC1OC(COP(-O)([O-])[O-])C(O)C1O	-393.15	C04302	cpd02642
cpd00390_c0	CDP-glucose_c0	C15H23N3O16P2	-2	CGPHZDRCVSLMCF-JZMIEXBBSA-L	N-c1ccn(C2OC(COP(-O)([O-])OP(-O)(O)OC3OC(CO)C(O)C(O)C3O)C(O)C2O)c([O-])n1	-710.16	C00501	cpd00390
cpd02904_c0	alpha-Ribazole 5'-phosphate_c0	C14H17N2O7P	-2	ZMRGXEJKZPRBPJ-SYQHCUMBSA-L	Cc1cc2ncn(C3OC(COP(-O)([O-])[O-])C(O)C3O)c2cc1C	-289.84	C04778	cpd02904
cpd03423_c0	alpha-Ribazole_c0	C14H18N2O4	0	HLRUKOJSWOKCPP-SYQHCUMBSA-N	Cc1cc2ncn(C3OC(CO)C(O)C3O)c2cc1C	-77.34	C05775	cpd03423
cpd00446_c0	cAMP_c0	C10H11N5O6P	-1	IVOMOUWHDPKRLL-KQYNXXCUSA-M	Nc1ncnc2c1ncn2C1OC2COP(-O)([O-])OC2C1O	-191.87	C00575	cpd00446
cpd14890_c0	(4Z,7Z,10Z,13Z,16Z,19Z)-Docosahexaenoyl-CoA_c0	C43H63N7O17P3S	-3	MENFZXMQSYYVRK-CRCGJGBYSA-J	CCC-CCC-CCC-CCC-CCC-CCC-CCCC(-O)SCCN-C([O-])CCN-C([O-])C(O)C(C)(C)COP(-O)(O)OP(-O)(O)OCC1OC(n2cnc3c(N)ncnc32)C(O)C1OP(-O)([O-])[O-]	-619.27	C16169	cpd14890
cpd03852_c0	Docosahexaenoic acid_c0	C22H31O2	-1	MBMBGCFOFBJSGT-SFGLVEFQSA-M	CCC-CCC-CCC-CCC-CCC-CCC-CCCC(-O)[O-]	79.81	C06429	cpd03852
cpd14506_c0	2-Acyl-1-(1-alkenyl)-sn-glycero-3-phosphate_c0	C6H8O7PR2	-1				C15647	cpd14506
cpd00163_c0	UDP-xylose_c0	C14H20N2O16P2	-2	DQQDLYVHOTZLOR-OCIMBMBZSA-L	O-c1nc([O-])ccn1C1OC(COP(-O)([O-])OP(-O)(O)OC2OCC(O)C(O)C2O)C(O)C1O	-724.33	C00190	cpd00163
cpd03608_c0	4-Hydroxy-L-threonine_c0	C4H9NO4	0	JBNUARFQOCGDRK-GBXIJSLDSA-N	NC(C(-O)O)C(O)CO	-160.57	C06056	cpd03608
cpd00616_c0	Pretyrosine_c0	C10H12NO5	-1	MIEILDYWGANZNH-DSQUFTABSA-M	NC(CC1(C(-O)O)C-CC(O)C-C1)C(-O)[O-]	-161.4	C00826	cpd00616
cpd00027_c0	D-Glucose_c0	C6H12O6	0	WQZGKKKJIJFFOK-DVKNGEFBSA-N	OCC1OC(O)C(O)C(O)C1O	-218.28	C00031	cpd00027
cpd00082_c0	D-Fructose_c0	C6H12O6	0	BJHIKXHVCXFQLS-UYFOZJQFSA-N	O-C(CO)C(O)C(O)C(O)CO	-217.42	C00095	cpd00082
cpd00773_c0	UDP-MurNAc_c0	C20H28N3O19P2	-3	NQBRVZNDBBMBLJ-MQTLHLSBSA-K	CC([O-])-NC1C(OP(-O)(O)OP(-O)(O)OCC2OC(n3ccc([O-])nc3-O)C(O)C2O)OC(CO)C(O)C1OC(C)C(-O)[O-]	-820.27	C01050	cpd00773
cpd02820_c0	UDP-N-acetylglucosamine enolpyruvate_c0	C20H26N3O19P2	-3	BEGZZYPUNCJHKP-DBYWSUQTSA-K	C-C(OC1C(O)C(CO)OC(OP(-O)(O)OP(-O)(O)OCC2OC(n3ccc([O-])nc3-O)C(O)C2O)C1N-C(C)[O-])C(-O)[O-]	-800.68	C04631	cpd02820
cpd15346_c0	2-Acyl-sn-glycero-3-phosphoglycerol hexadecanoyl_c0	C22H44O9P	-1			-398.13		cpd15346
cpd15173_c0	3-Hydroxy-5-methylhex-4-enoyl-CoA_c0	C28H43N7O18P3S	-3	OLZYNLSKRKFUJC-FPVIQYCMSA-J	CC(C)-CC(O)CC(-O)SCCN-C([O-])CCN-C([O-])C(O)C(C)(C)COP(-O)(O)OP(-O)(O)OCC1OC(n2cnc3c(N)ncnc32)C(O)C1OP(-O)([O-])[O-]	-795.78	C16469	cpd15173
cpd15175_c0	5-Methyl-3-oxo-4-hexenoyl-CoA_c0	C28H41N7O18P3S	-3	ZFKZVSUJTDSJEY-SVHODSNWSA-J	CC(C)-CC(-O)CC(-O)SCCN-C([O-])CCN-C([O-])C(O)C(C)(C)COP(-O)(O)OP(-O)(O)OCC1OC(n2cnc3c(N)ncnc32)C(O)C1OP(-O)([O-])[O-]	-789.31	C16471	cpd15175
cpd00201_c0	10-Formyltetrahydrofolate_c0	C20H21N7O7	-2	AUFGTPPARQZWDO-YUZLPWPTSA-L	N-c1nc([O-])c2c([nH]1)NCC(CN(C-O)c1ccc(C(-O)NC(CCC(-O)[O-])C(-O)O)cc1)N2	-144.77	C00234	cpd00201
cpd15338_c0	2-Acyl-sn-glycero-3-phosphoethanolamine tetradec-7-enoyl_c0	C19H38NO7P	0			-307.34		cpd15338
cpd00133_c0	Nicotinamide_c0	C6H6N2O	0	DFPAKSUCGFBDDF-UHFFFAOYSA-N	N-C(O)c1cccnc1	5.55	C00153	cpd00133
cpd12522_c0	EF-2 N-(ADP-D-ribosyl)diphthamide_c0	C29H42N11O16P2R2	-1				C04339	cpd12522
cpd01242_c0	Thyminose_c0	C5H10O4	0	ASJSAQIRZKANQN-UHFFFAOYSA-N	O-CCC(O)C(O)CO	-141.5	C01801	cpd01242
cpd02654_c0	4-Methyl-5--2-phosphoethyl-thiazole_c0	C6H8NO4PS	-2	OCYMERZCMYJQQO-UHFFFAOYSA-L	Cc1ncsc1CCOP(-O)([O-])[O-]	-219.61	C04327	cpd02654
cpd15378_c0	4-Hydroxy-benzylalcohol_c0	C7H8O2	0	BVJSUAQZOZWCKN-UHFFFAOYSA-N	OCc1ccc(O)cc1	-47.76		cpd15378
cpd06711_c0	(Hydroxymethylphenyl)succinyl-CoA_c0	C32H42N7O20P3S	-4	DVSQFPLMOLPRDU-UHFFFAOYSA-I	CC(C)(COP(-O)(O)OP(-O)(O)OCC1OC(n2cnc3c(N)ncnc32)C(O)C1OP(-O)([O-])[O-])C(O)C([O-])-NCCC([O-])-NCCSC(-O)C(CC(-O)[O-])C(O)c1ccccc1	-863.4	C09819	cpd06711
cpd06712_c0	Benzoylsuccinyl-CoA_c0	C32H40N7O20P3S	-4	SGNPJINSCKFITG-UHFFFAOYSA-I	CC(C)(COP(-O)(O)OP(-O)(O)OCC1OC(n2cnc3c(N)ncnc32)C(O)C1OP(-O)([O-])[O-])C(O)C([O-])-NCCC([O-])-NCCSC(-O)C(CC(-O)[O-])C(-O)c1ccccc1	-856.93	C09820	cpd06712
cpd03234_c0	7alpha-Hydroxy-5beta-cholestan-3-one_c0	C27H46O2	0	HWOOALPDOJHOPO-YREUSXKVSA-N	CC(C)CCCC(C)C1CCC2C3C(O)CC4CC(-O)CCC4(C)C3CCC12C	-37.09	C05451	cpd03234
cpd03238_c0	7alpha-Hydroxycholest-4-en-3-one_c0	C27H44O2	0	IOIZWEJGGCZDOL-RQDYSCIWSA-N	CC(C)CCCC(C)C1CCC2C3C(O)CC4-CC(-O)CCC4(C)C3CCC12C	-19.26	C05455	cpd03238
cpd15316_c0	1-Acyl-sn-glycero-3-phosphoethanolamine hexadecanoyl_c0	C21H44NO7P	0			-326.46		cpd15316
cpd10516_e0	fe3_e0	Fe	3	VTLYFUHAOXGGBS-UHFFFAOYSA-N	[Fe+3]	-1.1	C14819	cpd10516
cpd10516_c0	fe3_c0	Fe	3	VTLYFUHAOXGGBS-UHFFFAOYSA-N	[Fe+3]	-1.1	C14819	cpd10516
cpd12005_c0	Lipoylprotein_c0	CHRS2	0				C02051	cpd12005
cpd11830_c0	S-Aminomethyldihydrolipoylprotein_c0	C2H7NRS2	1				C01242	cpd11830
cpd00116_c0	Methanol_c0	CH4O	0	OKKJLVBELUTLKV-UHFFFAOYSA-N	CO	-41.9	C00132	cpd00116
cpd11712_c0	Protein histidine_c0	C7H8N4O2R2	0				C00615	cpd11712
cpd12508_c0	Protein N-pros-phosphohistidine_c0	C7H7N4O5PR2	-2				C04261	cpd12508
cpd00200_c0	4MOP_c0	C6H9O3	-1	BKAJNAXTPSGJCU-UHFFFAOYSA-M	CC(C)CC(-O)C(-O)[O-]	-109.64	C00233	cpd00200
cpd00679_c0	Cephalosporin C_c0	C16H20N3O8S	-1	HOKIDJSKDBPKTQ-GLXFQSAKSA-M	CC(-O)OCC1-C(C(-O)O)N2C(-O)C(N-C([O-])CCCC(N)C(-O)O)C2SC1	-256.55	C00916	cpd00679
cpd01995_c0	Deacetylcephalosporin C_c0	C14H18N3O7S	-1	XWCFYHBHOFBVIV-JWKOBGCHSA-M	NC(CCCC([O-])-NC1C(-O)N2C(C(-O)O)-C(CO)CSC12)C(-O)O	-219.1	C03112	cpd01995
cpd03397_c0	Selenohomocysteine_c0	C4H9NO2Se	0	RCWCGLALNCIQNM-VKHMYHEASA-N	NC(CC[SeH])C(-O)O		C05698	cpd03397
cpd03398_c0	Selenocystathionine_c0	C7H14N2O4Se	0	ZNWYDQPOUQRDLY-WHFBIAKZSA-N	NC(CC[Se]CC(N)C(-O)O)C(-O)O		C05699	cpd03398
cpd14796_c0	(Z)-Phenylacetaldehyde oxime_c0	C8H9NO	0	CXISHLWVCSLKOJ-CLFYSBASSA-N	ON-CCc1ccccc1	20.62	C16075	cpd14796
cpd14795_c0	Benzyl cyanide_c0	C8H7N	0	SUSQOBVLVYHIEX-UHFFFAOYSA-N	N#CCc1ccccc1	42.72	C16074	cpd14795
cpd01914_e0	L-Methionine S-oxide_e0	C5H11NO3S	0	QEFRNWWLZKMPFJ-UHFFFAOYSA-N	CS(-O)CCC(N)C(-O)O		C02989	cpd01914
cpd01914_c0	L-Methionine S-oxide_c0	C5H11NO3S	0	QEFRNWWLZKMPFJ-UHFFFAOYSA-N	CS(-O)CCC(N)C(-O)O		C02989	cpd01914
cpd00099_e0	Cl-_e0	Cl	-1	VEXZGXHMUGYJMC-UHFFFAOYSA-M	[Cl-]		C00698	cpd00099
cpd11718_c0	(S)-3-Hydroxyacyl-CoA_c0	C24H36N7O18P3RS	-3				C00640	cpd11718
cpd11637_c0	3-Oxoacyl-CoA_c0	C24H34N7O18P3RS	-3				C00264	cpd11637
cpd03413_c0	L-Glutamyl 1-phosphate_c0	C5H9NO7P	-1	YHMNHCAJNORJNE-VKHMYHEASA-L	NC(CCC(-O)[O-])C(-O)OP(-O)([O-])O	-379.03	C05765	cpd03413
cpd11430_c0	fa1_c0	C14H27O2	-1			-67.31		cpd11430
cpd00916_c0	Ins(1,4,5)P3_c0	C6H12O15P3	-3	MMWCIQZXVOZEGG-XJTPDSDZSA-H	O-P([O-])([O-])OC1C(O)C(O)C(OP(-O)([O-])[O-])C(OP(-O)([O-])[O-])C1O	-857.46	C01245	cpd00916
cpd00934_c0	Inositol 1,3,4,5-tetrakisphosphate_c0	C6H12O18P4	-4	CIPFCGZLFXVXBG-CNWJWELYSA-F	O-P([O-])([O-])OC1C(O)C(OP(-O)([O-])[O-])C(OP(-O)([O-])[O-])C(OP(-O)([O-])[O-])C1O	-1069.96	C01272	cpd00934
cpd15692_c0	Diisopentadecanoylphosphatidylserine_c0	C36H68NO10P	-2			-428.74		cpd15692
cpd01418_c0	TSH_c0	C27H50N9O10S2	1	PHDOXVGRXXAYEB-VJANTYMQSA-O	NC(CCC(O)-NC(CS)C(O)-NCC(O)-NCCCNCCCCN-C(O)CN-C(O)C(CS)N-C(O)CCC([NH3+])C(-O)O)C(-O)O	-322.818	C02090	cpd01418
cpd02026_c0	TSST_c0	C27H48N9O10S2	1	LZMSXDHGHZKXJD-WPOPZESYSA-O	NC(CCC(O)-NC1CSSCC(N-C(O)CCC([NH3+])C(-O)O)C(O)-NCC(O)-NCCCCNCCCN-C(O)CN-C1O)C(-O)O	-315.64	C03170	cpd02026
cpd11848_c0	ROH_c0	HOR	0				C01335	cpd11848
cpd11710_c0	L-Arginyl-protein_c0	C7H14N5O2R2	1				C00613	cpd11710
cpd12236_c0	Protein L-citrulline_c0	C7H12N4O3R2	0				C03022	cpd12236
cpd02826_c0	5'-Phosphoribosylformylglycinamidine_c0	C8H15N3O8P	-1	PMCOGCVKOAOZQM-XVFCMESISA-M	N-C(CN-C[O-])NC1OC(COP(-O)(O)O)C(O)C1O	-381.6	C04640	cpd02826
cpd02140_c0	AIR_c0	C8H13N3O7P	-1	PDACUKOKVHBVHJ-XVFCMESISA-M	Nc1cncn1C1OC(COP(-O)([O-])O)C(O)C1O	-297.44	C03373	cpd02140
cpd15318_c0	1-Acyl-sn-glycero-3-phosphoglycerol dodecanoyl_c0	C18H36O9P	-1			-404.61		cpd15318
cpd03660_c0	GT1b_c0	C78H127N5O47R	-3				C06140	cpd03660
cpd03661_c0	GD1b_c0	C67H111N4O39R	-2				C06141	cpd03661
cpd02039_c0	1-Aminopropan-2-ol_c0	C3H10NO	1	HXKKHQJGJAFBHI-UHFFFAOYSA-O	CC(O)C[NH3+]	-44.7	C03194	cpd02039
cpd03917_c0	Adenosylcobyric acid_c0	C55H79CoN15O11	3	GOELZEWZSUSKBO-AVFCAEGCSA-M	CC1-C2N-C(C-C3N-C(C(C)-C4NC(C(CC(-N)O)C4(C)CCC(-O)O)C4(C)N-C1C(CCC(-N)O)C4(C)CC(-N)O)C(CCC(-N)O)C3(C)C)C(CCC(-N)[O-])C2(C)CC(-N)O.[CH2]C1OC(n2cnc3c(N)ncnc32)C(O)C1O.[Co+2]		C06507	cpd03917
cpd03918_c0	Adenosyl cobinamide_c0	C58H87CoN16O11	4	SCNFBFINHCZGOV-VUCSARQQSA-M	CC1-C2N-C(C-C3N-C(C(C)-C4NC(C)(C5N-C1C(C)(CCC(O)-NCC(C)O)C5CC(-N)O)C(C)(CC(-N)O)C4CCC(-N)O)C(C)(CC(-N)O)C3CCC([NH-])-O)C(C)(C)C2CCC(-N)O.[CH2]C1OC(n2cnc3c(N)ncnc32)C(O)C1O.[Co+5]		C06508	cpd03918
cpd15239_c0	Hexadecenoyl-ACP_c0	C27H49N2O8PRS	-1					cpd15239
cpd15326_c0	1-hexadec-9-enoyl-sn-glycerol 3-phosphate_c0	C19H36O7P	-1			-321.09		cpd15326
cpd15363_c0	2-tetradecanoyl-sn-glycerol 3-phosphate_c0	C17H34O7P	-1			-346.69		cpd15363
cpd00797_c0	(R)-3-Hydroxybutanoate_c0	C4H7O3	-1	WHBMMWSBFZVSSR-GSVOUGTGSA-M	CC(O)CC(-O)[O-]	-121.55	C01089	cpd00797
cpd00263_c0	Pyridoxol_c0	C8H11NO3	0	LXNHXLLTXMVWPM-UHFFFAOYSA-N	Cc1ncc(CO)c(CO)c1O	-67.43	C00314	cpd00263
cpd02907_c0	13(S)-HPOT_c0	C18H29O4	-1	UYQGVDXDXBAABN-FQSPHKRJSA-M	CCC-CCC(C-CC-CCCCCCCCC(-O)[O-])OO	-59.81	C04785	cpd02907
cpd02846_c0	12,13(S)-EOT_c0	C18H27O3	-1	YZBZORUZOSCZRN-ZKMPXUFSSA-M	CCC-CCC1OC1-CC-CCCCCCCCC(-O)[O-]	1.75	C04672	cpd02846
cpd15683_c0	CDP-1,2-diisoheptadecanoylglycerol_c0	C46H83N3O15P2	-2			-637.98		cpd15683
cpd15689_c0	Diisoheptadecanoylphosphatidylserine_c0	C40H76NO10P	-2			-422.26		cpd15689
cpd15584_c0	alpha-Methyl-D-glucoside_c0	C7H14O6	0	HOVAGTYPODGVJG-ZFYZTMLRSA-N	COC1OC(CO)C(O)C(O)C1O	-203.63		cpd15584
cpd15558_c0	phosphatidylserine dioctadec-11-enoyl_c0	C42H76NO10P	-2			-370.68		cpd15558
cpd00419_c0	PM_c0	C8H13N2O2	1	NHZMQXZHNVQTQA-UHFFFAOYSA-O	Cc1ncc(CO)c(C[NH3+])c1O	-32.18	C00534	cpd00419
cpd03709_c0	Salicylaldehyde_c0	C7H6O2	0	SMQUZDBALVYZAC-UHFFFAOYSA-N	O-Cc1ccccc1O	-39.83	C06202	cpd03709
cpd00599_c0	SALC_c0	C7H5O3	-1	YGSDEFSMJLZEOE-UHFFFAOYSA-M	O-C(O)c1ccccc1[O-]	-92.53	C00805	cpd00599
cpd00174_c0	Isoflurophate_c0	C6H14O3PF	0	MUCZHBLJLSDCSD-UHFFFAOYSA-N	CC(C)OP(-O)(F)OC(C)C		C00202	cpd00174
cpd00552_c0	F-_c0	F	-1	KRHYYFGTRYWZRS-UHFFFAOYSA-M	[F-]		C00742	cpd00552
cpd01996_c0	Diisopropyl phosphate_c0	C6H14O4P	-1	WZPMZMCZAGFKOC-UHFFFAOYSA-M	CC(C)OP(-O)([O-])OC(C)C	-238.44	C03113	cpd01996
cpd01501_c0	2-Methylcitrate_c0	C7H7O7	-3	YNOXCRMFGMSKIJ-WVBDSBKLSA-K	CC(C(-O)[O-])C(O)(CC(-O)[O-])C(-O)[O-]	-280.63	C02225	cpd01501
cpd02597_c0	cis-2-Methylaconitate_c0	C7H5O6	-3	NUZLRKBHOBPTQV-ARJAWSKDSA-K	CC(C(-O)[O-])-C(CC(-O)[O-])C(-O)[O-]	-223.03	C04225	cpd02597
cpd08210_c0	ADC_c0	C10H10NO5	-1	OIUJHGOLFKDBSU-HTQZYQBOSA-M	C-C(OC1C-C(C(-O)O)C-CC1N)C(-O)[O-]	-134.24	C11355	cpd08210
cpd00312_c0	Histamine_c0	C5H10N3	1	NTYJJOPFIAHURM-UHFFFAOYSA-P	[NH3+]CCc1c[nH+]c[nH]1	34.21	C00388	cpd00312
cpd03122_c0	(S)-Hydroxyhexanoyl-CoA_c0	C27H42N7O18P3S	-4	VAAHKRMGOFIORX-DWUFXMDISA-J	CCCC(O)CC(-O)SCCN-C([O-])CCN-C([O-])C(O)C(C)(C)COP(-O)(O)OP(-O)(O)OCC1OC(n2cnc3c(N)ncnc32)C(O)C1OP(-O)([O-])[O-]	-817.39	C05268	cpd03122
cpd03123_c0	3-Oxohexanoyl-CoA_c0	C27H40N7O18P3S	-4	NFOYYXQAVVYWKV-UHFFFAOYSA-J	CCCC(-O)CC(-O)SCCN-C([O-])CCN-C([O-])C(O)C(C)(C)COP(-O)(O)OP(-O)(O)OCC1OC(n2cnc3c(N)ncnc32)C(O)C1OP(-O)([O-])[O-]	-809.37	C05269	cpd03123
cpd01921_c0	N-Acetyl-L-histidine_c0	C8H10N3O3	-1	KBOJOGQFRVVWBH-UHFFFAOYSA-M	CC([O-])-NC(Cc1cnc[nH]1)C(-O)O	-75.23	C02997	cpd01921
cpd03914_c0	Cob(II)yrinate diamide_c0	C45H59CoN6O12	-1	JQARVYOVXRGEQC-OKJGWHJPSA-H	CC1-C2N-C(C-C3N-C(C(C)-C4NC(C)(C5N-C1C(C)(CCC(-O)[O-])C5CC(-O)O)C(C)(CC(-N)[O-])C4CCC(-O)[O-])C(C)(CC([NH-])-O)C3CCC(-O)[O-])C(C)(C)C2CCC(-O)[O-].[Co+5]		C06504	cpd03914
cpd03960_c0	Hydroxyatrazine_c0	C8H15N5O	0	NFMIMWNQWAWNDW-UHFFFAOYSA-N	CCN-c1nc(O)[nH]c(-NC(C)C)[nH]1	20.91	C06552	cpd03960
cpd00591_c0	Ethylamine_c0	C2H8N	1	QUSNBJAOOMFDIB-UHFFFAOYSA-O	CC[NH3+]	-8.28	C00797	cpd00591
cpd03961_c0	N-Isopropylammelide_c0	C6H10N4O2	0	DBFMBHXVWIURSV-UHFFFAOYSA-N	CC(C)N-c1nc(O)[nH]c(O)n1	-29.06	C06553	cpd03961
cpd11579_c0	ethanesulfonate_c0	C2H5O3S	-1	CCIVGXIOQKPBKL-UHFFFAOYSA-M	CCS(-O)(-O)[O-]	-125.782		cpd11579
cpd01157_c0	Chitobiose_c0	C16H28N2O11	0	CDOJPCSDOXYJJF-CBTAGEKQSA-N	CC(O)-NC1C(O)OC(CO)C(OC2OC(CO)C(O)C(O)C2N-C(C)O)C1O	-365.46	C01674	cpd01157
cpd00122_c0	N-Acetyl-D-glucosamine_c0	C8H15NO6	0	OVRNDRQMDRJTHS-RTRLPJTCSA-N	CC(O)-NC1C(O)OC(CO)C(O)C1O	-212.63	C00140	cpd00122
cpd00291_c0	L-Dopa_c0	C9H11NO4	0	WTDRDQBEARUVNC-LURJTMIESA-N	NC(Cc1ccc(O)c(O)c1)C(-O)O	-130.01	C00355	cpd00291
cpd02502_c0	3-(3,4-Dihydroxyphenyl)pyruvate_c0	C9H7O5	-1	LQQFFJFGLSKYIR-UHFFFAOYSA-M	O-C(O)C(-O)Cc1ccc([O-])c(O)c1	-154.78	C04045	cpd02502
cpd01716_c0	3-Dehydroshikimate_c0	C7H7O5	-1	SLWWJZMPHJJOPH-PHDIDXHHSA-M	O-C([O-])C1-CC(-O)C(O)C(O)C1	-166.28	C02637	cpd01716
cpd02365_c0	5beta-Androstane-3,17-dione_c0	C19H28O2	0	RAJWOBJTTGJROA-QJISAEMRSA-N	CC12CCC3C(CCC4CC(-O)CCC43C)C1CCC2-O	-36.26	C03772	cpd02365
cpd00237_c0	Androstenedione_c0	C19H26O2	0	AEMFNILZOJDQLW-QAGGRKNESA-N	CC12CCC3C(CCC4-CC(-O)CCC43C)C1CCC2-O	-18.43	C00280	cpd00237
cpd11544_c0	15-methyl-hexa-decanoyl-ACP_c0	C28H53N2O8PRS	-2					cpd11544
cpd00294_c0	dAMP_c0	C10H12N5O6P	-2	KHWCHTKSEGGWEX-RRKCRQDMSA-L	Nc1ncnc2c1ncn2C1CC(O)C(COP(-O)([O-])[O-])O1	-218.01	C00360	cpd00294
cpd00281_c0	GABA_c0	C4H9NO2	0	BTCSSZJGUNDROE-UHFFFAOYSA-N	NCCCC(-O)O	-84.49	C00334	cpd00281
cpd00762_c0	4-Guanidinobutanoate_c0	C5H11N3O2	0	TUHVEAJXIMEOSA-UHFFFAOYSA-N	N-C(N)NCCCC(-O)O	-72.6	C01035	cpd00762
cpd04248_c0	Chloral hydrate_c0	C2H3O2Cl3	0	RNFNDJAIBTYOQL-UHFFFAOYSA-N	OC(O)C(Cl)(Cl)Cl	-87.45	C06899	cpd04248
cpd04661_c0	Trichloroethanol_c0	C2H3OCl3	0	KPWDGTGXUYRARH-UHFFFAOYSA-N	OCC(Cl)(Cl)Cl	-49.41	C07490	cpd04661
cpd00256_c0	CDPcholine_c0	C14H25N4O11P2	-1	RZZPDXZPRHQOCG-OJAKKHQRSA-M	C[N+](C)(C)CCOP(-O)(O)OP(-O)([O-])OCC1OC(n2ccc(-N)nc2[O-])C(O)C1O	-479.69	C00307	cpd00256
cpd11789_c0	Plasmenylcholine_c0	C11H20NO7PR2	0				C00958	cpd11789
cpd08023_c0	methanesulfonate_c0	CH3O3S	-1	AFVFQIVMOAPDHO-UHFFFAOYSA-M	CS(-O)(-O)[O-]	-127.403	C11145	cpd08023
cpd02246_c0	CoM_c0	C2H5O3S2	-1	ZNEWHQLOPFWXOF-UHFFFAOYSA-M	O-S(-O)([O-])CCS	-121.257	C03576	cpd02246
cpd08336_c0	2-Oxopropyl-CoM_c0	C5H9O4S2	-1	CRNXHFXAXBWIRH-UHFFFAOYSA-M	CC(-O)CSCCS(-O)(-O)[O-]	-142.172	C11497	cpd08336
cpd00404_c0	D-Ornithine_c0	C5H13N2O2	1	AHLPHDHHMVZTML-SCSAIBSYSA-O	NC(CCC[NH3+])C(-O)O	-85.66	C00515	cpd00404
cpd00815_c0	2-Oxo-5-aminovalerate_c0	C5H9NO3	0	BWHGMFYTDQEALD-UHFFFAOYSA-N	NCCCC(-O)C(-O)O	-110.43	C01110	cpd00815
cpd12044_c0	Protein serine_c0	C4H6N2O3R2	0				C02189	cpd12044
cpd12868_c0	[Protein]-D-serine_c0	C4H6N2O3R2	0				C06396	cpd12868
cpd00938_c0	4-Carboxymuconolactone_c0	C7H4O6	-2	DHCUIDTZCMREHG-ZETCQYMHSA-L	O-C([O-])CC1(C(-O)[O-])C-CC(-O)O1	-213.04	C01278	cpd00938
cpd02255_c0	3-oxoadipate-enol-lactone_c0	C6H5O4	-1	ZPEHSARSWGDCEX-UHFFFAOYSA-M	O-C([O-])CC1-CCC(-O)O1	-129.14	C03586	cpd02255
cpd00302_c0	Zeatin_c0	C10H13N5O	0	UZKQTCBAMSWPJD-FARCUNLSSA-N	CC(-CCNc1nc[nH]c2ncnc1-2)CO	73.9	C00371	cpd00302
cpd01070_c0	Lupinate_c0	C13H18N6O3	0	LJJHXRRUVASJDX-WWQRDVDESA-N	CC(-CCNc1ncnc2c1ncn2CC(N)C(-O)O)CO	7.17	C01513	cpd01070
cpd12113_c0	[Glu(-Cys)]n-Gly_c0	C10H15N3O6S	-2	RWSXRVCMGQZWBV-WDSKDSINSA-M	NC(CCC([O-])-NC(CS)C(O)-NCC(-O)O)C(-O)O	-220.954	C02471	cpd12113
cpd12176_c0	[Glu(-Cys)]n+1-Gly_c0	C18H26N5O10S2	-3	CGZITCMVSSNQPE-NAKRPEOUSA-L	NC(CCC([O-])-NC(CS)C(O)-NC(CCC([O-])-NC(CS)C(O)-NCC(-O)O)C(-O)O)C(-O)O	-354.178	C02755	cpd12176
cpd00338_c0	5-Aminolevulinate_c0	C5H9NO3	0	ZGXJTSGNIOSYLO-UHFFFAOYSA-N	NCC(-O)CCC(-O)O	-112.89	C00430	cpd00338
cpd00079_c0	D-glucose-6-phosphate_c0	C6H11O9P	-2	NBSCHQHZLSJFNQ-DVKNGEFBSA-L	O-P([O-])([O-])OCC1OC(O)C(O)C(O)C1O	-430.78	C00092	cpd00079
cpd00434_c0	4-Aminobutanal_c0	C4H10NO	1	DZQLQEYLEYWJIB-UHFFFAOYSA-O	[NH3+]CCCC-O	-31.79	C00555	cpd00434
cpd00728_c0	4-Hydroxybutanoate_c0	C4H7O3	-1	SJZRECIVHVDYJC-UHFFFAOYSA-M	O-C([O-])CCCO	-119.74	C00989	cpd00728
cpd07946_c0	4-Hydroxybutyryl-CoA_c0	C25H38N7O18P3S	-4	BAMBWCGEVIAQBF-CITAKDKDSA-J	CC(C)(COP(-O)(O)OP(-O)(O)OCC1OC(n2cnc3c(N)ncnc32)C(O)C1OP(-O)([O-])[O-])C(O)C([O-])-NCCC([O-])-NCCSC(-O)CCCO	-818.82	C11062	cpd07946
cpd11431_c0	fa11_c0	C17H33O2	-1			-62.45		cpd11431
cpd01807_c0	3-Phosphonopyruvate_c0	C3H2O6P	-3	CHDDAVCOAOFSLD-UHFFFAOYSA-L	O-C([O-])C(-O)CP(-O)([O-])O	-312.42	C02798	cpd01807
cpd03378_c0	Phosphonoalanine_c0	C3H6NO5P	-2	LBTABPSJONFLPO-UHFFFAOYSA-M	NC(CP(-O)(O)O)C(-O)[O-]	-287.65	C05672	cpd03378
cpd00406_c0	Hypotaurine_c0	C2H7NO2S	0	VVIUBCNYACGLLV-UHFFFAOYSA-N	NCCS(-O)O		C00519	cpd00406
cpd00365_c0	Retinol_c0	C20H30O	0	FPIPGXGPPPQFEQ-OVSJKPMPSA-N	CC(C-CC1-C(C)CCCC1(C)C)-CC-CC(C)-CCO	70.9	C00473	cpd00365
cpd00304_c0	Retinal_c0	C20H28O	0	NCYCYZXNIZJOKI-OVSJKPMPSA-N	CC(C-CC-C(C)C-CC1-C(C)CCCC1(C)C)-CC-O	78.83	C00376	cpd00304
cpd02357_c0	Dopamine_c0	C8H12NO2	1	VYFYYTLLBUKUHU-UHFFFAOYSA-O	[NH3+]CCc1ccc(O)c(O)c1	-50.37	C03758	cpd02357
cpd02069_c0	3-Phosphonooxypyruvate_c0	C3H2O7P	-3	LFLUCDOSQPJJBE-UHFFFAOYSA-K	O-C([O-])C(-O)COP(-O)([O-])[O-]	-361.42	C03232	cpd02069
cpd12225_c0	Dihydrolipolprotein_c0	CH3RS2	0				C02972	cpd12225
cpd09792_c0	1-Naphthalenemethanol_c0	C11H10O	0	PBLNHHSDYFYZNC-UHFFFAOYSA-N	OCc1cccc2ccccc12	1.531	C14089	cpd09792
cpd00503_c0	D-Fructose 2,6-bisphosphate_c0	C6H12O12P2	-2	YXWOAJXNVLXPMU-ZXXMMSQZSA-J	O-P([O-])([O-])OCC1OC(CO)(OP(-O)([O-])[O-])C(O)C1O	-644.17	C00665	cpd00503
cpd15130_c0	Isopentenyl-ATP_c0	C15H21N5O13P3	-3	OPLVZTYVQUWKHB-SDBHATRESA-K	CC(C)-CCNc1ncnc2c1ncn2C1OC(COP(-O)([O-])OP(-O)(O)OP(-O)([O-])[O-])C(O)C1O	-642.57	C16424	cpd15130
cpd00667_c0	11-cis-Retinol_c0	C20H30O	0	FPIPGXGPPPQFEQ-IOUUIBBYSA-N	CC(C-CC1-C(C)CCCC1(C)C)-CC-CC(C)-CCO	70.9	C00899	cpd00667
cpd12208_c0	Peptide L-aspartate_c0	C5H5N2O4R2	-1				C02871	cpd12208
cpd12435_c0	Peptide 3-hydroxy-L-aspartate_c0	C5H5N2O5R2	-1				C03957	cpd12435
cpd00121_c0	L-Inositol_c0	C6H12O6	0	CDAISMWEOUEBRE-GPIVLXJGSA-N	OC1C(O)C(O)C(O)C(O)C1O	-219.96	C00137	cpd00121
cpd02296_c0	1-O-Methyl-myo-inositol_c0	C7H14O6	0	DSCFFEYYQKSRSV-AGZHHQKVSA-N	COC1C(O)C(O)C(O)C(O)C1O	-205.31	C03659	cpd02296
cpd00680_c0	Chloramphenicol_c0	C11H12N2O5Cl2	0	WIIZWVCIJKGZOK-UHFFFAOYSA-N	O-[N+]([O-])c1ccc(C(O)C(CO)N-C(O)C(Cl)Cl)cc1		C00918	cpd00680
cpd02267_c0	Chloramphenicol 3-acetate_c0	C13H14N2O6Cl2	0	VVOIFRARHIZCJD-UHFFFAOYSA-N	CC(-O)OCC(N-C(O)C(Cl)Cl)C(O)c1ccc([N+](-O)[O-])cc1		C03601	cpd02267
cpd11217_c0	1,4-Dihydroxy-2-naphthoyl-CoA_c0	C32H38N7O19P3S	-4	PYTINLGPKDJURZ-HSJNEKGZSA-J	CC(C)(COP(-O)(O)OP(-O)(O)OCC1OC(n2cnc3c(N)ncnc32)C(O)C1OP(-O)(O)O)C(O)C([O-])-NCCC([O-])-NCCSC(-O)c1cc([O-])c2ccccc2c1[O-]	-821.279	C15547	cpd11217
cpd15414_c0	d-biotin d-sulfoxide_c0	C10H15N2O4S	-1	KCSKCIQYNAOBNQ-YBSFLMRUSA-M	O-C([O-])CCCCC1C2NC(O)-NC2CS1-O			cpd15414
cpd16395_c0	2-Phenyl-1,3-propanediol monocarbamate_c0	C10H13NO3	0	JQVQIZWJBLGVRW-UHFFFAOYSA-N	N-C(O)OCC(CO)c1ccccc1	-89.14	C16586	cpd16395
cpd16396_c0	3-Carbamoyl-2-phenylpropionaldehyde_c0	C10H11NO3	0	XUCMSYZLYLONTH-UHFFFAOYSA-N	N-C(O)OCC(C-O)c1ccccc1	-79.66	C16587	cpd16396
cpd02490_c0	Lysopine_c0	C9H18N2O4	0	ZZYYVZYAZCMNPG-RQJHMYQMSA-N	CC(NC(CCCCN)C(-O)O)C(-O)O	-153.51	C04020	cpd02490
cpd15315_c0	1-Acyl-sn-glycero-3-phosphoethanolamine tetradec-7-enoyl_c0	C19H38NO7P	0			-308		cpd15315
cpd00438_c0	Deoxyadenosine_c0	C10H13N5O3	0	OLXZPDWKRNYJJZ-RRKCRQDMSA-N	Nc1ncnc2c1ncn2C1CC(O)C(CO)O1	-5.51	C00559	cpd00438
cpd00408_c0	Pantoate_c0	C6H11O4	-1	OTOIIPJYVQJATP-BYPYZUCNSA-M	CC(C)(CO)C(O)C(-O)[O-]	-159.58	C00522	cpd00408
cpd00712_c0	2-Dehydropantoate_c0	C6H9O4	-1	PKVVTUWHANFMQC-UHFFFAOYSA-M	CC(C)(CO)C(-O)C(-O)[O-]	-149.1	C00966	cpd00712
cpd00331_c0	cis-Aconitate_c0	C6H3O6	-3	GTZCVFVGUGFEME-IWQZZHSRSA-K	O-C([O-])C-C(CC(-O)[O-])C(-O)[O-]	-222.28	C00417	cpd00331
cpd02603_c0	3-Lysolecithin_c0	C9H19NO7PR	0				C04233	cpd02603
cpd03671_c0	D-Glucosamine1-phosphate_c0	C6H13NO8P	-1	YMJBYRVFGYXULK-QZABAPFNSA-M	NC1C(OP(-O)([O-])O)OC(CO)C(O)C1O	-395.53	C06156	cpd03671
cpd02611_c0	N-Acetyl-D-glucosamine1-phosphate_c0	C8H14NO9P	-2	FZLJPEPAYPUMMR-UOLFYFMNSA-L	CC([O-])-NC1C(OP(-O)([O-])O)OC(CO)C(O)C1O	-425.13	C04256	cpd02611
cpd01997_c0	Dimethylbenzimidazole_c0	C9H10N2	0	LJUQGASMPRMWIW-UHFFFAOYSA-N	Cc1cc2nc[nH]c2cc1C	46.86	C03114	cpd01997
cpd00218_c0	Niacin_c0	C6H4NO2	-1	PVNIIMVLHYAWGP-UHFFFAOYSA-M	O-C([O-])c1cccnc1	-36.89	C00253	cpd00218
cpd00837_c0	S-Adenosylmethioninamine_c0	C14H24N6O3S	2	ZUNBITIXDCPNSD-LSRJEVITSA-O	C[S+](CCC[NH3+])CC1OC(n2cnc3c(N)ncnc32)C(O)C1O	13.01	C01137	cpd00837
cpd03651_c0	Sphingosine 1-phosphate_c0	C18H38NO5P	0	DUYSYHSSBDVJSM-KRWOKUGFSA-M	CCCCCCCCCCCCCC-CC(O)C(N)COP(-O)([O-])O	-248.58	C06124	cpd03651
cpd00267_c0	Sphingoid_c0	C18H38NO2	1	WWUZIQQURGPMPG-KRWOKUGFSA-O	CCCCCCCCCCCCCC-CC(O)C([NH3+])CO	-36.08	C00319	cpd00267
cpd11436_c0	fa3_c0	C15H29O2	-1			-65.69		cpd11436
cpd11794_c0	beta-L-Aldose 1-phosphate_c0	C6H12O9P	-1			-428.46	C00991	cpd11794
cpd11888_c0	ADP-aldose_c0	C16H23N5O15P2	-2			-620.31	C01547	cpd11888
cpd09350_c0	N2-Acetyl-L-aminoadipyl-delta-phosphate_c0	C8H11NO8P	-3	ZSQUJRWIOUMROC-LURJTMIESA-K	CC([O-])-NC(CCCC(-O)OP(-O)([O-])O)C(-O)[O-]	-407.01	C12987	cpd09350
cpd15717_c0	Dianteisoheptadecanoylphosphatidylglycerophosphate_c0	C40H78O13P2	-2			-625.78		cpd15717
cpd01956_c0	o-Formylbenzoic acid_c0	C8H5O3	-1	DYNFCHNNOHNJFG-UHFFFAOYSA-M	O-Cc1ccccc1C(-O)[O-]	-82.98	C03057	cpd01956
cpd01129_c0	Phthalate_c0	C8H4O4	-2	XNGIFLGASWRNHJ-UHFFFAOYSA-L	O-C([O-])c1ccccc1C(-O)[O-]	-135.68	C01606	cpd01129
cpd03117_c0	3-Oxododecanoyl-CoA_c0	C33H52N7O18P3S	-4	HQANBZHVWIDNQZ-GMHMEAMDSA-J	CCCCCCCCCC(-O)CC(-O)SCCN-C([O-])CCN-C([O-])C(O)C(C)(C)COP(-O)(O)OP(-O)(O)OCC1OC(n2cnc3c(N)ncnc32)C(O)C1OP(-O)([O-])[O-]	-799.65	C05263	cpd03117
cpd02832_c0	6-Thioinosine 5'-monophosphate_c0	C10H12N4O7PS	-1	ZKRFOXLVOKTUTA-KQYNXXCUSA-L	O-P([O-])([O-])OCC1OC(n2cnc3c(S)ncnc32)C(O)C1O	-260.634	C04646	cpd02832
cpd16422_c0	6-Thioxanthine 5'-monophosphate_c0	C10H12N4O8PS	-1	WMRIOGFRJLQENF-UUOKFMHZSA-L	O-P([O-])(O)OCC1OC(n2cnc3c(S)nc([O-])nc32)C(O)C1O		C16618	cpd16422
cpd15543_c0	Phosphatidylglycerophosphate ditetradecanoyl_c0	C34H66O13P2	-2			-631.88		cpd15543
cpd11636_c0	Amide_c0	CH2NOR	0				C00241	cpd11636
cpd06559_c0	alpha-Farnesene_c0	C15H24	0	CXENHBSYCFFKJS-VDQVFBMKSA-N	C-CC(C)-CCC-C(C)CCC-C(C)C	94.29	C09665	cpd06559
cpd08545_c0	Floxuridine_c0	C9H11N2O5F	0	ODKNJVUHOIMIIZ-RRKCRQDMSA-N	O-c1nc(O)c(F)cn1C1CC(O)C(CO)O1		C11736	cpd08545
cpd02607_c0	5-Fluorodeoxyuridine monophosphate_c0	C9H11N2O8PF	-1	HFEKDTCAMMOLQP-RRKCRQDMSA-L	O-c1nc([O-])c(F)cn1C1CC(O)C(COP(-O)([O-])O)O1		C04242	cpd02607
cpd09811_c0	4-Hydroxymethylsalicylaldehyde_c0	C8H8O3	0	OWAQGWDSFNLJGH-UHFFFAOYSA-N	O-Cc1ccc(CO)cc1O	-77.69	C14108	cpd09811
cpd09812_c0	4-Hydroxymethylsalicylate_c0	C8H7O4	-1	DSQWHAJLUOQMFI-UHFFFAOYSA-M	O-C(O)c1ccc(CO)cc1[O-]	-130.39	C14109	cpd09812
cpd00448_c0	D-Glyceraldehyde_c0	C3H6O3	0	MNQZXJOMYWMBOU-VKHMYHEASA-N	O-CC(O)CO	-106.7	C00577	cpd00448
cpd15319_c0	1-Acyl-sn-glycero-3-phosphoglycerol tetradecanoyl_c0	C20H40O9P	-1			-401.37		cpd15319
cpd00043_c0	UDP-galactose_c0	C15H22N2O17P2	-2	HSCJRCZFDFQWRP-LNYDKVEPSA-L	O-c1nc([O-])ccn1C1OC(COP(-O)([O-])OP(-O)(O)OC2OC(CO)C(O)C(O)C2O)C(O)C1O	-762.55	C00052	cpd00043
cpd12499_c0	D-Galactosyl-1,4-beta-D-glucosyl-R_c0	C12H21O11R	0				C04247	cpd12499
cpd02902_c0	D-Galactosyl-1,3-beta-D-galactosyl-1,4-beta-D-glucosyl-R_c0	C18H31O16R	0				C04775	cpd02902
cpd02051_c0	Alanopine_c0	C6H10NO4	-1	FIOHTMQGSFVHEZ-UHFFFAOYSA-M	CC(NC(C)C(-O)O)C(-O)[O-]	-157.39	C03210	cpd02051
cpd15362_c0	2-tetradec-7-enoyl-sn-glycerol 3-phosphate_c0	C17H32O7P	-1			-324.33		cpd15362
cpd00742_c0	Allophanate_c0	C2H3N2O3	-1	AVWRKZWQTYIKIY-UHFFFAOYSA-M	N-C([O-])NC(-O)O	-127.56	C01010	cpd00742
cpd03835_c0	Precorrin 8_c0	C45H53N4O14	-7	IGCZFSMEIXUSJY-FKUSVXTQSA-G	CC1-C2N-C(CC3(C)N-C(C(CCC(-O)[O-])-C3C)C(C)C3-NC(C(CC(-O)[O-])C3(C)CCC(-O)[O-])C3(C)N-C1C(CCC(-O)[O-])C3(C)CC(-O)[O-])C(CCC(-O)[O-])C2(C)CC(-O)[O-]		C06408	cpd03835
cpd02307_c0	3-Hydroxy-cis,cis-muconate_c0	C6H4O5	-2	DLKZGMNZEDNHKO-BXTBVDPRSA-L	O-C([O-])C-CC([O-])-CC(-O)O	-161.52	C03676	cpd02307
cpd00132_c0	L-Asparagine_c0	C4H8N2O3	0	DCXYFEDJOCDNAF-REOHCLBHSA-N	N-C(O)CC(N)C(-O)O	-123.31	C00152	cpd00132
cpd00165_c0	Hydroxylamine_c0	H3NO	0	AVXURJPOCDRRFD-UHFFFAOYSA-N	NO	-38.8954	C00192	cpd00165
cpd02003_c0	L-Aspartylhydroxamate_c0	C4H8N2O4	0	ZBYVTTSIVDYQSO-REOHCLBHSA-N	NC(CC(O)-NO)C(-O)O	-156.35	C03124	cpd02003
cpd02085_c0	beta-D-Fructose 2-phosphate_c0	C6H12O9P	-1	PMTUDJVZIGZBIX-ZXXMMSQZSA-L	O-P([O-])([O-])OC1(CO)OC(CO)C(O)C1O	-431.67	C03267	cpd02085
cpd15585_c0	beta-Methylglucoside_c0	C7H14O6	0			-203.63		cpd15585
cpd01844_c0	Propionyl phosphate_c0	C3H5O5P	-2	FMNMEQSRDWIBFO-UHFFFAOYSA-L	CCC(-O)OP(-O)([O-])[O-]	-300.03	C02876	cpd01844
cpd15306_c0	1,2-Diacyl-sn-glycerol didodecanoyl_c0	C27H52O5	0			-158.68		cpd15306
cpd15716_c0	Diisoheptadecanoylphosphatidylglycerophosphate_c0	C40H78O13P2	-2			-625.78		cpd15716
cpd00393_c0	Folate_c0	C19H17N7O6	-2	OVBPIULPVIDEAO-LBPRGKRZSA-L	N-c1nc([O-])c2nc(CNc3ccc(C(-O)NC(CCC(-O)[O-])C(-O)O)cc3)cnc2[nH]1	-107.8	C00504	cpd00393
cpd00765_c0	L-Gulonolactone_c0	C6H10O6	0	SXZYCXMUPBBULW-SKNVOMKLSA-N	O-C1OC(C(O)CO)C(O)C1O	-215.78	C01040	cpd00765
cpd00594_c0	Gulonate_c0	C6H11O7	-1	RGHNJXZEOKUKBD-QTBDOELSSA-M	O-C([O-])C(O)C(O)C(O)C(O)CO	-268.66	C00800	cpd00594
cpd01301_c0	Biotin amide_c0	C10H17N3O2S	0	XFLVBMBRLSCJAI-ZXFLCMHBSA-N	N-C(O)CCCCC1SCC2N-C(O)NC21	-66.58	C01893	cpd01301
cpd02263_c0	8,11,14-Icosatrienoyl-CoA_c0	C41H65N7O17P3S	-3	FJWJALRUNNZIBB-DDQUOPDJSA-J	CCCCCC-CCC-CCC-CCCCCCCC(-O)SCCN-C([O-])CCN-C([O-])C(O)C(C)(C)COP(-O)(O)OP(-O)(O)OCC1OC(n2cnc3c(N)ncnc32)C(O)C1OP(-O)([O-])[O-]	-689.59	C03595	cpd02263
cpd02077_c0	8,11,14-Icosatrienoate_c0	C20H33O2	-1	HOBAELRKJCKHQD-QNEBEIHSSA-M	CCCCCC-CCC-CCC-CCCCCCCC(-O)[O-]	9.49	C03242	cpd02077
cpd03048_c0	Isethionate_c0	C2H5O4S	-1	SUMDYPCJJOFFON-UHFFFAOYSA-M	O-S(-O)([O-])CCO	-162.012	C05123	cpd03048
cpd08434_c0	Syringetin_c0	C17H13O8	-1	UZMAPBJVXOGOFT-UHFFFAOYSA-M	COc1cc(-c2oc3cc([O-])cc(O)c3c(-O)c2O)cc(OC)c1O	-187.26	C11620	cpd08434
cpd03127_c0	(2E)-Tetradecenoyl-CoA_c0	C35H56N7O17P3S	-4	MBCVYCOKMMMWLX-YYMFEJJQSA-J	CCCCCCCCCCCC-CC(-O)SCCN-C([O-])CCN-C([O-])C(O)C(C)(C)COP(-O)(O)OP(-O)(O)OCC1OC(n2cnc3c(N)ncnc32)C(O)C1OP(-O)([O-])[O-]	-745.58	C05273	cpd03127
cpd04810_c0	5-FU_c0	C4H3N2O2F	0	GHASVSINZRGABV-UHFFFAOYSA-N	Oc1ncc(F)c(O)n1		C07649	cpd04810
cpd16438_c0	5-Fluorouridine monophosphate_c0	C9H11N2O9PF	-1	RNBMPPYRHNWTMA-UAKXSSHOSA-L	O-c1nc([O-])c(F)cn1C1OC(COP(-O)([O-])O)C(O)C1O		C16634	cpd16438
cpd00315_c0	GDP-glucose_c0	C16H23N5O16P2	-2	MVMSCBBUIHUTGJ-LRJDVEEWSA-L	N-c1nc([O-])c2ncn(C3OC(COP(-O)([O-])OP(-O)(O)OC4OC(CO)C(O)C(O)C4O)C(O)C3O)c2[nH]1	-673.08	C00394	cpd00315
cpd03245_c0	Glycodeoxycholate_c0	C26H42NO5	-1	WVULKSPCQVQLCU-BUXLTGKBSA-M	CC(CCC([O-])-NCC(-O)O)C1CCC2C3CCC4CC(O)CCC4(C)C3CC(O)C12C	-156.73	C05464	cpd03245
cpd01705_c0	2,3-Dimethylmalate_c0	C6H8O5	-2	WTIIULQJLZEHGZ-AWFVSMACSA-N	CC(C(-O)O)C(C)(O)C(-O)O	-202.8		cpd01705
cpd00684_c0	Dimethylmaleic acid_c0	C6H6O4	-2	CGBYBGVMDAPUIH-ARJAWSKDSA-L	CC(C(-O)[O-])-C(C)C(-O)[O-]	-145.2	C00922	cpd00684
cpd01451_c0	Cycloeucalenol_c0	C30H50O	0	HUNLTIZKNQDZEI-HCMAIDQDSA-N	C-C(CCC(C)C1CCC2(C)C3CCC4C(C)C(O)CCC45CC35CCC12C)C(C)C		C02141	cpd01451
cpd01334_c0	Obtusifoliol_c0	C30H50O	0	MMNYKQIDRZNIKT-JRXZUNMASA-N	C-C(CCC(C)C1CCC2(C)C3-C(CCC12C)C1(C)CCC(O)C(C)C1CC3)C(C)C	33.21	C01943	cpd01334
cpd00007_e0	O2_e0	O2	0	MYMOFIZGZYHOMD-UHFFFAOYSA-N	O-O	3.9197	C00007	cpd00007
cpd02143_c0	D-Galactono-1,4-lactone_c0	C6H10O6	0	SXZYCXMUPBBULW-AIHAYLRMSA-N	O-C1OC(C(O)CO)C(O)C1O	-215.78	C03383	cpd02143
cpd00653_c0	D-Galactonate_c0	C6H11O7	-1	RGHNJXZEOKUKBD-MGCNEYSASA-M	O-C([O-])C(O)C(O)C(O)C(O)CO	-268.66	C00880	cpd00653
cpd00520_c0	2-Dehydro-3-deoxy-L-pentonate_c0	C5H7O5	-1	UQIGQRSJIKIPKZ-VKHMYHEASA-M	O-C([O-])C(-O)CC(O)CO	-183.72	C00684	cpd00520
cpd02204_c0	Deoxy-5-methylcytidylate_c0	C10H15N3O7P	-1	RGDVNLHBCKWZDA-XLPZGREQSA-L	Cc1cn(C2CC(O)C(COP(-O)([O-])O)O2)c([O-])nc1-N	-305.95	C03495	cpd02204
cpd02573_c0	5-Methyldeoxycytidine diphosphate_c0	C10H15N3O10P2	-2	SHFOWZBOBJJZAP-XLPZGREQSA-L	Cc1cn(C2CC(O)C(COP(-O)(O)OP(-O)([O-])O)O2)c([O-])nc1-N	-513.95	C04187	cpd02573
cpd01983_c0	Coprostan-3-one_c0	C27H46O	0	PESKGJQREUXSRR-JDIFZLMISA-N	CC(C)CCCC(C)C1CCC2C3CCC4CC(-O)CCC4(C)C3CCC12C	2.75	C03091	cpd01983
cpd00463_c0	Cholestenone_c0	C27H44O	0	NYOXRYYXRWJDKP-GYKMGIIDSA-N	CC(C)CCCC(C)C1CCC2C3CCC4-CC(-O)CCC4(C)C3CCC12C	20.58	C00599	cpd00463
cpd00490_c0	5-Hydroxy-L-tryptophan_c0	C11H12N2O3	0	LDCYZAJDBXYCGN-VIFPVBQESA-N	NC(Cc1c[nH]c2ccc(O)cc12)C(-O)O	-64.48	C00643	cpd00490
cpd00579_c0	Serotonin_c0	C10H13N2O	1	QZAYGJVTTNCVMB-UHFFFAOYSA-O	[NH3+]CCc1c[nH]c2ccc(O)cc12	15.16	C00780	cpd00579
cpd00695_c0	2-Oxoglutaramate_c0	C5H6NO4	-1	COJBGNAUUSNXHX-UHFFFAOYSA-M	N-C([O-])CCC(-O)C(-O)O	-146.46	C00940	cpd00695
cpd11837_c0	Phosphatidylinositol 4-phosphate_c0	C11H16O16P2R2	-2				C01277	cpd11837
cpd12582_c0	Phosphatidylinositol-4,5-bisphosphate_c0	C11H16O19P3R2	-3				C04637	cpd12582
cpd01773_c0	Phenylphosphate_c0	C6H6O4P	-1	CMPQUABWPXYYSH-UHFFFAOYSA-L	O-P([O-])([O-])Oc1ccccc1	-222.4	C02734	cpd01773
cpd00136_c0	4-Hydroxybenzoate_c0	C7H5O3	-1	FJKROLUGYXJWQN-UHFFFAOYSA-M	O-C(O)c1ccc([O-])cc1	-92.53	C00156	cpd00136
cpd00890_c0	UDP-N-acetylmuramoyl-L-alanine_c0	C23H33N4O20P2	-3	NTMMCWJNQNKACG-KBKUWGQMSA-K	CC([O-])-NC1C(OP(-O)(O)OP(-O)(O)OCC2OC(n3ccc([O-])nc3-O)C(O)C2O)OC(CO)C(O)C1OC(C)C([O-])-NC(C)C(-O)O	-851.04	C01212	cpd00890
cpd00155_c0	Glycogen_c0	C30H52O26	0	BYSGBSNPRWKUQH-UJDJLXLFSA-N	OCC1OC(OCC2OC(OC3C(CO)OC(O)C(O)C3O)C(O)C(O)C2OC2OC(CO)C(O)C(O)C2O)C(O)C(O)C1O	-693.72	C00182	cpd00155
cpd15302_c0	glycogen(n-1)_c0	C24H42O21	0			-693.72		cpd15302
cpd02968_c0	UDP-N-acetylmuramoyl-L-alanyl-D-glutamyl-6-carboxy-L-lysyl-D-alanyl- D-alanine_c0	C41H61N9O28P2	-4	IMWOXEZVYQDRDF-MCZXNMLPSA-J	CC([O-])-NC1C(OP(-O)(O)OP(-O)(O)OCC2OC(n3ccc([O-])nc3-O)C(O)C2O)OC(CO)C(O)C1OC(C)C(O)-NC(C)C(O)-NC(CCC([O-])-NC(CCCC(N)C(-O)O)C(O)-NC(C)C([O-])-NC(C)C(-O)O)C(-O)O	-1126.09	C04882	cpd02968
cpd15131_c0	Isopentenyl-ADP_c0	C15H21N5O10P2	-2	VXMXKDAHJURHEN-SDBHATRESA-L	CC(C)-CCNc1ncnc2c1ncn2C1OC(COP(-O)(O)OP(-O)([O-])[O-])C(O)C1O	-434.57	C16426	cpd15131
cpd00945_c0	2-Dehydro-3-deoxy-D-galactonate 6-phosphate_c0	C6H8O9P	-3	OVPRPPOVAXRCED-NQXXGFSBSA-K	O-C([O-])C(-O)CC(O)C(O)COP(-O)([O-])[O-]	-432.64	C01286	cpd00945
cpd00170_c0	Gluconolactone_c0	C6H10O6	0	PHOQVHQSTUBQQK-SQOUGZDYSA-N	O-C1OC(CO)C(O)C(O)C1O	-216.02	C00198	cpd00170
cpd00222_c0	GLCN_c0	C6H11O7	-1	RGHNJXZEOKUKBD-SQOUGZDYSA-M	O-C([O-])C(O)C(O)C(O)C(O)CO	-268.66	C00257	cpd00222
cpd08238_c0	(S)-(-)-Citronellal_c0	C10H18O	0	NEHNMFOYXAPHSD-JTQLQIEISA-N	CC(C)-CCCC(C)CC-O	-2.91	C11384	cpd08238
cpd15340_c0	2-Acyl-sn-glycero-3-phosphoethanolamine hexadec-9-enoyl_c0	C21H42NO7P	0			-304.1		cpd15340
cpd02229_c0	Bactoprenyl diphosphate_c0	C55H90O7P2	-2	NTXGVHCCXVHYCL-NTDVEAECSA-L	CC(C)-CCCC(C)-CCCC(C)-CCCC(C)-CCCC(C)-CCCC(C)-CCCC(C)-CCCC(C)-CCCC(C)-CCCC(C)-CCCC(C)-CCOP(-O)(O)OP(-O)([O-])[O-]	-158.28	C04574	cpd02229
cpd01092_c0	Allantoin_c0	C4H5N4O3	-1	POJWUDADGALRAB-UHFFFAOYSA-N	N-C(O)NC1N-C(O)N-C1O	-116.06	C01551	cpd01092
cpd00976_c0	dIDP_c0	C10H12N4O10P2	-2	BKUSIKGSPSFQAC-RRKCRQDMSA-L	O-P([O-])(O)OP(-O)(O)OCC1OC(n2cnc3c([O-])ncnc32)CC1O	-481.74	C01344	cpd00976
cpd00977_c0	dITP_c0	C10H12N4O13P3	-3	UFJPAQSLHAGEBL-RRKCRQDMSA-K	O-P([O-])([O-])OP(-O)(O)OP(-O)(O)OCC1OC(n2cnc3c([O-])ncnc32)CC1O	-689.74	C01345	cpd00977
cpd12640_c0	GM1_c0	C56H95N3O31R	-1				C04911	cpd12640
cpd02999_c0	GD1a_c0	C67H111N4O39R	-2				C04927	cpd02999
cpd03176_c0	5(S)-HPETE_c0	C20H31O4	-1	JNUUNUQHXIOFDA-JGKLHWIESA-M	CCCCCC-CCC-CCC-CC-CC(CCCC(-O)[O-])OO	-34.21	C05356	cpd03176
cpd02918_c0	5-HETE_c0	C20H31O3	-1	KGIJOOYOSFUGPC-JGKLHWIESA-M	CCCCCC-CCC-CCC-CC-CC(O)CCCC(-O)[O-]	-11.01	C04805	cpd02918
cpd01504_c0	3-Aminopropanal_c0	C3H8NO	1	PCXDJQZLDDHMGX-UHFFFAOYSA-O	[NH3+]CCC-O	-33.41	C05665	cpd01504
cpd00731_c0	Ala-Ala_c0	C6H12N2O3	0	DEFJQIDDEAULHB-QWWZWVQMSA-N	CC(N)C(O)-NC(C)C(-O)O	-118.69	C00993	cpd00731
cpd02964_c0	UDP-N-acetylmuramoyl-L-alanyl-D-gamma-glutamyl-meso-2-6-diaminopimelate_c0	C35H51N7O26P2	-4	QUHLBZKCGUXHGP-BHBBPGSKSA-J	CC([O-])-NC1C(OP(-O)(O)OP(-O)(O)OCC2OC(n3ccc([O-])nc3-O)C(O)C2O)OC(CO)C(O)C1OC(C)C(O)-NC(C)C([O-])-NC(CCC([O-])-NC(CCCC(N)C(-O)O)C(-O)O)C(-O)O	-1064.55	C04877	cpd02964
cpd11827_c0	Phospholipid olefinic fatty acid_c0	C14H21O8PR3	-1				C01229	cpd11827
cpd12496_c0	Phospholipid methylene fatty acid_c0	C15H23O8PR3	-1				C04215	cpd12496
cpd02135_c0	4-Nitrophenyl phosphate_c0	C6H4NO6P	-2	XZKIHKMTEMTJQX-UHFFFAOYSA-L	O-[N+]([O-])c1ccc(OP(-O)([O-])[O-])cc1		C03360	cpd02135
cpd00646_c0	PNP_c0	C6H5NO3	0	BTJIUGUIPKRLHP-UHFFFAOYSA-N	O-[N+]([O-])c1ccc(O)cc1		C00870	cpd00646
cpd03583_c0	D-arabino-6-Phospho-hex-3-ulose_c0	C6H11O9P	-2	UZYFNQCWJLIAKE-UHFFFAOYSA-L	O-C(C(O)CO)C(O)C(O)COP(-O)([O-])[O-]	-429.92	C06019	cpd03583
cpd11484_c0	HMA_c0	C25H47N2O9PRS	-1				C04688	cpd11484
cpd03047_c0	Taurocholate_c0	C26H44NO7S	-1	WBWWGRHZICKQGZ-HZAMXZRMSA-M	CC(CCC([O-])-NCCS(-O)(-O)O)C1CCC2C3C(O)CC4CC(O)CCC4(C)C3CC(O)C12C	-235.603	C05122	cpd03047
cpd04131_c0	Prenyl-L-cysteine_c0	C8H15NO2S	0	ULHWZNASVJIOEM-ZETCQYMHSA-N	CC(C)-CCSCC(N)C(-O)O	-51.06	C06751	cpd04131
cpd11253_c0	Prenal_c0	C5H8O	0	SEPQTYODOKLVSB-UHFFFAOYSA-N	CC(C)-CC-O	-10.75	C15604	cpd11253
cpd00782_c0	Pimeloyl-CoA_c0	C28H41N7O19P3S	-5	LYCRXMTYUZDUGA-AMIBDLERSA-I	CC(C)(COP(-O)(O)OP(-O)(O)OCC1OC(n2cnc3c(N)ncnc32)C(O)C1OP(-O)([O-])[O-])C(O)C([O-])-NCCC([O-])-NCCSC(-O)CCCCCC(-O)[O-]	-857.18	C01063	cpd00782
cpd00800_c0	8-Amino-7-oxononanoate_c0	C9H17NO3	0	GUAHPAJOXVYFON-UHFFFAOYSA-N	CC(N)C(-O)CCCCCC(-O)O	-108.22	C01092	cpd00800
cpd00288_c0	D-Glucosamine phosphate_c0	C6H13NO8P	-1	XHMJOUIAFHJHBW-IVMDWMLBSA-M	NC1C(O)OC(COP(-O)([O-])O)C(O)C1O	-395.53	C00352	cpd00288
cpd02724_c0	N-Succinyl-L-2-amino-6-oxopimelate_c0	C11H12NO8	-3	SDVXSCSNVVZWDD-LURJTMIESA-K	O-C([O-])CCC([O-])-NC(CCCC(-O)C(-O)O)C(-O)[O-]	-294.26	C04462	cpd02724
cpd15554_c0	phosphatidylserine ditetradec-7-enoyl_c0	C34H60NO10P	-2			-383.64		cpd15554
cpd11421_c0	trdrd_c0	C6H9NO2R2S2	0				C00342	cpd11421
cpd11420_c0	trdox_c0	C6H7NO2R2S2	0				C00343	cpd11420
cpd00918_c0	2-Acetamido-5-oxopentanoate_c0	C7H10NO4	-1	BCPSFKBPHHBDAI-LURJTMIESA-M	CC([O-])-NC(CCC-O)C(-O)O	-141.03	C01250	cpd00918
cpd00644_c0	PAN_c0	C9H16NO5	-1	GHOKWGTUZJEAQD-ZETCQYMHSA-M	CC(C)(CO)C(O)C(O)-NCCC(-O)[O-]	-188.54	C00864	cpd00644
cpd00824_c0	Sphinganine 1-phosphate_c0	C18H39NO5P	-1	YHEDRJPUIRMZMP-ZWKOTPCHSA-M	CCCCCCCCCCCCCCCC(O)C(N)COP(-O)([O-])O	-270.94	C01120	cpd00824
cpd00623_c0	Sphinganine_c0	C18H40NO2	1	OTKJDMGTUTTYMP-ZWKOTPCHSA-O	CCCCCCCCCCCCCCCC(O)C([NH3+])CO	-58.44	C00836	cpd00623
cpd03306_c0	3,4-Dihydroxyphenylethyleneglycol_c0	C8H10O4	0	MTVWFVDWRVYDOR-QMMMGPOBSA-N	OCC(O)c1ccc(O)c(O)c1	-123.66	C05576	cpd03306
cpd03307_c0	3,4-Dihydroxymandelaldehyde_c0	C8H8O4	0	YUGMCLJIWGEKCK-QMMMGPOBSA-N	O-CC(O)c1ccc(O)c(O)c1	-114.18	C05577	cpd03307
cpd03659_c0	GQ1_c0	C89H143N6O55R	-4				C06139	cpd03659
cpd15718_c0	Diisotetradecanoylphosphatidylglycerophosphate_c0	C34H66O13P2	-2			-635.5		cpd15718
cpd15324_c0	1-Acyl-sn-glycero-3-phosphoglycerol octadec-11-enoyl_c0	C24H46O9P	-1			-372.53		cpd15324
cpd15037_c0	9(S)-HPOT_c0	C18H29O4	-1	RWKJTIHNYSIIHW-MEBVTJQTSA-M	CCC-CCC-CC-CC(CCCCCCCC(-O)[O-])OO	-59.81	C16321	cpd15037
cpd15040_c0	9,10-EOT_c0	C18H27O3	-1	AAJODOMQIUQTFG-BUIJIGCASA-M	CCC-CCC-CC-C1OC1CCCCCCCC(-O)[O-]	1.75	C16324	cpd15040
cpd01588_c0	Epsilcapramine_c0	C6H13NO2	0	SLXKOJJOQWFEFD-UHFFFAOYSA-N	NCCCCCC(-O)O	-81.25	C02378	cpd01588
cpd15703_c0	1,2-Diisotetradecanoyl-sn-glycerol_c0	C31H60O5	0			-155.82		cpd15703
cpd00559_c0	Supraene_c0	C30H50	0	YYGNTYWPHWGJRM-FZSSMNSJSA-N	CC(C)-CCCC(C)-CCCC(C)-CCCC-C(C)CCC-C(C)CCC-C(C)C	161.68	C00751	cpd00559
cpd00776_c0	Squalene 2,3-oxide_c0	C30H50O	0	QYIMSPSDBYKPPY-RSKUXYSASA-N	CC(C)-CCCC(C)-CCCC(C)-CCCC-C(C)CCC-C(C)CCC1OC1(C)C	119.31	C01054	cpd00776
cpd15542_c0	Phosphatidylglycerophosphate didodecanoyl_c0	C30H58O13P2	-2			-638.36		cpd15542
cpd01267_c0	Valeramide_c0	C5H11NO	0	IPWFJLQDVFKJDU-UHFFFAOYSA-N	CCCCC(-N)O	-39.45	C01842	cpd01267
cpd00597_c0	Valerate_c0	C5H9O2	-1	NQPDZGIKBAWPEJ-UHFFFAOYSA-M	CCCCC(-O)[O-]	-81.89	C00803	cpd00597
cpd01563_c0	trans-Aconitate_c0	C6H3O6	-3	GTZCVFVGUGFEME-HNQUOIGGSA-K	O-C([O-])C-C(CC(-O)[O-])C(-O)[O-]	-222.28	C02341	cpd01563
cpd08353_c0	(E)-3-(Methoxycarbonyl)pent-2-enedioate_c0	C7H6O6	-2	BRYKYSQCLNCYQW-DUXPYHPUSA-L	COC(-O)C(-CC(-O)[O-])CC(-O)[O-]	-218.13	C11514	cpd08353
cpd02182_c0	(R)-S-Lactoylglutathione_c0	C13H20N3O8S	-1	VDYDCVUWILIYQF-UHFFFAOYSA-M	CC(O)C(-O)SCC(N-C([O-])CCC(N)C(-O)O)C(O)-NCC(-O)O	-291.21	C03451	cpd02182
cpd00221_c0	D-Lactate_c0	C3H5O3	-1	JVTAAEKCZFNVCJ-UWTATZPHSA-M	CC(O)C(-O)[O-]	-123.17	C00256	cpd00221
cpd00150_c0	HCN_c0	CHN	0	LELOWRISYMNNSU-UHFFFAOYSA-N	C#N		C00177	cpd00150
cpd01211_c0	Thiocyanate_c0	CNS	-1	ZMZDMBWJUHKJPS-UHFFFAOYSA-M	N#C[S-]	22.2	C01755	cpd01211
cpd03121_c0	3-Oxooctanoyl-CoA_c0	C29H44N7O18P3S	-4	WPIVBCGRGVNDDT-CECATXLMSA-J	CCCCCC(-O)CC(-O)SCCN-C([O-])CCN-C([O-])C(O)C(C)(C)COP(-O)(O)OP(-O)(O)OCC1OC(n2cnc3c(N)ncnc32)C(O)C1OP(-O)([O-])[O-]	-806.13	C05267	cpd03121
cpd12379_c0	S-Alkyl-L-cysteine S-oxide_c0	C3H5NO3RS	-1				C03726	cpd12379
cpd01495_c0	Dehydroalanine_c0	C3H5NO2	0	UQBOJOOOTLPNST-UHFFFAOYSA-N	C-C(N)C(-O)O	-68.33	C02218	cpd01495
cpd12050_c0	Alkyl sulfenate_c0	ORS	-1				C02245	cpd12050
cpd02777_c0	4-Methylmuconolactone_c0	C7H7O4	-1	FIKLRROSHXQNFN-UHFFFAOYSA-M	CC1(CC(-O)[O-])C-CC(-O)O1	-133.59	C04559	cpd02777
cpd02776_c0	3-Methylmuconolactone_c0	C7H7O4	-1	GXEVIPDDAUJTCF-UHFFFAOYSA-M	CC1-CC(-O)OC1CC(-O)[O-]	-132.68	C04558	cpd02776
cpd15347_c0	2-Acyl-sn-glycero-3-phosphoglycerol hexadec-9-enoyl_c0	C22H42O9P	-1			-375.77		cpd15347
cpd15274_c0	Octadecenoyl-CoA_c0	C39H65N7O17P3S	-3			-739.1		cpd15274
cpd15555_c0	phosphatidylserine dihexadecanoyl_c0	C38H72NO10P	-2			-421.88		cpd15555
cpd02503_c0	3-Hydroxyisobutyryl-CoA_c0	C25H39N7O18P3S	-3	WWEOGFZEFHPUAM-MIZDRFBCSA-J	CC(CO)C(-O)SCCN-C([O-])CCN-C([O-])C(O)C(C)(C)COP(-O)(O)OP(-O)(O)OCC1OC(n2cnc3c(N)ncnc32)C(O)C1OP(-O)([O-])[O-]	-820.63	C04047	cpd02503
cpd00110_c0	Cytochrome c2+_c0	C42H52FeN8O6S2	4				C00126	cpd00110
cpd00109_c0	Cytochrome c3+_c0	C42H52FeN8O6S2	5				C00125	cpd00109
cpd00919_c0	Homocitrate_c0	C7H7O7	-3	XKJVEVRQMLKSMO-SSDOTTSWSA-K	O-C([O-])CCC(O)(CC(-O)[O-])C(-O)[O-]	-278.82	C01251	cpd00919
cpd15307_c0	1,2-Diacyl-sn-glycerol ditetradecanoyl_c0	C31H60O5	0			-152.2		cpd15307
cpd00738_c0	phosphoserine_c0	C3H6NO6P	-2	BZQFBWGGLXLEPQ-REOHCLBHSA-L	NC(COP(-O)([O-])O)C(-O)[O-]	-336.65	C01005	cpd00738
cpd03997_c0	epsilon-Caprolactam_c0	C6H11NO	0	JBKVHLHDHHXQEQ-UHFFFAOYSA-N	OC1-NCCCCC1	-22.32	C06593	cpd03997
cpd01644_c0	2-Hydroxymuconate_c0	C6H4O5	-2	JBEBGTMCZIGUTK-HSFFGMMNSA-L	O-C([O-])C-CC-C([O-])C(-O)O	-161.52	C02501	cpd01644
cpd02183_c0	4-Oxalocrotonate_c0	C6H4O5	-2	OOEDHTCVMHDXRH-HNQUOIGGSA-L	O-C([O-])C-CCC(-O)C(-O)[O-]	-166.47	C03453	cpd02183
cpd11569_c0	14-methyl-pentadecanoyl-ACP_c0	C27H51N2O8PRS	-2					cpd11569
cpd15546_c0	Phosphatidylglycerophosphate dihexadec-9-enoyl_c0	C38H70O13P2	-2			-580.68		cpd15546
cpd01942_c0	gamma-Linolenoyl-CoA_c0	C39H61N7O17P3S	-3	XZQYPTBYQYZGRU-FHDVEODPSA-J	CCCCCC-CCC-CCC-CCCCCC(-O)SCCN-C([O-])CCN-C([O-])C(O)C(C)(C)COP(-O)(O)OP(-O)(O)OCC1OC(n2cnc3c(N)ncnc32)C(O)C1OP(-O)([O-])[O-]	-692.83	C03035	cpd01942
cpd03849_c0	Gamolenic acid_c0	C18H29O2	-1	VZCCETWTMQHEPK-QNEBEIHSSA-M	CCCCCC-CCC-CCC-CCCCCC(-O)[O-]	6.25	C06426	cpd03849
cpd01762_c0	Formiminoglycine_c0	C3H6N2O2	0	LLKCTZRWBHOKFF-UHFFFAOYSA-N	N-CNCC(-O)O	-80.78	C02718	cpd01762
cpd03703_c0	Imidazolone_c0	C3H3N2O	-1	OMAHJZHNZDTVRT-UHFFFAOYSA-N	O-C1[CH]N-CN1		C06195	cpd03703
cpd00011_e0	CO2_e0	CO2	0	CURLTUGMZLYLDI-UHFFFAOYSA-N	O-C-O	-92.26	C00011	cpd00011
cpd03606_c0	2-Oxo-3-hydroxy-4-phosphobutanoate_c0	C4H4O8P	-3	MZJFVXDTNBHTKZ-UHFFFAOYSA-K	O-C([O-])C(-O)C(O)COP(-O)([O-])[O-]	-397.84	C06054	cpd03606
cpd00502_c0	5-Formiminotetrahydrofolate_c0	C20H22N8O6	-2	YCWUVLPMLLBDCU-STQMWFEESA-L	N-CN1c2c([O-])nc(-N)[nH]c2NCC1CNc1ccc(C(-O)NC(CCC(-O)[O-])C(-O)O)cc1	-92.65	C00664	cpd00502
cpd15310_c0	1,2-Diacyl-sn-glycerol dihexadec-9-enoyl_c0	C35H64O5	0			-101		cpd15310
cpd00651_c0	D-Arabinonate_c0	C5H9O6	-1	QXKAIJAYHKCRRA-JJYYJPOSSA-M	O-C([O-])C(O)C(O)C(O)CO	-232.24	C00878	cpd00651
cpd02386_c0	2-Dehydro-3-deoxy-D-xylonate_c0	C5H7O5	-1	UQIGQRSJIKIPKZ-VKHMYHEASA-M	O-C([O-])C(-O)CC(O)CO	-183.72	C03826	cpd02386
cpd00428_c0	2-Oxopropanal_c0	C3H4O2	0	AIJULSRZWUXGPQ-UHFFFAOYSA-N	CC(-O)C-O	-59.99	C00546	cpd00428
cpd11520_c0	isovaleryl-ACP_c0	C16H29N2O8PRS	-2					cpd11520
cpd11416_c0	Biomass_c0	null	0					cpd11416
cpd00030_c0	Mn2+_c0	Mn	2	PWHULOQIROXLJO-UHFFFAOYSA-N	[Mn]		C00034	cpd00030
cpd00034_c0	Zn2+_c0	Zn	2	PTFCDOFLOPIGGS-UHFFFAOYSA-N	[Zn+2]		C00038	cpd00034
cpd15665_c0	Peptidoglycan polymer (n subunits)_c0	C80H125N16O42R	-4					cpd15665
cpd00557_c0	Siroheme_c0	C42H36FeN4O16	-8	DLKSSIHHLYNIKN-QIISWYHFSA-D	CC1(CC(-O)[O-])c2cc3nc(cc4[n-]c(cc5[n-]c(cc(n2)C1CCC(-O)[O-])c(CC(-O)[O-])c5CCC(-O)[O-])c(CCC(-O)[O-])c4CC(-O)[O-])C(C)(CC(-O)[O-])C3CCC(-O)[O-].[Fe+2]		C00748	cpd00557
cpd15723_c0	Dianteisoheptadecanoylphosphatidylglycerol_c0	C40H78O10P	-1			-413.28		cpd15723
cpd00156_c0	L-Valine_c0	C5H11NO2	0	KZSNJWFQEVHDMF-BYPYZUCNSA-N	CC(C)C(N)C(-O)O	-86.49	C00183	cpd00156
cpd15533_c0	phosphatidylethanolamine dioctadecanoyl_c0	C41H82NO8P	0			-334.75		cpd15533
cpd15540_c0	Phosphatidylglycerol dioctadecanoyl_c0	C42H82O10P	-1			-406.42		cpd15540
cpd00048_c0	Sulfate_c0	O4S	-2	QAOWNCQODCNURD-UHFFFAOYSA-L	O-S(-O)([O-])[O-]	-177.97	C00059	cpd00048
cpd00345_c0	5-Methyltetrahydrofolate_c0	C20H23N7O6	-2	ZNOVTXRBGFNYRX-UHFFFAOYSA-L	CN1c2c([O-])nc(-N)[nH]c2NCC1CNc1ccc(C(-O)NC(CCC(-O)[O-])C(-O)O)cc1	-101.7	C00440	cpd00345
cpd15794_c0	Isoheptadecanoylcardiolipin (B. subtilis)_c0	C77H148O17P2	-2			-710.38		cpd15794
cpd00063_c0	Ca2+_c0	Ca	2	BHPQYMZQTOCNFJ-UHFFFAOYSA-N	[Ca+2]		C00076	cpd00063
cpd00028_c0	Heme_c0	C34H30FeN4O4	-2	KABFMIBPWCXCRK-RGGAHWMASA-J	C-Cc1c(C)c2cc3[n-]c(cc4nc(cc5nc(cc1[n-]2)c(C)c5CCC(-O)[O-])c(CCC(-O)[O-])c4C)c(C)c3C-C.[Fe+2]		C00032	cpd00028
cpd03422_c0	Cobinamide_c0	C48H75CoN11O8	3	VIUBHLZJYZPAMU-JFYQDRLCSA-M	CC1-C2N-C(C-C3N-C(C(C)-C4NC(C)(C5N-C1C(C)(CCC(O)-NCC(C)O)C5CC(-N)O)C(C)(CC(-N)O)C4CCC(-N)O)C(C)(CC(-N)O)C3CCC([NH-])-O)C(C)(C)C2CCC(-N)O.[Co+6]		C05774	cpd03422
cpd15432_c0	core oligosaccharide lipid A_c0	C176H303N2O100P4	-11	SFVRSCGTAWOHDB-JMYCZVSXSA-C	CCCCCCCCCCCCCC(-O)OC(CCCCCCCCCCC)CC(-O)OC1C(N-C([O-])CC(CCCCCCCCCCC)OC(-O)CCCCCCCCCCC)C(OCC2OC(OP(-O)(O)O)C(N-C([O-])CC(O)CCCCCCCCCCC)C(OC(-O)CC(O)CCCCCCCCCCC)C2O)OC(COC2(C(-O)[O-])CC(OC3(C(-O)[O-])CC(OC4(C(-O)[O-])CC(O)C(O)C(C(O)CO)O4)C(OC4OC(C)C(O)C(O)C4O)C(C(O)CO)O3)C(OC3OC(C(O)CO)C(OP(-O)([O-])[O-])C(OC4OC(C(O)COC5OC(C(O)CO)C(O)C(O)C5O)C(OP(-O)([O-])[O-])C(OC5OC(COC6OC(CO)C(O)C(O)C6O)C(O)C(OC…	-3647.28		cpd15432
cpd10515_c0	Fe2+_c0	Fe	2	CWYNVVGOOAEACU-UHFFFAOYSA-N	[Fe+2]	-18.85	C14818	cpd10515
cpd15666_c0	Peptidoglycan polymer (n-1 subunits)_c0	C40H63N8O21R	-2					cpd15666
cpd00149_c0	Co2+_c0	Co	2	XLJKHNWPARRRJB-UHFFFAOYSA-N	[Co+2]		C00175	cpd00149
cpd00220_c0	Riboflavin_c0	C17H19N4O6	-1	AUNGANRZJHBGPY-SCRDCRAPSA-M	Cc1cc2nc3c([O-])nc(-O)nc-3n(CC(O)C(O)C(O)CO)c2cc1C	-110.72	C00255	cpd00220
cpd15696_c0	Dianteisoheptadecanoylphosphatidylethanolamine_c0	C39H78NO8P	0			-341.61		cpd15696
cpd00205_c0	K+_c0	K	1	NPYPAHLBTDXSSS-UHFFFAOYSA-N	[K+]		C00238	cpd00205
cpd15695_c0	Diisoheptadecanoylphosphatidylethanolamine_c0	C39H78NO8P	0			-341.61		cpd15695
cpd15795_c0	Anteisoheptadecanoylcardiolipin (B. subtilis)_c0	C77H148O17P2	-2			-710.38		cpd15795
cpd00322_c0	L-Isoleucine_c0	C6H13NO2	0	AGPKZVBTJJNPAG-WHFBIAKZSA-N	CCC(C)C(N)C(-O)O	-84.87	C00407	cpd00322
cpd00166_c0	Calomide_c0	C72H102CoN18O17P	2	IHEDCYSDKCCEPU-YGHJOQEPSA-L	CC1-C2N-C(C-C3N-C(C(C)-C4NC(C)(C5N-C1C(C)(CCC(O)-NCC(C)OP(-O)(O)OC1C(CO)OC([n+]6c[nH]c7cc(C)c(C)cc76)C1O)C5CC(-N)O)C(C)(CC(-N)O)C4CCC(-N)[O-])C(C)(CC(-N)O)C3CCC(-N)[O-])C(C)(C)C2CCC(-N)[O-].[CH2]C1OC(n2cnc3c(N)ncnc32)C(O)C1O.[Co+5]		C00194	cpd00166
cpd15722_c0	Diisoheptadecanoylphosphatidylglycerol_c0	C40H78O10P	-1			-413.28		cpd15722
cpd00107_c0	L-Leucine_c0	C6H13NO2	0	ROHFNLRQFUQHCH-YFKPBYRVSA-N	CC(C)CC(N)C(-O)O	-84.87	C00123	cpd00107
cpd15793_c0	Stearoylcardiolipin (B. subtilis)_c0	C81H156O17P2	-2			-696.66		cpd15793
cpd00689_c0	Porphobilinogen	C10H13N2O4	-1	QSHWIQZFGQKFMA-UHFFFAOYSA-M	NCc1[nH]cc(CCC(-O)[O-])c1CC(-O)O	-118.18	C00931	cpd00689
cpd02227_c0	S-Ribosylhomocysteine	C9H17NO6S	0	IQFWYNFDWRYSRA-OEQWSMLSSA-N	NC(CCSCC1OC(O)C(O)C1O)C(-O)O	-212.38	C03539	cpd02227
cpd00159_c0	L-Lactate	C3H5O3	-1	JVTAAEKCZFNVCJ-REOHCLBHSA-M	CC(O)C(-O)[O-]	-123.17	C00186	cpd00159
cpd03187_c0	Oxalosuccinate	C6H3O7	-3	UFSCUAXLTRFIDC-UHFFFAOYSA-K	O-C([O-])CC(C(-O)[O-])C(-O)C(-O)[O-]	-268.54	C05379	cpd03187
cpd00532_c0	O2-	O2	-1	OUUQCZGPVNCOIJ-UHFFFAOYSA-M	[O][O-]	6.9	C00704	cpd00532
cpd00418_c0	NO	NO	0	MWUXSHHQAYIFBG-UHFFFAOYSA-N	[N]-O		C00533	cpd00418
cpd11609_c0	A	H2NR	0				C00028	cpd11609
cpd00659_c0	Nitrous oxide	HN2O	1	GQPLMRYTRLFLPF-UHFFFAOYSA-N	[N-]-[N+]-O		C00887	cpd00659
cpd11610_c0	AH2	H2	10000000				C00030	cpd11610
cpd01476_c0	Protoporphyrin	C34H32N4O4	-2	KSFOVUSSGSKXFI-UJJXFSCMSA-L	C-Cc1c(C)c2cc3[nH]c(cc4nc(cc5[nH]c(cc1n2)c(C)c5CCC(-O)[O-])c(CCC(-O)[O-])c4C)c(C)c3C-C		C02191	cpd01476
cpd03734_c0	Acetamide	C2H5NO	0	DLFVBJFMPXGRIB-UHFFFAOYSA-N	CC(-N)O	-44.31	C06244	cpd03734
cpd00905_c0	Guanosine 3',5'-bis(diphosphate)	C10H12N5O17P4	-5	BUFLLCUFNHESEH-UUOKFMHZSA-I	N-c1nc([O-])c2ncn(C3OC(COP(-O)(O)OP(-O)([O-])[O-])C(OP(-O)(O)OP(-O)([O-])[O-])C3O)c2[nH]1	-936.8	C01228	cpd00905
cpd02544_c0	4-Carboxy-4-hydroxy-2-oxoadipate	C7H5O8	-3	RQMCNDRMPZBEOD-UHFFFAOYSA-K	O-C([O-])CC(O)(CC(-O)C(-O)[O-])C(-O)[O-]	-306.38	C04115	cpd02544
cpd02211_c0	L-2-Amino-acetoacetate	C4H7NO3	0	SAUCHDKDCUROAO-VKHMYHEASA-N	CC(-O)C(N)C(-O)O	-116.32	C03508	cpd02211
cpd00175_c0	UDP-N-acetyl-D-galactosamine	C17H25N3O17P2	-2	LFTYTUAZOPRMMI-LDDHHVEYSA-L	CC([O-])-NC1C(OP(-O)(O)OP(-O)(O)OCC2OC(n3ccc([O-])nc3-O)C(O)C2O)OC(CO)C(O)C1O	-756.9	C00203	cpd00175
cpd00193_c0	APS	C10H12N5O10PS	-2	IRLPACMLTUPBCL-KQYNXXCUSA-L	Nc1ncnc2c1ncn2C1OC(COP(-O)([O-])OS(-O)(-O)[O-])C(O)C1O	-367.85	C00224	cpd00193
cpd00152_c0	Agmatine	C5H16N4	2	QYPPJABKJHAVHS-UHFFFAOYSA-P	NC(-[NH2+])NCCCC[NH3+]	5.87	C00179	cpd00152
cpd03189_c0	3-Carboxy-1-hydroxypropyl-ThPP	C16H22N4O10P2S	-2	ZWUKRGPVMMTMAF-UHFFFAOYSA-L	Cc1ncc(C[n+]2c(C(O)CCC(-O)[O-])sc(CCOP(-O)([O-])OP(-O)([O-])O)c2C)c(-N)[nH]1	-481.36	C05381	cpd03189
cpd00077_c0	Catechol	C6H6O2	0	YCIMNLLNPGFGHC-UHFFFAOYSA-N	Oc1ccccc1O	-49.38	C00090	cpd00077
cpd01630_c0	cis,cis-Muconate	C6H4O4	-2	TXXHDPDFNKHHGW-CCAGOZQPSA-L	O-C([O-])C-CC-CC(-O)[O-]	-122.92	C02480	cpd01630
cpd01720_c0	3-Ureidopropanoate	C4H7N2O3	-1	JSJWCHRYRHKBBW-UHFFFAOYSA-M	N-C(O)NCCC(-O)[O-]	-124.32	C02642	cpd01720
cpd00251_c0	ADPribose	C15H21N5O14P2	-2	SRNWOUGRCWSEMX-TYASJMOZSA-L	Nc1ncnc2c1ncn2C1OC(COP(-O)([O-])OP(-O)([O-])OCC2OC(O)C(O)C2O)C(O)C1O	-585.97	C00301	cpd00251
cpd02884_c0	FAICAR	C10H13N4O9P	-2	ABCOOORLYAOBOZ-KQYNXXCUSA-L	NC(-O)c1ncn(C2OC(COP(-O)([O-])O)C(O)C2O)c1N-C[O-]	-372.85	C04734	cpd02884
cpd00484_c0	p-Hydroxybenzaldehyde	C7H6O2	0	RGHHSNMVTDWUBI-UHFFFAOYSA-N	O-Cc1ccc(O)cc1	-39.83	C00633	cpd00484
cpd00197_c0	Protocatechuate	C7H5O4	-1	YQUVCSBJEUQKSH-UHFFFAOYSA-M	O-C(O)c1ccc([O-])c(O)c1	-132.01	C00230	cpd00197
cpd01892_c0	4-Hydroxybenzoyl-CoA	C28H37N7O18P3S	-3	LTVXPVBFJBTNIJ-TYHXJLICSA-J	CC(C)(COP(-O)(O)OP(-O)(O)OCC1OC(n2cnc3c(N)ncnc32)C(O)C1OP(-O)([O-])O)C(O)C([O-])-NCCC([O-])-NCCSC(-O)c1ccc([O-])cc1	-791.61	C02949	cpd01892
cpd12514_c0	Phosphatidyl-N-dimethylethanolamine	C9H16NO8PR2	0				C04308	cpd12514
cpd00727_c0	2-Phosphoglycolate	C2H2O6P	-3	ASCFNMCAHFUBCO-UHFFFAOYSA-K	O-C([O-])COP(-O)([O-])[O-]	-335.48	C00988	cpd00727
cpd00153_c0	Benzoate	C7H5O2	-1	WPYMKLBDIGXBTP-UHFFFAOYSA-M	O-C([O-])c1ccccc1	-53.05	C00180	cpd00153
cpd00401_c0	Benzoyl-CoA	C28H36N7O17P3S	-4	VEVJTUNLALKRNO-TYHXJLICSA-J	CC(C)(COP(-O)(O)OP(-O)(O)OCC1OC(n2cnc3c(N)ncnc32)C(O)C1OP(-O)([O-])[O-])C(O)C([O-])-NCCC([O-])-NCCSC(-O)c1ccccc1	-752.13	C00512	cpd00401
cpd00635_c0	Cbl	C62H91CoN13O14P	2	QDYKIIMTNDYRAM-DSRCUDDDSA-L	CC1-C2N-C(C-C3N-C(C(C)-C4NC(C)(C5N-C1C(C)(CCC(O)-NCC(C)OP(-O)(O)OC1C(CO)OC([n+]6c[nH]c7cc(C)c(C)cc76)C1O)C5CC(-N)O)C(C)(CC(-N)O)C4CCC(-N)[O-])C(C)(CC(-N)O)C3CCC(-N)[O-])C(C)(C)C2CCC(-N)[O-].[Co+4]		C00853	cpd00635
cpd00817_c0	D-Arabinose5-phosphate	C5H9O8P	-2	PPQRONHOSHZGFQ-WDCZJNDASA-L	O-CC(O)C(O)C(O)COP(-O)([O-])[O-]	-392.04	C01112	cpd00817
cpd00604_c0	4-Coumarate	C9H7O3	-1	NGSWKAQJJWESNS-ZZXKWVIFSA-M	O-C(O)C-Cc1ccc([O-])cc1	-71.75	C00811	cpd00604
cpd00192_c0	4-Coumaroyl-CoA	C30H38N7O18P3S	-4	DMZOKBALNZWDKI-MATMFAIHSA-J	CC(C)(COP(-O)(O)OP(-O)(O)OCC1OC(n2cnc3c(N)ncnc32)C(O)C1OP(-O)([O-])O)C(O)C([O-])-NCCC([O-])-NCCSC(-O)C-Cc1ccc([O-])cc1	-770.83	C00223	cpd00192
cpd02734_c0	4-Carboxy-2-hydroxymuconate semialdehyde	C7H4O6	-2	YOMOLPRSDGXHCY-CLLRDSTBSA-L	O-CC-C(C-C([O-])C(-O)O)C(-O)[O-]	-190.57	C04484	cpd02734
cpd11422_c0	1,2-diacyl-sn-glycerol 3-phosphate	C5H6O8PR2	-1				C00416	cpd11422
cpd11427_c0	CDP-diacylglycerol	C14H17N3O15P2R2	-2				C00269	cpd11427
cpd11455_c0	ps_BS	C8H10NO10PR2	-2				C02737	cpd11455
cpd11454_c0	Phosphatidylglycerophosphate	C8H12O13P2R2	-2				C03892	cpd11454
cpd00269_c0	2-Oxoadipate	C6H6O5	-2	FGSBNBBHOZHUBO-UHFFFAOYSA-L	O-C([O-])CCCC(-O)C(-O)[O-]	-187.28	C00322	cpd00269
cpd00413_c0	Glutaryl-CoA	C26H38N7O19P3S	-4	SYKWLIJQEHRDNH-CKRMAKSASA-I	CC(C)(COP(-O)(O)OP(-O)(O)OCC1OC(n2cnc3c(N)ncnc32)C(O)C1OP(-O)([O-])[O-])C(O)C([O-])-NCCC([O-])-NCCSC(-O)CCCC(-O)[O-]	-860.42	C00527	cpd00413
cpd11652_c0	Phosphatidylglycerol	C8H12O10PR2	-1				C00344	cpd11652
cpd12801_c0	Cardiolipin	C13H16O17P2R4	-2				C05980	cpd12801
cpd11456_c0	Phosphatidylethanolamine	C7H11NO8PR2	-1				C00350	cpd11456
cpd11829_c0	Phosphatidyl-N-methylethanolamine	C8H13NO8PR2	-1				C01241	cpd11829
cpd02068_c0	3-Methylglutaconyl-CoA	C27H37N7O19P3S	-5	GXKSHRDAHFLWPN-RKYLSHMCSA-I	CC(-CC(-O)SCCN-C([O-])CCN-C([O-])C(O)C(C)(C)COP(-O)(O)OP(-O)(O)OCC1OC(n2cnc3c(N)ncnc32)C(O)C1OP(-O)([O-])[O-])CC(-O)[O-]	-840.36	C03231	cpd02068
cpd11423_c0	1,2-Diacyl-sn-glycerol	C5H6O5R2	0				C00165	cpd11423
cpd02120_c0	Dihydrodipicolinate	C7H5NO4	-2	UWOCFOFVIBZJGH-YFKPBYRVSA-L	O-C([O-])C1-NC(C(-O)[O-])CC-C1	-133.7	C03340	cpd02120
cpd00352_c0	delta1-Piperideine-6-L-carboxylate	C6H8NO2	-1	CSDPVAKVEWETFG-YFKPBYRVSA-M	O-C([O-])C1CCCC-N1	-56.09	C00450	cpd00352
cpd02522_c0	2-Aminoadipate 6-semialdehyde	C6H11NO3	0	GFXYTQPNNXGICT-YFKPBYRVSA-N	NC(CCCC-O)C(-O)O	-109.81	C04076	cpd02522
cpd02210_c0	Indoleglycerol phosphate	C11H12NO6P	-2	NQEQTYPJSIEPHW-MNOVXSKESA-L	O-P([O-])([O-])OCC(O)C(O)c1c[nH]c2ccccc12	-267.57	C03506	cpd02210
cpd00395_c0	L-Cysteate	C3H6NO5S	-1	XVOYSCVBGLVSOL-REOHCLBHSA-M	NC(CS(-O)(-O)O)C(-O)[O-]	-206.402	C00506	cpd00395
cpd03285_c0	3-Sulfopyruvate	C3H2O6S	-2	BUTHMSUEBYPMKJ-UHFFFAOYSA-L	O-C([O-])C(-O)CS(-O)(-O)[O-]	-231.172	C05528	cpd03285
cpd03763_c0	Cyclohexa-1,5-dienecarbonyl-CoA	C28H39N7O17P3S	-3	IHXBZDHPKCDGKN-TYHXJLICSA-J	CC(C)(COP(-O)(O)OP(-O)(O)OCC1OC(n2cnc3c(N)ncnc32)C(O)C1OP(-O)([O-])[O-])C(O)C([O-])-NCCC([O-])-NCCSC(-O)C1-CCCC-C1	-745.11	C06322	cpd03763
cpd00430_c0	PACT	C8H8O2	0	IPBVNPXQWQGGJP-UHFFFAOYSA-N	CC(-O)Oc1ccccc1	-47.35	C00548	cpd00430
cpd00452_c0	Phenylacetyl-CoA	C29H38N7O17P3S	-4	ZIGIFDRJFZYEEQ-CECATXLMSA-J	CC(C)(COP(-O)(O)OP(-O)(O)OCC1OC(n2cnc3c(N)ncnc32)C(O)C1OP(-O)([O-])[O-])C(O)C([O-])-NCCC([O-])-NCCSC(-O)Cc1ccccc1	-748.96	C00582	cpd00452
cpd01647_c0	2-Phenylacetamide	C8H9NO	0	LSBDFXRDZJMBSC-UHFFFAOYSA-N	N-C(O)Cc1ccccc1	-7.44	C02505	cpd01647
cpd00540_c0	BET	C5H11NO2	0	KWIUHFFTVRNATP-UHFFFAOYSA-N	C[N+](C)(C)CC(-O)[O-]	-31.03	C00719	cpd00540
cpd00449_c0	Dihydrolipoamide	C8H17NOS2	0	VLYUGYAKYZETRF-SSDOTTSWSA-N	N-C(O)CCCCC(S)CCS	-27.348	C00579	cpd00449
cpd00836_c0	S-Acetyldihydrolipoamide	C10H19NO2S2	0	ARGXEXVCHMNAQU-UHFFFAOYSA-N	CC(-O)SC(CCS)CCCCC(-N)O	-61.184	C01136	cpd00836
cpd00860_c0	S-Succinyldihydrolipoamide	C12H20NO4S2	-1	RJCJWONCSKSHES-VIFPVBQESA-M	N-C([O-])CCCCC(CCS)SC(-O)CCC(-O)O	-137.394	C01169	cpd00860
cpd01042_c0	p-Cresol	C7H8O	0	IWDCLRJOBJJRNH-UHFFFAOYSA-N	Cc1ccc(O)cc1	-11.53	C01468	cpd01042
cpd00530_c0	XTP	C10H12N4O15P3	-3	CAEFEWVYEZABLA-UUOKFMHZSA-K	O-P([O-])(O)OP(-O)(O)OP(-O)(O)OCC1OC(n2cnc3c([O-])nc([O-])nc32)C(O)C1O	-780.43	C00700	cpd00530
cpd02698_c0	N-Succinyl-L-2,6-diaminopimelate	C11H16N2O7	-2	GLXUWZBUPATPBR-BQBZGAKWSA-L	NC(CCCC(N-C([O-])CCC(-O)[O-])C(-O)O)C(-O)O	-269.49	C04421	cpd02698
cpd03279_c0	Deoxyinosine	C10H12N4O4	0	VGONTNSXDCQUGY-RRKCRQDMSA-N	OCC1OC(n2cnc3c(O)ncnc32)CC1O	-49.05	C05512	cpd03279
cpd00528_c0	N2	N2	0	IJGRMHOSHXDMSA-UHFFFAOYSA-N	N#N	4.4694	C00697	cpd00528
cpd03426_c0	Sirohydrochlorin	C42H38N4O16	-8	KWIZRXMMFRBUML-AHGFGAHVSA-F	CC1(CC(-O)[O-])c2cc3[nH]c(cc4nc(cc5[nH]c(cc(n2)C1CCC(-O)[O-])C(C)(CC(-O)[O-])C5CCC(-O)[O-])c(CC(-O)[O-])c4CCC(-O)[O-])c(CCC(-O)[O-])c3CC(-O)[O-]		C05778	cpd03426
cpd01747_c0	Indole-3-acetamide	C10H10N2O	0	ZOAMBXDOGPRZLP-UHFFFAOYSA-N	N-C(O)Cc1c[nH]c2ccccc12	18.61	C02693	cpd01747
cpd00703_c0	Indoleacetate	C10H8NO2	-1	SEOVTRFCIGRIMH-UHFFFAOYSA-M	O-C([O-])Cc1c[nH]c2ccccc12	-23.83	C00954	cpd00703
cpd01973_c0	4-Guanidinobutanamide	C5H13N4O	1	YHVFECVVGNXFKO-UHFFFAOYSA-O	N-C(N)NCCCC(-[NH2+])O	-30.16	C03078	cpd01973
cpd01620_c0	Precorrin 2	C42H41N4O16	-7	OQIIYZQTTMKFAU-ZNLOQLQNSA-G	CC1(CC(-O)O)C2-Cc3[nH]c(c(CCC(-O)[O-])c3CC(-O)[O-])Cc3[nH]c(c(CC(-O)[O-])c3CCC(-O)[O-])C-C3NC(-CC(-N2)C1CCC(-O)[O-])C(C)(CC(-O)[O-])C3CCC(-O)[O-]		C02463	cpd01620
cpd02083_c0	CoproporphyrinogenIII	C36H40N4O8	-4	NIUVHXTXUXOFEB-UHFFFAOYSA-J	Cc1c2[nH]c(c1CCC(-O)[O-])Cc1[nH]c(c(CCC(-O)[O-])c1C)Cc1[nH]c(c(CCC(-O)[O-])c1C)Cc1[nH]c(c(C)c1CCC(-O)[O-])C2		C03263	cpd02083
cpd01727_c0	Pimelate	C7H10O4	-2	WLJVNTCWHIRURA-UHFFFAOYSA-L	O-C([O-])CCCCCC(-O)[O-]	-158.1	C02656	cpd01727
cpd00791_c0	ProtoporphyrinogenIX	C34H38N4O4	-2	UHSGPDMIQQYNAX-UHFFFAOYSA-L	C-Cc1c2[nH]c(c1C)Cc1[nH]c(c(CCC(-O)[O-])c1C)Cc1[nH]c(c(C)c1CCC(-O)[O-])Cc1[nH]c(c(C)c1C-C)C2		C01079	cpd00791
cpd02730_c0	3-Deoxy-D-manno-octulosonate8-phosphate	C8H12O11P	-3	RTNBXJBOAIDPME-SHUUEZRQSA-K	O-C([O-])C(-O)CC(O)C(O)C(O)C(O)COP(-O)([O-])[O-]	-505.48	C04478	cpd02730
cpd00213_c0	Lipoamide	C8H15NOS2	0	FCCDDURTIIUXBY-SSDOTTSWSA-N	N-C(O)CCCCC1CCSS1	-21.54	C00248	cpd00213
cpd00851_c0	trans-4-Hydroxy-L-proline	C5H9NO3	0	PMMYEEVYMWASQN-DMTCNVIQSA-N	O-C(O)C1CC(O)CN1	-102.38	C01157	cpd00851
cpd02625_c0	3-Hydroxy-L-1-pyrroline-5-carboxylate	C5H6NO3	-1	WFOFKRKDDKGRIK-DMTCNVIQSA-M	O-C([O-])C1CC(O)C-N1	-99.11	C04281	cpd02625
cpd00956_c0	1-(2-carboxyphenylamino)-1-deoxyribulose 5-phosphate	C12H13NO9P	-3	QKMBYNRMPRKVTO-MNOVXSKESA-K	O-C([O-])c1ccccc1NCC(-O)C(O)C(O)COP(-O)([O-])[O-]	-392.53	C01302	cpd00956
cpd03704_c0	dIMP	C10H11N4O7P	-2	PHNGFPPXDJJADG-RRKCRQDMSA-L	O-P([O-])(O)OCC1OC(n2cnc3c([O-])ncnc32)CC1O	-273.74	C06196	cpd03704
cpd01298_c0	Aminoacetone	C3H8NO	1	BCDGQXUMWHRQCB-UHFFFAOYSA-O	CC(-O)C[NH3+]	-36.68	C01888	cpd01298
cpd01335_c0	Octanoyl-CoA	C29H46N7O17P3S	-4	KQMZYOXOBSXMII-CECATXLMSA-J	CCCCCCCC(-O)SCCN-C([O-])CCN-C([O-])C(O)C(C)(C)COP(-O)(O)OP(-O)(O)OCC1OC(n2cnc3c(N)ncnc32)C(O)C1OP(-O)([O-])[O-]	-776.11	C01944	cpd01335
cpd01260_c0	Lauroyl-CoA	C33H54N7O17P3S	-4	YMCXGHLSVALICC-GMHMEAMDSA-J	CCCCCCCCCCCC(-O)SCCN-C([O-])CCN-C([O-])C(O)C(C)(C)COP(-O)(O)OP(-O)(O)OCC1OC(n2cnc3c(N)ncnc32)C(O)C1OP(-O)([O-])[O-]	-769.63	C01832	cpd01260
cpd02216_c0	Mg-protoporphyrin IX	C34H30N4O4Mg	-1	REJJDEGSUOCEEW-RGGAHWMASA-J	C-Cc1c(C)c2cc3[n-]c(cc4nc(cc5nc(cc1[n-]2)c(C)c5CCC(-O)[O-])c(CCC(-O)[O-])c4C)c(C)c3C-C.[Mg+2]		C03516	cpd02216
cpd01700_c0	D-Citramalate	C5H6O5	-2	XFTRTWQBIOMVPK-RXMQYKEDSA-L	CC(O)(CC(-O)[O-])C(-O)[O-]	-202.61	C02612	cpd01700
cpd01502_c0	Citraconate	C5H4O4	-2	HNEGQIOMVPPMNR-IHWYPQMZSA-L	CC(-CC(-O)[O-])C(-O)[O-]	-144.45	C02226	cpd01502
cpd03420_c0	Precorrin 3A	C43H43N4O16	-7	AILJETHLKULYHE-IHDLTXBCSA-G	CC1-C2NC(-CC3-NC(-Cc4[nH]c(c(CCC(-O)[O-])c4CC(-O)[O-])Cc4[nH]c1c(CC(-O)[O-])c4CCC(-O)[O-])C(CCC(-O)[O-])C3(C)CC(-O)[O-])C(CCC(-O)[O-])C2(C)CC(-O)O		C05772	cpd03420
cpd02762_c0	Mg-Protoporphyrin IX 13-monomethyl ester	C35H33N4O4Mg	0	JHTBRMHXRULRGV-NCCDZXNNSA-L	C-Cc1c(C)c2cc3nc(cc4nc(cc5[nH]c(cc1[n-]2)c(C)c5C-C)c(C)c4CCC(-O)OC)c(CCC(-O)[O-])c3C.[Mg+2]		C04536	cpd02762
cpd02304_c0	2-Pyrone-4,6-dicarboxylate	C7H2O6	-2	VRMXCPVFSJVVCA-UHFFFAOYSA-L	O-C([O-])c1cc(C(-O)[O-])oc(-O)c1	-206.35	C03671	cpd02304
cpd02717_c0	4-Carboxy-2-hydroxyhexa-2,4-dienedioate	C7H3O7	-3	QWLUKZXOQAQUFQ-QEFWFIIXSA-K	O-C([O-])C-C(C-C([O-])C(-O)O)C(-O)[O-]	-243.27	C04451	cpd02717
cpd03183_c0	2-Hydroxy-2-hydropyrone-4,6-dicarboxylate	C7H4O6	-2	MLOJGZHQNWCBAC-UHFFFAOYSA-L	O-C([O-])C1-CC(O)OC(C(-O)[O-])-C1	-207.06	C05375	cpd03183
cpd11488_c0	Acetoacetyl-ACP	C15H26N2O9PRS	-2				C05744	cpd11488
cpd02506_c0	5-Amino-4-imidazolecarboxyamide	C4H6N4O	0	PYNDTGFTPOZGRW-UHFFFAOYSA-N	N-C(O)C1N-CNC1-N	-5.28	C04051	cpd02506
cpd02507_c0	5-Carboxy-2-oxohept-3-enedioate	C8H5O7	-3	WHGVLEMQINVDLH-OWOJBTEDSA-K	O-C([O-])CC(C-CC(-O)C(-O)[O-])C(-O)[O-]	-244.49	C04052	cpd02507
cpd02791_c0	methylthioribulose-1-phosphate	C6H11O7PS	-2	CNSJRYUMVMWNMC-RITPCOANSA-L	CSCC(O)C(O)C(-O)COP(-O)([O-])[O-]	-346.88	C04582	cpd02791
cpd11478_c0	(R)-3-Hydroxybutanoyl-[acyl-carrier protein]	C15H27N2O9PRS	-1				C04618	cpd11478
cpd11465_c0	But-2-enoyl-[acyl-carrier protein]	C15H25N2O8PRS	-1				C04246	cpd11465
cpd11464_c0	Butyryl-ACP	C15H28N2O8PRS	-2				C05745	cpd11464
cpd03530_c0	L-4-Hydroxyglutamatesemialdehyde	C5H9NO4	0	XCXUZPXOFFRGGP-DMTCNVIQSA-N	NC(CC(O)C-O)C(-O)O	-149.47	C05938	cpd03530
cpd02707_c0	4-Oxalomesaconate	C7H3O7	-3	ODTDYYZJDQGKQT-NSCUHMNNSA-K	O-C([O-])C-C(CC(-O)C(-O)[O-])C(-O)[O-]	-248.22	C04434	cpd02707
cpd11482_c0	(R)-3-Hydroxydecanoyl-[acyl-carrier protein]	C21H40N2O9PRS	-2				C04619	cpd11482
cpd11487_c0	3-oxodecanoyl-acp	C21H38N2O9PRS	-2				C05753	cpd11487
cpd11475_c0	(2E)-Decenoyl-[acp]	C21H37N2O8PRS	-2				C05754	cpd11475
cpd11483_c0	(R)-3-Hydroxyoctanoyl-[acyl-carrier protein]	C19H36N2O9PRS	-2				C04620	cpd11483
cpd11490_c0	3-oxooctanoyl-acp	C19H34N2O9PRS	-2				C05750	cpd11490
cpd11471_c0	(2E)-Octenoyl-[acp]	C19H34N2O8PRS	-2				C05751	cpd11471
cpd11481_c0	R-3-hydroxypalmitoyl-acyl-carrierprotein-	C27H51N2O9PRS	-1				C04633	cpd11481
cpd11485_c0	3-oxohexadecanoyl-acp	C27H50N2O9PRS	-2				C05762	cpd11485
cpd11477_c0	(2E)-Hexadecenoyl-[acp]	C27H49N2O8PRS	-2				C05763	cpd11477
cpd11491_c0	3-oxotetradecanoyl-acp	C25H46N2O9PRS	-2				C05759	cpd11491
cpd11467_c0	(2E)-Tetradecenoyl-[acp]	C25H45N2O8PRS	-2				C05760	cpd11467
cpd03585_c0	KDO-lipid IV(A)	C76H137N2O30P2	-5	GPNCBCJEDRRCDW-ACUQGRCXSA-I	CCCCCCCCCCCC(O)CC(-O)OC1C(O)C(COC2OC(COC3(C(-O)[O-])CC(O)C(O)C(C(O)CO)O3)C(OP(-O)([O-])[O-])C(OC(-O)CC(O)CCCCCCCCCCC)C2N-C([O-])CC(O)CCCCCCCCCCC)OC(OP(-O)(O)O)C1N-C([O-])CC(O)CCCCCCCCCCC	-1175.59	C06024	cpd03585
cpd03034_c0	3-Ureidoisobutyrate	C5H9N2O3	-1	PHENTZNALBMCQD-UHFFFAOYSA-M	CC(CNC(-N)O)C(-O)[O-]	-124.51	C05100	cpd03034
cpd03063_c0	3-Aminoisobutanoate	C4H9NO2	0	QCHPKSFMDHPSNR-UHFFFAOYSA-N	CC(CN)C(-O)O	-86.3	C05145	cpd03063
cpd11469_c0	(2E)-Dodecenoyl-[acp]	C23H41N2O8PRS	-2				C05758	cpd11469
cpd03128_c0	Decanoyl-CoA	C31H50N7O17P3S	-4	CNKJPHSEFDPYDB-HSJNEKGZSA-J	CCCCCCCCCC(-O)SCCN-C([O-])CCN-C([O-])C(O)C(C)(C)COP(-O)(O)OP(-O)(O)OCC1OC(n2cnc3c(N)ncnc32)C(O)C1OP(-O)([O-])[O-]	-772.87	C05274	cpd03128
cpd03124_c0	Hexanoyl-CoA	C27H42N7O17P3S	-4	OEXFMSFODMQEPE-UHFFFAOYSA-J	CCCCCC(-O)SCCN-C([O-])CCN-C([O-])C(O)C(C)(C)COP(-O)(O)OP(-O)(O)OCC1OC(n2cnc3c(N)ncnc32)C(O)C1OP(-O)([O-])[O-]	-779.35	C05270	cpd03124
cpd03125_c0	(2E)-Hexenoyl-CoA	C27H40N7O17P3S	-4	OINXHIBNZUUIMR-HSRXZYSASA-J	CCCC-CC(-O)SCCN-C([O-])CCN-C([O-])C(O)C(C)(C)COP(-O)(O)OP(-O)(O)OCC1OC(n2cnc3c(N)ncnc32)C(O)C1OP(-O)([O-])[O-]	-758.54	C05271	cpd03125
cpd03215_c0	zeta-Carotene	C40H60	0	BIWLELKAFXRPDE-WTXAYMOSSA-N	CC(C)-CCCC(C)-CCCC(C)-CC-CC(C)-CC-CC-C(C)C-CC-C(C)CCC-C(C)CCC-C(C)C	256.02	C05430	cpd03215
cpd03206_c0	Phytofluene	C40H62	0	OVSVTCFNLSGAMM-OUOOUFEBSA-N	CC(C)-CCCC(C)-CCCC(C)-CC-CC(C)-CC-CC-C(C)CCC-C(C)CCC-C(C)CCC-C(C)C	243.3	C05414	cpd03206
cpd03216_c0	Neurosporene	C40H58	0	ATCICVFRSJQYDV-XILUKMICSA-N	CC(C)-CCCC(C)-CC-CC(C)-CC-CC(C)-CC-CC-C(C)C-CC-C(C)CCC-C(C)CCC-C(C)C	268.74	C05431	cpd03216
cpd03217_c0	Lycopene	C40H56	0	OAIJSZIZWZSQBC-GYZMGTAESA-N	CC(C)-CCCC(C)-CC-CC(C)-CC-CC(C)-CC-CC-C(C)C-CC-C(C)C-CC-C(C)CCC-C(C)C	281.46	C05432	cpd03217
cpd11486_c0	3-Oxohexanoyl-[acp]	C17H30N2O9PRS	-2				C05746	cpd11486
cpd11479_c0	D-3-Hydroxyhexanoyl-[acp]	C17H31N2O9PRS	-2				C05747	cpd11479
cpd11473_c0	(2E)-Hexenoyl-[acp]	C17H29N2O8PRS	-1				C05748	cpd11473
cpd11472_c0	Hexanoyl-ACP	C17H31N2O8PRS	-2				C05749	cpd11472
cpd11470_c0	Octanoyl-ACP	C19H36N2O8PRS	-2				C05752	cpd11470
cpd11474_c0	Decanoyl-ACP	C21H40N2O8PRS	-2				C05755	cpd11474
cpd11489_c0	3-oxododecanoyl-acp	C23H42N2O9PRS	-2				C05756	cpd11489
cpd11480_c0	D-3-Hydroxydodecanoyl-[acp]	C23H43N2O9PRS	-2				C05757	cpd11480
cpd03414_c0	UroporphyrinogenI	C40H36N4O16	-8	QTTNOSKSLATGQB-UHFFFAOYSA-F	O-C([O-])CCc1c2[nH]c(c1CC(-O)[O-])Cc1[nH]c(c(CC(-O)[O-])c1CCC(-O)[O-])Cc1[nH]c(c(CC(-O)[O-])c1CCC(-O)[O-])Cc1[nH]c(c(CC(-O)[O-])c1CCC(-O)[O-])C2		C05766	cpd03414
cpd03416_c0	CoproporphyrinogenI	C36H40N4O8	-4	WIUGGJKHYQIGNH-UHFFFAOYSA-J	Cc1c2[nH]c(c1CCC(-O)[O-])Cc1[nH]c(c(CCC(-O)[O-])c1C)Cc1[nH]c(c(CCC(-O)[O-])c1C)Cc1[nH]c(c(CCC(-O)[O-])c1C)C2		C05768	cpd03416
cpd03586_c0	kdo2-lipid iva	C84H148N2O37P2	-6	XAOLJGCZESYRFT-VHSKNIDJSA-H	CCCCCCCCCCCC(O)CC(-O)OC1C(O)C(COC2OC(COC3(C(-O)[O-])CC(OC4(C(-O)[O-])CC(O)C(O)C(C(O)CO)O4)C(O)C(C(O)CO)O3)C(OP(-O)([O-])[O-])C(OC(-O)CC(O)CCCCCCCCCCC)C2N-C([O-])CC(O)CCCCCCCCCCC)OC(OP(-O)(O)O)C1N-C([O-])CC(O)CCCCCCCCCCC	-1411.42	C06025	cpd03586
cpd03736_c0	Lauroyl-KDO2-lipid IV(A)	C96H170N2O38P2	-6	JVUUYJGQIVCMIU-ZODGSCPMSA-H	CCCCCCCCCCCC(-O)OC(CCCCCCCCCCC)CC([O-])-NC1C(OCC2OC(OP(-O)(O)O)C(N-C([O-])CC(O)CCCCCCCCCCC)C(OC(-O)CC(O)CCCCCCCCCCC)C2O)OC(COC2(C(-O)[O-])CC(OC3(C(-O)[O-])CC(O)C(O)C(C(O)CO)O3)C(O)C(C(O)CO)O2)C(OP(-O)([O-])[O-])C1OC(-O)CC(O)CCCCCCCCCCC	-1432.67	C06251	cpd03736
cpd03760_c0	Precorrin 6B	C44H49N4O16	-7	KIAIWUYRVXWYAI-VFRONJJUSA-G	CC12CC3-C(CCC(-O)[O-])C(C)(CC(-O)[O-])C(-N3)C-C3NC(C)(C4N-C(CC(-N1)C(CCC(-O)[O-])-C2CC(-O)[O-])C(C)(CCC(-O)[O-])C4CC(-O)[O-])C(C)(CC(-O)O)C3CCC(-O)[O-]		C06319	cpd03760
cpd03761_c0	Precorrin 6A	C44H47N4O16	-7	SOHWQLUTRKYCGZ-YBYDRZSWSA-G	CC12CC3-C(CCC(-O)[O-])C(C)(CC(-O)[O-])C(-N3)C-C3NC(C)(C4-C(CC(-O)[O-])C(C)(CCC(-O)[O-])C(-N4)CC(-N1)C(CCC(-O)[O-])-C2CC(-O)[O-])C(C)(CC(-O)O)C3CCC(-O)[O-]		C06320	cpd03761
cpd03830_c0	ADP-D-glycero-D-manno-heptose	C17H25N5O16P2	-2	KMSFWBYFWSKGGR-FQBROAFUSA-L	Nc1ncnc2c1ncn2C1OC(COP(-O)([O-])OP(-O)([O-])OC2OC(C(O)CO)C(O)C(O)C2O)C(O)C1O	-659.05	C06397	cpd03830
cpd03833_c0	Precorrin 3B	C43H44N4O17	-6	KJHZYYJBHKAUHS-NXWQJPGNSA-H	CC1(CC(-O)O)C2-NC(-Cc3[nH]c(c(CCC(-O)[O-])c3CC(-O)[O-])Cc3[nH]c(c(CC(-O)[O-])c3CCC(-O)[O-])C(C)(O)C34NC(-C2)C(CCC(-O)[O-])C3(C)CC(-O)O4)C1CCC(-O)[O-]		C06406	cpd03833
cpd03834_c0	Precorrin 4	C44H45N4O17	-7	IOBDBIPWYQGVMM-OQIQSJIMSA-G	CC(-O)C12NC(-CC3-NC(-C(CCC(-O)[O-])C3(C)CC(-O)[O-])Cc3[nH]c(c(CCC(-O)[O-])c3CC(-O)[O-])CC3-NC1-C(CC(-O)[O-])C3(C)CCC(-O)[O-])C(CCC(-O)[O-])C2(C)CC(-O)O		C06407	cpd03834
cpd03839_c0	Precorrin 5	C45H47N4O17	-7	OUPXZNRNMLYOGK-YMEZBZPWSA-G	CC(-O)C12NC(-CC3-NC(-C(CCC(-O)[O-])C3(C)CC(-O)[O-])CC3(C)N-C(CC4-NC1-C(CC(-O)[O-])C4(C)CCC(-O)[O-])C(CCC(-O)[O-])-C3CC(-O)[O-])C(CCC(-O)[O-])C2(C)CC(-O)O		C06416	cpd03839
cpd03915_c0	Cob(I)yrinate diamide	C45H59CoN6O12	-2	NKLHEMWEQJCPPF-OKJGWHJPSA-K	CC1-C2N-C(C-C3N-C(C(C)-C4NC(C)(C5N-C1C(C)(CCC(-O)O)C5CC(-O)O)C(C)(CC(-N)[O-])C4CCC(-O)O)C(C)(CC([NH-])-O)C3CCC(-O)[O-])C(C)(C)C2CCC(-O)O.[Co+]		C06505	cpd03915
cpd03916_c0	Adenosyl cobyrinate diamide	C55H71CoN11O15	-1	OCNLJCZKGHKJGF-NQYRMHKHSA-K	CC1-C2N-C(C-C3N-C(C(C)-C4NC(C)(C5N-C1C(C)(CCC(-O)O)C5CC(-O)O)C(C)(CC(-N)[O-])C4CCC(-O)O)C(C)(CC([NH-])-O)C3CCC(-O)[O-])C(C)(C)C2CCC(-O)O.[CH2]C1OC(n2cnc3c(N)ncnc32)C(O)C1O.[Co+2]		C06506	cpd03916
cpd03919_c0	Adenosyl cobinamide phosphate	C58H86CoN16O14P	2	MQCMBMUJJHSGIF-QMUWONGRSA-K	CC1-C2N-C(C-C3N-C(C(C)-C4NC(C)(C5N-C1C(C)(CCC(O)-NCC(C)OP(-O)(O)O)C5CC(-N)O)C(C)(CC(-N)O)C4CCC(-N)[O-])C(C)(CC(-N)O)C3CCC([NH-])-O)C(C)(C)C2CCC(-N)[O-].[CH2]C1OC(n2cnc3c(N)ncnc32)C(O)C1O.[Co+2]		C06509	cpd03919
cpd03920_c0	Adenosylcobinamide-GDP	C68H97CoN21O21P2	1	OQFXEDFRAHLOFK-RRMAJTJESA-K	CC1-C2N-C(C-C3N-C(C(C)-C4NC(C)(C5N-C1C(C)(CCC(O)-NCC(C)OP(-O)(O)OP(-O)(O)OCC1OC([n+]6c[nH]c7c(O)nc(-N)[nH]c76)C(O)C1O)C5CC(-N)[O-])C(C)(CC(-N)O)C4CCC(-N)[O-])C(C)(CC(-N)O)C3CCC(-N)[O-])C(C)(C)C2CCC(-N)[O-].[CH2]C1OC(n2cnc3c(N)ncnc32)C(O)C1O.[Co+5]		C06510	cpd03920
cpd04073_c0	Vanillate	C8H7O4	-1	WKOLLVMJNQIZCI-UHFFFAOYSA-M	COc1cc(C(-O)O)ccc1[O-]	-117.36	C06672	cpd04073
cpd04103_c0	3-Hydroxypimelyl-CoA	C28H42N7O20P3S	-4	VGEBXBQECGWCRH-JXUSAFQPSA-I	CC(C)(COP(-O)(O)OP(-O)(O)OCC1OC(n2cnc3c(N)ncnc32)C(O)C1OP(-O)([O-])[O-])C(O)C([O-])-NCCC([O-])-NCCSC(-O)CC(O)CCCC(-O)[O-]	-895.22	C06714	cpd04103
cpd04104_c0	3-Ketopimelyl-CoA	C28H40N7O20P3S	-4	KJXFOFKTZDJLMQ-UYRKPTJQSA-I	CC(C)(COP(-O)(O)OP(-O)(O)OCC1OC(n2cnc3c(N)ncnc32)C(O)C1OP(-O)([O-])[O-])C(O)C([O-])-NCCC([O-])-NCCSC(-O)CC(-O)CCCC(-O)[O-]	-887.2	C06715	cpd04104
cpd04111_c0	6-Carboxyhex-2-enoyl-CoA	C28H40N7O19P3S	-4	JLSPXYVUFSDGNY-RGWPIYMPSA-I	CC(C)(COP(-O)(O)OP(-O)(O)OCC1OC(n2cnc3c(N)ncnc32)C(O)C1OP(-O)([O-])[O-])C(O)C([O-])-NCCC([O-])-NCCSC(-O)C-CCCCC(-O)[O-]	-836.37	C06723	cpd04111
cpd01090_c0	Ethyne	C2H2	0	HSFWRNGVRCDJHI-UHFFFAOYSA-N	C#C	125.08	C01548	cpd01090
cpd03956_c0	Ethylene	C2H4	0	VGGSQFUCUMXWEO-UHFFFAOYSA-N	C-C	17.42	C06547	cpd03956
cpd01599_c0	Glutaconyl-1-CoA	C26H36N7O19P3S	-4	URTLOTISFJPPOU-DEGQQWIJSA-I	CC(C)(COP(-O)(O)OP(-O)(O)OCC1OC(n2cnc3c(N)ncnc32)C(O)C1OP(-O)([O-])[O-])C(O)C([O-])-NCCC([O-])-NCCSC(-O)C-CCC(-O)[O-]	-839.61	C02411	cpd01599
cpd06704_c0	2-Hydroxycyclohexane-1-carboxyl-CoA	C28H43N7O18P3S	-3	OIFANTIHESWSAR-AZKLLKNGSA-J	CC(C)(COP(-O)(O)OP(-O)(O)OCC1OC(n2cnc3c(N)ncnc32)C(O)C1OP(-O)([O-])[O-])C(O)C([O-])-NCCC([O-])-NCCSC(-O)C1CCCCC1O	-801.28	C09812	cpd06704
cpd06705_c0	2-Oxocyclohexane-1-carbonyl-CoA	C28H41N7O18P3S	-3	BGLNPJARTQOCKR-OXXAVVHVSA-J	CC(C)(COP(-O)(O)OP(-O)(O)OCC1OC(n2cnc3c(N)ncnc32)C(O)C1OP(-O)([O-])[O-])C(O)C([O-])-NCCC([O-])-NCCSC(-O)C1CCCCC1-O	-794.72	C09813	cpd06705
cpd06703_c0	Cyclohex-1-ene-1-carboxyl-CoA	C28H41N7O17P3S	-3	YTTZSBMCHSFQSJ-TYHXJLICSA-J	CC(C)(COP(-O)(O)OP(-O)(O)OCC1OC(n2cnc3c(N)ncnc32)C(O)C1OP(-O)([O-])[O-])C(O)C([O-])-NCCC([O-])-NCCSC(-O)C1-CCCCC1	-750.85	C09811	cpd06703
cpd00127_c0	Phenol	C6H6O	0	ISWSIDIOOBJBQZ-UHFFFAOYSA-N	Oc1ccccc1	-9.9	C00146	cpd00127
cpd04918_c0	D-Glycero-D-manno-heptose7-phosphate	C7H13O10P	-2	SDADNVAZGVDAIM-KLJZZCKASA-L	O-P([O-])([O-])OCC(O)C1OC(O)C(O)C(O)C1O	-467.2	C07836	cpd04918
cpd08358_c0	UDP-6-sulfoquinovose	C15H21N2O19P2S	-3	FQANCGQCBCUSMI-JZMIEXBBSA-K	O-c1nc([O-])ccn1C1OC(COP(-O)([O-])OP(-O)([O-])OC2OC(CS(-O)(-O)O)C(O)C(O)C2O)C(O)C1O	-844.803	C11521	cpd08358
cpd17535_c0	Cobalt-factor III	C43H46CoN4O16	0	SYPADIJAMFFFME-CYGMIEPJSA-D	Cc1c2nc(cc3nc(cc4[n-]c(cc5[n-]c1c(CC(-O)[O-])c5CCC(-O)[O-])c(CCC(-O)[O-])c4CC(-O)[O-])C(CCC(-O)[O-])C3(C)CC(-O)[O-])C(CCC(-O)[O-])C2(C)CC(-O)[O-].[Co+4]		C17401	cpd17535
cpd08368_c0	Cobalt-precorrin 2	C42H40CoN4O16	-6	RDAZHPPNZOKNBE-QIISWYHFSA-D	CC1(CC(-O)[O-])c2cc3nc(cc4[n-]c(cc5[n-]c(cc(n2)C1CCC(-O)[O-])c(CC(-O)[O-])c5CCC(-O)[O-])c(CCC(-O)[O-])c4CC(-O)[O-])C(C)(CC(-O)[O-])C3CCC(-O)[O-].[Co+4]		C11538	cpd08368
cpd08369_c0	Cobalt-precorrin 3	C43H41CoN4O16	-7	AXMGUHGNWRKQHH-LPFAUARPSA-E	CC1-C2N-C(C-C3N-C(C-C4[N-]C(-C(CCC(-O)[O-])C4CC(-O)[O-])Cc4[n-]c1c(CC(-O)[O-])c4CCC(-O)[O-])C(CCC(-O)[O-])C3(C)CC(-O)[O-])C(CCC(-O)[O-])C2(C)CC(-O)[O-].[Co+4]		C11539	cpd08369
cpd08370_c0	Cobalt-precorrin 4	C44H44CoN4O16	-6	QYZXELMKMXMGDC-CDNVWSQKSA-F	CC1OC(-O)CC2(C)C(CCC(-O)[O-])C3-CC4-NC(-C(CCC(-O)[O-])C4(C)CC(-O)[O-])Cc4[n-]c(c(CCC(-O)[O-])c4CC(-O)[O-])CC4-NC(-C(CC(-O)[O-])C4(C)CCC(-O)[O-])C12[N-]3.[Co+4]		C11540	cpd08370
cpd08372_c0	Cobalt-precorrin 6	C44H46CoN4O16	-6	IQYFUBWUDURPDJ-IICGDJHVSA-E	CC12CC3-C(CCC(-O)[O-])C(C)(CC(-O)[O-])C(-N3)C-C3[N-]C(C)(C4-C(CC(-O)[O-])C(C)(CCC(-O)[O-])C(-N4)CC(-N1)C(CCC(-O)[O-])-C2CC(-O)[O-])C(C)(CC(-O)[O-])C3CCC(-O)[O-].[Co+4]		C11542	cpd08372
cpd08373_c0	Cobalt-precorrin 6B	C44H48CoN4O16	-6	BEIPXGVDFXIUDR-KKDNDJEHSA-D	CC12CC3-C(CCC(-O)[O-])C(C)(CC(-O)[O-])C(-N3)C-C3[N-]C(C)(C4N-C(C-C([N-]1)C(CCC(-O)[O-])-C2CC(-O)[O-])C(C)(CCC(-O)[O-])C4CC(-O)[O-])C(C)(CC(-O)[O-])C3CCC(-O)[O-].[Co+4]		C11543	cpd08373
cpd08629_c0	13(1)-Hydroxy-Mg-protoporphyrin IX 13-monomethyl ester	C35H33N4O5Mg	0	MVCDIAGKFJFPBB-JXBSUKTBSA-L	C-Cc1c(C)c2cc3nc(cc4nc(cc5[nH]c(cc1[n-]2)c(C)c5C-C)c(C)c4C(O)CC(-O)OC)c(CCC(-O)[O-])c3C.[Mg+2]		C11829	cpd08629
cpd08630_c0	13(1)-Oxo-Mg-protoporphyrin IX 13-monomethyl ester	C35H31N4O5Mg	0	IOQIILLGNAOXJE-JXBSUKTBSA-K	C-Cc1c(C)c2cc3[n-]c(cc4nc(cc5nc(cc1[n-]2)c(C)c5C(-O)CC(-O)OC)c(CCC(-O)[O-])c4C)c(C)c3C-C.[Mg+2]		C11830	cpd08630
cpd08631_c0	Divinylprotochlorophyllide	C35H28N4O5Mg	-1	JUNIUPXPPBQKSQ-UAVVDGTISA-K	C-Cc1c(C)c2cc3nc(c(CCC(-O)[O-])c3C)c3c4c(c(C)c(cc5[n-]c(cc1n2)c(C)c5C-C)-n-4)c([O-])[c-]3C(-O)OC.[Mg+2]		C11831	cpd08631
cpd03214_c0	Phytyl diphosphate	C20H40O7P2	-2	ITPLBNCCPZSWEU-PYDDKJGSSA-L	CC(-CCOP(-O)(O)OP(-O)([O-])[O-])CCCC(C)CCCC(C)CCCC(C)C	-420.31	C05427	cpd03214
cpd03148_c0	Chlorophyll a	C55H72MgN4O5	0	VSRAJQZEEBBURZ-ONWAGYJKSA-M	C-Cc1c(C)c2cc3nc(c4c5c(c(C)c(cc6[n-]c(cc1n2)c(C)c6CC)-n-5)c([O-])[c-]4C(-O)OC)C(CCC(-O)OCC-C(C)CCCC(C)CCCC(C)CCCC(C)C)C3C.[Mg+2]		C05306	cpd03148
cpd02547_c0	(R)-1-Aminopropan-2-yl phosphate	C3H9NO4P	-1	YBOLZUJJGUZUDC-GSVOUGTGSA-M	CC(CN)OP(-O)([O-])O	-257.2	C04122	cpd02547
cpd02095_c0	L-2,4-Diaminobutyrate	C4H11N2O2	1	OGNSCSPNOLGXSM-VKHMYHEASA-O	NC(CC[NH3+])C(-O)O	-87.28	C03283	cpd02095
cpd00204_c0	CO	CHO	1	UGFAIRIUMAVXCW-UHFFFAOYSA-N	[C-]#[O+]	-28.6568	C00237	cpd00204
cpd11255_c0	1,2-dihydroxy-3-keto-5-methylthiopentene	C6H10O3S	0	CILXJJLQPTUUSS-XQRVVYSFSA-N	CSCCC(-O)C(O)-CO	-76.09	C15606	cpd11255
cpd00869_c0	4-methylthio 2-oxobutyrate	C5H7O3S	-1	SXFSQZDSUWACKX-UHFFFAOYSA-M	CSCCC(-O)C(-O)[O-]	-100.68	C01180	cpd00869
cpd11313_c0	hemeO	C49H56FeN4O5	-2	FISPASSVCDRERW-KVGORYHISA-J	C-Cc1c(C)c2cc3[n-]c(cc4[n-]c(cc5nc(cc1n2)c(C)c5CCC(-O)[O-])c(CCC(-O)[O-])c4C)c(C)c3C(O)CCC-C(C)CCC-C(C)CCC-C(C)C.[Fe+2]		C15672	cpd11313
cpd14601_c0	Rhodopin	C40H58O	0	CNYVJTJLUKKCGM-RGGGOQHISA-N	CC(C)-CCCC(C)-CC-CC(C)-CC-CC(C)-CC-CC-C(C)C-CC-C(C)C-CC-C(C)CCCC(C)(C)O	216.52	C15870	cpd14601
cpd14605_c0	3,4-Dehydrorhodopin	C40H56O	0	YNXUITAACINYQG-VWQKURAKSA-N	CC(C)-CCCC(C)-CC-CC(C)-CC-CC(C)-CC-CC-C(C)C-CC-C(C)C-CC-C(C)C-CCC(C)(C)O	234.06	C15874	cpd14605
cpd14608_c0	Anhydrorhodovibrin	C41H58O	0	OCDSWQXGIQUZCF-AGVJHCIFSA-N	COC(C)(C)CC-CC(C)-CC-CC(C)-CC-CC(C)-CC-CC-C(C)C-CC-C(C)C-CC-C(C)CCC-C(C)C	248.71	C15877	cpd14608
cpd14609_c0	Rhodovibrin	C41H60O2	0	CGEVWQFVGBQXOA-WQMGISBJSA-N	COC(C)(C)CC-CC(C)-CC-CC(C)-CC-CC(C)-CC-CC-C(C)C-CC-C(C)C-CC-C(C)CCCC(C)(C)O	187.45	C15878	cpd14609
cpd14610_c0	Hydroxyspirilloxanthin	C41H58O2	0	SSZVJOJPPUPCBF-JARCNSDHSA-N	COC(C)(C)CC-CC(C)-CC-CC(C)-CC-CC(C)-CC-CC-C(C)C-CC-C(C)C-CC-C(C)C-CCC(C)(C)O	204.99	C15879	cpd14610
cpd14612_c0	Spirilloxanthin	C42H60O2	0	VAZQBTJCYODOSV-HZUCFJANSA-N	COC(C)(C)CC-CC(C)-CC-CC(C)-CC-CC(C)-CC-CC-C(C)C-CC-C(C)C-CC-C(C)C-CCC(C)(C)OC	219.64	C15881	cpd14612
cpd14617_c0	3,4-Dihydroanhydrorhodovibrin	C41H60O	0	DNWNJIQHOASZFU-VDCOAXMOSA-N	COC(C)(C)CCCC(C)-CC-CC(C)-CC-CC(C)-CC-CC-C(C)C-CC-C(C)C-CC-C(C)CCC-C(C)C	231.17	C15886	cpd14617
cpd14618_c0	3',4'-Dihydrorhodovibrin	C41H62O2	0	HZZSQEYTDMZTNV-LPPVHDQUSA-N	COC(C)(C)CCCC(C)-CC-CC(C)-CC-CC(C)-CC-CC-C(C)C-CC-C(C)C-CC-C(C)CCCC(C)(C)O	169.91	C15887	cpd14618
cpd14619_c0	3,4,3',4'-Tetrahydrospirilloxanthin	C42H64O2	0	LCTIOHZQWXQPIB-VYCPWLLESA-N	COC(C)(C)CCCC(C)-CC-CC(C)-CC-CC(C)-CC-CC-C(C)C-CC-C(C)C-CC-C(C)CCCC(C)(C)OC	184.56	C15888	cpd14619
cpd14623_c0	Chloroxanthin	C40H60O	0	IWZRTQIXVDXLNL-PZKADDIDSA-N	CC(C)-CCCC(C)-CCCC(C)-CC-CC(C)-CC-CC-C(C)C-CC-C(C)C-CC-C(C)CCCC(C)(C)O	203.8	C15892	cpd14623
cpd14626_c0	Methoxyneurosporene	C41H62O	0	IUUXWKRRZDDNQG-JLKFYMEISA-N	COC(C)(C)CCCC(C)-CC-CC(C)-CC-CC(C)-CC-CC-C(C)C-CC-C(C)CCC-C(C)CCC-C(C)C	218.45	C15895	cpd14626
cpd14628_c0	Demethylspheroidene	C40H58O	0	IKOGZSUEGBDVQU-XZXJNJSQSA-N	CC(C)-CCCC(C)-CCCC(C)-CC-CC(C)-CC-CC-C(C)C-CC-C(C)C-CC-C(C)C-CCC(C)(C)O	221.34	C15898	cpd14628
cpd14630_c0	Spheroidene	C41H60O	0	FJOCMTHZSURUFA-AXYGSFPTSA-N	COC(C)(C)CC-CC(C)-CC-CC(C)-CC-CC(C)-CC-CC-C(C)C-CC-C(C)CCC-C(C)CCC-C(C)C	235.99	C15900	cpd14630
cpd14632_c0	Hydroxyspheroidene	C41H62O2	0	WDAPIYNTPVDKQD-NMLMZKLPSA-N	COC(C)(C)CC-CC(C)-CC-CC(C)-CC-CC(C)-CC-CC-C(C)C-CC-C(C)CCC-C(C)CC[CH]C(C)(C)O		C15902	cpd14632
cpd14938_c0	3-Oxostearoyl-[acp]	C18H33O2RS	0				C16219	cpd14938
cpd14939_c0	3-Hydroxystearoyl-[acp]	C18H35O2RS	0				C16220	cpd14939
cpd14940_c0	(2E)-Octadecenoyl-[acp]	C29H54N2O8PRS	-2				C16221	cpd14940
cpd12458_c0	Stearoyl-[acyl-carrier protein]	C29H56N2O8PRS	-2				C04088	cpd12458
cpd14986_c0	Rhodopinal	C40H56O2	0	GOJQFVQXKNNAAY-XQHLYSSHSA-N	CC(C)-CCCC(C)-CC-CC(C)-CC-CC(C)-CC-CC-C(C-O)C-CC-C(C)C-CC-C(C)CCCC(C)(C)O	188.22	C16270	cpd14986
cpd14987_c0	Rhodopinal glucoside	C46H66O7	0	KMCAYUSNEOYNIP-GFHGTIOLSA-N	CC(C)-CCCC(C)-CC-CC(C)-CC-CC(C)-CC-CC-C(C-O)C-CC-C(C)C-CC-C(C)CCCC(C)(C)OC1OC(CO)C(O)C(O)C1O	29.74	C16271	cpd14987
cpd19006_c0	alpha-D-Glucose 6-phosphate	C6H11O9P	-2	NBSCHQHZLSJFNQ-DVKNGEFBSA-L	O-P([O-])([O-])OCC1OC(O)C(O)C(O)C1O	-430.78		cpd19006
cpd19030_c0	(R)-2,3-Dihydroxy-3-methylbutanoate	C5H9O4	-1	JTEYKUFKXGDTEU-VKHMYHEASA-M	CC(C)(O)C(O)C(-O)[O-]	-161.2		cpd19030
cpd19423_c0	3-Hydroxyethylbacteriochlorophyllide a	C35H36MgN4O6	-2	SKJGCVZHIGFNAI-DUNCFGBJSA-L	CCC1c2cc3nc4c(c3C)c(-O)[c-](C(-O)OC)c4c3[nH]c(cc4[n-]c(cc(n2)C1C)c(C(C)O)c4C)C(C)C3CCC(-O)[O-].[Mg+2]		C18153	cpd19423
cpd19425_c0	Bacteriochlorophyllide a	C35H34MgN4O6	-2	JFXNCOJBSRTSND-NKYYODHNSA-L	CCC1c2cc3nc4c(c(-O)[c-](C(-O)OC)c-4c4[n-]c(cc5c(C)c(-C(C)[O-])c(cc(n2)C1C)-n-5)C(C)C4CCC(-O)O)-C3C.[Mg+2]		C18155	cpd19425
cpd21134_c0	1,1'-Dihydroxy-1,1',2,2'-tetrahydrolycopene	C40H60O2	0	FOHPEEJTFCJHNI-FIKDCGPASA-N	CC(C-CC-C(C)C-CC-C(C)CCCC(C)(C)O)-CC-CC-C(C)C-CC-C(C)C-CC-C(C)CCCC(C)(C)O	155.26	C19894	cpd21134
cpd19035_c0	beta-D-Fructose 6-phosphate	C6H11O9P	-2	BGWGXPAPYGQALX-ARQDHWQXSA-L	O-P([O-])([O-])OCC1OC(O)(CO)C(O)C1O	-431.67		cpd19035
cpd19047_c0	(S)-2-Acetolactate	C5H7O4	-1	NMDWGEGFJUBKLB-YFKPBYRVSA-M	CC(-O)C(C)(O)C(-O)[O-]	-153.18		cpd19047
cpd19042_c0	L-erythro-4-Hydroxyglutamate	C5H8NO5	-1	HBDWQSHEVMSFGY-STHAYSLISA-M	NC(CC(O)C(-O)O)C(-O)[O-]	-202.17		cpd19042
cpd19172_c0	Enzyme N6-(dihydrolipoyl)lysine	C8H16NORS2	0					cpd19172
cpd11451_c0	mql7	C46H66O2	0	PTWSIIUEOFZCHW-NTCAYCPXSA-N	CC(C)-CCCC(C)-CCC1-C(C)C(-O)c2ccccc2C1-O	37.52	C00828	cpd11451
cpd19044_c0	(S)-Methylmalonate semialdehyde	C4H5O3	-1	VOKUMXABRRXHAR-VKHMYHEASA-M	CC(C-O)C(-O)[O-]	-112.07		cpd19044
cpd19162_c0	(S)-5-Oxo-2,5-dihydrofuran-2-acetate	C6H5O4	-1	HPEKPJGPWNSAAV-SCSAIBSYSA-N	O-C(O)CC1C-CC(-O)O1			cpd19162
cpd19426_c0	Bacteriochlorophyllide b	C35H32MgN4O6	-2	QIAAJZDCBBMZFG-KQMWUKJGSA-L	CC-C1c2cc3nc4c(c(-O)[c-](C(-O)OC)c-4c4[n-]c(cc5c(C)c(-C(C)[O-])c(cc(n2)C1C)-n-5)C(C)C4CCC(-O)O)-C3C.[Mg+2]		C18156	cpd19426
cpd19019_c0	L-Cystathionine	C7H14N2O4S	0	ILRYLPWNYFXEMH-WHFBIAKZSA-N	NC(CCSCC(N)C(-O)O)C(-O)O	-154.91		cpd19019
cpd19041_c0	D-4-Hydroxy-2-oxoglutarate	C5H4O6	-2	WXSKVKPSMAHCSG-UWTATZPHSA-N	O-C(O)C(-O)CC(O)C(-O)O			cpd19041
cpd12783_c0	Menaquinol	C21H26O2	0	CZHYZLLLSCZMRL-NTCAYCPXSA-N	CC(C)-CCCC(C)-CCc1c(C)c(O)c2ccccc2c1O	11.731	C05819	cpd12783
cpd19171_c0	Enzyme N6-(lipoyl)lysine	C8H14NORS2	0					cpd19171
cpd08108_c0	Bacterio-chlorophyll b	C55H71MgN4O6	0	RHZLRRXXEIWWRJ-HIGGSNCJSA-N	CC-C1c2cc3nc4c(c(-O)[c-](C(-O)OC)c-4c4[n-]c(cc5c(C)c(-C(C)O)c(cc([nH+]2)C1C)-n-5)C(C)C4CCC(-O)OCC-C(C)CCCC(C)CCCC(C)CCCC(C)C)-C3C.[Mg+2]		C11243	cpd08108
cpd08107_c0	Bacterio-chlorophyll a	C55H73MgN4O6	0	QOSUYSWYVJFCJO-VMLNTYRVSA-N	CCC1c2cc3nc4c(c(-O)[c-](C(-O)OC)c-4c4[n-]c(cc5c(C)c(-C(C)O)c(cc([nH+]2)C1C)-n-5)C(C)C4CCC(-O)OCC-C(C)CCCC(C)CCCC(C)CCCC(C)C)-C3C.[Mg+2]		C11242	cpd08107
cpd11632_c0	hn	null	0				C00205	cpd11632
cpd01414_c0	Tetrathionate	O6S4	-2	HPQYKCJIWQFJMS-UHFFFAOYSA-L	O-S(-O)([O-])SSS(-O)(-O)[O-]	-241.815	C02084	cpd01414
cpd01414_e0	Tetrathionate	O6S4	-2	HPQYKCJIWQFJMS-UHFFFAOYSA-L	O-S(-O)([O-])SSS(-O)(-O)[O-]	-241.815	C02084	cpd01414
cpd15477_c0	glucosyl-glucosyl-galactosyl-glucosyl-inner core oligosaccharide lipid A_c0	C169H291N2O94P4	-11	DJHBKVISRABJNG-HEIPHTFDSA-C	CCCCCCCCCCCCCC(-O)OC(CCCCCCCCCCC)CC(-O)OC1C(N-C([O-])CC(CCCCCCCCCCC)OC(-O)CCCCCCCCCCC)C(OCC2OC(OP(-O)(O)O)C(N-C([O-])CC(O)CCCCCCCCCCC)C(OC(-O)CC(O)CCCCCCCCCCC)C2O)OC(COC2(C(-O)[O-])CC(OC3(C(-O)[O-])CC(OC4(C(-O)[O-])CC(O)C(O)C(C(O)CO)O4)C(OC4OC(C)C(O)C(O)C4O)C(C(O)CO)O3)C(OC3OC(C(O)CO)C(OP(-O)([O-])[O-])C(OC4OC(C(O)COC5OC(C(O)CO)C(O)C(O)C5O)C(OP(-O)([O-])[O-])C(OC5OC(COC6OC(CO)C(O)C(O)C6O)C(O)C(OC…	-3452.38		cpd15477
cpd11536_c0	11-methyl-dodecanoyl-ACP_c0	C24H45N2O8PRS	-1					cpd11536
cpd11537_c0	13-methyl-3-oxo-tetra-decanoyl-ACP_c0	C26H47N2O9PRS	-1					cpd11537
cpd02113_c0	dTDP-rhamnose_c0	C16H24N2O15P2	-2	ZOSQFDVXNQFKBY-CGAXJHMRSA-L	Cc1cn(C2CC(O)C(COP(-O)([O-])OP(-O)(O)OC3OC(C)C(O)C(O)C3O)O2)c(-O)nc1[O-]	-686.89	C03319	cpd02113
cpd11539_c0	13-methyl-trans-tetra-dec-2-enoyl-ACP_c0	C26H47N2O8PRS	-1					cpd11539
cpd11511_c0	10-methyl-dodecanoyl-ACP_c0	C24H45N2O8PRS	-1					cpd11511
cpd11512_c0	12-methyl-3-oxo-tetra-decanoyl-ACP_c0	C26H47N2O9PRS	-1					cpd11512
cpd11542_c0	15-methyl-3-hydroxy-hexa-decanoyl-ACP_c0	C28H53N2O9PRS	-1					cpd11542
cpd11543_c0	15-methyl-trans-hexa-dec-2-enoyl-ACP_c0	C28H51N2O8PRS	-1					cpd11543
cpd11503_c0	6-methyl-octanoyl-ACP_c0	C20H37N2O8PRS	-1					cpd11503
cpd11504_c0	8-methyl-3-oxo-decanoyl-ACP_c0	C22H39N2O9PRS	-1					cpd11504
cpd02775_c0	4-Amino-5-phosphomethyl-2-methylpyrimidine_c0	C6H8N3O4P	-2	PKYFHKIYHBRTPI-UHFFFAOYSA-L	Cc1ncc(COP(-O)([O-])[O-])c(-N)[nH]1	-204.04	C04556	cpd02775
cpd02894_c0	4-Amino-2-methyl-5-diphosphomethylpyrimidine_c0	C6H9N3O7P2	-2	AGQJQCFEPUVXNK-UHFFFAOYSA-L	Cc1ncc(COP(-O)(O)OP(-O)([O-])[O-])c(-N)[nH]1	-412.04	C04752	cpd02894
cpd11499_c0	4-methyl-hexanoyl-ACP_c0	C18H33N2O8PRS	-1					cpd11499
cpd11500_c0	6-methyl-3-oxo-octanoyl-ACP_c0	C20H35N2O9PRS	-1					cpd11500
cpd11496_c0	4-methyl-3-oxo-hexanoyl-ACP_c0	C18H31N2O9PRS	-1					cpd11496
cpd11514_c0	12-methyl-trans-tetra-dec-2-enoyl-ACP_c0	C26H47N2O8PRS	-1					cpd11514
cpd00658_c0	Isochorismate_c0	C10H8O6	-2	NTGWPRCCOQCMGE-YUMQZZPRSA-L	C-C(OC1C-CC-C(C(-O)[O-])C1O)C(-O)[O-]	-169.49	C00885	cpd00658
cpd03451_c0	SHCHC_c0	C11H10O6	-2	QJYRAJSESKVEAE-PSASIEDQSA-L	O-C([O-])CCC(-O)C1-CC-CC(O)C1C(-O)[O-]	-192.47	C05817	cpd03451
cpd01772_c0	Succinylbenzoate_c0	C11H8O5	-2	YIVWQNVQRXFZJB-UHFFFAOYSA-L	O-C([O-])CCC(-O)c1ccccc1C(-O)[O-]	-160.84	C02730	cpd01772
cpd00906_c0	all-trans-Hexaprenyl diphosphate_c0	C30H50O7P2	-2	NGFSMHKFTZROKJ-MMSZMYIBSA-L	CC(C)-CCCC(C)-CCCC(C)-CCCC(C)-CCCC(C)-CCCC(C)-CCOP(-O)(O)OP(-O)([O-])[O-]	-298.73	C01230	cpd00906
cpd15489_c0	inner core oligosaccharide lipid A_c0	C145H255N2O74P4	-7			-2818.46		cpd15489
cpd15479_c0	glucosyl-inner core oligosaccharide lipid A_c0	C151H261N2O79P4	-11	JIYBFSMTJJSDHN-XHEUBBKESA-C	CCCCCCCCCCCCCC(-O)OC(CCCCCCCCCCC)CC(-O)OC1C(N-C([O-])CC(CCCCCCCCCCC)OC(-O)CCCCCCCCCCC)C(OCC2OC(OP(-O)(O)O)C(N-C([O-])CC(O)CCCCCCCCCCC)C(OC(-O)CC(O)CCCCCCCCCCC)C2O)OC(COC2(C(-O)[O-])CC(OC3(C(-O)[O-])CC(OC4(C(-O)[O-])CC(O)C(O)C(C(O)CO)O4)C(OC4OC(C)C(O)C(O)C4O)C(C(O)CO)O3)C(OC3OC(C(O)CO)C(OP(-O)([O-])[O-])C(OC4OC(C(O)COC5OC(C(O)CO)C(O)C(O)C5O)C(OP(-O)([O-])[O-])C(OC5OC(CO)C(O)C(O)C5O)C4O)C3O)C(C(O)C…	-2976.94		cpd15479
cpd11505_c0	8-methyl-3-hydroxy-decanoyl-ACP_c0	C22H41N2O9PRS	-1					cpd11505
cpd11506_c0	8-methyl-trans-dec-2-enoyl-ACP_c0	C22H39N2O8PRS	-1					cpd11506
cpd11521_c0	5-methyl-3-oxo-hexanoyl-ACP_c0	C18H31N2O9PRS	-1					cpd11521
cpd11522_c0	5-methyl-3-hydroxy-hexanoyl-ACP_c0	C18H33N2O9PRS	-1					cpd11522
cpd15484_c0	heptosyl-heptosyl-kdo2-lipidA_c0	C124H223N2O51P2	-5	HHPCMWTVGVTYIC-JOVNRQDYSA-H	CCCCCCCCCCCCCC(-O)OC(CCCCCCCCCCC)CC(-O)OC1C(N-C([O-])CC(CCCCCCCCCCC)OC(-O)CCCCCCCCCCC)C(OCC2OC(OP(-O)(O)O)C(N-C([O-])CC(O)CCCCCCCCCCC)C(OC(-O)CC(O)CCCCCCCCCCC)C2O)OC(COC2(C(-O)[O-])CC(OC3(C(-O)[O-])CC(O)C(O)C(C(O)CO)O3)C(OC3OC(C(O)CO)C(O)C(OC4OC(C(O)CO)C(O)C(O)C4O)C3O)C(C(O)CO)O2)C1OP(-O)([O-])[O-]	-1840.48		cpd15484
cpd15549_c0	phospho-heptosyl-heptosyl-kdo2-lipidA_c0	C124H219N2O54P3	-8	XNYUHCDJIRFEJF-LIOVHSHWSA-F	CCCCCCCCCCCCCC(-O)OC(CCCCCCCCCCC)CC(-O)OC1C(N-C([O-])CC(CCCCCCCCCCC)OC(-O)CCCCCCCCCCC)C(OCC2OC(OP(-O)(O)O)C(N-C([O-])CC(O)CCCCCCCCCCC)C(OC(-O)CC(O)CCCCCCCCCCC)C2O)OC(COC2(C(-O)[O-])CC(OC3(C(-O)[O-])CC(O)C(O)C(C(O)CO)O3)C(OC3OC(C(O)CO)C(O)C(OC4OC(C(O)CO)C(OP(-O)([O-])[O-])C(O)C4O)C3O)C(C(O)CO)O2)C1OP(-O)([O-])[O-]	-2052.98		cpd15549
cpd15469_c0	galactosyl-glucosyl-inner core oligosaccharide lipid A_c0	C157H271N2O84P4	-11	XCYFJKYUDKZCQY-RQZVRRRJSA-C	CCCCCCCCCCCCCC(-O)OC(CCCCCCCCCCC)CC(-O)OC1C(N-C([O-])CC(CCCCCCCCCCC)OC(-O)CCCCCCCCCCC)C(OCC2OC(OP(-O)(O)O)C(N-C([O-])CC(O)CCCCCCCCCCC)C(OC(-O)CC(O)CCCCCCCCCCC)C2O)OC(COC2(C(-O)[O-])CC(OC3(C(-O)[O-])CC(OC4(C(-O)[O-])CC(O)C(O)C(C(O)CO)O4)C(OC4OC(C)C(O)C(O)C4O)C(C(O)CO)O3)C(OC3OC(C(O)CO)C(OP(-O)([O-])[O-])C(OC4OC(C(O)COC5OC(C(O)CO)C(O)C(O)C5O)C(OP(-O)([O-])[O-])C(OC5OC(COC6OC(CO)C(O)C(O)C6O)C(O)C(O)…	-3135.42		cpd15469
cpd00034_e0	Zn2+_e0	Zn	2	PTFCDOFLOPIGGS-UHFFFAOYSA-N	[Zn+2]		C00038	cpd00034
cpd11529_c0	9-methyl-3-oxo-decanoyl-ACP_c0	C22H39N2O9PRS	-1					cpd11529
cpd11530_c0	9-methyl-3-hydroxy-decanoyl-ACP_c0	C22H41N2O9PRS	-1					cpd11530
cpd15492_c0	kdo-phospho-heptosyl-phospho-heptosyl-heptosyl-kdo2-lipidA_c0	C139H241N2O70P4	-11	HKWVBDGTKAFRJF-UHFFFAOYSA-C	CCCCCCCCCCCCCC(-O)OC(CCCCCCCCCCC)CC(-O)OC1C(N-C([O-])CC(CCCCCCCCCCC)OC(-O)CCCCCCCCCCC)C(OCC2OC(OP(-O)(O)O)C(N-C([O-])CC(O)CCCCCCCCCCC)C(OC(-O)CC(O)CCCCCCCCCCC)C2O)OC(COC2(C(-O)[O-])CC(OC3(C(-O)[O-])CC(OC4(C(-O)[O-])CC(O)C(O)C(C(O)CO)O4)C(O)C(C(O)CO)O3)C(OC3OC(C(O)CO)C(OP(-O)([O-])[O-])C(OC4OC(C(O)COC5OC(C(O)CO)C(O)C(O)C5O)C(OP(-O)([O-])[O-])C(O)C4O)C3O)C(C(O)CO)O2)C1OP(-O)([O-])[O-]	-2696.21		cpd15492
cpd03449_c0	2-Octaprenyl-3-methyl-5-hydroxy-6-methoxy-1,4-benzoquinone_c0	C48H72O4	0	JCTZZCUQMAEFJG-WDXILIIOSA-N	COC1-C(O)C(-O)C(C)-C(CC-C(C)CCC-C(C)CCC-C(C)CCC-C(C)CCC-C(C)CCC-C(C)CCC-C(C)CCC-C(C)C)C1-O	127.85	C05815	cpd03449
cpd11523_c0	5-methyl-trans-hex-2-enoyl-ACP_c0	C18H31N2O8PRS	-1					cpd11523
cpd15475_c0	glucosyl-galactosyl-glucosyl-inner core oligosaccharide lipid A_c0	C163H281N2O89P4	-11	WLEFLXRCTUWFSD-CCRRCLIHSA-C	CCCCCCCCCCCCCC(-O)OC(CCCCCCCCCCC)CC(-O)OC1C(N-C([O-])CC(CCCCCCCCCCC)OC(-O)CCCCCCCCCCC)C(OCC2OC(OP(-O)(O)O)C(N-C([O-])CC(O)CCCCCCCCCCC)C(OC(-O)CC(O)CCCCCCCCCCC)C2O)OC(COC2(C(-O)[O-])CC(OC3(C(-O)[O-])CC(OC4(C(-O)[O-])CC(O)C(O)C(C(O)CO)O4)C(OC4OC(C)C(O)C(O)C4O)C(C(O)CO)O3)C(OC3OC(C(O)CO)C(OP(-O)([O-])[O-])C(OC4OC(C(O)COC5OC(C(O)CO)C(O)C(O)C5O)C(OP(-O)([O-])[O-])C(OC5OC(COC6OC(CO)C(O)C(O)C6O)C(O)C(OC…	-3293.9		cpd15475
cpd11541_c0	15-methyl-3-oxo-hexa-decanoyl-ACP_c0	C28H51N2O9PRS	-1					cpd11541
cpd15488_c0	heptosyl-phospho-heptosyl-heptosyl-kdo2-lipidA_c0	C131H231N2O60P3	-8	OCKKDDJUVZAABC-XSAOWLIJSA-F	CCCCCCCCCCCCCC(-O)OC(CCCCCCCCCCC)CC(-O)OC1C(N-C([O-])CC(CCCCCCCCCCC)OC(-O)CCCCCCCCCCC)C(OCC2OC(OP(-O)(O)O)C(N-C([O-])CC(O)CCCCCCCCCCC)C(OC(-O)CC(O)CCCCCCCCCCC)C2O)OC(COC2(C(-O)[O-])CC(OC3(C(-O)[O-])CC(O)C(O)C(C(O)CO)O3)C(OC3OC(C(O)CO)C(O)C(OC4OC(C(O)COC5OC(C(O)CO)C(O)C(O)C5O)C(OP(-O)([O-])[O-])C(O)C4O)C3O)C(C(O)CO)O2)C1OP(-O)([O-])[O-]	-2247.88		cpd15488
cpd15550_c0	phospho-heptosyl-phospho-heptosyl-heptosyl-kdo2-lipidA_c0	C131H230N2O63P4	-10	MVYTXVAKEAWEGM-WMKPBWIYSA-D	CCCCCCCCCCCCCC(-O)OC(CCCCCCCCCCC)CC(-O)OC1C(N-C([O-])CC(CCCCCCCCCCC)OC(-O)CCCCCCCCCCC)C(OCC2OC(OP(-O)(O)O)C(N-C([O-])CC(O)CCCCCCCCCCC)C(OC(-O)CC(O)CCCCCCCCCCC)C2O)OC(COC2(C(-O)[O-])CC(OC3(C(-O)[O-])CC(O)C(O)C(C(O)CO)O3)C(OC3OC(C(O)CO)C(OP(-O)([O-])[O-])C(OC4OC(C(O)COC5OC(C(O)CO)C(O)C(O)C5O)C(OP(-O)([O-])[O-])C(O)C4O)C3O)C(C(O)CO)O2)C1OP(-O)([O-])[O-]	-2460.38		cpd15550
cpd11525_c0	7-methyl-3-oxo-octanoyl-ACP_c0	C20H35N2O9PRS	-1					cpd11525
cpd11526_c0	7-methyl-3-hydroxy-octanoyl-ACP_c0	C20H37N2O9PRS	-1					cpd11526
cpd00283_c0	Geranyldiphosphate_c0	C10H18O7P2	-2	GVVPGTZRZFNKDS-JXMROGBWSA-L	CC(C)-CCCC(C)-CCOP(-O)(O)OP(-O)([O-])[O-]	-411.09	C00341	cpd00283
cpd11507_c0	8-methyl-decanoyl-ACP_c0	C22H41N2O8PRS	-1					cpd11507
cpd11508_c0	10-methyl-3-oxo-dodecanoyl-ACP_c0	C24H43N2O9PRS	-1					cpd11508
cpd11524_c0	5-methyl-hexanoyl-ACP_c0	C18H33N2O8PRS	-1					cpd11524
cpd11528_c0	7-methyl-octanoyl-ACP_c0	C20H37N2O8PRS	-1					cpd11528
cpd00332_c0	Mevalonic acid_c0	C6H11O4	-1	KJTLQQUUPVSXIM-ZCFIWIBFSA-M	CC(O)(CCO)CC(-O)[O-]	-157.77	C00418	cpd00332
cpd00812_c0	5-phosphomevalonate_c0	C6H10O7P	-3	OKZYCXHTTZZYSK-ZCFIWIBFSA-K	CC(O)(CCOP(-O)([O-])[O-])CC(-O)[O-]	-370.27	C01107	cpd00812
cpd00957_c0	2,5-Diamino-6-(5'-phosphoribosylamino)-4-pyrimidineone_c0	C9H14N5O8P	-2	OCLCLRXKNJCOJD-UMMCILCDSA-L	N-c1nc([O-])c(N)c(NC2OC(COP(-O)([O-])O)C(O)C2O)[nH]1	-338.54	C01304	cpd00957
cpd00931_c0	5-Amino-6--5-phosphoribosylaminouracil_c0	C9H13N4O9P	-2	LZEXYCAGPMYXLX-UMMCILCDSA-L	Nc1c([O-])nc([O-])nc1NC1OC(COP(-O)(O)O)C(O)C1O	-394.67	C01268	cpd00931
cpd11527_c0	7-methyl-trans-oct-2-enoyl-ACP_c0	C20H35N2O8PRS	-1					cpd11527
cpd00063_e0	Ca2+_e0	Ca	2	BHPQYMZQTOCNFJ-UHFFFAOYSA-N	[Ca+2]		C00076	cpd00063
cpd02557_c0	Farnesylfarnesylgeraniol_c0	C40H66O7P2	-2	BZORESSIXXHLNB-DJMILUHSSA-N	CC(C)-CCCC(C)-CCCC(C)-CCCC(C)-CCCC(C)-CCCC(C)-CCCC(C)-CCCC(C)-CCO	177.95	C04146	cpd02557
cpd03443_c0	3-Octaprenyl-4-hydroxybenzoate_c0	C47H69O3	-1	UTIBHEBNILDQKX-LQOKPSQISA-M	CC(C)-CCCC(C)-CCCC(C)-CCCC(C)-CCCC(C)-CCCC(C)-CCCC(C)-CCCC(C)-CCc1cc(C(-O)O)ccc1[O-]	128.94	C05809	cpd03443
cpd11510_c0	10-methyl-trans-dodec-2-enoyl-ACP_c0	C24H43N2O8PRS	-1					cpd11510
cpd02590_c0	all-trans-Heptaprenyl diphosphate_c0	C35H58O7P2	-2	LSJLEXWXRKTZAJ-YUIIPXGZSA-L	CC(C)-CCCC(C)-CCCC(C)-CCCC(C)-CCCC(C)-CCCC(C)-CCCC(C)-CCOP(-O)(O)OP(-O)([O-])[O-]	-270.64	C04216	cpd02590
cpd00149_e0	Co2+_e0	Co	2	XLJKHNWPARRRJB-UHFFFAOYSA-N	[Co+2]		C00175	cpd00149
cpd11516_c0	14-methyl-3-oxo-hexa-decanoyl-ACP_c0	C28H51N2O9PRS	-1					cpd11516
cpd03447_c0	2-Octaprenyl-6-methoxy-1,4-benzoquinone_c0	C47H70O3	0	AFTBILPWMUSGIN-MYCGWMCTSA-N	COC1-CC(-O)C-C(CC-C(C)CCC-C(C)CCC-C(C)CCC-C(C)CCC-C(C)CCC-C(C)CCC-C(C)CCC-C(C)C)C1-O	166.52	C05813	cpd03447
cpd03448_c0	2-Octaprenyl-3-methyl-6-methoxy-1,4-benzoquinone_c0	C48H72O3	0	FLYBTLROCQBHMR-KFSSTAEESA-N	COC1-CC(-O)C(C)-C(CC-C(C)CCC-C(C)CCC-C(C)CCC-C(C)CCC-C(C)CCC-C(C)CCC-C(C)CCC-C(C)C)C1-O	166.11	C05814	cpd03448
cpd11497_c0	4-methyl-3-hydroxy-hexanoyl-ACP_c0	C18H33N2O9PRS	-1					cpd11497
cpd11513_c0	12-methyl-3-hydroxy-tetra-decanoyl-ACP_c0	C26H49N2O9PRS	-1					cpd11513
cpd11534_c0	11-methyl-3-hydroxy-dodecanoyl-ACP_c0	C24H45N2O9PRS	-1					cpd11534
cpd11535_c0	11-methyl-trans-dodec-2-enoyl-ACP_c0	C24H43N2O8PRS	-1					cpd11535
cpd02666_c0	(R)-4'-Phosphopantothenoyl-L-cysteine_c0	C12H20N2O9PS	-3	XQYALQVLCNHCFT-CBAPKCEASA-K	CC(C)(COP(-O)(O)O)C(O)C([O-])-NCCC([O-])-NC(CS)C(-O)[O-]	-427.284	C04352	cpd02666
cpd11538_c0	13-methyl-3-hydroxy-tetra-decanoyl-ACP_c0	C26H49N2O9PRS	-1					cpd11538
cpd03446_c0	2-Octaprenyl-6-methoxyphenol_c0	C47H72O2	0	MARGKPIMNMASKJ-CMAXTTDKSA-N	COc1cccc(CC-C(C)CCC-C(C)CCC-C(C)CCC-C(C)CCC-C(C)CCC-C(C)CCC-C(C)CCC-C(C)C)c1O	186.74	C05812	cpd03446
cpd03444_c0	2-Octaprenylphenol_c0	C46H70O	0	VUNQJPPPTJIREN-CMAXTTDKSA-N	CC(C)-CCCC(C)-CCCC(C)-CCCC(C)-CCCC(C)-CCCC(C)-CCCC(C)-CCCC(C)-CCc1ccccc1O	211.57	C05810	cpd03444
cpd11501_c0	6-methyl-3-hydroxy-octanoyl-ACP_c0	C20H37N2O9PRS	-1					cpd11501
cpd11502_c0	6-methyl-trans-oct-2-enoyl-ACP_c0	C20H35N2O8PRS	-1					cpd11502
cpd11509_c0	10-methyl-3-hydroxy-dodecanoyl-ACP_c0	C24H45N2O9PRS	-1					cpd11509
cpd00029_e0	Acetate_e0	C2H3O2	-1	QTBSBXVTEAMEQO-UHFFFAOYSA-M	CC(-O)[O-]	-88.29	C00033	cpd00029
cpd03445_c0	2-Octaprenyl-6-hydroxyphenol_c0	C46H70O2	0	YNPGYMZVNLIZLD-BQFKTQOQSA-N	CC(C)-CCCC(C)-CCCC(C)-CCCC(C)-CCCC(C)-CCCC(C)-CCCC(C)-CCCC(C)-CCc1cccc(O)c1O	172.09	C05811	cpd03445
cpd02201_c0	4-phosphopantothenate_c0	C9H15NO8P	-3	XHFVGHPGDLDEQO-ZETCQYMHSA-K	CC(C)(COP(-O)([O-])O)C(O)C([O-])-NCCC(-O)[O-]	-401.04	C03492	cpd02201
cpd11531_c0	9-methyl-trans-dec-2-enoyl-ACP_c0	C22H39N2O8PRS	-1					cpd11531
cpd11532_c0	9-methyl-decanoyl-ACP_c0	C22H41N2O8PRS	-1					cpd11532
cpd00205_e0	K+_e0	K	1	NPYPAHLBTDXSSS-UHFFFAOYSA-N	[K+]		C00238	cpd00205
cpd11498_c0	4-methyl-trans-hex-2-enoyl-ACP_c0	C18H31N2O8PRS	-1					cpd11498
cpd00048_e0	Sulfate_e0	O4S	-2	QAOWNCQODCNURD-UHFFFAOYSA-L	O-S(-O)([O-])[O-]	-177.97	C00059	cpd00048
cpd00013_e0	NH3_e0	H4N	1	QGZKDVFQNNGYKY-UHFFFAOYSA-O	[NH4+]	-18.97	C00014	cpd00013
cpd11517_c0	14-methyl-3-hydroxy-hexa-decanoyl-ACP_c0	C28H53N2O9PRS	-1					cpd11517
cpd00009_e0	Phosphate_e0	HO4P	-2	NBIIXXVUZAFLBC-UHFFFAOYSA-L	O-P([O-])([O-])O	-261.974	C00009	cpd00009
cpd00443_e0	ABEE_e0	C7H6NO2	-1	ALYNCZNDIQEVRV-UHFFFAOYSA-M	Nc1ccc(C(-O)[O-])cc1	-48.99	C00568	cpd00443
cpd11533_c0	11-methyl-3-oxo-dodecanoyl-ACP_c0	C24H43N2O9PRS	-1					cpd11533
cpd00030_e0	Mn2+_e0	Mn	2	PWHULOQIROXLJO-UHFFFAOYSA-N	[Mn]		C00034	cpd00030
cpd11518_c0	14-methyl-trans-hexa-dec-2-enoyl-ACP_c0	C28H51N2O8PRS	-1					cpd11518
cpd00268_e0	H2S2O3	HO3S2	-1	DHCDFWKWKRSZHF-UHFFFAOYSA-M	O-S([O-])(O)-S	-122.7	C00320	cpd00268
cpd15359_c0	2-Octaprenyl-6-methoxy-1,4-benzoquinol	C47H72O3	0	CZFRMASEEPTBAQ-MYCGWMCTSA-N	COc1cc(O)cc(CC-C(C)CCC-C(C)CCC-C(C)CCC-C(C)CCC-C(C)CCC-C(C)CCC-C(C)CCC-C(C)C)c1O	147.26		cpd15359
cpd15361_c0	2-Octaprenyl3-methyl-6-methoxy- 1,4-benzoquinol	C48H74O3	0	HDSGDGSLNMIMKU-KFSSTAEESA-N	COc1cc(O)c(C)c(CC-C(C)CCC-C(C)CCC-C(C)CCC-C(C)CCC-C(C)CCC-C(C)CCC-C(C)CCC-C(C)C)c1O	145.63		cpd15361
cpd15360_c0	2-Octaprenyl-3-methyl-5-hydroxy-6-methoxy-1,4-benzoquinol	C48H74O4	0	JCTZZCUQMAEFJG-WDXILIIOSA-N	COC1-C(O)C(-O)C(C)-C(CC-C(C)CCC-C(C)CCC-C(C)CCC-C(C)CCC-C(C)CCC-C(C)CCC-C(C)CCC-C(C)C)C1-O	106.15		cpd15360
cpd00528_e0	N2	N2	0	IJGRMHOSHXDMSA-UHFFFAOYSA-N	N#N	4.4694	C00697	cpd00528
cpd11640_e0	H2	H2	0	UFHFLCQGNIYNRP-UHFFFAOYSA-N	[HH]	4.2065	C00282	cpd11640
cpd21301_c0	2-(1,2-Epoxy-1,2-dihydrophenyl)acetyl-CoA	C29H38N7O18P3S	-4	ZTMHVINYLDVBNO-FOGVYBFTSA-J	CC(C)(COP(-O)(O)OP(-O)(O)OCC1OC(n2cnc3c(N)ncnc32)C(O)C1OP(-O)([O-])[O-])C(O)C([O-])-NCCC([O-])-NCCSC(-O)CC12C-CC-CC1O2	-775.03	C20062	cpd21301
cpd21214_c0	2-Oxepin-2(3H)-ylideneacetyl-CoA	C29H38N7O18P3S	-4	ZQZCWPBSHHYCMM-BETJHJQZSA-J	CC(C)(COP(-O)(O)OP(-O)(O)OCC1OC(n2cnc3c(N)ncnc32)C(O)C1OP(-O)([O-])[O-])C(O)C([O-])-NCCC([O-])-NCCSC(-O)C-C1CC-CC-CO1	-743.23	C19975	cpd21214
cpd21185_c0	3-Oxo-5,6-dehydrosuberyl-CoA semialdehyde	C29H40N7O19P3S	-4	XYGQIZWAZKPGNV-ZVEAYUPDSA-J	CC(C)(COP(-O)(O)OP(-O)(O)OCC1OC(n2cnc3c(N)ncnc32)C(O)C1OP(-O)([O-])[O-])C(O)C([O-])-NCCC([O-])-NCCSC(-O)CC(-O)CC-CCC-O	-810.52	C19946	cpd21185
cpd21184_c0	3-Oxo-5,6-dehydrosuberyl-CoA	C29H39N7O20P3S	-5	IFFFDKYRRUVOFP-KIOIQADTSA-I	CC(C)(COP(-O)(O)OP(-O)(O)OCC1OC(n2cnc3c(N)ncnc32)C(O)C1OP(-O)([O-])[O-])C(O)C([O-])-NCCC([O-])-NCCSC(-O)CC(-O)CC-CCC(-O)[O-]	-863.22	C19945	cpd21184
cpd09843_c0	5-Carboxy-2-pentenoyl-CoA	C27H38N7O19P3S	-4	ZFXICKRXPZTFPB-FZHFFJAKSA-I	CC(C)(COP(-O)(O)OP(-O)(O)OCC1OC(n2cnc3c(N)ncnc32)C(O)C1OP(-O)([O-])[O-])C(O)C([O-])-NCCC([O-])-NCCSC(-O)C-CCCC(-O)[O-]	-837.99	C14144	cpd09843
cpd00780_c0	Fumarylacetoacetate	C8H6O6	-2	GACSIVHAIFQKTC-OWOJBTEDSA-L	O-C([O-])C-CC(-O)CC(-O)CC(-O)[O-]	-197.26	C01061	cpd00780
cpd00197_e0	Protocatechuate	C7H5O4	-1	YQUVCSBJEUQKSH-UHFFFAOYSA-M	O-C(O)c1ccc([O-])c(O)c1	-132.01	C00230	cpd00197
cpd00430_e0	PACT	C8H8O2	0	IPBVNPXQWQGGJP-UHFFFAOYSA-N	CC(-O)Oc1ccccc1	-47.35	C00548	cpd00430
cpd00854_e0	Homoprotocatechuate	C8H7O4	-1	CFFZDZCDUFSOFZ-UHFFFAOYSA-M	O-C(O)Cc1ccc([O-])c(O)c1	-128.84	C01161	cpd00854
cpd00426_e0	Homogentisate	C8H7O4	-1	IGMNYECMUMZDDF-UHFFFAOYSA-M	O-C(O)Cc1cc([O-])ccc1O	-128.84	C00544	cpd00426
cpd00604_e0	4-Coumarate	C9H7O3	-1	NGSWKAQJJWESNS-ZZXKWVIFSA-M	O-C(O)C-Cc1ccc([O-])cc1	-71.75	C00811	cpd00604
cpd00153_e0	Benzoate	C7H5O2	-1	WPYMKLBDIGXBTP-UHFFFAOYSA-M	O-C([O-])c1ccccc1	-53.05	C00180	cpd00153

## Sheet: ModelReactions
reaction ID	direction	compartment	gpr	name	enzyme	deltag	equation	definition	ms id	bigg id	kegg id	kegg pathways	metacyc pathways
rxn02201	>	Cytosol_0	((RPA1840 ) or (RPA0061))	2-amino-4-hydroxy-6-hydroxymethyl-7,8-dihydropteridine-diphosphate:4-aminobenzoate 2-amino-4-hydroxydihydropteridine-6-methenyltransferase_c0		-32.19	(1) cpd00443[c0] + (1) cpd02920[c0] -> (1) cpd00012[c0] + (1) cpd00067[c0] + (1) cpd00683[c0]	(1) ABEE_c0[c0] + (1) 2-Amino-4-hydroxy-6-hydroxymethyl-7-8-dihydropteridinediphosphate_c0[c0] -> (1) PPi_c0[c0] + (1) H+_c0[c0] + (1) Dihydropteroate_c0[c0]	rxn02201	DHPS2	R03067	Folate biosynthesis	ALL-CHORISMATE-PWY|Biosynthesis|Cofactor-Biosynthesis|FOLSYN-PWY|Folate-Biosynthesis|Vitamin-Biosynthesis
rxn00351	>	Cytosol_0	(RPA0322 )	gamma-L-glutamyl-L-cysteine:glycine ligase (ADP-forming)_c0		-6.35	(1) cpd00002[c0] + (1) cpd00033[c0] + (1) cpd00506[c0] -> (1) cpd00008[c0] + (1) cpd00009[c0] + (1) cpd00042[c0] + (1) cpd00067[c0]	(1) ATP_c0[c0] + (1) Glycine_c0[c0] + (1) gamma-Glutamylcysteine_c0[c0] -> (1) ADP_c0[c0] + (1) Phosphate_c0[c0] + (1) GSH_c0[c0] + (1) H+_c0[c0]	rxn00351	GSH2	R00497	Glutathione metabolism	Biosynthesis|Cofactor-Biosynthesis|GLUTATHIONESYN-PWY|Reductants
rxn08180	-	Cytosol_0	(RPA2045)			-14.98	(1) cpd00017[c0] + (1) cpd00074[c0] + (1) cpd01311[c0] <-> (1) cpd00060[c0] + (1) cpd00067[c0] + (1) cpd00104[c0] + (1) cpd03091[c0]	(1) S-Adenosyl-L-methionine_c0[c0] + (1) S_c0[c0] + (1) Dethiobiotin_c0[c0] <-> (1) L-Methionine_c0[c0] + (1) H+_c0[c0] + (1) BIOT_c0[c0] + (1) 5'-Deoxyadenosine_c0[c0]	rxn08180	BTS4
rxn00423	>	Cytosol_0	(RPA1425)	acetyl-CoA:L-serine O-acetyltransferase_c0		-3.61	(1) cpd00022[c0] + (1) cpd00054[c0] -> (1) cpd00010[c0] + (1) cpd00722[c0]	(1) Acetyl-CoA_c0[c0] + (1) L-Serine_c0[c0] -> (1) CoA_c0[c0] + (1) O-Acetyl-L-serine_c0[c0]	rxn00423	SERAT	R00586	Cysteine and methionine metabolism|Sulfur metabolism	Amino-Acid-Biosynthesis|Biosynthesis|CYSTEINE-SYN|CYSTSYN-PWY|Detoxification|IND-AMINO-ACID-SYN|Other-Amino-Acid-Biosynthesis|Other-biosynthesis|SULFATE-CYS-PWY
rxn00364	-	Cytosol_0	(RPA0063)	ATP:CMP phosphotransferase_c0		9.53	(1) cpd00002[c0] + (1) cpd00046[c0] + (1) cpd00067[c0] <-> (1) cpd00008[c0] + (1) cpd00096[c0]	(1) ATP_c0[c0] + (1) CMP_c0[c0] + (1) H+_c0[c0] <-> (1) ADP_c0[c0] + (1) CDP_c0[c0]	rxn00364	CYTK1	R00512	Pyrimidine metabolism	Biosynthesis|Metabolic-Clusters|Nucleotide-Biosynthesis|P1-PWY|PRPP-PWY|PUR-NUC-SYN|PWY0-162|PWY0-163|PYR-NUC-SYN|Purine-Nucleotides-Salvage|Pyrimidine-De-Novo-Biosyn|Pyrimidine-Nucleotide-Salvage
rxn03408	-	Cytosol_0	(RPA3530)	UDP-N-acetyl-D-glucosamine:undecaprenyl-diphospho-N-acetylmuramoyl-L-alanyl-gamma-D-glutamyl-meso-2,6-diaminopimeloyl-D-alanyl-D-alanine 4-beta-N-acetylglucosaminlytransferase_c0		-1.7	(1) cpd00037[c0] + (1) cpd03494[c0] <-> (1) cpd00014[c0] + (1) cpd03495[c0]	(1) UDP-N-acetylglucosamine_c0[c0] + (1) Undecaprenyl-diphospho-N-acetylmuramoyl-L-alanyl-D-glutamyl-meso-2-6-diaminopimeloyl-D-alanyl-D-alanine_c0[c0] <-> (1) UDP_c0[c0] + (1) Undecaprenyl-diphospho-N-acetylmuramoyl--N-acetylglucosamine-L-ala-D-glu-meso-2-6-diaminopimeloyl-D-ala-D-ala_c0[c0]	rxn03408		R05032	Peptidoglycan biosynthesis
rxn05250	-	Cytosol_0	(RPA4443 or RPA2146 or RPA4267 or RPA0464 or RPA1234)			-4.296	(1) cpd00002[c0] + (1) cpd00010[c0] + (1) cpd11440[c0] <-> (1) cpd00012[c0] + (1) cpd00018[c0] + (1) cpd11441[c0]	(1) ATP_c0[c0] + (1) CoA_c0[c0] + (1) fa6_c0[c0] <-> (1) PPi_c0[c0] + (1) AMP_c0[c0] + (1) fa6coa_c0[c0]	rxn05250
rxn00646	>	Cytosol_0	(WP_042440790.1)	L-glutamate:L-cysteine gamma-ligase (ADP-forming)_c0		-6.35	(1) cpd00002[c0] + (1) cpd00023[c0] + (1) cpd00084[c0] -> (1) cpd00008[c0] + (1) cpd00009[c0] + (1) cpd00067[c0] + (1) cpd00506[c0]	(1) ATP_c0[c0] + (1) L-Glutamate_c0[c0] + (1) L-Cysteine_c0[c0] -> (1) ADP_c0[c0] + (1) Phosphate_c0[c0] + (1) H+_c0[c0] + (1) gamma-Glutamylcysteine_c0[c0]	rxn00646	GLUCYS	R00894	Glutathione metabolism	Biosynthesis|Cofactor-Biosynthesis|GLUTATHIONESYN-PWY|Other-biosynthesis|Reductants
rxn14087	-	Cytosol_0	(RPA3921 or RPA3922 or RPA3923 )	acetyl-[acyl-carrier-protein]: malonate S-[acyl-carrier-protein]transferase_c0	2.3.1.187	7.99	(1) cpd00067[c0] + (1) cpd00308[c0] + (1) cpd11494[c0] <-> (1) cpd00029[c0] + (1) cpd11492[c0]	(1) H+_c0[c0] + (1) Malonate_c0[c0] + (1) Acetyl-ACP_c0[c0] <-> (1) Acetate_c0[c0] + (1) Malonyl-acyl-carrierprotein-_c0[c0]	rxn14087		R08944
rxn01673	-	Cytosol_0	(RPA0866 or RPA3056 )	ATP:dCDP phosphotransferase_c0		0	(1) cpd00002[c0] + (1) cpd00533[c0] <-> (1) cpd00008[c0] + (1) cpd00356[c0]	(1) ATP_c0[c0] + (1) dCDP_c0[c0] <-> (1) ADP_c0[c0] + (1) dCTP_c0[c0]	rxn01673	NDPK7	R02326	Pyrimidine metabolism	Biosynthesis|Nucleotide-Biosynthesis|PWY0-166|PYR-NUC-SYN|Pyrimid-Deoxyribonucleot-De-Novo-Biosyn
rxn01452	-	Cytosol_0	(RPA4748)	(S)-3-Hydroxybutanoyl-CoA:NADP+ oxidoreductase_c0		3.76	(1) cpd00006[c0] + (1) cpd00842[c0] <-> (1) cpd00005[c0] + (1) cpd00067[c0] + (1) cpd00279[c0]	(1) NADP_c0[c0] + (1) (S) -3-Hydroxybutyryl-CoA_c0[c0] <-> (1) NADPH_c0[c0] + (1) H+_c0[c0] + (1) Acetoacetyl-CoA_c0[c0]	rxn01452		R01976	Benzoate degradation|Butanoate metabolism
rxn00642	>	Cytosol_0	(RPA3951)	GDP-mannose 4,6-hydro-lyase (GDP-4-dehydro-6-deoxy-D-mannose-forming)_c0	4.2.1.47	-13.9	(1) cpd00083[c0] -> (1) cpd00001[c0] + (1) cpd00900[c0]	(1) GDP-mannose_c0[c0] -> (1) H2O_c0[c0] + (1) GDP-4-dehydro-D-rhamnose_c0[c0]	rxn00642	GDPMD	R00888	Fructose and mannose metabolism|Amino sugar and nucleotide sugar metabolism	Biosynthesis|CARBO-BIOSYNTHESIS|COLANSYN-PWY|Carbohydrates-Biosynthesis|Cell-Structure-Biosynthesis|GDPRHAMSYN-PWY|Lipopolysaccharide-Biosynthesis|O-Antigen-Biosynthesis|Rhamnose-Biosynthesis|SUGAR-NUCLEOTIDES
rxn00973	-	Cytosol_0	RPA0202	citrate hydroxymutase_c0		1.42	(1) cpd00137[c0] <-> (1) cpd00260[c0]	(1) Citrate_c0[c0] <-> (1) Isocitrate_c0[c0]	rxn00973	ACONT	R01324
rxn07671	>	Cytosol_0	(RPA2318 )			-5.76	(1) cpd00001[c0] + (1) cpd09823[c0] -> (1) cpd00010[c0] + (2) cpd00067[c0] + (1) cpd09804[c0]	(1) H2O_c0[c0] + (1) 2-Naphthoyl-CoA_c0[c0] -> (1) CoA_c0[c0] + (2) H+_c0[c0] + (1) 2-Naphthoic acid_c0[c0]	rxn07671		R07881	Naphthalene degradation
rxn02000	-	Cytosol_0	(RPA0118 )	dTDP-4-dehydro-6-deoxy-D-glucose 3,5-epimerase_c0		0	(1) cpd00521[c0] <-> (1) cpd00522[c0]	(1) dTDP-4-oxo-6-deoxy-D-glucose_c0[c0] <-> (1) dTDP-4-oxo-L-rhamnose_c0[c0]	rxn02000	TDPDRE	R06514	Streptomycin biosynthesis|Polyketide sugar unit biosynthesis
rxn03239	-	Cytosol_0	RPA3717 or RPA0818	(S)-3-Hydroxyhexadecanoyl-CoA:NAD+ oxidoreductase_c0		3.76	(1) cpd00003[c0] + (1) cpd03113[c0] <-> (1) cpd00004[c0] + (1) cpd00067[c0] + (1) cpd03114[c0]	(1) NAD_c0[c0] + (1) (S) -3-Hydroxyhexadecanoyl-CoA_c0[c0] <-> (1) NADH_c0[c0] + (1) H+_c0[c0] + (1) 3-Oxopalmitoyl-CoA_c0[c0]	rxn03239	HACD7	R04737	Fatty acid elongation|Fatty acid degradation
rxn05063	>	Cytosol_0	(RPA2115 )	carbamate hydro-lyase_c0		-15.71	(1) cpd00001[c0] + (1) cpd01015[c0] -> (1) cpd01101[c0]	(1) H2O_c0[c0] + (1) Cyanate_c0[c0] -> (1) Carbamate_c0[c0]	rxn05063		R07315
rxn05457	-	Cytosol_0	(RPA3075)	[Acyl-carrier-protein] acetyltransferase_c0		0	(1) cpd00010[c0] + (1) cpd11466[c0] <-> (1) cpd01695[c0] + (1) cpd11493[c0]	(1) CoA_c0[c0] + (1) Myristoyl-ACP_c0[c0] <-> (1) Myristoyl-CoA_c0[c0] + (1) ACP_c0[c0]	rxn05457	FAS1_6_c
rxn00107	-	Cytosol_0	(RPA0866 or RPA3056 )	ATP:2'-deoxy-5-hydroxymethylcytidine-5'-diphosphate phosphotransferase_c0		0	(1) cpd00002[c0] + (1) cpd07923[c0] <-> (1) cpd00008[c0] + (1) cpd07924[c0]	(1) ATP_c0[c0] + (1) 2'-Deoxy-5-hydroxymethylcytidine-5'-diphosphate_c0[c0] <-> (1) ADP_c0[c0] + (1) 2'-Deoxy-5-hydroxymethylcytidine-5'-triphosphate_c0[c0]	rxn00107		R00139	Pyrimidine metabolism
rxn04271	-	Cytosol_0	(RPA0230)	trans-2-Methyl-5-isopropylhexa-2,5-dienal dehydrogenase_c0		-9.8	(1) cpd00001[c0] + (1) cpd00003[c0] + (1) cpd08739[c0] <-> (1) cpd00004[c0] + (2) cpd00067[c0] + (1) cpd08740[c0]	(1) H2O_c0[c0] + (1) NAD_c0[c0] + (1) trans-2-Methyl-5-isopropylhexa-2,5-dienal_c0[c0] <-> (1) NADH_c0[c0] + (2) H+_c0[c0] + (1) trans-2-Methyl-5-isopropylhexa-2,5-dienoic acid_c0[c0]	rxn04271		R06408	Limonene and pinene degradation
rxn13783	-	Cytosol_0	#N/A				<-> (1) cpd17042[c0]	<-> (1) DNA replication_c0[c0]	rxn13783
rxn10118	>	Cytosol_0	#N/A	hydrogenase (ubiquinone-8: 2 protons) (periplasm)_c0		-25.91	(2) cpd00067[c0] + (1) cpd11640[c0] + (1) cpd15560[c0] -> (2) cpd00067[e0] + (1) cpd15561[c0]	(2) H+_c0[c0] + (1) H2_c0[c0] + (1) Ubiquinone-8_c0[c0] -> (2) H+_e0[e0] + (1) Ubiquinol-8_c0[c0]	rxn10118	HYD1
rxn04070	>	Cytosol_0	(RPA2694 )	pyridoxine 5'-phosphate synthase_c0	2.6.99.2	-22.13	(1) cpd08289[c0] + (1) cpd08449[c0] -> (2) cpd00001[c0] + (1) cpd00009[c0] + (1) cpd00067[c0] + (1) cpd00478[c0]	(1) 1-deoxy-D-xylulose5-phosphate_c0[c0] + (1) 3-Amino-2-oxopropyl phosphate_c0[c0] -> (2) H2O_c0[c0] + (1) Phosphate_c0[c0] + (1) H+_c0[c0] + (1) Pyridoxine phosphate_c0[c0]	rxn04070	PDX5PS2	R05838	Vitamin B6 metabolism	Biosynthesis|Cofactor-Biosynthesis|PWY0-845|PYRIDOXSYN-PWY|Vitamin-B6-Biosynthesis|Vitamin-Biosynthesis
rxn01358	-	Cytosol_0	(RPA1053)	inosine:phosphate alpha-D-ribosyltransferase_c0		-7.95	(1) cpd00009[c0] + (1) cpd00246[c0] <-> (1) cpd00226[c0] + (1) cpd00475[c0]	(1) Phosphate_c0[c0] + (1) Inosine_c0[c0] <-> (1) HYXN_c0[c0] + (1) Ribose 1-phosphate_c0[c0]	rxn01358	PNP1_6	R01863	Purine metabolism	Adenine-Adenosine-Salvage|Adenosine-Nucleotides-Degradation|Biosynthesis|Degradation|NUCLEO-DEG|Nucleotide-Biosynthesis|PUR-NUC-SYN|PWY0-1296|Purine-Degradation|Purine-Nucleotides-Salvage|SALVADEHYPOX-PWY
rxn03433	>	Cytosol_0	(RPA3447)	(S)-3-Hydroxyisobutyryl-CoA hydrolase_c0		-5.76	(1) cpd00001[c0] + (1) cpd03572[c0] -> (1) cpd00010[c0] + (1) cpd00067[c0] + (1) cpd00876[c0]	(1) H2O_c0[c0] + (1) (S) -3-Hydroxyisobutyryl-CoA_c0[c0] -> (1) CoA_c0[c0] + (1) H+_c0[c0] + (1) 3-Hydroxyisobutyrate_c0[c0]	rxn03433	3HBCOAHL	R05064	Valine, leucine and isoleucine degradation
rxn10231	-	Cytosol_0	(WP_042441508.1)			-15.04	(1) cpd00054[c0] + (1) cpd15688[c0] <-> (1) cpd00046[c0] + (2) cpd00067[c0] + (1) cpd15694[c0]	(1) L-Serine_c0[c0] + (1) CDP-1,2-diisohexadecanoylglycerol_c0[c0] <-> (1) CMP_c0[c0] + (2) H+_c0[c0] + (1) Diisohexadecanoylphosphatidylserine_c0[c0]	rxn10231
rxn03086	-	Cytosol_0	(Rpal_5259 )	R04467_c0		0	(1) cpd00024[c0] + (1) cpd02685[c0] <-> (1) cpd00023[c0] + (1) cpd03289[c0]	(1) 2-Oxoglutarate_c0[c0] + (1) N-acetyl-LL-2,6-diaminopimelate_c0[c0] <-> (1) L-Glutamate_c0[c0] + (1) L-2-Acetamido-6-oxopimelate_c0[c0]	rxn03086	APTA1i	R04467	Lysine biosynthesis	Amino-Acid-Biosynthesis|Biosynthesis|IND-AMINO-ACID-SYN|LYSINE-SYN
rxn03046	-	Cytosol_0	(Rpal_3458 )	ATP:guanidinoethyyl-methyl-phosphate phosphotransferase_c0	2.7.3.7	1.93	(1) cpd00002[c0] + (1) cpd02519[c0] <-> (1) cpd00008[c0] + (1) cpd00067[c0] + (1) cpd02744[c0]	(1) ATP_c0[c0] + (1) Guanidinoethyl methyl phosphate_c0[c0] <-> (1) ADP_c0[c0] + (1) H+_c0[c0] + (1) N'-Phosphoguanidinoethyl methyl phosphate_c0[c0]	rxn03046		R04388
rxn01219	-	Cytosol_0	(RPA0063)	ATP:dCMP phosphotransferase_c0		9.53	(1) cpd00002[c0] + (1) cpd00067[c0] + (1) cpd00206[c0] <-> (1) cpd00008[c0] + (1) cpd00533[c0]	(1) ATP_c0[c0] + (1) H+_c0[c0] + (1) dCMP_c0[c0] <-> (1) ADP_c0[c0] + (1) dCDP_c0[c0]	rxn01219	CYTK2	R01665	Pyrimidine metabolism
rxn02168	-	Cytosol_0	(RPA1712)	(3R)-3-Hydroxybutanoyl-CoA hydro-lyase_c0		2.16	(1) cpd02234[c0] <-> (1) cpd00001[c0] + (1) cpd00650[c0]	(1) (R) -3-Hydroxybutanoyl-CoA_c0[c0] <-> (1) H2O_c0[c0] + (1) Crotonyl-CoA_c0[c0]	rxn02168		R03027	Glyoxylate and dicarboxylate metabolism|Butanoate metabolism
rxn00258	-	Cytosol_0	(RPA3117)	Malonyl-CoA:pyruvate carboxytransferase_c0		0	(1) cpd00020[c0] + (1) cpd00070[c0] <-> (1) cpd00022[c0] + (1) cpd00032[c0]	(1) Pyruvate_c0[c0] + (1) Malonyl-CoA_c0[c0] <-> (1) Acetyl-CoA_c0[c0] + (1) Oxaloacetate_c0[c0]	rxn00258		R00353	Propanoate metabolism
rxn00800	-	Cytosol_0	((RPA3817) or (RPA3817 ))	N6-(1,2-dicarboxyethyl)AMP AMP-lyase (fumarate-forming)_c0		7.34	(1) cpd02375[c0] <-> (1) cpd00018[c0] + (1) cpd00106[c0]	(1) Adenylosuccinate_c0[c0] <-> (1) AMP_c0[c0] + (1) Fumarate_c0[c0]	rxn00800	ADE13_2	R01083	Purine metabolism|Alanine, aspartate and glutamate metabolism	Biosynthesis|DENOVOPURINE2-PWY|Nucleotide-Biosynthesis|PRPP-PWY|PUR-NUC-SYN|Purine-Nucleotide-De-Novo-Biosynthesis
rxn00211	-	Cytosol_0	(RPA4018)	UDP-glucose:NAD+ 6-oxidoreductase_c0		-4.58	(1) cpd00001[c0] + (2) cpd00003[c0] + (1) cpd00026[c0] <-> (2) cpd00004[c0] + (3) cpd00067[c0] + (1) cpd00144[c0]	(1) H2O_c0[c0] + (2) NAD_c0[c0] + (1) UDP-glucose_c0[c0] <-> (2) NADH_c0[c0] + (3) H+_c0[c0] + (1) UDPglucuronate_c0[c0]	rxn00211	UDPGD	R00286	Pentose and glucuronate interconversions|Ascorbate and aldarate metabolism|Starch and sucrose metabolism|Amino sugar and nucleotide sugar metabolism	Activation-Inactivation-Interconversion|Ascorbate-Biosynthesis|Biosynthesis|CARBO-BIOSYNTHESIS|COLANSYN-PWY|Carbohydrates-Biosynthesis|Carbohydrates-Degradation|Cell-Structure-Biosynthesis|Cofactor-Biosynthesis|Degradation|GALACTOSE-DEGRADATION|Interconversion|PWY3DJ-35471|SUGAR-NUCLEOTIDES|Sugars-And-Polysaccharides|Vitamin-Biosynthesis
rxn00179	-	Cytosol_0	(RPA0163 )	ATP:L-glutamate 5-phosphotransferase_c0		-6.9	(1) cpd00002[c0] + (1) cpd00023[c0] <-> (1) cpd00008[c0] + (1) cpd02097[c0]	(1) ATP_c0[c0] + (1) L-Glutamate_c0[c0] <-> (1) ADP_c0[c0] + (1) L-Glutamyl 5-phosphate_c0[c0]	rxn00179	GLU5K	R00239	Arginine and proline metabolism	Amino-Acid-Biosynthesis|Biosynthesis|CITRULBIO-PWY|Citrulline-Biosynthesis|IND-AMINO-ACID-SYN|Other-Amino-Acid-Biosynthesis|PROLINE-SYN|PROSYN-PWY
rxn02945	>	Cytosol_0	(RPA1513 or RPA2828 )	prephytoene diphosphate:geranylgeranyl-diphosphate geranylgeranyltransferase_c0		-13.19	(1) cpd02168[c0] -> (1) cpd00012[c0] + (1) cpd00067[c0] + (1) cpd03211[c0]	(1) Prephytoene diphosphate_c0[c0] -> (1) PPi_c0[c0] + (1) H+_c0[c0] + (1) 15-cis-Phytoene_c0[c0]	rxn02945		R04218	Carotenoid biosynthesis	Biosynthesis|CAROTENOID-PWY|CAROTENOID-SYN|Lycopene-Biosynthesis|SECONDARY-METABOLITE-BIOSYNTHESIS|TETRATERPENOID-SYN|Terpenoid-Biosynthesis
rxn00730	>	Cytosol_0	(RPA0626 )		2.3.1.113	-4.05	(1) cpd00070[c0] + (1) cpd00093[c0] -> (1) cpd00010[c0] + (1) cpd02014[c0]	(1) Malonyl-CoA_c0[c0] + (1) Anthranilate_c0[c0] -> (1) CoA_c0[c0] + (1) N-Malonylanthranilate_c0[c0]	rxn00730		R00989
rxn01218	-	Cytosol_0	(WP_042441386.1)			7.21	(1) cpd00001[c0] + (1) cpd00206[c0] <-> (1) cpd00009[c0] + (1) cpd00654[c0]	(1) H2O_c0[c0] + (1) dCMP_c0[c0] <-> (1) Phosphate_c0[c0] + (1) Deoxycytidine_c0[c0]	rxn01218	NTD3	R01664	Pyrimidine metabolism
rxn03456	<	Cytosol_0	(RPA4670 )		3.7.1.11	14.84	(1) cpd00067[c0] + (1) cpd03640[c0] <- (1) cpd00001[c0] + (1) cpd03643[c0]	(1) H+_c0[c0] + (1) 6-Oxohexanoate_c0[c0] <- (1) H2O_c0[c0] + (1) Cyclohexan-1,2-dione_c0[c0]	rxn03456		R05100	Caprolactam degradation
rxn03360	<	Cytosol_0	(RPA1772 )			3.09	(1) cpd00011[c0] + (1) cpd03349[c0] <- (1) cpd00067[c0] + (1) cpd03362[c0]	(1) CO2_c0[c0] + (1) 5-Hydroxykynurenamine_c0[c0] <- (1) H+_c0[c0] + (1) 5-Hydroxykynurenine_c0[c0]	rxn03360		R04909	Tryptophan metabolism
rxn02898	>	Cytosol_0	(RPA2540 )	O-Succinylbenzoyl-CoA 1,4-dihydroxy-2-naphthoate-lyase_c0		-14.27	(1) cpd02021[c0] -> (1) cpd00010[c0] + (1) cpd02295[c0]	(1) Succinylbenzoyl-CoA_c0[c0] -> (1) CoA_c0[c0] + (1) 1-4-Dihydroxy-2-naphthoate_c0[c0]	rxn02898	NPHS	R04150
rxn08807	>	Cytosol_0	(RPA3156 or RPA3298)			-264.53	(1) cpd00001[c0] + (1) cpd15317[c0] -> (1) cpd00067[c0] + (1) cpd00908[c0] + (1) cpd15237[c0]	(1) H2O_c0[c0] + (1) 1-Acyl-sn-glycero-3-phosphoethanolamine hexadec-9-enoyl_c0[c0] -> (1) H+_c0[c0] + (1) Glycerophosphoethanolamine_c0[c0] + (1) hexadecenoate_c0[c0]	rxn08807	LPLIPAL1E161pp
rxn05614	>	Cytosol_0	#N/A	L-methionine R-oxide transport via ABC system_c0		-6.82	(1) cpd00001[c0] + (1) cpd00002[c0] + (1) cpd11576[e0] -> (1) cpd00008[c0] + (1) cpd00009[c0] + (1) cpd00067[c0] + (1) cpd11576[c0]	(1) H2O_c0[c0] + (1) ATP_c0[c0] + (1) L-methionine R-oxide_e0[e0] -> (1) ADP_c0[c0] + (1) Phosphate_c0[c0] + (1) H+_c0[c0] + (1) L-methionine R-oxide_c0[c0]	rxn05614	METSRabc
rxn01547	>	Cytosol_0	(RPA3390 )			-8.88	(1) cpd00001[c0] + (1) cpd00067[c0] + (1) cpd00311[c0] -> (1) cpd00013[c0] + (1) cpd01217[c0]	(1) H2O_c0[c0] + (1) H+_c0[c0] + (1) Guanosine_c0[c0] -> (1) NH3_c0[c0] + (1) Xanthosine_c0[c0]	rxn01547		R02145		AROMATIC-COMPOUNDS-DEGRADATION|Degradation|Guanosine-Nucleotides-Degradation|NUCLEO-DEG|P165-PWY|Purine-Degradation|Urate-Degradation
rxn02320	-	Cytosol_0	RPA4439	5-Amino-2-oxopentanoate:2-oxoglutarate aminotransferase_c0		-2.46	(1) cpd00024[c0] + (1) cpd00807[c0] <-> (1) cpd00023[c0] + (1) cpd00930[c0]	(1) 2-Oxoglutarate_c0[c0] + (1) L-histidinol-phosphate_c0[c0] <-> (1) L-Glutamate_c0[c0] + (1) imidazole acetol-phosphate_c0[c0]	rxn02320	HIS5	R03243	Histidine metabolism	Amino-Acid-Biosynthesis|Biosynthesis|HISTIDINE-SYN|HISTSYN-PWY|IND-AMINO-ACID-SYN|PRPP-PWY
rxn06488	<	Cytosol_0	(RPA3156 or RPA3298)		3.1.1.46	3.74	(1) cpd00001[c0] + (1) cpd11999[c0] <- (1) cpd00067[c0] + (1) cpd12503[c0]	(1) H2O_c0[c0] + (1) Deoxylimonate_c0[c0] <- (1) H+_c0[c0] + (1) Deoxylimononic acid D-ring-lactone_c0[c0]	rxn06488		R03803
rxn01405	-	Cytosol_0	((RPA2625 ) or (RPA4251 or RPA4591 or RPA2350 or RPA2763 or RPA2362 or RPA1569 ))	Spermidine:putrescine 4-aminobutyltransferase (propane-1,3-diamine-forming)_c0	2.5.1.45	0	(1) cpd00118[c0] + (1) cpd00264[c0] <-> (1) cpd00726[c0] + (1) cpd03802[c0]	(1) Putrescine_c0[c0] + (1) Spermidine_c0[c0] <-> (1) 1,3-Propanediamine_c0[c0] + (1) Homospermidine_c0[c0]	rxn01405		R01919		Biosynthesis|Polyamine-Biosynthesis
rxn02504	-	Cytosol_0	(RPA1839)			14.75	(1) cpd02961[c0] <-> (1) cpd00229[c0] + (1) cpd00954[c0]	(1) Dihydroneopterin_c0[c0] <-> (1) Glycolaldehyde_c0[c0] + (1) 6-hydroxymethyl dihydropterin_c0[c0]	rxn02504	DHNPA	R03504	Folate biosynthesis	6-HM-Dihydropterin-PP-Biosynthesis|ALL-CHORISMATE-PWY|Biosynthesis|Cofactor-Biosynthesis|FOLSYN-PWY|Folate-Biosynthesis|Vitamin-Biosynthesis
rxn04160	<	Cytosol_0	((RPA1542) or (RPA1543))		1.18.-.-	104.34	(1) cpd00001[c0] + (1) cpd00002[c0] + (1) cpd00067[c0] + (1) cpd01845[c0] <- (1) cpd00008[c0] + (1) cpd00009[c0] + (1) cpd01449[c0]	(1) H2O_c0[c0] + (1) ATP_c0[c0] + (1) H+_c0[c0] + (1) Protochlorophyllide_c0[c0] <- (1) ADP_c0[c0] + (1) Phosphate_c0[c0] + (1) Chlorophyllide_c0[c0]	rxn04160		R06282	Porphyrin and chlorophyll metabolism
rxn04996	<	Cytosol_0	(Rpal_4255 )	dimethyallyl diphosphate:NADP+ oxidoreductase_c0		16.2	(1) cpd00001[c0] + (1) cpd00006[c0] + (1) cpd00202[c0] <- (1) cpd00005[c0] + (1) cpd00067[c0] + (1) cpd08615[c0]	(1) H2O_c0[c0] + (1) NADP_c0[c0] + (1) DMAPP_c0[c0] <- (1) NADPH_c0[c0] + (1) H+_c0[c0] + (1) 1-Hydroxy-2-methyl-2-butenyl 4-diphosphate_c0[c0]	rxn04996		R07219	Terpenoid backbone biosynthesis	Biosynthesis|Cofactor-Biosynthesis|DITERPENOID-SYN|GGPP-Biosynthesis|NONMEVIPP-PWY|Other-biosynthesis|Polyprenyl-Biosynthesis|SECONDARY-METABOLITE-BIOSYNTHESIS|Terpenoid-Biosynthesis
rxn00262	>	Cytosol_0	(RPA1054 )	L-Aspartic acid:oxygen oxidoreductase (deaminating)_c0		-23.02	(1) cpd00001[c0] + (1) cpd00007[c0] + (1) cpd00041[c0] -> (1) cpd00013[c0] + (1) cpd00025[c0] + (1) cpd00032[c0]	(1) H2O_c0[c0] + (1) O2_c0[c0] + (1) L-Aspartate_c0[c0] -> (1) NH3_c0[c0] + (1) H2O2_c0[c0] + (1) Oxaloacetate_c0[c0]	rxn00262	ASPO7	R00357	Alanine, aspartate and glutamate metabolism
rxn02796	-	Cytosol_0	(WP_042441069.1 )	chenodeoxycholoyltaurine amidohydrolase_c0	3.5.1.74	-0.46	(1) cpd00001[c0] + (1) cpd03246[c0] <-> (1) cpd00210[c0] + (1) cpd01663[c0]	(1) H2O_c0[c0] + (1) Taurochenodeoxycholate_c0[c0] <-> (1) Taurine_c0[c0] + (1) Chenodiol_c0[c0]	rxn02796		R03977	Primary bile acid biosynthesis
rxn10262	-	Cytosol_0	(RPA1170)	isopentadecanoyl-CDPdiacylglycerol:sn-glycerol-3-phosphate 3-phosphatidyltransferase_c0		-4.5	(1) cpd00080[c0] + (1) cpd15686[c0] <-> (1) cpd00046[c0] + (1) cpd15719[c0]	(1) Glycerol-3-phosphate_c0[c0] + (1) CDP-1,2-diisopentadecanoylglycerol_c0[c0] <-> (1) CMP_c0[c0] + (1) Diisopentadecanoylphosphatidylglycerophosphate_c0[c0]	rxn10262
rxn10126	-	Cytosol_0	#N/A			-8.12	(1) cpd00982[c0] + (1) cpd15560[c0] <-> (1) cpd00015[c0] + (1) cpd00067[c0] + (1) cpd15561[c0]	(1) FADH2_c0[c0] + (1) Ubiquinone-8_c0[c0] <-> (1) FAD_c0[c0] + (1) H+_c0[c0] + (1) Ubiquinol-8_c0[c0]	rxn10126	SUCD4
rxn10209	-	Cytosol_0	(RPA3119)			-3.614	(1) cpd00080[c0] + (1) cpd11439[c0] <-> (1) cpd00010[c0] + (1) cpd15675[c0]	(1) Glycerol-3-phosphate_c0[c0] + (1) fa4coa_c0[c0] <-> (1) CoA_c0[c0] + (1) 1-anteisopentadecanoyl-sn-glycerol 3-phosphate_c0[c0]	rxn10209
rxn08084	-	Cytosol_0	(RPA4733 or RPA4334 )				(1) cpd00067[c0] + (1) cpd11466[c0] + (1) cpd15331[c0] <-> (1) cpd11493[c0] + (1) cpd15522[c0]	(1) H+_c0[c0] + (1) Myristoyl-ACP_c0[c0] + (1) 1-tetradecanoyl-sn-glycerol 3-phosphate_c0[c0] <-> (1) ACP_c0[c0] + (1) 1,2-ditetradecanoyl-sn-glycerol 3-phosphate_c0[c0]	rxn08084	AGPAT140
rxn10225	-	Cytosol_0	(RPA2917)	isohexadecanoyl-phosphatidate cytidylyltransferase_c0		1.07	(1) cpd00052[c0] + (1) cpd15682[c0] <-> (1) cpd00012[c0] + (1) cpd00067[c0] + (1) cpd15688[c0]	(1) CTP_c0[c0] + (1) 1,2-diisohexadecanoyl-sn-glycerol 3-phosphate_c0[c0] <-> (1) PPi_c0[c0] + (1) H+_c0[c0] + (1) CDP-1,2-diisohexadecanoylglycerol_c0[c0]	rxn10225
rxn01486	>	Cytosol_0	(RPA1513 or RPA2828 )	trans,trans-Farnesyl-diphosphate:isopentenyl-diphosphate farnesyltranstransferase_c0		-22.53	(1) cpd00113[c0] + (1) cpd00350[c0] -> (1) cpd00012[c0] + (1) cpd00067[c0] + (1) cpd00289[c0]	(1) Isopentenyldiphosphate_c0[c0] + (1) Farnesyldiphosphate_c0[c0] -> (1) PPi_c0[c0] + (1) H+_c0[c0] + (1) Geranylgeranyl diphosphate_c0[c0]	rxn01486	FRTT	R02061	Terpenoid backbone biosynthesis	Biosynthesis|Cofactor-Biosynthesis|DITERPENOID-SYN|GGPP-Biosynthesis|Phylloquinone-Biosynthesis|Polyprenyl-Biosynthesis|Quinone-Biosynthesis|SECONDARY-METABOLITE-BIOSYNTHESIS|Terpenoid-Biosynthesis
rxn00898	>	Cytosol_0	(RPA2155 or RPA2341 or RPA1463 or RPA3472)	2,3-Dihydroxy-3-methylbutanoate hydro-lyase_c0		-6.75	(1) cpd02498[c0] -> (1) cpd00001[c0] + (1) cpd00123[c0]	(1) 2,3-Dihydroxy-isovalerate_c0[c0] -> (1) H2O_c0[c0] + (1) 3-Methyl-2-oxobutanoate_c0[c0]	rxn00898		R01209	Pantothenate and CoA biosynthesis
rxn10205	-	Cytosol_0	(RPA3119)			-3.614	(1) cpd00080[c0] + (1) cpd11432[c0] <-> (1) cpd00010[c0] + (1) cpd15671[c0]	(1) Glycerol-3-phosphate_c0[c0] + (1) fa11coa_c0[c0] <-> (1) CoA_c0[c0] + (1) 1-isoheptadecanoyl-sn-glycerol 3-phosphate_c0[c0]	rxn10205
rxn02988	-	Cytosol_0	(RPA1055)			-0.61	(2) cpd00001[c0] + (1) cpd00009[c0] + (1) cpd02333[c0] <-> (1) cpd00095[c0] + (1) cpd03470[c0]	(2) H2O_c0[c0] + (1) Phosphate_c0[c0] + (1) Quinolinate_c0[c0] <-> (1) Glycerone-phosphate_c0[c0] + (1) Iminoaspartate_c0[c0]	rxn02988	QULNS	R04292	Nicotinate and nicotinamide metabolism	ALKALOIDS-SYN|Biosynthesis|Cofactor-Biosynthesis|N-CONTAINING-SECONDARY-CMPD-SYN|NAD-Metabolism|NAD-SYN|PWY0-781|PYRIDNUCSYN-PWY|PYRROLIDINE-ALKALOIDS|SECONDARY-METABOLITE-BIOSYNTHESIS
rxn04792	-	Cytosol_0	(RPA1955 )	S-(hydroxymethyl)glutathione dehydrogenase_c0		-6.08	(1) cpd00003[c0] + (1) cpd09879[c0] <-> (1) cpd00004[c0] + (1) cpd00067[c0] + (1) cpd00759[c0]	(1) NAD_c0[c0] + (1) S-(Hydroxymethyl) glutathione_c0[c0] <-> (1) NADH_c0[c0] + (1) H+_c0[c0] + (1) S-Formylglutathione_c0[c0]	rxn04792	FALDH2	R06983	Methane metabolism	C1-COMPOUNDS|Degradation|Formaldehyde-Oxidation
rxn10228	-	Cytosol_0	(WP_042441508.1 )			-15.04	(1) cpd00054[c0] + (1) cpd15685[c0] <-> (1) cpd00046[c0] + (2) cpd00067[c0] + (1) cpd15691[c0]	(1) L-Serine_c0[c0] + (1) CDP-1,2-diisotetradecanoylglycerol_c0[c0] <-> (1) CMP_c0[c0] + (2) H+_c0[c0] + (1) Diisotetradecanoylphosphatidylserine_c0[c0]	rxn10228
rxn05814	-	Cytosol_0	(RPA3069 )	ATP:nucleoside-phosphate phosphotransferase_c0		9.53	(1) cpd00002[c0] + (1) cpd12232[c0] <-> (1) cpd00008[c0] + (1) cpd00354[c0]	(1) ATP_c0[c0] + (1) Nucleoside phosphate_c0[c0] <-> (1) ADP_c0[c0] + (1) NDP_c0[c0]	rxn05814
rxn00539	>	Cytosol_0	(RPA3817)	ethanolamine ammonia-lyase (acetaldehyde-forming)_c0		-7.86	(1) cpd00162[c0] -> (1) cpd00013[c0] + (1) cpd00071[c0]	(1) Aminoethanol_c0[c0] -> (1) NH3_c0[c0] + (1) Acetaldehyde_c0[c0]	rxn00539		R00749	Glycerophospholipid metabolism	AMINE-DEG|Degradation|PWY0-1477
rxn00678	-	Cytosol_0	(RPA3117 )	(S)-2-Methyl-3-oxopropanoyl-CoA:pyruvate carboxyltransferase_c0		1.81	(1) cpd00020[c0] + (1) cpd00519[c0] <-> (1) cpd00032[c0] + (1) cpd00086[c0]	(1) Pyruvate_c0[c0] + (1) D-methylmalonyl-CoA_c0[c0] <-> (1) Oxaloacetate_c0[c0] + (1) Propionyl-CoA_c0[c0]	rxn00678		R00930	Propanoate metabolism	Amino-Acid-Degradation|Degradation|Energy-Metabolism|Fermentation|GLUTAMATE-DEG|P108-PWY|Pyruvate-Degradation
rxn00001	-	Cytosol_0	(RPA0411 )			4.14	(1) cpd00001[c0] + (1) cpd00012[c0] <-> (2) cpd00009[c0] + (1) cpd00067[c0]	(1) H2O_c0[c0] + (1) PPi_c0[c0] <-> (2) Phosphate_c0[c0] + (1) H+_c0[c0]	rxn00001	IPP1	R00004
rxn00710	>	Cytosol_0	(RPA0337)	orotidine-5'-phosphate carboxy-lyase (UMP-forming)_c0		-1.32	(1) cpd00067[c0] + (1) cpd00810[c0] -> (1) cpd00011[c0] + (1) cpd00091[c0]	(1) H+_c0[c0] + (1) Orotidylic acid_c0[c0] -> (1) CO2_c0[c0] + (1) UMP_c0[c0]	rxn00710	OMPDC	R00965	Pyrimidine metabolism	Biosynthesis|Nucleotide-Biosynthesis|PRPP-PWY|PWY0-162|PYR-NUC-SYN|Pyrimidine-De-Novo-Biosyn
rxn00470	>	Cytosol_0	((RPA0870) or (RPA4741))	L-ornithine carboxy-lyase (putrescine-forming)_c0		-3.09	(1) cpd00064[c0] + (1) cpd00067[c0] -> (1) cpd00011[c0] + (1) cpd00118[c0]	(1) Ornithine_c0[c0] + (1) H+_c0[c0] -> (1) CO2_c0[c0] + (1) Putrescine_c0[c0]	rxn00470	or NDC	R00670	Arginine and proline metabolism|Glutathione metabolism	AMINE-DEG|ARG+POLYAMINE-SYN|ARGININE-DEG|Amino-Acid-Degradation|Biosynthesis|Degradation|ORNARGDEG-PWY|ORNDEG-PWY|POLYAMINSYN3-PWY|POLYAMSYN-PWY|Polyamine-Biosynthesis|Putrescine-Biosynthesis
rxn02885	<	Cytosol_0	(RPA3762 or RPA4425 or RPA1942 )	R04134_c0		6.5	(1) cpd01960[c0] <- (1) cpd03326[c0]	(1) 2-Oxohept-3-enedioate_c0[c0] <- (1) 2-Hydroxyhepta-2,4-dienedioate_c0[c0]	rxn02885	HHDDI	R04134	Tyrosine metabolism
rxn08817	>	Cytosol_0	(RPA3156 or RPA3298 )			-361.6	(1) cpd00001[c0] + (1) cpd15350[c0] -> (2) cpd00067[c0] + (1) cpd00080[c0] + (1) cpd01741[c0]	(1) H2O_c0[c0] + (1) 2-dodecanoyl-sn-glycerol 3-phosphate_c0[c0] -> (2) H+_c0[c0] + (1) Glycerol-3-phosphate_c0[c0] + (1) ddca_c0[c0]	rxn08817	LPLIPAL2A120
rxn01203	<	Cytosol_0	(RPA3755 )	R01647_c0		9.02	(1) cpd00020[c0] + (1) cpd00199[c0] <- (1) cpd03708[c0]	(1) Pyruvate_c0[c0] + (1) 4-Oxobutanoate_c0[c0] <- (1) 2,4-Dihydroxyhept-2-enedioate_c0[c0]	rxn01203	DHEDAA	R01647	Tyrosine metabolism
rxn00953	-	Cytosol_0	((RPA2356 ) or (RPA2356 ))	L-Serine hydro-lyase (adding homocysteine)_c0		-5.67	(1) cpd00054[c0] + (1) cpd00135[c0] <-> (1) cpd00001[c0] + (1) cpd00424[c0]	(1) L-Serine_c0[c0] + (1) Homocysteine_c0[c0] <-> (1) H2O_c0[c0] + (1) Cystathionine_c0[c0]	rxn00953	CYSTS	R01289
rxn11944	-	Cytosol_0	(RPA2181 or RPA2397 )			6.74	(1) cpd00019[c0] + (1) cpd00067[c0] + (1) cpd02738[c0] <-> (1) cpd00017[c0] + (1) cpd02555[c0]	(1) S-Adenosyl-homocysteine_c0[c0] + (1) H+_c0[c0] + (1) 5-Methyltetrahydropteroyltri-L-glutamate_c0[c0] <-> (1) S-Adenosyl-L-methionine_c0[c0] + (1) Tetrahydropteroyltri-L-glutamate_c0[c0]	rxn11944
rxn08296	<	Cytosol_0	(WP_041810591.1 or RPA1985 or RPA3972)			208	(1) cpd00002[c0] + (1) cpd15308[c0] <- (1) cpd00008[c0] + (1) cpd15523[c0]	(1) ATP_c0[c0] + (1) 1,2-Diacyl-sn-glycerol ditetradec-7-enoyl_c0[c0] <- (1) ADP_c0[c0] + (1) 1,2-ditetradec-7-enoyl-sn-glycerol 3-phosphate_c0[c0]	rxn08296	DAGK141
rxn08710	-	Cytosol_0	(RPA3989 )			32.07	(3) cpd00067[c0] + (1) cpd03587[c0] + (1) cpd03831[c0] <-> (1) cpd00008[c0] + (1) cpd15485[c0]	(3) H+_c0[c0] + (1) kdo2-lipid a_c0[c0] + (1) ADP-L-glycero-D-manno-heptose_c0[c0] <-> (1) ADP_c0[c0] + (1) heptosyl-kdo2-lipidA_c0[c0]	rxn08710	HEPT1			Biosynthesis|LIPA-CORESYN-PWY|LPSSYN-PWY|Lipid-Biosynthesis
rxn10254	-	Cytosol_0	(WP_041810591.1 or RPA3972 or RPA1985)	anteisoheptadecanoyl-Diacylglycerol kinase_c0		-4.5	(1) cpd00002[c0] + (1) cpd15702[c0] <-> (1) cpd00008[c0] + (1) cpd15678[c0]	(1) ATP_c0[c0] + (1) 1,2-Dianteisoheptadecanoyl-sn-glycerol_c0[c0] <-> (1) ADP_c0[c0] + (1) 1,2-dianteisoheptadecanoyl-sn-glycerol 3-phosphate_c0[c0]	rxn10254
rxn05459	-	Cytosol_0	(RPA3075)	stearyl-ACP:[acyl-carrier-protein] transferase_c0		0	(1) cpd00010[c0] + (1) cpd00067[c0] + (1) cpd11573[c0] <-> (1) cpd00327[c0] + (1) cpd11493[c0]	(1) CoA_c0[c0] + (1) H+_c0[c0] + (1) Octodecanoyl-ACP_c0[c0] <-> (1) strcoa_c0[c0] + (1) ACP_c0[c0]	rxn05459
rxn05453	-	Cytosol_0	(RPA3075)	13-methyl-tetra-decanoyl-ACP:[acyl-carrier-protein] transferase_c0		0	(1) cpd00010[c0] + (2) cpd00067[c0] + (1) cpd11540[c0] <-> (1) cpd11437[c0] + (1) cpd11493[c0]	(1) CoA_c0[c0] + (2) H+_c0[c0] + (1) 13-methyl-tetra-decanoyl-ACP_c0[c0] <-> (1) fa3coa_c0[c0] + (1) ACP_c0[c0]	rxn05453
rxn08796	-	Cytosol_0	(RPA3298 or RPA3156 )	Lysophospholipase L1 (2-acylglycerophosphotidate, n-C12:0) (periplasm)_c0		-2.14	(1) cpd00001[c0] + (1) cpd15325[c0] <-> (1) cpd00067[c0] + (1) cpd00080[c0] + (1) cpd01741[c0]	(1) H2O_c0[c0] + (1) 1-dodecanoyl-sn-glycerol 3-phosphate_c0[c0] <-> (1) H+_c0[c0] + (1) Glycerol-3-phosphate_c0[c0] + (1) ddca_c0[c0]	rxn08796	LPLIPAL1A120pp
rxn03142	-	Cytosol_0	(RPA4671)	cis-2-Chloro-4-carboxymethylenebut-2-en-1,4-olide cis-trans-isomerase_c0	5.2.1.10	0	(1) cpd02864[c0] <-> (1) cpd02880[c0]	(1) cis-2-Chlorodienelactone_c0[c0] <-> (1) trans-2-Chlorodienelactone_c0[c0]	rxn03142		R04576	Chlorocyclohexane and chlorobenzene degradation	AROMATIC-COMPOUNDS-DEGRADATION|CHLORINATED-COMPOUNDS-DEG|Chloroaromatic-Compounds-Degradation|Chlorocatechol-Degradation|Degradation
rxn03181	>	Cytosol_0	(RPA1159 )			-14.03	(1) cpd00002[c0] + (1) cpd03002[c0] -> (1) cpd00008[c0] + (1) cpd00067[c0] + (1) cpd02993[c0]	(1) ATP_c0[c0] + (1) Lipid A disaccharide_c0[c0] -> (1) ADP_c0[c0] + (1) H+_c0[c0] + (1) Lipid IV(A) _c0[c0]	rxn03181	TDSK	R04657	Lipopolysaccharide biosynthesis	Biosynthesis|Cell-Structure-Biosynthesis|KDO-NAGLIPASYN-PWY|LPSSYN-PWY|Lipid-Biosynthesis|Lipopolysaccharide-Biosynthesis|NAGLIPASYN-PWY
rxn01048	-	Cytosol_0	(RPA0952 )	D-Xylulose-5-phosphate:formaldehyde glycolaldehydetransferase_c0		-2.66	(1) cpd00055[c0] + (1) cpd00198[c0] <-> (1) cpd00102[c0] + (1) cpd00157[c0]	(1) Formaldehyde_c0[c0] + (1) D-Xylulose5-phosphate_c0[c0] <-> (1) Glyceraldehyde3-phosphate_c0[c0] + (1) Glycerone_c0[c0]	rxn01048		R01440	Methane metabolism	C1-COMPOUNDS|Degradation|Formaldehyde-Assimilation|P185-PWY
rxn01604	-	Cytosol_0	(RPA2810 )	Formate:dihydrofolate ligase (ADP-forming)_c0		-0.87	(1) cpd00002[c0] + (1) cpd00047[c0] + (1) cpd00330[c0] <-> (1) cpd00008[c0] + (1) cpd00009[c0] + (1) cpd02046[c0]	(1) ATP_c0[c0] + (1) Formate_c0[c0] + (1) Dihydrofolate_c0[c0] <-> (1) ADP_c0[c0] + (1) Phosphate_c0[c0] + (1) 10-Formyldihydrofolate_c0[c0]	rxn01604		R02238
rxn10214	-	Cytosol_0	(RPA4334 or RPA4733 )			-3.614	(1) cpd11432[c0] + (1) cpd15671[c0] <-> (1) cpd00010[c0] + (1) cpd00067[c0] + (1) cpd15677[c0]	(1) fa11coa_c0[c0] + (1) 1-isoheptadecanoyl-sn-glycerol 3-phosphate_c0[c0] <-> (1) CoA_c0[c0] + (1) H+_c0[c0] + (1) 1,2-diisoheptadecanoyl-sn-glycerol 3-phosphate_c0[c0]	rxn10214
rxn00337	-	Cytosol_0	(RPA0629)	ATP:L-aspartate 4-phosphotransferase_c0		-6.9	(1) cpd00002[c0] + (1) cpd00041[c0] <-> (1) cpd00008[c0] + (1) cpd01977[c0]	(1) ATP_c0[c0] + (1) L-Aspartate_c0[c0] <-> (1) ADP_c0[c0] + (1) 4-Phospho-L-aspartate_c0[c0]	rxn00337	ASPK	R00480	Glycine, serine and threonine metabolism|Cysteine and methionine metabolism|Lysine biosynthesis	Amino-Acid-Biosynthesis|Biosynthesis|DAPLYSINESYN-PWY|HOMOSERSYN-PWY|IND-AMINO-ACID-SYN|ISOLEUCINE-SYN|LYSINE-SYN|MET-SAM-PWY|METHIONINE-SYN|METSYN-PWY|Other-Amino-Acid-Biosynthesis|P101-PWY|P4-PWY|PWY0-781|Polyamine-Biosynthesis|Spermidine-Biosynthesis|THREONINE-BIOSYNTHESIS|THRESYN-PWY
rxn08308	<	Cytosol_0	(RPA2917 )			270.92	(1) cpd00052[c0] + (1) cpd15523[c0] <- (1) cpd00012[c0] + (1) cpd00067[c0] + (1) cpd15422[c0]	(1) CTP_c0[c0] + (1) 1,2-ditetradec-7-enoyl-sn-glycerol 3-phosphate_c0[c0] <- (1) PPi_c0[c0] + (1) H+_c0[c0] + (1) CDP-1,2-ditetradec-7-enoylglycerol_c0[c0]	rxn08308	DASYN141
rxn00208	>	Cytosol_0	(RPA1720 or RPA0687 or RPA0359)	Pyridoxamine-5'-phosphate:oxygen oxidoreductase (deaminating)_c0		-25.57	(1) cpd00001[c0] + (1) cpd00007[c0] + (1) cpd00493[c0] -> (1) cpd00013[c0] + (1) cpd00016[c0] + (1) cpd00025[c0]	(1) H2O_c0[c0] + (1) O2_c0[c0] + (1) Pyridoxamine phosphate_c0[c0] -> (1) NH3_c0[c0] + (1) Pyridoxal phosphate_c0[c0] + (1) H2O2_c0[c0]	rxn00208	PDX3_1	R00277	Vitamin B6 metabolism	Biosynthesis|Cofactor-Biosynthesis|PLPSAL-PWY|PWY0-845|Vitamin-B6-Biosynthesis|Vitamin-Biosynthesis
rxn02812	-	Cytosol_0	(RPA0604 )	ATP:branched-chain-fatty-acid 1-phosphotransferase_c0	2.7.2.14	-6.9	(1) cpd00002[c0] + (1) cpd00067[c0] + (1) cpd01711[c0] <-> (1) cpd00008[c0] + (1) cpd02353[c0]	(1) ATP_c0[c0] + (1) H+_c0[c0] + (1) Isobutyrate_c0[c0] <-> (1) ADP_c0[c0] + (1) 2-Methylpropionyl phosphate_c0[c0]	rxn02812		R04002
rxn08823	>	Cytosol_0	(RPA3298 or RPA3156 )			-291.05	(1) cpd00001[c0] + (1) cpd15357[c0] -> (2) cpd00067[c0] + (1) cpd00080[c0] + (1) cpd15269[c0]	(1) H2O_c0[c0] + (1) 2-octadec-11-enoyl-sn-glycerol 3-phosphate_c0[c0] -> (2) H+_c0[c0] + (1) Glycerol-3-phosphate_c0[c0] + (1) octadecenoate_c0[c0]	rxn08823	LPLIPAL2A181
rxn05031	>	Cytosol_0	(RPA2828 or RPA1513 )	prephytoene diphosphate:geranylgeranyl-diphosphate geranylgeranyltransferase_c0		-13.19	(1) cpd02168[c0] -> (1) cpd00012[c0] + (1) cpd00067[c0] + (1) cpd03205[c0]	(1) Prephytoene diphosphate_c0[c0] -> (1) PPi_c0[c0] + (1) H+_c0[c0] + (1) Phytoene_c0[c0]	rxn05031		R07270	Carotenoid biosynthesis
rxn02070	<	Cytosol_0	(WP_042441352.1)			13.57	(1) cpd00006[c0] + (1) cpd03250[c0] <- (1) cpd00005[c0] + (1) cpd00067[c0] + (1) cpd00566[c0]	(1) NADP_c0[c0] + (1) 4,5beta-Dihydrocortisone_c0[c0] <- (1) NADPH_c0[c0] + (1) H+_c0[c0] + (1) Cortisone_c0[c0]	rxn02070		R02893	Steroid hormone biosynthesis
rxn07680	-	Cytosol_0	(RPA1775 or RPA3717 or RPA2303 or RPA0818 )	R07890_c0		3.76	(1) cpd00003[c0] + (1) cpd15045[c0] <-> (1) cpd00004[c0] + (1) cpd00067[c0] + (1) cpd15046[c0]	(1) NAD_c0[c0] + (1) 3-Hydroxy-OPC8-CoA_c0[c0] <-> (1) NADH_c0[c0] + (1) H+_c0[c0] + (1) 3-Oxo-OPC8-CoA_c0[c0]	rxn07680		R07890	alpha-Linolenic acid metabolism
rxn06425	>	Cytosol_0	(RPA1986 )		6.3.2.22	-2.09	(1) cpd00002[c0] + (1) cpd00013[c0] + (1) cpd11893[c0] -> (1) cpd00008[c0] + (1) cpd00009[c0] + (1) cpd00067[c0] + (1) cpd11953[c0]	(1) ATP_c0[c0] + (1) NH3_c0[c0] + (1) Diphthine_c0[c0] -> (1) ADP_c0[c0] + (1) Phosphate_c0[c0] + (1) H+_c0[c0] + (1) Diphthamide_c0[c0]	rxn06425		R03613
rxn09206	>	Cytosol_0	(WP_042441508.1 )	Phosphatidylserine syntase (n-C14:0)_c0		-240.29	(1) cpd00054[c0] + (1) cpd15423[c0] -> (1) cpd00046[c0] + (2) cpd00067[c0] + (1) cpd15553[c0]	(1) L-Serine_c0[c0] + (1) CDP-1,2-ditetradecanoylglycerol_c0[c0] -> (1) CMP_c0[c0] + (2) H+_c0[c0] + (1) phosphatidylserine ditetradecanoyl_c0[c0]	rxn09206	PSSA140
rxn12158	<	Cytosol_0	(WP_041810193.1 )			12.03	(1) cpd00008[c0] + (1) cpd00089[c0] <- (1) cpd00009[c0] + (1) cpd00387[c0]	(1) ADP_c0[c0] + (1) Glucose-1-phosphate_c0[c0] <- (1) Phosphate_c0[c0] + (1) ADPglucose_c0[c0]	rxn12158		R08515
rxn01134	-	Cytosol_0	(RPA1835 or RPA1837 )	Maltose alpha-D-glucosylmutase_c0		0	(1) cpd00179[c0] <-> (1) cpd00794[c0]	(1) Maltose_c0[c0] <-> (1) TRHL_c0[c0]	rxn01134	MTI	R01557	Starch and sucrose metabolism
rxn00088	-	Cytosol_0	(RPA4661)	NADP+ 2'-phosphohydrolase_c0		7.21	(1) cpd00001[c0] + (1) cpd00006[c0] <-> (1) cpd00003[c0] + (1) cpd00009[c0]	(1) H2O_c0[c0] + (1) NADP_c0[c0] <-> (1) NAD_c0[c0] + (1) Phosphate_c0[c0]	rxn00088	NADPPPS	R00118	Nicotinate and nicotinamide metabolism	Biosynthesis|Cofactor-Biosynthesis|NAD-BIOSYNTHESIS-II|NAD-Metabolism|NAD-SYN|NADPHOS-DEPHOS-PWY
rxn09209	>	Cytosol_0	(WP_042441508.1 )	Phosphatidylserine syntase (n-C16:1)_c0		-240.29	(1) cpd00054[c0] + (1) cpd15418[c0] -> (1) cpd00046[c0] + (2) cpd00067[c0] + (1) cpd15556[c0]	(1) L-Serine_c0[c0] + (1) CDP-1,2-dihexadec-9-enoylglycerol_c0[c0] -> (1) CMP_c0[c0] + (2) H+_c0[c0] + (1) phosphatidylserine dihexadec-9-enoyl_c0[c0]	rxn09209	PSSA161
rxn08669	>	Cytosol_0	(RPA3138 )	Glycerophosphodiester phosphodiesterase_c0		-14.34	(1) cpd00001[c0] + (1) cpd02090[c0] -> (1) cpd00067[c0] + (1) cpd00080[c0] + (1) cpd00100[c0]	(1) H2O_c0[c0] + (1) Glycerophosphoglycerol_c0[c0] -> (1) H+_c0[c0] + (1) Glycerol-3-phosphate_c0[c0] + (1) Glycerol_c0[c0]	rxn08669	GPDDA4
rxn00902	<	Cytosol_0	(RPA2046 or RPA4665)	acetyl-CoA:3-methyl-2-oxobutanoate C-acetyltransferase (thioester-hydrolysing, carboxymethyl-forming)_c0	4.1.3.12	8.93	(1) cpd00010[c0] + (1) cpd00067[c0] + (1) cpd01646[c0] <- (1) cpd00001[c0] + (1) cpd00022[c0] + (1) cpd00123[c0]	(1) CoA_c0[c0] + (1) H+_c0[c0] + (1) 2-Isopropylmalate_c0[c0] <- (1) H2O_c0[c0] + (1) Acetyl-CoA_c0[c0] + (1) 3-Methyl-2-oxobutanoate_c0[c0]	rxn00902	IPPS	R01213	Valine, leucine and isoleucine biosynthesis|Pyruvate metabolism	Amino-Acid-Biosynthesis|BRANCHED-CHAIN-AA-SYN-PWY|Biosynthesis|Energy-Metabolism|IND-AMINO-ACID-SYN|LEUCINE-SYN|LEUSYN-PWY
rxn00015	-	Cytosol_0	(RPA2625)	putrescine:putrescine 4-aminobutyltransferase (ammonia-forming)_c0		-0.52	(2) cpd00118[c0] <-> (1) cpd00013[c0] + (1) cpd03802[c0]	(2) Putrescine_c0[c0] <-> (1) NH3_c0[c0] + (1) Homospermidine_c0[c0]	rxn00015		R00018	Tropane, piperidine and pyridine alkaloid biosynthesis
rxn06672	<	Cytosol_0	(RPA4175 )			9.58	(1) cpd00002[c0] + (1) cpd00242[c0] + (1) cpd12848[c0] <- (1) cpd00008[c0] + (1) cpd00009[c0] + (1) cpd00067[c0] + (1) cpd12543[c0]	(1) ATP_c0[c0] + (1) H2CO3_c0[c0] + (1) Holo-[carboxylase]_c0[c0] <- (1) ADP_c0[c0] + (1) Phosphate_c0[c0] + (1) H+_c0[c0] + (1) Carboxybiotin-carboxyl-carrier protein_c0[c0]	rxn06672	BTNC	R04385	Fatty acid biosynthesis
rxn06633	-	Cytosol_0	(RPA2546 )	Peptidylproline cis-trans-isomerase_c0		0	(1) cpd12390[c0] <-> (1) cpd12358[c0]	(1) Peptidylproline (omega-180) _c0[c0] <-> (1) Peptidylproline (omega-0) _c0[c0]	rxn06633		R04273
rxn01739	>	Cytosol_0	(RPA0504)		2.7.1.71	-14.03	(1) cpd00002[c0] + (1) cpd00383[c0] -> (1) cpd00008[c0] + (1) cpd00067[c0] + (1) cpd02030[c0]	(1) ATP_c0[c0] + (1) Shikimate_c0[c0] -> (1) ADP_c0[c0] + (1) H+_c0[c0] + (1) 3-phosphoshikimate_c0[c0]	rxn01739	ARO1_4	R02412	Phenylalanine, tyrosine and tryptophan biosynthesis	ALL-CHORISMATE-PWY|ARO-PWY|AROMATIC-COMPOUNDS-BIOSYN|Amino-Acid-Biosynthesis|Biosynthesis|COMPLETE-ARO-PWY|Chorismate-Biosynthesis
rxn02400	-	Cytosol_0	(WP_042441386.1)			7.21	(1) cpd00001[c0] + (1) cpd00873[c0] <-> (1) cpd00009[c0] + (1) cpd03471[c0]	(1) H2O_c0[c0] + (1) Nicotinate ribonucleotide_c0[c0] <-> (1) Phosphate_c0[c0] + (1) Nicotinate D-ribonucleoside_c0[c0]	rxn02400		R03346	Nicotinate and nicotinamide metabolism
rxn01268	>	Cytosol_0	(RPA4440)	Prephenate:NAD+ oxidoreductase(decarboxylating)_c0		-16.12	(1) cpd00003[c0] + (1) cpd00219[c0] -> (1) cpd00004[c0] + (1) cpd00011[c0] + (1) cpd00868[c0]	(1) NAD_c0[c0] + (1) Prephenate_c0[c0] -> (1) NADH_c0[c0] + (1) CO2_c0[c0] + (1) p-hydroxyphenylpyruvate_c0[c0]	rxn01268	PPND	R01728	Phenylalanine, tyrosine and tryptophan biosynthesis|Novobiocin biosynthesis	ALL-CHORISMATE-PWY|Amino-Acid-Biosynthesis|Biosynthesis|COMPLETE-ARO-PWY|IND-AMINO-ACID-SYN|TYROSINE-SYN|TYRSYN
rxn00641	-	Cytosol_0	((RPA0076) or (RPA0076 ))	GTP:alpha-D-mannose-1-phosphate guanylyltransferase_c0		1.07	(1) cpd00038[c0] + (1) cpd00485[c0] <-> (1) cpd00012[c0] + (1) cpd00083[c0]	(1) GTP_c0[c0] + (1) D-Mannose1-phosphate_c0[c0] <-> (1) PPi_c0[c0] + (1) GDP-mannose_c0[c0]	rxn00641	MAN1PT	R00885	Fructose and mannose metabolism|Amino sugar and nucleotide sugar metabolism	Alginate-Biosynthesis|Ascorbate-Biosynthesis|Biosynthesis|CARBO-BIOSYNTHESIS|COLANSYN-PWY|Carbohydrates-Biosynthesis|Cell-Structure-Biosynthesis|Cofactor-Biosynthesis|GDP-Mannose-Biosynthesis|Polysaccharides-Biosynthesis|SUGAR-NUCLEOTIDES|Vitamin-Biosynthesis
rxn01974	-	Cytosol_0	(RPA0250)	LL-2,6-Diaminoheptanedioate 2-epimerase_c0	5.1.1.7	0	(1) cpd00504[c0] <-> (1) cpd00516[c0]	(1) LL-2,6-Diaminopimelate_c0[c0] <-> (1) meso-2,6-Diaminopimelate_c0[c0]	rxn01974	DAPE	R02735	Lysine biosynthesis	Amino-Acid-Biosynthesis|Biosynthesis|DAPLYSINESYN-PWY|IND-AMINO-ACID-SYN|LYSINE-SYN|P4-PWY|PWY0-781
rxn03015	>	Cytosol_0	(RPA0336)			-11.96	(1) cpd00006[c0] + (1) cpd02427[c0] -> (1) cpd00005[c0] + (1) cpd00067[c0] + (1) cpd02714[c0]	(1) NADP_c0[c0] + (1) Thiomorpholine 3-carboxylate_c0[c0] -> (1) NADPH_c0[c0] + (1) H+_c0[c0] + (1) 3,4-Dehydrothiomorpholine-3-carboxylate_c0[c0]	rxn03015		R04340
rxn08471	>	Cytosol_0	(RPA2612)	FMNH2-dependent monooxygenase (sulfoacetate)_c0		-78.98	(1) cpd00007[c0] + (1) cpd01270[c0] + (1) cpd09878[c0] -> (1) cpd00001[c0] + (1) cpd00040[c0] + (1) cpd00050[c0] + (1) cpd00067[c0] + (1) cpd00081[c0]	(1) O2_c0[c0] + (1) FMNH2_c0[c0] + (1) Sulfoacetate_c0[c0] -> (1) H2O_c0[c0] + (1) Glyoxalate_c0[c0] + (1) FMN_c0[c0] + (1) H+_c0[c0] + (1) Sulfite_c0[c0]	rxn08471	FDMO5
rxn03887	>	Cytosol_0	(RPA4053 or WP_042441246.1 )	galactarate hydro-lyase (5-dehydro-4-deoxy-D-glucarate-forming)_c0		-8.17	(1) cpd00652[c0] -> (1) cpd00001[c0] + (1) cpd00515[c0]	(1) D-Mucic acid_c0[c0] -> (1) H2O_c0[c0] + (1) 5-Dehydro-4-deoxy-D-glucarate_c0[c0]	rxn03887	GALCTD	R05608	Ascorbate and aldarate metabolism	D-Galactarate-Degradation|Degradation|GALACTARDEG-PWY|GLUCARGALACTSUPER-PWY|SECONDARY-METABOLITE-DEGRADATION|SUGAR-ACIDS-DEG|Sugar-Derivatives
rxn00225	-	Cytosol_0	(RPA4566 )	ATP:acetate phosphotransferase_c0		-5.36	(1) cpd00002[c0] + (1) cpd00029[c0] <-> (1) cpd00008[c0] + (1) cpd00196[c0]	(1) ATP_c0[c0] + (1) Acetate_c0[c0] <-> (1) ADP_c0[c0] + (1) Acetylphosphate_c0[c0]	rxn00225	ACKr	R00315	Taurine and hypotaurine metabolism|Pyruvate metabolism|Methane metabolism|Carbon fixation pathways in prokaryotes	ACETATEUTIL-PWY|AROMATIC-COMPOUNDS-DEGRADATION|Acetate-Formation|Acetyl-CoA-Butyrate|Amino-Acid-Degradation|CARBOXYLATES-DEG|Carbohydrates-Degradation|Degradation|Energy-Metabolism|FERMENTATION-PWY|Fermentation|GALLATE-DEG|LYSINE-DEG|METH-ACETATE-PWY|METHANOGENESIS|NUCLEO-DEG|Other-Degradation|P124-PWY|P142-PWY|P161-PWY|P163-PWY|P164-PWY|P3-PWY|P41-PWY|P441-PWY|P461-PWY|PROPFERM-PWY|PWY0-1312|Pur…
rxn08838	>	Cytosol_0	(RPA3298 or RPA3156)			-335.08	(1) cpd00001[c0] + (1) cpd15336[c0] -> (1) cpd00067[c0] + (1) cpd00908[c0] + (1) cpd01741[c0]	(1) H2O_c0[c0] + (1) 2-Acyl-sn-glycero-3-phosphoethanolamine dodecanoyl_c0[c0] -> (1) H+_c0[c0] + (1) Glycerophosphoethanolamine_c0[c0] + (1) ddca_c0[c0]	rxn08838	LPLIPAL2E120
rxn00327	>	Cytosol_0	(RPA0554 )	(S)-ureidoglycolate amidohydrolase (decarboxylating)_c0		-1.51	(1) cpd00001[c0] + (2) cpd00067[c0] + (1) cpd00465[c0] -> (1) cpd00011[c0] + (2) cpd00013[c0] + (1) cpd00040[c0]	(1) H2O_c0[c0] + (2) H+_c0[c0] + (1) Ureidoglycolate_c0[c0] -> (1) CO2_c0[c0] + (2) NH3_c0[c0] + (1) Glyoxalate_c0[c0]	rxn00327	DAL3	R00469	Purine metabolism	AMINE-DEG|Allantoin-degradation|Degradation|URDEGR-PWY
rxn05064	-	Cytosol_0	(RPA2115)	carbamate hydro-lyase_c0		3.53	(2) cpd00067[c0] + (1) cpd01101[c0] <-> (1) cpd00011[c0] + (1) cpd00013[c0]	(2) H+_c0[c0] + (1) Carbamate_c0[c0] <-> (1) CO2_c0[c0] + (1) NH3_c0[c0]	rxn05064		R07316		CYANCAT-PWY|Degradation|Detoxification|NITROGEN-DEG|NUCLEO-DEG|Noncarbon-Nutrients|PWY0-1471|Pyrimidine-Degradation|Uracil-Degradation
rxn00148	-	Cytosol_0	(WP_042441034.1 or RPA4193)	ATP:pyruvate 2-O-phosphotransferase_c0		-4.92	(1) cpd00002[c0] + (1) cpd00020[c0] <-> (1) cpd00008[c0] + (1) cpd00061[c0] + (1) cpd00067[c0]	(1) ATP_c0[c0] + (1) Pyruvate_c0[c0] <-> (1) ADP_c0[c0] + (1) Phosphoenolpyruvate_c0[c0] + (1) H+_c0[c0]	rxn00148	CDC19	R00200	Glycolysis / Gluconeogenesis|Purine metabolism|Pyruvate metabolism|Carbon fixation in photosynthetic organisms	ANAEROBIC-RESPIRATION|ANAEROFRUCAT-PWY|ANAGLYCOLYSIS-PWY|ANARESP1-PWY|Biosynthesis|CARBO-BIOSYNTHESIS|CARBOXYLATES-DEG|Carbohydrates-Biosynthesis|Carbohydrates-Degradation|Degradation|Energy-Metabolism|FERMENTATION-PWY|Fermentation|GLYCOLYSIS|GLYCOLYSIS-E-D|GLYCOLYSIS-TCA-GLYOX-BYPASS|GLYCOLYSIS-VARIANTS|Gluconeogenesis|NPGLUCAT-PWY|P122-PWY|P124-PWY|P341-PWY|P441-PWY|P461-PWY|Respiration|SECONDA…
rxn01102	>	Cytosol_0	(RPA2799)			-14.03	(1) cpd00002[c0] + (1) cpd00223[c0] -> (1) cpd00008[c0] + (1) cpd00067[c0] + (1) cpd00169[c0]	(1) ATP_c0[c0] + (1) Glycerate_c0[c0] -> (1) ADP_c0[c0] + (1) H+_c0[c0] + (1) 3-Phosphoglycerate_c0[c0]	rxn01102	GLYCK	R01514	Glycine, serine and threonine metabolism|Glycerolipid metabolism|Glyoxylate and dicarboxylate metabolism	Alcohol-Degradation|CARBOXYLATES-DEG|Degradation|Energy-Metabolism|GLYCOL-GLYOXDEG-PWY|GLYCOLATEMET-PWY|Glycolate-Degradation|Photosynthesis
rxn05358	-	Cytosol_0	(RPA3075)	2-methylbutanoyl-CoA:[acyl-carrier-protein] transferase_c0		0	(1) cpd00760[c0] + (1) cpd11493[c0] <-> (1) cpd00010[c0] + (1) cpd00067[c0] + (1) cpd11495[c0]	(1) 2-Methylbutyryl-CoA_c0[c0] + (1) ACP_c0[c0] <-> (1) CoA_c0[c0] + (1) H+_c0[c0] + (1) 2-methylbutyryl-ACP_c0[c0]	rxn05358
rxn00100	>	Cytosol_0	(RPA0300 )	ATP:dephospho-CoA 3'-phosphotransferase_c0		-14.03	(1) cpd00002[c0] + (1) cpd00655[c0] -> (1) cpd00008[c0] + (1) cpd00010[c0] + (1) cpd00067[c0]	(1) ATP_c0[c0] + (1) Dephospho-CoA_c0[c0] -> (1) ADP_c0[c0] + (1) CoA_c0[c0] + (1) H+_c0[c0]	rxn00100	DPCOAK	R00130	Pantothenate and CoA biosynthesis	Biosynthesis|COA-PWY|CoA-Biosynthesis|Cofactor-Biosynthesis|PANTOSYN-PWY|Vitamin-Biosynthesis
rxn02842	-	Cytosol_0	(RPA1757)	R04049_c0		3.76	(1) cpd00003[c0] + (1) cpd01795[c0] <-> (1) cpd00004[c0] + (1) cpd00067[c0] + (1) cpd02441[c0]	(1) NAD_c0[c0] + (1) 2-Deoxy-D-gluconate_c0[c0] <-> (1) NADH_c0[c0] + (1) H+_c0[c0] + (1) 3-Dehydro-2-deoxy-D-gluconate_c0[c0]	rxn02842	2DGLCNDH	R04049
rxn00789	<	Cytosol_0	RPA1149	1-(5-phospho-D-ribosyl)-ATP:diphosphate phospho-alpha-D-ribosyl-transferase_c0		17.21	(1) cpd00012[c0] + (1) cpd00067[c0] + (1) cpd01775[c0] <- (1) cpd00002[c0] + (1) cpd00103[c0]	(1) PPi_c0[c0] + (1) H+_c0[c0] + (1) Phosphoribosyl-ATP_c0[c0] <- (1) ATP_c0[c0] + (1) PRPP_c0[c0]	rxn00789	ATPPRT	R01071	Histidine metabolism	Amino-Acid-Biosynthesis|Biosynthesis|HISTIDINE-SYN|HISTSYN-PWY|IND-AMINO-ACID-SYN|PRPP-PWY
rxn02374	>	Cytosol_0	#N/A	R03314_c0		-14.06	(1) cpd00858[c0] -> (1) cpd00001[c0] + (1) cpd00067[c0] + (1) cpd02431[c0]	(1) L-Glutamate5-semialdehyde_c0[c0] -> (1) H2O_c0[c0] + (1) H+_c0[c0] + (1) 1-Pyrroline-5-carboxylate_c0[c0]	rxn02374	G5SADr	R03314	Arginine and proline metabolism	ARG-PRO-PWY|ARGASEDEG-PWY|ARGININE-DEG|ARGORNPROST-PWY|Activation-Inactivation-Interconversion|Amino-Acid-Biosynthesis|Amino-Acid-Degradation|Antibiotic-Biosynthesis|Biosynthesis|CITRULBIO-PWY|Citrulline-Biosynthesis|Degradation|GLUTAMATE-SYN|IND-AMINO-ACID-SYN|Interconversion|Other-Amino-Acid-Biosynthesis|PROLINE-SYN|PROSYN-PWY|SECONDARY-METABOLITE-BIOSYNTHESIS
rxn03436	-	Cytosol_0	((RPA2035 ) or (RPA2035 ))	(S)-2-Aceto-2-hydroxybutanoate:NADP+ oxidoreductase (isomerizing)_c0		2.46	(1) cpd00498[c0] <-> (1) cpd10162[c0]	(1) 2-Aceto-2-hydroxybutanoate_c0[c0] <-> (1) (R) -3-Hydroxy-3-methyl-2-oxopentanoate_c0[c0]	rxn03436		R05069	Valine, leucine and isoleucine biosynthesis
rxn05319	-	Cytosol_0	#N/A			0	(1) cpd00001[e0] <-> (1) cpd00001[c0]	(1) H2O_e0[e0] <-> (1) H2O_c0[c0]	rxn05319	H2Ot
rxn05298	-	Cytosol_0	(RPA2262 )	Na+/glutamate symport_c0		0	(1) cpd00023[e0] + (1) cpd00971[e0] <-> (1) cpd00023[c0] + (1) cpd00971[c0]	(1) L-Glutamate_e0[e0] + (1) Na+_e0[e0] <-> (1) L-Glutamate_c0[c0] + (1) Na+_c0[c0]	rxn05298	GLUt4
rxn05408	-	Cytosol_0	(RPA3075 )	2-methylpropionyl-CoA:[acyl-carrier-protein] transferase_c0		0	(1) cpd00481[c0] + (1) cpd11493[c0] <-> (1) cpd00010[c0] + (1) cpd00067[c0] + (1) cpd11545[c0]	(1) Isobutyryl-CoA_c0[c0] + (1) ACP_c0[c0] <-> (1) CoA_c0[c0] + (1) H+_c0[c0] + (1) isobutyryl-ACP_c0[c0]	rxn05408
rxn08336	<	Cytosol_0	(WP_042440787.1)			151.79	(1) cpd00282[c0] + (1) cpd15500[c0] <- (1) cpd00247[c0] + (1) cpd15499[c0]	(1) S-Dihydroorotate_c0[c0] + (1) Menaquinone 8_c0[c0] <- (1) Orotate_c0[c0] + (1) Menaquinol 8_c0[c0]	rxn08336	DHORD5
rxn02264	-	Cytosol_0	(RPA0562 )	Hydroxymethylbilane hydro-lyase(cyclizing)_c0			(1) cpd00755[c0] <-> (1) cpd00001[c0] + (1) cpd00774[c0]	(1) Hydroxymethylbilane_c0[c0] <-> (1) H2O_c0[c0] + (1) UroporphyrinogenIII_c0[c0]	rxn02264	HEM4	R03165	Porphyrin and chlorophyll metabolism	Biosynthesis|Chlorophyll-Biosynthesis|Chlorophyll-a-Biosynthesis|Cofactor-Biosynthesis|HEME-SYN|Porphyrin-Compounds-Biosynthesis|Tetrapyrrole-Biosynthesis
rxn07177	-	Cytosol_0	(RPA2446)	4-(ethylamino)-2-hydroxy-6-(isopropylamino)-1,3,5-triazine ethylaminohydrolase_c0			(1) cpd00001[c0] + (1) cpd05640[c0] <-> (1) cpd00067[c0] + (1) cpd00099[c0] + (1) cpd05639[c0]	(1) H2O_c0[c0] + (1) 2-Chloro-4-hydroxy-6-amino-1,3,5-triazine_c0[c0] <-> (1) H+_c0[c0] + (1) Cl-_c0[c0] + (1) Ammelide_c0[c0]	rxn07177		R06966	Atrazine degradation
rxn01451	-	Cytosol_0	RPA3717 or RPA0818	(S)-3-Hydroxybutanoyl-CoA:NAD+ oxidoreductase_c0		3.76	(1) cpd00003[c0] + (1) cpd00842[c0] <-> (1) cpd00004[c0] + (1) cpd00067[c0] + (1) cpd00279[c0]	(1) NAD_c0[c0] + (1) (S) -3-Hydroxybutyryl-CoA_c0[c0] <-> (1) NADH_c0[c0] + (1) H+_c0[c0] + (1) Acetoacetyl-CoA_c0[c0]	rxn01451	HACD1	R01975	Fatty acid degradation|Lysine degradation|Tryptophan metabolism|Butanoate metabolism|Carbon fixation pathways in prokaryotes	AROMATIC-COMPOUNDS-DEGRADATION|Amino-Acid-Degradation|Autotrophic-CO2-Fixation|C1-COMPOUNDS|CARBOXYLATES-DEG|CENTFERM-PWY|CO2-Fixation|Degradation|Energy-Metabolism|Fermentation|GLUDEG-II-PWY|GLUTAMATE-DEG|Pyruvate-Degradation|TOLUENE-DEG|TRYPTOPHAN-DEG|TRYPTOPHAN-DEGRADATION-1
rxn02687	-	Cytosol_0	(RPA0230 )	R03790_c0		4.67	(1) cpd00003[c0] + (1) cpd01357[c0] <-> (1) cpd00004[c0] + (1) cpd00067[c0] + (1) cpd01447[c0]	(1) NAD_c0[c0] + (1) (R) -Mandelate_c0[c0] <-> (1) NADH_c0[c0] + (1) H+_c0[c0] + (1) Benzoylformate_c0[c0]	rxn02687		R03790
rxn03903	-	Cytosol_0	(RPA3533)	UDPMurAc(oyl-L-Ala-D-gamma-Glu-L-Lys-D-Ala-D-Ala):undecaprenyl-phosphate phospho-N-acetylmuramoyl-pentapeptide-transferase_c0		0	(1) cpd00286[c0] + (1) cpd02862[c0] <-> (1) cpd00091[c0] + (1) cpd02948[c0]	(1) Undecaprenylphosphate_c0[c0] + (1) UDPMurAc(oyl-L-Ala-D-gamma-Glu-L-Lys-D-Ala-D-Ala) _c0[c0] <-> (1) UMP_c0[c0] + (1) MurAc(oyl-L-Ala-D-gamma-Glu-L-Lys-D-Ala-D-Ala) -diphospho- undecaprenol_c0[c0]	rxn03903	PAPPT2	R05629	Peptidoglycan biosynthesis
rxn00097	-	Cytosol_0	(RPA3229)	ATP:AMP phosphotransferase_c0		9.53	(1) cpd00002[c0] + (1) cpd00018[c0] + (1) cpd00067[c0] <-> (2) cpd00008[c0]	(1) ATP_c0[c0] + (1) AMP_c0[c0] + (1) H+_c0[c0] <-> (2) ADP_c0[c0]	rxn00097	ADK1	R00127	Purine metabolism	Biosynthesis|DENOVOPURINE2-PWY|Metabolic-Clusters|Nucleotide-Biosynthesis|P1-PWY|PRPP-PWY|PUR-NUC-SYN|PYR-NUC-SYN|Purine-Nucleotide-De-Novo-Biosynthesis|Purine-Nucleotides-Salvage
rxn02212	>	Cytosol_0	(RPA0503 or RPA4052)	2-Dehydro-3-deoxy-D-arabino-heptonate 7-phosphate phosphate-lyase (cyclyzing)_c0	4.2.3.4	-7.4	(1) cpd02857[c0] -> (1) cpd00009[c0] + (1) cpd00699[c0]	(1) DAHP_c0[c0] -> (1) Phosphate_c0[c0] + (1) 5-Dehydroquinate_c0[c0]	rxn02212	ARO1_1	R03083	Phenylalanine, tyrosine and tryptophan biosynthesis	3-Dehydroquinate-Biosynthesis|ALL-CHORISMATE-PWY|ARO-PWY|AROMATIC-COMPOUNDS-BIOSYN|Amino-Acid-Biosynthesis|Biosynthesis|COMPLETE-ARO-PWY|Chorismate-Biosynthesis
rxn00695	-	Cytosol_0	RPA0381	ATP:alpha-D-glucose-1-phosphate adenylyltransferase_c0		1.07	(1) cpd00002[c0] + (1) cpd00089[c0] <-> (1) cpd00012[c0] + (1) cpd00387[c0]	(1) ATP_c0[c0] + (1) Glucose-1-phosphate_c0[c0] <-> (1) PPi_c0[c0] + (1) ADPglucose_c0[c0]	rxn00695	GLGC	R00948	Starch and sucrose metabolism|Amino sugar and nucleotide sugar metabolism	Antibiotic-Biosynthesis|Biosynthesis|Carbohydrates-Biosynthesis|GLYCOGEN-BIOSYN|GLYCOGENSYNTH-PWY|Polysaccharides-Biosynthesis|SECONDARY-METABOLITE-BIOSYNTHESIS
rxn05116	>	Cytosol_0	(RPA3065)	R07406_c0		-3.09	(1) cpd00067[c0] + (1) cpd04539[c0] -> (1) cpd00011[c0] + (1) cpd08449[c0]	(1) H+_c0[c0] + (1) 2-Amino-3-oxo-4-phosphonooxybutyrate_c0[c0] -> (1) CO2_c0[c0] + (1) 3-Amino-2-oxopropyl phosphate_c0[c0]	rxn05116	SPONT1	R07406	Vitamin B6 metabolism	Biosynthesis|Cofactor-Biosynthesis|PWY0-845|PYRIDOXSYN-PWY|Vitamin-B6-Biosynthesis|Vitamin-Biosynthesis
rxn10481	>	Cytosol_0	(WP_042441476.1 or RPA0013 )	Copper transport via ABC system_c0		-6.82	(1) cpd00001[c0] + (1) cpd00002[c0] + (1) cpd00058[e0] -> (1) cpd00008[c0] + (1) cpd00009[c0] + (1) cpd00058[c0] + (1) cpd00067[c0]	(1) H2O_c0[c0] + (1) ATP_c0[c0] + (1) Cu2+_e0[e0] -> (1) ADP_c0[c0] + (1) Phosphate_c0[c0] + (1) Cu2+_c0[c0] + (1) H+_c0[c0]	rxn10481	Cuabc
rxn00655	-	Cytosol_0	(RPA0467 or RPA3040 )	N-(D-1-carboxyethyl)-beta-alanine:NAD+ oxidoreductase (beta-alanine-forming)_c0	1.5.1.26	9.21	(1) cpd00001[c0] + (1) cpd00003[c0] + (1) cpd01489[c0] <-> (1) cpd00004[c0] + (1) cpd00020[c0] + (1) cpd00067[c0] + (1) cpd00085[c0]	(1) H2O_c0[c0] + (1) NAD_c0[c0] + (1) beta-Alanopine_c0[c0] <-> (1) NADH_c0[c0] + (1) Pyruvate_c0[c0] + (1) H+_c0[c0] + (1) beta-Alanine_c0[c0]	rxn00655		R00906
rxn00692	-	Cytosol_0	(RPA2724 or RPA2796)	5,10-Methylenetetrahydrofolate:glycine hydroxymethyltransferase_c0		-0.05	(1) cpd00001[c0] + (1) cpd00033[c0] + (1) cpd00125[c0] <-> (1) cpd00054[c0] + (1) cpd00087[c0]	(1) H2O_c0[c0] + (1) Glycine_c0[c0] + (1) 5-10-Methylenetetrahydrofolate_c0[c0] <-> (1) L-Serine_c0[c0] + (1) Tetrahydrofolate_c0[c0]	rxn00692	GHMT	R00945	Glycine, serine and threonine metabolism|Cyanoamino acid metabolism|Glyoxylate and dicarboxylate metabolism|One carbon pool by folate|Methane metabolism	1CMET2-PWY|AMINE-DEG|Amino-Acid-Biosynthesis|Biosynthesis|C1-COMPOUNDS|Cofactor-Biosynthesis|Degradation|Energy-Metabolism|Folate-Biosynthesis|Formaldehyde-Assimilation|GLYCINE-SYN|GLYSYN-PWY|IND-AMINO-ACID-SYN|NUCLEO-DEG|Photosynthesis|Purine-Degradation|SER-GLYSYN-PWY|Vitamin-Biosynthesis
rxn00802	-	Cytosol_0	(RPA4743 )	2-(Nomega-L-arginino)succinate arginine-lyase (fumarate-forming)_c0		7.34	(1) cpd02152[c0] <-> (1) cpd00051[c0] + (1) cpd00106[c0]	(1) L-Argininosuccinate_c0[c0] <-> (1) L-Arginine_c0[c0] + (1) Fumarate_c0[c0]	rxn00802		R01086	Alanine, aspartate and glutamate metabolism|Arginine and proline metabolism	ARG+POLYAMINE-SYN|ARGININE-DEG|ARGININE-SYN|ARGININE-SYN4-PWY|ARGSYN-PWY|ARGSYNBSUB-PWY|Amino-Acid-Biosynthesis|Amino-Acid-Degradation|Biosynthesis|Citrulline-Biosynthesis|Degradation|IND-AMINO-ACID-SYN|Metabolic-Regulators|NITROGEN-DEG|Nitric-Oxide-Biosynthesis|Noncarbon-Nutrients|Other-Amino-Acid-Biosynthesis|Polyamine-Biosynthesis
rxn11632	-	Cytosol_0	(Rpal_5259)	5-Hydroxykynurenine:2-oxoglutarate aminotransferase_c0		-1.24	(1) cpd03362[c0] + (1) cpd11625[c0] <-> (1) cpd00067[c0] + (1) cpd03363[c0] + (1) cpd11612[c0]	(1) 5-Hydroxykynurenine_c0[c0] + (1) 2-Oxo acid_c0[c0] <-> (1) H+_c0[c0] + (1) 4-(2-Amino-5-hydroxyphenyl) -2,4-dioxobutanoate_c0[c0] + (1) Amino acid_c0[c0]	rxn11632		R04913	Tryptophan metabolism
rxn02160	-	Cytosol_0	(Rpal_0973 )			7.21	(1) cpd00001[c0] + (1) cpd00807[c0] <-> (1) cpd00009[c0] + (1) cpd00641[c0]	(1) H2O_c0[c0] + (1) L-histidinol-phosphate_c0[c0] <-> (1) Phosphate_c0[c0] + (1) L-Histidinol_c0[c0]	rxn02160	HIS2	R03013	Histidine metabolism	Amino-Acid-Biosynthesis|Biosynthesis|HISTIDINE-SYN|HISTSYN-PWY|IND-AMINO-ACID-SYN|PRPP-PWY
rxn08802	>	Cytosol_0	(RPA3298 or RPA3156)			-291.05	(1) cpd00001[c0] + (1) cpd15328[c0] -> (2) cpd00067[c0] + (1) cpd00080[c0] + (1) cpd15269[c0]	(1) H2O_c0[c0] + (1) 1-octadec-11-enoyl-sn-glycerol 3-phosphate_c0[c0] -> (2) H+_c0[c0] + (1) Glycerol-3-phosphate_c0[c0] + (1) octadecenoate_c0[c0]	rxn08802	LPLIPAL1A181pp
rxn01825	>	Cytosol_0	(RPA4672)			-81.87	(1) cpd00007[c0] + (1) cpd00426[c0] -> (1) cpd00067[c0] + (1) cpd00763[c0]	(1) O2_c0[c0] + (1) Homogentisate_c0[c0] -> (1) H+_c0[c0] + (1) 4-Maleylacetoacetate_c0[c0]	rxn01825	HGENDO	R02519	Tyrosine metabolism|Styrene degradation	Amino-Acid-Degradation|Degradation|TYRFUMCAT-PWY|TYROSINE-DEG
rxn10230	-	Cytosol_0	(WP_042441508.1 )			-15.04	(1) cpd00054[c0] + (1) cpd15687[c0] <-> (1) cpd00046[c0] + (2) cpd00067[c0] + (1) cpd15693[c0]	(1) L-Serine_c0[c0] + (1) CDP-1,2-dianteisopentadecanoylglycerol_c0[c0] <-> (1) CMP_c0[c0] + (2) H+_c0[c0] + (1) Dianteisopentadecanoylphosphatidylserine_c0[c0]	rxn10230
rxn00913	-	Cytosol_0	(WP_042441386.1)			7.21	(1) cpd00001[c0] + (1) cpd00126[c0] <-> (1) cpd00009[c0] + (1) cpd00311[c0]	(1) H2O_c0[c0] + (1) GMP_c0[c0] <-> (1) Phosphate_c0[c0] + (1) Guanosine_c0[c0]	rxn00913	NTD9	R01227	Purine metabolism	AROMATIC-COMPOUNDS-DEGRADATION|Degradation|Guanosine-Nucleotides-Degradation|NUCLEO-DEG|P165-PWY|Purine-Degradation|Urate-Degradation
rxn01997	>	Cytosol_0	(RPA4053 or WP_042441246.1)	dTDPglucose 4,6-hydro-lyase_c0		-13.9	(1) cpd00626[c0] -> (1) cpd00001[c0] + (1) cpd00521[c0]	(1) dTDPglucose_c0[c0] -> (1) H2O_c0[c0] + (1) dTDP-4-oxo-6-deoxy-D-glucose_c0[c0]	rxn01997	TDPGDH	R06513	Streptomycin biosynthesis|Polyketide sugar unit biosynthesis|Biosynthesis of vancomycin group antibiotics	Antibiotic-Biosynthesis|Biosynthesis|CARBO-BIOSYNTHESIS|Carbohydrates-Biosynthesis|Cell-Structure-Biosynthesis|Cell-Wall-Biosynthesis|DTDPRHAMSYN-PWY|ECASYN-PWY|Lipopolysaccharide-Biosynthesis|O-Antigen-Biosynthesis|OANTIGEN-PWY|Rhamnose-Biosynthesis|SECONDARY-METABOLITE-BIOSYNTHESIS|SUGAR-NUCLEOTIDES
rxn08809	>	Cytosol_0	(RPA3156 or RPA3298 )			-264.53	(1) cpd00001[c0] + (1) cpd12547[c0] -> (1) cpd00067[c0] + (1) cpd00908[c0] + (1) cpd15269[c0]	(1) H2O_c0[c0] + (1) L-2-Lysophosphatidylethanolamine_c0[c0] -> (1) H+_c0[c0] + (1) Glycerophosphoethanolamine_c0[c0] + (1) octadecenoate_c0[c0]	rxn08809	LPLIPAL1E181pp
rxn03958	-	Cytosol_0	(RPA2916 )	1-Deoxy-D-xylulose-5-phosphate isomeroreductase_c0		5.18	(1) cpd00006[c0] + (1) cpd08286[c0] <-> (1) cpd00005[c0] + (1) cpd00067[c0] + (1) cpd08289[c0]	(1) NADP_c0[c0] + (1) 2-C-methyl-D-erythritol4-phosphate_c0[c0] <-> (1) NADPH_c0[c0] + (1) H+_c0[c0] + (1) 1-deoxy-D-xylulose5-phosphate_c0[c0]	rxn03958	DXPRI	R05688	Terpenoid backbone biosynthesis	Biosynthesis|Cofactor-Biosynthesis|DITERPENOID-SYN|GGPP-Biosynthesis|NONMEVIPP-PWY|Other-biosynthesis|Polyprenyl-Biosynthesis|SECONDARY-METABOLITE-BIOSYNTHESIS|Terpenoid-Biosynthesis
rxn00259	-	Cytosol_0	(RPA3071)	(3S)-citryl-CoA oxaloacetate-lyase (acetyl-CoA-forming)_c0		3.17	(1) cpd00442[c0] <-> (1) cpd00022[c0] + (1) cpd00032[c0] + (1) cpd00067[c0]	(1) (3S) -Citryl-CoA_c0[c0] <-> (1) Acetyl-CoA_c0[c0] + (1) Oxaloacetate_c0[c0] + (1) H+_c0[c0]	rxn00259		R00354	Carbon fixation pathways in prokaryotes	Autotrophic-CO2-Fixation|C1-COMPOUNDS|CO2-Fixation|Degradation|Reductive-TCA-Cycles
rxn00178	-	Cytosol_0	(RPA1756 or RPA3466 or RPA2304 or RPA1703 or RPA0513 or RPA0817 or RPA4346 or RPA3194 or RPA0531 or RPA3715)	Acetyl-CoA:acetyl-CoA C-acetyltransferase_c0		7.06	(2) cpd00022[c0] <-> (1) cpd00010[c0] + (1) cpd00279[c0]	(2) Acetyl-CoA_c0[c0] <-> (1) CoA_c0[c0] + (1) Acetoacetyl-CoA_c0[c0]	rxn00178	AACOAT	R00238	Fatty acid degradation|Synthesis and degradation of ketone bodies|Valine, leucine and isoleucine degradation|Lysine degradation|Benzoate degradation|Tryptophan metabolism|Pyruvate metabolism|Glyoxylate and dicarboxylate metabolism|Propanoate metabolism|Butanoate metabolism|Carbon fixation pathways in prokaryotes|Terpenoid backbone biosynthesis	ACETOACETATE-DEG-PWY|AROMATIC-COMPOUNDS-DEGRADATION|Acetyl-CoA-Butyrate|Amino-Acid-Degradation|Autotrophic-CO2-Fixation|Biosynthesis|C1-COMPOUNDS|CARBOXYLATES-DEG|CENTFERM-PWY|CO2-Fixation|Cofactor-Biosynthesis|DITERPENOID-SYN|Degradation|ERGOSTEROL-SYN-PWY|Energy-Metabolism|Fatty-Acid-and-Lipid-Degradation|Fermentation|GGPP-Biosynthesis|GLUDEG-II-PWY|GLUTAMATE-DEG|ISOPRENOIDS|LYSINE-DEG|Lipid-Bi…
rxn01362	<	Cytosol_0	((RPA4724 ) or (RPA0597 or RPA3091 ))	Orotidine-5'-phosphate:diphosphate phospho-alpha-D-ribosyl-transferase_c0		12.54	(1) cpd00012[c0] + (1) cpd00067[c0] + (1) cpd00810[c0] <- (1) cpd00103[c0] + (1) cpd00247[c0]	(1) PPi_c0[c0] + (1) H+_c0[c0] + (1) Orotidylic acid_c0[c0] <- (1) PRPP_c0[c0] + (1) Orotate_c0[c0]	rxn01362	ORPT	R01870	Pyrimidine metabolism	Biosynthesis|Nucleotide-Biosynthesis|PRPP-PWY|PWY0-162|PYR-NUC-SYN|Pyrimidine-De-Novo-Biosyn
rxn00549	-	Cytosol_0	(Rpal_0973 )			7.21	(1) cpd00001[c0] + (1) cpd00290[c0] <-> (1) cpd00009[c0] + (1) cpd00072[c0]	(1) H2O_c0[c0] + (1) D-fructose-1,6-bisphosphate_c0[c0] <-> (1) Phosphate_c0[c0] + (1) D-fructose-6-phosphate_c0[c0]	rxn00549	FBP	R00762	Methane metabolism|Carbon fixation in photosynthetic organisms
rxn03951	-	Cytosol_0	(RPA3065)	NAD-dependent threonine 4-phosphate dehydrogenase_c0		3.76	(1) cpd00003[c0] + (1) cpd03607[c0] <-> (1) cpd00004[c0] + (1) cpd00067[c0] + (1) cpd04539[c0]	(1) NAD_c0[c0] + (1) 4-(Phosphonooxy) -threonine_c0[c0] <-> (1) NADH_c0[c0] + (1) H+_c0[c0] + (1) 2-Amino-3-oxo-4-phosphonooxybutyrate_c0[c0]	rxn03951	THPDH	R05681	Vitamin B6 metabolism
rxn07875	-	Cytosol_0	(RPA0230 )	R08086_c0		-9.8	(1) cpd00001[c0] + (1) cpd00003[c0] + (1) cpd01061[c0] <-> (1) cpd00004[c0] + (2) cpd00067[c0] + (1) cpd15165[c0]	(1) H2O_c0[c0] + (1) NAD_c0[c0] + (1) Geranial_c0[c0] <-> (1) NADH_c0[c0] + (2) H+_c0[c0] + (1) Geranic acid_c0[c0]	rxn07875		R08086	Geraniol degradation	Degradation|SECONDARY-METABOLITE-DEGRADATION|TERPENOID-DEG
rxn01022	-	Cytosol_0	(RPA4821 )	S-methyl-5'-thioadenosine:phosphate S-methyl-5-thio-alpha-D-ribosyl-transferase_c0	2.4.2.28	-7.95	(1) cpd00009[c0] + (1) cpd00147[c0] <-> (1) cpd00128[c0] + (1) cpd02574[c0]	(1) Phosphate_c0[c0] + (1) 5-Methylthioadenosine_c0[c0] <-> (1) Adenine_c0[c0] + (1) methylthioribose-1-phosphate_c0[c0]	rxn01022		R01402	Cysteine and methionine metabolism	Degradation|Methylthioadenosine-Degradation|NUCLEO-DEG
rxn00506	>	Cytosol_0	(RPA2153 or RPA0112 or RPA1206)	Acetaldehyde:NAD+ oxidoreductase_c0		-11.99	(1) cpd00001[c0] + (1) cpd00003[c0] + (1) cpd00071[c0] -> (1) cpd00004[c0] + (1) cpd00029[c0] + (2) cpd00067[c0]	(1) H2O_c0[c0] + (1) NAD_c0[c0] + (1) Acetaldehyde_c0[c0] -> (1) NADH_c0[c0] + (1) Acetate_c0[c0] + (2) H+_c0[c0]	rxn00506	ALD2	R00710	Glycolysis / Gluconeogenesis|Pyruvate metabolism	Alcohol-Degradation|Degradation|Ethanol-Degradation|PWY66-161|PWY66-162|PWY66-21
rxn10060	-	Cytosol_0	(RPA3374 )	NAD kinase (dTTP)_c0		-4.5	(1) cpd00003[c0] + (1) cpd00357[c0] <-> (1) cpd00006[c0] + (1) cpd00067[c0] + (1) cpd00297[c0]	(1) NAD_c0[c0] + (1) TTP_c0[c0] <-> (1) NADP_c0[c0] + (1) H+_c0[c0] + (1) dTDP_c0[c0]	rxn10060
rxn02933	-	Cytosol_0	RPA3717 or RPA0818	(2S,3S)-3-hydroxy-2-methylbutanoyl-CoA:NAD+ oxidoreductase_c0		3.76	(1) cpd00003[c0] + (1) cpd02691[c0] <-> (1) cpd00004[c0] + (1) cpd00067[c0] + (1) cpd02124[c0]	(1) NAD_c0[c0] + (1) 2-methyl-3-hydroxy-butyryl-CoA_c0[c0] <-> (1) NADH_c0[c0] + (1) H+_c0[c0] + (1) 2-Methylacetoacetyl-CoA_c0[c0]	rxn02933	3H2MBCOAD	R04203	Valine, leucine and isoleucine degradation	Amino-Acid-Degradation|Biosynthesis|Degradation|ILEUDEG-PWY|ISOLEUCINE-DEG|Other-biosynthesis
rxn02261	<	Cytosol_0	(RPA3447 )			5.76	(1) cpd00010[c0] + (2) cpd00067[c0] + (1) cpd00745[c0] <- (1) cpd00001[c0] + (1) cpd03375[c0]	(1) CoA_c0[c0] + (2) H+_c0[c0] + (1) Hydracrylic acid_c0[c0] <- (1) H2O_c0[c0] + (1) 3-Hydroxypropanoyl-CoA_c0[c0]	rxn02261		R03158	beta-Alanine metabolism|Propanoate metabolism	Amino-Acid-Biosynthesis|Beta-Alanine-Biosynthesis|Biosynthesis|CoA-Biosynthesis|Cofactor-Biosynthesis|IND-AMINO-ACID-SYN
rxn00727	>	Cytosol_0	(RPA2395 )	Chorismate pyruvate-lyase (amino-accepting)_c0		-44.16	(1) cpd00053[c0] + (1) cpd00216[c0] -> (1) cpd00020[c0] + (1) cpd00023[c0] + (1) cpd00067[c0] + (1) cpd00093[c0]	(1) L-Glutamine_c0[c0] + (1) Chorismate_c0[c0] -> (1) Pyruvate_c0[c0] + (1) L-Glutamate_c0[c0] + (1) H+_c0[c0] + (1) Anthranilate_c0[c0]	rxn00727	ANS	R00986	Phenylalanine, tyrosine and tryptophan biosynthesis	ALKALOIDS-SYN|ALL-CHORISMATE-PWY|Amino-Acid-Biosynthesis|Biosynthesis|COMPLETE-ARO-PWY|IND-AMINO-ACID-SYN|N-CONTAINING-SECONDARY-CMPD-SYN|SECONDARY-METABOLITE-BIOSYNTHESIS|TRPSYN-PWY|TRYPTOPHAN-BIOSYNTHESIS
rxn14037	-	Cytosol_0	(Rpal_5259)	amino acid:2-oxo-acid aminotransferase_c0		0	(1) cpd11612[c0] + (1) cpd17454[c0] <-> (1) cpd11625[c0] + (1) cpd17455[c0]	(1) Amino acid_c0[c0] + (1) Aliphatic oxo acid_c0[c0] <-> (1) 2-Oxo acid_c0[c0] + (1) Homoamino acid_c0[c0]	rxn14037		R08683
rxn00465	>	Cytosol_0	(RPA1879 )			2.73	(1) cpd00001[c0] + (2) cpd00067[c0] + (1) cpd00274[c0] -> (1) cpd00011[c0] + (1) cpd00013[c0] + (1) cpd00064[c0]	(1) H2O_c0[c0] + (2) H+_c0[c0] + (1) Citrulline_c0[c0] -> (1) CO2_c0[c0] + (1) NH3_c0[c0] + (1) Ornithine_c0[c0]	rxn00465		R00665		Amino-Acid-Biosynthesis|Biosynthesis|IND-AMINO-ACID-SYN|PROLINE-SYN
rxn14379	<	Cytosol_0	(WP_042441352.1 )			13.57	(1) cpd00006[c0] + (1) cpd03256[c0] <- (1) cpd00005[c0] + (1) cpd00067[c0] + (1) cpd01450[c0]	(1) NADP_c0[c0] + (1) 5beta-Pregnane-11beta,21-diol-3,20-dione_c0[c0] <- (1) NADPH_c0[c0] + (1) H+_c0[c0] + (1) Corticosterone_c0[c0]	rxn14379		R03850
rxn05127	-	Cytosol_0	(RPA0230 )			-9.8	(1) cpd00001[c0] + (1) cpd00006[c0] + (1) cpd11341[c0] <-> (1) cpd00005[c0] + (2) cpd00067[c0] + (1) cpd11408[c0]	(1) H2O_c0[c0] + (1) NADP_c0[c0] + (1) gamma-glutamyl-gamma-butyraldehyde_c0[c0] <-> (1) NADPH_c0[c0] + (2) H+_c0[c0] + (1) gamma-Glutamyl-GABA_c0[c0]	rxn05127	GGGABADr	R07418	Arginine and proline metabolism	AMINE-DEG|ARGDEG-PWY|ARGININE-DEG|Amino-Acid-Degradation|Degradation|ORNARGDEG-PWY|ORNDEG-PWY|PWY0-1221|Putrescine-Degradation
rxn03913	<	Cytosol_0	(WP_042441180.1 )			12.06	(1) cpd00006[c0] + (1) cpd01170[c0] <- (1) cpd00005[c0] + (1) cpd00067[c0] + (1) cpd03223[c0]	(1) NADP_c0[c0] + (1) Ergosterol_c0[c0] <- (1) NADPH_c0[c0] + (1) H+_c0[c0] + (1) 5,7,22,24(28) -Ergostatetraenol_c0[c0]	rxn03913	ERG4	R05641	Steroid biosynthesis	Biosynthesis|ERGOSTEROL-SYN-PWY|Lipid-Biosynthesis|Sterol-Biosynthesis
rxn01445	-	Cytosol_0	(WP_042441386.1 )			7.21	(1) cpd00001[c0] + (1) cpd00296[c0] <-> (1) cpd00009[c0] + (1) cpd00277[c0]	(1) H2O_c0[c0] + (1) dGMP_c0[c0] <-> (1) Phosphate_c0[c0] + (1) Deoxyguanosine_c0[c0]	rxn01445	NTD8	R01968	Purine metabolism
rxn05248	-	Cytosol_0	(RPA4267 or RPA0464 or RPA4443 or RPA2146 or RPA1234 )			-2.486	(1) cpd00002[c0] + (1) cpd00010[c0] + (1) cpd11438[c0] <-> (1) cpd00012[c0] + (1) cpd00018[c0] + (1) cpd11439[c0]	(1) ATP_c0[c0] + (1) CoA_c0[c0] + (1) fa4_c0[c0] <-> (1) PPi_c0[c0] + (1) AMP_c0[c0] + (1) fa4coa_c0[c0]	rxn05248
rxn14290	-	Cytosol_0	(Rpal_5259 )	pentahomomethionine:2-oxo-acid aminotransferase_c0		1.24	(1) cpd00067[c0] + (1) cpd11623[c0] + (1) cpd17418[c0] <-> (1) cpd11625[c0] + (1) cpd17419[c0]	(1) H+_c0[c0] + (1) L-Amino acid_c0[c0] + (1) 9-Methylthio-2-nonanoic acid_c0[c0] <-> (1) 2-Oxo acid_c0[c0] + (1) Pentahomomethionine_c0[c0]	rxn14290		R08643	Glucosinolate biosynthesis
rxn08841	>	Cytosol_0	(RPA3298 or RPA3156)			-328.6	(1) cpd00001[c0] + (1) cpd15339[c0] -> (1) cpd00067[c0] + (1) cpd00214[c0] + (1) cpd00908[c0]	(1) H2O_c0[c0] + (1) 2-Acyl-sn-glycero-3-phosphoethanolamine (n-C16:0) _c0[c0] -> (1) H+_c0[c0] + (1) Palmitate_c0[c0] + (1) Glycerophosphoethanolamine_c0[c0]	rxn08841	LPLIPAL2E160
rxn07312	>	Cytosol_0	(RPA3493 )			-19.86	(1) cpd00017[c0] + (1) cpd01306[c0] -> (1) cpd00019[c0] + (1) cpd00067[c0] + (1) cpd05727[c0]	(1) S-Adenosyl-L-methionine_c0[c0] + (1) Cycloartenol_c0[c0] -> (1) S-Adenosyl-homocysteine_c0[c0] + (1) H+_c0[c0] + (1) 24-Methylenecycloartanol_c0[c0]	rxn07312		R07481	Steroid biosynthesis	Biosynthesis|Lipid-Biosynthesis|SECONDARY-METABOLITE-BIOSYNTHESIS|Sterol-Biosynthesis|TRITERPENOID-SYN|Terpenoid-Biosynthesis
rxn02159	-	Cytosol_0	(RPA4531)	L-Histidinol:NAD+ oxidoreductase_c0		5.22	(1) cpd00003[c0] + (1) cpd00641[c0] <-> (1) cpd00004[c0] + (1) cpd00067[c0] + (1) cpd01324[c0]	(1) NAD_c0[c0] + (1) L-Histidinol_c0[c0] <-> (1) NADH_c0[c0] + (1) H+_c0[c0] + (1) L-Histidinal_c0[c0]	rxn02159		R03012	Histidine metabolism	Amino-Acid-Biosynthesis|Biosynthesis|HISTIDINE-SYN|HISTSYN-PWY|IND-AMINO-ACID-SYN|PRPP-PWY
rxn01111	>	Cytosol_0	(RPA4644)			-14.03	(1) cpd00002[c0] + (1) cpd00171[c0] -> (1) cpd00008[c0] + (1) cpd00067[c0] + (1) cpd00871[c0]	(1) ATP_c0[c0] + (1) D-Ribulose5-phosphate_c0[c0] -> (1) ADP_c0[c0] + (1) H+_c0[c0] + (1) D-Ribulose 1,5-bisphosphate_c0[c0]	rxn01111	PRKIN	R01523	Carbon fixation in photosynthetic organisms	Autotrophic-CO2-Fixation|Biosynthesis|C1-COMPOUNDS|CALVIN-PWY|CARBO-BIOSYNTHESIS|CO2-Fixation|Carbohydrates-Biosynthesis|Degradation|Energy-Metabolism|PHOTOALL-PWY|Photosynthesis
rxn08083	<	Cytosol_0	(RPA4733 or RPA4334 )			377.1	(1) cpd00067[c0] + (1) cpd11468[c0] + (1) cpd15325[c0] <- (1) cpd11493[c0] + (1) cpd15521[c0]	(1) H+_c0[c0] + (1) Dodecanoyl-ACP_c0[c0] + (1) 1-dodecanoyl-sn-glycerol 3-phosphate_c0[c0] <- (1) ACP_c0[c0] + (1) 1,2-didodecanoyl-sn-glycerol 3-phosphate_c0[c0]	rxn08083	AGPAT120
rxn10222	-	Cytosol_0	(RPA2917)	isotetradecanoyl-phosphatidate cytidylyltransferase_c0		1.07	(1) cpd00052[c0] + (1) cpd15679[c0] <-> (1) cpd00012[c0] + (1) cpd00067[c0] + (1) cpd15685[c0]	(1) CTP_c0[c0] + (1) 1,2-diisotetradecanoyl-sn-glycerol 3-phosphate_c0[c0] <-> (1) PPi_c0[c0] + (1) H+_c0[c0] + (1) CDP-1,2-diisotetradecanoylglycerol_c0[c0]	rxn10222
rxn10263	-	Cytosol_0	(RPA1170)	anteisopentadecanoyl-CDPdiacylglycerol:sn-glycerol-3-phosphate 3-phosphatidyltransferase_c0		-4.5	(1) cpd00080[c0] + (1) cpd15687[c0] <-> (1) cpd00046[c0] + (1) cpd15720[c0]	(1) Glycerol-3-phosphate_c0[c0] + (1) CDP-1,2-dianteisopentadecanoylglycerol_c0[c0] <-> (1) CMP_c0[c0] + (1) Dianteisopentadecanoylphosphatidylglycerophosphate_c0[c0]	rxn10263
rxn08814	>	Cytosol_0	(RPA3298 or RPA3156 )			-336.2	(1) cpd00001[c0] + (1) cpd15322[c0] -> (1) cpd00067[c0] + (1) cpd02090[c0] + (1) cpd15237[c0]	(1) H2O_c0[c0] + (1) 1-Acyl-sn-glycero-3-phosphoglycerol hexadec-9-enoyl_c0[c0] -> (1) H+_c0[c0] + (1) Glycerophosphoglycerol_c0[c0] + (1) hexadecenoate_c0[c0]	rxn08814	LPLIPAL1G161pp
rxn08845	>	Cytosol_0	(RPA3156 or RPA3298)			-406.75	(1) cpd00001[c0] + (1) cpd15343[c0] -> (1) cpd00067[c0] + (1) cpd01741[c0] + (1) cpd02090[c0]	(1) H2O_c0[c0] + (1) 2-Acyl-sn-glycero-3-phosphoglycerol dodecanoyl_c0[c0] -> (1) H+_c0[c0] + (1) ddca_c0[c0] + (1) Glycerophosphoglycerol_c0[c0]	rxn08845	LPLIPAL2G120
rxn00999	>	Cytosol_0	((RPA0005 ) or (RPA0005 ))	Phenylpyruvate:oxygen oxidoreductase (hydroxylating,decarboxylating)_c0		-109.72	(1) cpd00007[c0] + (1) cpd00143[c0] -> (1) cpd00011[c0] + (1) cpd03480[c0]	(1) O2_c0[c0] + (1) Phenylpyruvate_c0[c0] -> (1) CO2_c0[c0] + (1) 2-Hydroxyphenylacetate_c0[c0]	rxn00999		R01372	Phenylalanine metabolism	Amino-Acid-Degradation|Degradation|PHENYLALANINE-DEG
rxn08799	>	Cytosol_0	(RPA3156 or RPA3298 )			-355.12	(1) cpd00001[c0] + (1) cpd15327[c0] -> (2) cpd00067[c0] + (1) cpd00080[c0] + (1) cpd00214[c0]	(1) H2O_c0[c0] + (1) 1-hexadecanoyl-sn-glycerol 3-phosphate_c0[c0] -> (2) H+_c0[c0] + (1) Glycerol-3-phosphate_c0[c0] + (1) Palmitate_c0[c0]	rxn08799	LPLIPAL1A160pp
rxn05049	>	Cytosol_0	(RPA3447)			-5.76	(1) cpd00001[c0] + (1) cpd01237[c0] -> (1) cpd00010[c0] + (2) cpd00067[c0] + (1) cpd00526[c0]	(1) H2O_c0[c0] + (1) Choloyl-CoA_c0[c0] -> (1) CoA_c0[c0] + (2) H+_c0[c0] + (1) Cholate_c0[c0]	rxn05049		R07296	Primary bile acid biosynthesis
rxn04288	-	Cytosol_0	(Rpal_5259)	dTDP-3-amino-3,4,6-trideoxy-D-glucose:2-oxoglutarate aminotransferase_c0		3.92	(1) cpd00023[c0] + (1) cpd08707[c0] <-> (1) cpd00024[c0] + (1) cpd08708[c0]	(1) L-Glutamate_c0[c0] + (1) dTDP-3-oxo-4,6-dideoxy-D-glucose_c0[c0] <-> (1) 2-Oxoglutarate_c0[c0] + (1) dTDP-3-amino-3,4,6-trideoxy-D-glucose_c0[c0]	rxn04288		R06426	Polyketide sugar unit biosynthesis
rxn01157	-	Cytosol_0	(RPA3695 )	D-glutamate hydro-lyase (cyclizing; 5-oxo-D-proline-forming)_c0	4.2.1.48	-2.68	(1) cpd00186[c0] <-> (1) cpd00001[c0] + (1) cpd01512[c0]	(1) D-Glutamate_c0[c0] <-> (1) H2O_c0[c0] + (1) 5-Oxo-D-proline_c0[c0]	rxn01157		R01583	D-Glutamine and D-glutamate metabolism
rxn05957	-	Cytosol_0	(RPA4766)			-1.88	(1) cpd00239[c0] + (1) cpd00822[c0] <-> (1) cpd00036[c0] + (1) cpd00135[c0]	(1) H2S_c0[c0] + (1) O-Succinyl-L-homoserine_c0[c0] <-> (1) Succinate_c0[c0] + (1) Homocysteine_c0[c0]	rxn05957	SHSL2	R01288	Cysteine and methionine metabolism
rxn05938	<	Cytosol_0	(WP_042441342.1)			22.94	(1) cpd00011[c0] + (1) cpd00022[c0] + (1) cpd00067[c0] + (1) cpd11620[c0] <- (1) cpd00010[c0] + (1) cpd00020[c0] + (1) cpd11621[c0]	(1) CO2_c0[c0] + (1) Acetyl-CoA_c0[c0] + (1) H+_c0[c0] + (1) Reducedferredoxin_c0[c0] <- (1) CoA_c0[c0] + (1) Pyruvate_c0[c0] + (1) Oxidizedferredoxin_c0[c0]	rxn05938
rxn08551	>	Cytosol_0	(RPA3119 )	glycerol-3-phosphate acyltransferase (C18:0)_c0		-3.61	(1) cpd00067[c0] + (1) cpd00080[c0] + (1) cpd15268[c0] -> (1) cpd11493[c0] + (1) cpd15329[c0]	(1) H+_c0[c0] + (1) Glycerol-3-phosphate_c0[c0] + (1) Octadecanoyl-ACP_c0[c0] -> (1) ACP_c0[c0] + (1) 1-octadecanoyl-sn-glycerol 3-phosphate_c0[c0]	rxn08551	G3PAT180
rxn03064	<	Cytosol_0	(RPA4016 )			2.98	(1) cpd00009[c0] + (1) cpd03733[c0] <- (1) cpd00001[c0] + (1) cpd00061[c0] + (1) cpd00067[c0] + (1) cpd02612[c0]	(1) Phosphate_c0[c0] + (1) N-Acetylneuraminate 9-phosphate_c0[c0] <- (1) H2O_c0[c0] + (1) Phosphoenolpyruvate_c0[c0] + (1) H+_c0[c0] + (1) N-Acetylmannosamine 6-phosphate_c0[c0]	rxn03064		R04435	Amino sugar and nucleotide sugar metabolism	Biosynthesis|CARBO-BIOSYNTHESIS|CMP-N-Acetylneuraminate-Biosynthesis|Carbohydrates-Biosynthesis|SUGAR-NUCLEOTIDES
rxn10256	-	Cytosol_0	(RPA3972 or RPA1985 or WP_041810591.1 )	isopentadecanoyl-Diacylglycerol kinase_c0		-4.5	(1) cpd00002[c0] + (1) cpd15704[c0] <-> (1) cpd00008[c0] + (1) cpd15680[c0]	(1) ATP_c0[c0] + (1) 1,2-Diisopentadecanoyl-sn-glycerol_c0[c0] <-> (1) ADP_c0[c0] + (1) 1,2-diisopentadecanoyl-sn-glycerol 3-phosphate_c0[c0]	rxn10256
rxn00758	>	Cytosol_0	(RPA3138 )	sn-Glycero-3-phosphocholine glycerophosphohydrolase_c0		-14.34	(1) cpd00001[c0] + (1) cpd00507[c0] -> (1) cpd00067[c0] + (1) cpd00080[c0] + (1) cpd00098[c0]	(1) H2O_c0[c0] + (1) Glycerophosphocholine_c0[c0] -> (1) H+_c0[c0] + (1) Glycerol-3-phosphate_c0[c0] + (1) Choline_c0[c0]	rxn00758	GPDDA1	R01030	Glycerophospholipid metabolism
rxn03753	>	Cytosol_0	(WP_042441081.1 )		6.4.1.8	-7.89	(1) cpd00011[c0] + (1) cpd04385[c0] -> (1) cpd00067[c0] + (1) cpd04386[c0]	(1) CO2_c0[c0] + (1) Acetophenone_c0[c0] -> (1) H+_c0[c0] + (1) Benzoyl acetate_c0[c0]	rxn03753		R05453	Ethylbenzene degradation	AROMATIC-COMPOUNDS-DEGRADATION|Degradation
rxn09111	>	Cytosol_0	(RPA1170)			-16.7	(1) cpd00080[c0] + (1) cpd15419[c0] -> (1) cpd00046[c0] + (1) cpd15545[c0]	(1) Glycerol-3-phosphate_c0[c0] + (1) CDP-1,2-dihexadecanoylglycerol_c0[c0] -> (1) CMP_c0[c0] + (1) Phosphatidylglycerophosphate dihexadecanoyl_c0[c0]	rxn09111	PGSA160
rxn11713	>	Cytosol_0	(RPA1788)			-5.76	(1) cpd00001[c0] + (1) cpd14883[c0] -> (1) cpd00010[c0] + (2) cpd00067[c0] + (1) cpd03850[c0]	(1) H2O_c0[c0] + (1) alpha-Linolenoyl-CoA_c0[c0] -> (1) CoA_c0[c0] + (2) H+_c0[c0] + (1) Linolenate_c0[c0]	rxn11713		R08178	Biosynthesis of unsaturated fatty acids
rxn03848	>	Cytosol_0	(RPA0621 )			-8.59	(1) cpd00001[c0] + (1) cpd00067[c0] + (1) cpd03963[c0] -> (1) cpd00011[c0] + (1) cpd00013[c0] + (1) cpd00073[c0]	(1) H2O_c0[c0] + (1) H+_c0[c0] + (1) Biuret_c0[c0] -> (1) CO2_c0[c0] + (1) NH3_c0[c0] + (1) Urea_c0[c0]	rxn03848		R05562
rxn04056	-	Cytosol_0	(RPA3161 )	2-dehydro-D-gluconate:NADP+ 2-oxidoreductase_c0		3.76	(1) cpd00006[c0] + (1) cpd00480[c0] <-> (1) cpd00005[c0] + (1) cpd00067[c0] + (1) cpd01793[c0]	(1) NADP_c0[c0] + (1) 2-Dehydro-D-gluconate_c0[c0] <-> (1) NADPH_c0[c0] + (1) H+_c0[c0] + (1) 2,5-diketo-D-gluconate_c0[c0]	rxn04056				Degradation|KETOGLUCONMET-PWY|SECONDARY-METABOLITE-DEGRADATION|SUGAR-ACIDS-DEG|Sugar-Derivatives
rxn00716	>	Cytosol_0	(RPA1609 )			-1.32	(1) cpd00067[c0] + (1) cpd01938[c0] -> (1) cpd00011[c0] + (1) cpd00092[c0]	(1) H+_c0[c0] + (1) Uracil 5-carboxylate_c0[c0] -> (1) CO2_c0[c0] + (1) Uracil_c0[c0]	rxn00716		R00973
rxn03245	-	Cytosol_0	(RPA1706 or RPA4339 or WP_041809473.1 or RPA1758 or WP_042441193.1 or RPA4352 or RPA1765 or RPA0650 or RPA2145 or RPA3795 or RPA1238 or RPA0462 or RPA3453 or RPA1761 or RPA0416 or WP_042441626.1 or RPA0484 or RPA4321 or RPA2765 or RPA1411 or RPA2316 or WP_011157292.1 or RPA0383 or RPA0482 or RPA1811 )	(S)-Hydroxydecanoyl-CoA hydro-lyase_c0		2.16	(1) cpd03118[c0] <-> (1) cpd00001[c0] + (1) cpd03129[c0]	(1) (S) -Hydroxydecanoyl-CoA_c0[c0] <-> (1) H2O_c0[c0] + (1) (2E) -Decenoyl-CoA_c0[c0]	rxn03245	ECOAH4	R04744	Fatty acid elongation|Fatty acid degradation
rxn05458	-	Cytosol_0	(RPA3075 )	[Acyl-carrier-protein] acetyltransferase_c0		0	(1) cpd00010[c0] + (1) cpd00067[c0] + (1) cpd11476[c0] <-> (1) cpd00134[c0] + (1) cpd11493[c0]	(1) CoA_c0[c0] + (1) H+_c0[c0] + (1) hexadecanoyl-acp_c0[c0] <-> (1) Palmitoyl-CoA_c0[c0] + (1) ACP_c0[c0]	rxn05458	FAS1_7_c
rxn10213	-	Cytosol_0	(RPA4733 or RPA4334 )			-3.614	(1) cpd00067[c0] + (1) cpd00327[c0] + (1) cpd15329[c0] <-> (1) cpd00010[c0] + (1) cpd15526[c0]	(1) H+_c0[c0] + (1) strcoa_c0[c0] + (1) 1-octadecanoyl-sn-glycerol 3-phosphate_c0[c0] <-> (1) CoA_c0[c0] + (1) 1,2-dioctadecanoyl-sn-glycerol 3-phosphate_c0[c0]	rxn10213
rxn08300	<	Cytosol_0	(WP_041810591.1 or RPA1985 or RPA3972)			208	(1) cpd00002[c0] + (1) cpd15312[c0] <- (1) cpd00008[c0] + (1) cpd15527[c0]	(1) ATP_c0[c0] + (1) 1,2-Diacyl-sn-glycerol dioctadec-11-enoyl_c0[c0] <- (1) ADP_c0[c0] + (1) 1,2-dioctadec-11-enoyl-sn-glycerol 3-phosphate_c0[c0]	rxn08300	DAGK181
rxn06887	>	Cytosol_0	(WP_042441565.1 )			-13.63	(2) cpd00001[c0] + (2) cpd00002[c0] + (2) cpd00053[c0] + (1) cpd03832[c0] -> (2) cpd00008[c0] + (2) cpd00009[c0] + (2) cpd00023[c0] + (2) cpd00067[c0] + (1) cpd03913[c0]	(2) H2O_c0[c0] + (2) ATP_c0[c0] + (2) L-Glutamine_c0[c0] + (1) Hydrogenobyrinate_c0[c0] -> (2) ADP_c0[c0] + (2) Phosphate_c0[c0] + (2) L-Glutamate_c0[c0] + (2) H+_c0[c0] + (1) Hydrogenobyrinate diamide_c0[c0]	rxn06887	COBB	R05224	Porphyrin and chlorophyll metabolism	Adenosylcobalamin-Biosynthesis|Biosynthesis|Cobalamin-Biosynthesis|Cofactor-Biosynthesis|P381-PWY|Vitamin-Biosynthesis
rxn08297	<	Cytosol_0	(RPA3972 or RPA1985 or WP_041810591.1 )			208	(1) cpd00002[c0] + (1) cpd15309[c0] <- (1) cpd00008[c0] + (1) cpd15524[c0]	(1) ATP_c0[c0] + (1) 1,2-Diacyl-sn-glycerol dihexadecanoyl_c0[c0] <- (1) ADP_c0[c0] + (1) 1,2-dihexadecanoyl-sn-glycerol 3-phosphate_c0[c0]	rxn08297	DAGK160
rxn02911	-	Cytosol_0	(RPA0383 or RPA0482 or RPA1811 or RPA1411 or RPA2316 or WP_011157292.1 or RPA1761 or WP_042441626.1 or RPA0416 or RPA0484 or RPA2765 or RPA4321 or RPA2145 or RPA3795 or RPA1238 or RPA0462 or RPA3453 or RPA0650 or RPA4352 or RPA1765 or RPA1758 or WP_042441193.1 or RPA1706 or RPA4339 or WP_041809473.1 )	(S)-3-Hydroxydodecanoyl-CoA hydro-lyase_c0		2.16	(1) cpd03116[c0] <-> (1) cpd00001[c0] + (1) cpd02060[c0]	(1) (S) -3-Hydroxydodecanoyl-CoA_c0[c0] <-> (1) H2O_c0[c0] + (1) (2E) -Dodecenoyl-CoA_c0[c0]	rxn02911	ECOAH5	R04170	Fatty acid elongation|Fatty acid degradation
rxn10067	-	Cytosol_0	(RPA2612)			-71.9142	(1) cpd00007[c0] + (1) cpd01270[c0] + (1) cpd11578[c0] <-> (1) cpd00001[c0] + (1) cpd00050[c0] + (1) cpd00067[c0] + (1) cpd00081[c0] + (1) cpd15611[c0]	(1) O2_c0[c0] + (1) FMNH2_c0[c0] + (1) hexanesulfonate_c0[c0] <-> (1) H2O_c0[c0] + (1) FMN_c0[c0] + (1) H+_c0[c0] + (1) Sulfite_c0[c0] + (1) hexanal_c0[c0]	rxn10067
rxn05039	-	Cytosol_0	(RPA4661)			7.21	(1) cpd00001[c0] + (1) cpd02720[c0] <-> (1) cpd00009[c0] + (1) cpd02882[c0]	(1) H2O_c0[c0] + (1) 5-Amino-6--5-phosphoribitylaminouracil_c0[c0] <-> (1) Phosphate_c0[c0] + (1) 4--1-D-Ribitylamino-5-aminouracil_c0[c0]	rxn05039	U78	R07280	Riboflavin metabolism	Biosynthesis|Cofactor-Biosynthesis|Flavin-Biosynthesis|RIBOSYN2-PWY|Vitamin-Biosynthesis
rxn01161	-	Cytosol_0	(WP_011159079.1 or WP_042441460.1 or RPA3440 or WP_042441484.1 or RPA3628 or RPA0756 or RPA3959 or RPA2500 or WP_011157427.1 or RPA1734)	N-Methyl-2-oxoglutaramate methylamidohydrolase_c0	3.5.1.36	-0.11	(1) cpd00001[c0] + (1) cpd02277[c0] <-> (1) cpd00024[c0] + (1) cpd00187[c0]	(1) H2O_c0[c0] + (1) N-Methyl-2-oxoglutaramate_c0[c0] <-> (1) 2-Oxoglutarate_c0[c0] + (1) Methanamine_c0[c0]	rxn01161		R01587
rxn09320	-	Cytosol_0	(RPA0959 )	ATP:3'-dephospho-CoA 5-triphosphoribosyltransferase_c0	2.7.8.25	2.38	(1) cpd00002[c0] + (1) cpd00655[c0] <-> (1) cpd00128[c0] + (1) cpd15364[c0]	(1) ATP_c0[c0] + (1) Dephospho-CoA_c0[c0] <-> (1) Adenine_c0[c0] + (1) 2'-(5''-triphosphoribosyl) -3'-dephospho-CoA_c0[c0]	rxn09320	TPRDCOAS	R09675		Biosynthesis|CoA-Biosynthesis|Cofactor-Biosynthesis|Dephospho-CoA-Biosynthesis|P2-PWY
rxn09114	>	Cytosol_0	(RPA1170)			-16.7	(1) cpd00080[c0] + (1) cpd15420[c0] -> (1) cpd00046[c0] + (1) cpd15548[c0]	(1) Glycerol-3-phosphate_c0[c0] + (1) CDP-1,2-dioctadec-11-enoylglycerol_c0[c0] -> (1) CMP_c0[c0] + (1) Phosphatidylglycerophosphate dioctadec-11-enoyl_c0[c0]	rxn09114	PGSA181
rxn03974	<	Cytosol_0	(RPA0336 )	FMNH2:NAD+ oxidoreductase_c0	1.5.1.42	9.32	(1) cpd00003[c0] + (1) cpd01270[c0] <- (1) cpd00004[c0] + (1) cpd00050[c0] + (2) cpd00067[c0]	(1) NAD_c0[c0] + (1) FMNH2_c0[c0] <- (1) NADH_c0[c0] + (1) FMN_c0[c0] + (2) H+_c0[c0]	rxn03974	FMNRx	R05705	Butirosin and neomycin biosynthesis|Riboflavin metabolism|Biosynthesis of type II polyketide products	Biosynthesis|Cobalamin-Biosynthesis|Cofactor-Biosynthesis|Vitamin-Biosynthesis
rxn02745	>	Cytosol_0	(WP_042441000.1 )			-104.6	(1) cpd00007[c0] + (1) cpd01822[c0] -> (2) cpd00067[c0] + (1) cpd01498[c0]	(1) O2_c0[c0] + (1) Hydroxyquinol_c0[c0] -> (2) H+_c0[c0] + (1) Maleylacetate_c0[c0]	rxn02745		R03891	Chlorocyclohexane and chlorobenzene degradation	AROMATIC-COMPOUNDS-DEGRADATION|CHLORINATED-COMPOUNDS-DEG|Chloroaromatic-Compounds-Degradation|Degradation
rxn08822	>	Cytosol_0	(RPA3298 or RPA3156 )			-351.88	(1) cpd00001[c0] + (1) cpd15358[c0] -> (2) cpd00067[c0] + (1) cpd00080[c0] + (1) cpd01080[c0]	(1) H2O_c0[c0] + (1) 2-octadecanoyl-sn-glycerol 3-phosphate_c0[c0] -> (2) H+_c0[c0] + (1) Glycerol-3-phosphate_c0[c0] + (1) ocdca_c0[c0]	rxn08822	LPLIPAL2A180
rxn04677	-	Cytosol_0	(RPA0952)	alpha,beta-Dihydroxyethyl-TPP:formaldehyde glycolaldehydetransferase_c0		-3.9	(1) cpd00055[c0] + (1) cpd09421[c0] <-> (1) cpd00056[c0] + (1) cpd00157[c0]	(1) Formaldehyde_c0[c0] + (1) 2-(1,2-Dihydroxyethyl) -TPP_c0[c0] <-> (1) TPP_c0[c0] + (1) Glycerone_c0[c0]	rxn04677		R06862
rxn02821	<	Cytosol_0	(RPA1736 )			12.64	(1) cpd00232[c0] + (1) cpd01743[c0] <- (1) cpd00001[c0] + (1) cpd03653[c0]	(1) Neu5Ac_c0[c0] + (1) Cerebroside_c0[c0] <- (1) H2O_c0[c0] + (1) GM4_c0[c0]	rxn02821		R04018	Sphingolipid metabolism
rxn10208	-	Cytosol_0	(RPA3119 )			-3.614	(1) cpd00080[c0] + (1) cpd11437[c0] <-> (1) cpd00010[c0] + (1) cpd15674[c0]	(1) Glycerol-3-phosphate_c0[c0] + (1) fa3coa_c0[c0] <-> (1) CoA_c0[c0] + (1) 1-isopentadecanoyl-sn-glycerol 3-phosphate_c0[c0]	rxn10208
rxn11714	>	Cytosol_0	(RPA1788)			-5.76	(1) cpd00001[c0] + (1) cpd14886[c0] -> (1) cpd00010[c0] + (2) cpd00067[c0] + (1) cpd03851[c0]	(1) H2O_c0[c0] + (1) (5Z,8Z,11Z,14Z,17Z) -Icosapentaenoyl-CoA_c0[c0] -> (1) CoA_c0[c0] + (2) H+_c0[c0] + (1) Eicosapentaenoic acid_c0[c0]	rxn11714		R08179	Biosynthesis of unsaturated fatty acids
rxn04630	-	Cytosol_0	(RPA2097 )	S-adenosyl-L-methionine:myricetin O-methyltransferase_c0		-4.36	(1) cpd00017[c0] + (1) cpd06996[c0] <-> (1) cpd00019[c0] + (1) cpd00067[c0] + (1) cpd09264[c0]	(1) S-Adenosyl-L-methionine_c0[c0] + (1) Myricetin_c0[c0] <-> (1) S-Adenosyl-homocysteine_c0[c0] + (1) H+_c0[c0] + (1) Laricitrin_c0[c0]	rxn04630		R06815	Flavone and flavonol biosynthesis	Biosynthesis|FLAVONOID-SYN|FLAVONOL-SYN|PHENYLPROPANOID-SYN|SECONDARY-METABOLITE-BIOSYNTHESIS
rxn04068	-	Cytosol_0	(WP_042441069.1)	Glycocholate amidohydrolase_c0		-0.46	(1) cpd00001[c0] + (1) cpd01318[c0] <-> (1) cpd00033[c0] + (1) cpd00526[c0]	(1) H2O_c0[c0] + (1) Glycocholate_c0[c0] <-> (1) Glycine_c0[c0] + (1) Cholate_c0[c0]	rxn04068		R05835	Primary bile acid biosynthesis	Degradation|Other-Degradation
rxn00336	-	Cytosol_0	(RPA4394)	isocitrate glyoxylate-lyase (succinate-forming)_c0		5.02	(1) cpd00260[c0] <-> (1) cpd00036[c0] + (1) cpd00040[c0]	(1) Isocitrate_c0[c0] <-> (1) Succinate_c0[c0] + (1) Glyoxalate_c0[c0]	rxn00336	ICL	R00479	Glyoxylate and dicarboxylate metabolism
rxn01465	-	Cytosol_0	(RPA3118 or RPA1069 )	(S)-dihydroorotate amidohydrolase_c0		-5.28	(1) cpd00001[c0] + (1) cpd00282[c0] <-> (1) cpd00067[c0] + (1) cpd00343[c0]	(1) H2O_c0[c0] + (1) S-Dihydroorotate_c0[c0] <-> (1) H+_c0[c0] + (1) N-Carbamoyl-L-aspartate_c0[c0]	rxn01465	DH or TS	R01993	Pyrimidine metabolism	Biosynthesis|Nucleotide-Biosynthesis|PRPP-PWY|PWY0-162|PYR-NUC-SYN|Pyrimidine-De-Novo-Biosyn
rxn03052	-	Cytosol_0	(RPA2397 or RPA2181)	5-Methyltetrahydropteroyltri-L-glutamate:L-homocysteine S-methyltransferase_c0		-6.41	(1) cpd00135[c0] + (1) cpd02738[c0] <-> (1) cpd00060[c0] + (1) cpd02555[c0]	(1) Homocysteine_c0[c0] + (1) 5-Methyltetrahydropteroyltri-L-glutamate_c0[c0] <-> (1) L-Methionine_c0[c0] + (1) Tetrahydropteroyltri-L-glutamate_c0[c0]	rxn03052	MET6	R04405	Cysteine and methionine metabolism
rxn10204	>	Cytosol_0	(RPA3119)	acyl-CoA:sn-glycerol-3-phosphate 1-O-acyltransferase_c0		-3.61	(1) cpd00080[c0] + (1) cpd00327[c0] -> (1) cpd00010[c0] + (1) cpd15329[c0]	(1) Glycerol-3-phosphate_c0[c0] + (1) strcoa_c0[c0] -> (1) CoA_c0[c0] + (1) 1-octadecanoyl-sn-glycerol 3-phosphate_c0[c0]	rxn10204				Biosynthesis|CDP-diacylglycerol-Biosynthesis|Lipid-Biosynthesis|PHOSLIPSYN-PWY|PHOSLIPSYN2-PWY|PWY4FS-8|PhosphatidylglycerolBiosynthesis|Phospholipid-Biosynthesis|TRIGLSYN-PWY
rxn03208	-	Cytosol_0	(RPA3605)	S-adenosyl-L-methionine:(S)-coclaurine-N-methyltransferase_c0		-6.74	(1) cpd00017[c0] + (1) cpd03676[c0] <-> (1) cpd00019[c0] + (1) cpd00067[c0] + (1) cpd03081[c0]	(1) S-Adenosyl-L-methionine_c0[c0] + (1) (S) -Coclaurine_c0[c0] <-> (1) S-Adenosyl-homocysteine_c0[c0] + (1) H+_c0[c0] + (1) (S) -N-Methylcoclaurine_c0[c0]	rxn03208		R04692	Isoquinoline alkaloid biosynthesis
rxn01301	-	Cytosol_0	((RPA2504 ) or (RPA2504 ))	L-Homoserine:NAD+ oxidoreductase_c0		5.22	(1) cpd00003[c0] + (1) cpd00227[c0] <-> (1) cpd00004[c0] + (1) cpd00067[c0] + (1) cpd00346[c0]	(1) NAD_c0[c0] + (1) L-Homoserine_c0[c0] <-> (1) NADH_c0[c0] + (1) H+_c0[c0] + (1) L-Aspartate4-semialdehyde_c0[c0]	rxn01301	HOM6_1	R01773	Glycine, serine and threonine metabolism|Cysteine and methionine metabolism|Lysine biosynthesis	Amino-Acid-Biosynthesis|Biosynthesis|HOMOSERSYN-PWY|IND-AMINO-ACID-SYN|ISOLEUCINE-SYN|MET-SAM-PWY|METHIONINE-SYN|METSYN-PWY|Other-Amino-Acid-Biosynthesis|P4-PWY|PWY0-781|THREONINE-BIOSYNTHESIS|THRESYN-PWY
rxn01643	-	Cytosol_0	(RPA0230)			-9.89	(1) cpd00006[c0] + (1) cpd00009[c0] + (1) cpd00346[c0] <-> (1) cpd00005[c0] + (1) cpd00067[c0] + (1) cpd01977[c0]	(1) NADP_c0[c0] + (1) Phosphate_c0[c0] + (1) L-Aspartate4-semialdehyde_c0[c0] <-> (1) NADPH_c0[c0] + (1) H+_c0[c0] + (1) 4-Phospho-L-aspartate_c0[c0]	rxn01643	ASAD	R02291	Glycine, serine and threonine metabolism|Cysteine and methionine metabolism|Lysine biosynthesis	Amino-Acid-Biosynthesis|Biosynthesis|DAPLYSINESYN-PWY|HOMOSERSYN-PWY|IND-AMINO-ACID-SYN|ISOLEUCINE-SYN|LYSINE-SYN|MET-SAM-PWY|METHIONINE-SYN|METSYN-PWY|Other-Amino-Acid-Biosynthesis|P101-PWY|P4-PWY|PWY0-781|Polyamine-Biosynthesis|Spermidine-Biosynthesis|THREONINE-BIOSYNTHESIS|THRESYN-PWY
rxn04457	>	Cytosol_0	#N/A	R06605_c0		-9.78	(1) cpd09027[c0] -> (1) cpd00011[c0] + (1) cpd01567[c0]	(1) 5-Hydroxy-2-oxo-4-ureido-2,5-dihydro-1H-imidazole-5-carboxylate_c0[c0] -> (1) CO2_c0[c0] + (1) (R) -Allantoin_c0[c0]	rxn04457		R06605	Purine metabolism
rxn00248	-	Cytosol_0	((RPA3756 or RPA0192) or (RPA0192 or RPA3756 ))	(S)-malate:NAD+ oxidoreductase_c0		6.22	(1) cpd00003[c0] + (1) cpd00130[c0] <-> (1) cpd00004[c0] + (1) cpd00032[c0] + (1) cpd00067[c0]	(1) NAD_c0[c0] + (1) L-Malate_c0[c0] <-> (1) NADH_c0[c0] + (1) Oxaloacetate_c0[c0] + (1) H+_c0[c0]	rxn00248	MDH	R00342	Citrate cycle (TCA cycle)|Pyruvate metabolism|Glyoxylate and dicarboxylate metabolism|Methane metabolism|Carbon fixation in photosynthetic organisms|Carbon fixation pathways in prokaryotes	ANAEROBIC-RESPIRATION|ANARESP1-PWY|ASPARTATE-DEG|Amino-Acid-Degradation|Autotrophic-CO2-Fixation|Biosynthesis|C1-COMPOUNDS|CARBO-BIOSYNTHESIS|CO2-Fixation|Carbohydrates-Biosynthesis|Degradation|Energy-Metabolism|FERMENTATION-PWY|Fermentation|Formaldehyde-Assimilation|GLUCONEO-PWY|GLUTAMATE-DEG|GLYCOLYSIS-TCA-GLYOX-BYPASS|GLYCOLYSIS-VARIANTS|GLYOXYLATE-BYPASS|Gluconeogenesis|MALATE-ASPARTATE-SHUTT…
rxn05953	>	Cytosol_0	(RPA0624)			-16	(1) cpd00001[c0] + (1) cpd12199[c0] -> (1) cpd00049[c0] + (1) cpd00067[c0] + (1) cpd11623[c0]	(1) H2O_c0[c0] + (1) N-Acyl-L-amino acid_c0[c0] -> (1) Carboxylic acid_c0[c0] + (1) H+_c0[c0] + (1) L-Amino acid_c0[c0]	rxn05953		R01263
rxn08844	>	Cytosol_0	(RPA3298 or RPA3156)			-264.53	(1) cpd00001[c0] + (1) cpd15342[c0] -> (1) cpd00067[c0] + (1) cpd00908[c0] + (1) cpd15269[c0]	(1) H2O_c0[c0] + (1) 2-Acyl-sn-glycero-3-phosphoethanolamine octadec-11-enoyl_c0[c0] -> (1) H+_c0[c0] + (1) Glycerophosphoethanolamine_c0[c0] + (1) octadecenoate_c0[c0]	rxn08844	LPLIPAL2E181
rxn14055	-	Cytosol_0	(Rpal_5259)	hexahomomethionine:2-oxo-acid aminotransferase_c0		1.24	(1) cpd11623[c0] + (1) cpd17422[c0] <-> (1) cpd11625[c0] + (1) cpd17423[c0]	(1) L-Amino acid_c0[c0] + (1) 10-Methylthio-2-decanoic acid_c0[c0] <-> (1) 2-Oxo acid_c0[c0] + (1) Hexahomomethionine_c0[c0]	rxn14055		R08647	Glucosinolate biosynthesis
rxn00707	>	Cytosol_0	(RPA0063)			-14.03	(1) cpd00068[c0] + (1) cpd00367[c0] -> (1) cpd00046[c0] + (1) cpd00067[c0] + (1) cpd00090[c0]	(1) ITP_c0[c0] + (1) Cytidine_c0[c0] -> (1) CMP_c0[c0] + (1) H+_c0[c0] + (1) IDP_c0[c0]	rxn00707	CYTDK3	R00962	Pyrimidine metabolism
rxn14017	>	Cytosol_0	(RPA4410)			-13.68	(1) cpd00080[c0] + (1) cpd11669[c0] -> (1) cpd00095[c0] + (1) cpd11665[c0]	(1) Glycerol-3-phosphate_c0[c0] + (1) Q_c0[c0] -> (1) Glycerone-phosphate_c0[c0] + (1) QH2_c0[c0]	rxn14017		R08657
rxn03095	-	Cytosol_0	(WP_042441069.1 )	Taurodeoxycholate amidohydrolase_c0		-0.46	(1) cpd00001[c0] + (1) cpd03244[c0] <-> (1) cpd00210[c0] + (1) cpd02733[c0]	(1) H2O_c0[c0] + (1) Taurodeoxycholate_c0[c0] <-> (1) Taurine_c0[c0] + (1) Deoxycholate_c0[c0]	rxn03095		R04487
rxn00566	>	Cytosol_0	(RPA2559 or RPA2357)	L-Cysteine hydrogen-sulfide-lyase (deaminating; pyruvate-forming)_c0		-7.77	(1) cpd00001[c0] + (1) cpd00084[c0] -> (1) cpd00013[c0] + (1) cpd00020[c0] + (1) cpd00067[c0] + (1) cpd00239[c0]	(1) H2O_c0[c0] + (1) L-Cysteine_c0[c0] -> (1) NH3_c0[c0] + (1) Pyruvate_c0[c0] + (1) H+_c0[c0] + (1) H2S_c0[c0]	rxn00566		R00782	Cysteine and methionine metabolism	Amino-Acid-Degradation|CYSTEINE-DEG|Degradation|LCYSDEG-PWY
rxn00708	-	Cytosol_0	(WP_042441386.1 )			7.21	(1) cpd00001[c0] + (1) cpd00091[c0] <-> (1) cpd00009[c0] + (1) cpd00249[c0]	(1) H2O_c0[c0] + (1) UMP_c0[c0] <-> (1) Phosphate_c0[c0] + (1) Uridine_c0[c0]	rxn00708	NTD2	R00963	Pyrimidine metabolism
rxn00289	-	Cytosol_0	(RPA2395 )	(2S,3R)-3-hydroxybutane-1,2,3-tricarboxylate pyruvate-lyase (succinate-forming)_c0		4.98	(1) cpd02799[c0] <-> (1) cpd00020[c0] + (1) cpd00036[c0]	(1) Methylisocitrate_c0[c0] <-> (1) Pyruvate_c0[c0] + (1) Succinate_c0[c0]	rxn00289	MCITL2	R00409	Propanoate metabolism	CARBOXYLATES-DEG|Degradation|Methyl-Citrate-Cycle|PWY0-42|Propionate-Degradation
rxn03762	>	Cytosol_0	(RPA4533 )		2.5.1.66	-19.96	(1) cpd00051[c0] + (1) cpd00102[c0] -> (1) cpd00009[c0] + (1) cpd00067[c0] + (1) cpd04058[c0]	(1) L-Arginine_c0[c0] + (1) Glyceraldehyde3-phosphate_c0[c0] -> (1) Phosphate_c0[c0] + (1) H+_c0[c0] + (1) L-N2-(2-Carboxyethyl) arginine_c0[c0]	rxn03762		R05465	Clavulanic acid biosynthesis	Antibiotic-Biosynthesis|Biosynthesis|SECONDARY-METABOLITE-BIOSYNTHESIS
rxn01269	>	Cytosol_0	(RPA4440 )	Prephenate:NADP+ oxidoreductase(decarboxylating)_c0		-16.12	(1) cpd00006[c0] + (1) cpd00219[c0] -> (1) cpd00005[c0] + (1) cpd00011[c0] + (1) cpd00868[c0]	(1) NADP_c0[c0] + (1) Prephenate_c0[c0] -> (1) NADPH_c0[c0] + (1) CO2_c0[c0] + (1) p-hydroxyphenylpyruvate_c0[c0]	rxn01269	PPND2	R01730	Phenylalanine, tyrosine and tryptophan biosynthesis
rxn05219	>	Cytosol_0	#N/A	nonpolar-amino-acid-transporting ATPase_c0		-6.82	(1) cpd00001[c0] + (1) cpd00002[c0] + (1) cpd00060[e0] -> (1) cpd00008[c0] + (1) cpd00009[c0] + (1) cpd00060[c0] + (1) cpd00067[c0]	(1) H2O_c0[c0] + (1) ATP_c0[c0] + (1) L-Methionine_e0[e0] -> (1) ADP_c0[c0] + (1) Phosphate_c0[c0] + (1) L-Methionine_c0[c0] + (1) H+_c0[c0]	rxn05219	METabc
rxn10113	>	Cytosol_0	#N/A	cytochrome oxidase bo3 (ubiquinol-8: 2.5 protons)_c0		-36.95	(0.5) cpd00007[c0] + (4) cpd00067[c0] + (1) cpd15561[c0] -> (1) cpd00001[c0] + (4) cpd00067[e0] + (1) cpd15560[c0]	(0.5) O2_c0[c0] + (4) H+_c0[c0] + (1) Ubiquinol-8_c0[c0] -> (1) H2O_c0[c0] + (4) H+_e0[e0] + (1) Ubiquinone-8_c0[c0]	rxn10113	CYTBO3
rxn06777	<	Cytosol_0	RPA3717 or RPA0818			3.76	(1) cpd00003[c0] + (1) cpd03115[c0] <- (1) cpd00004[c0] + (1) cpd00067[c0] + (1) cpd12689[c0]	(1) NAD_c0[c0] + (1) (S) -3-Hydroxytetradecanoyl-CoA_c0[c0] <- (1) NADH_c0[c0] + (1) H+_c0[c0] + (1) 3-Oxotetradecanoyl-CoA_c0[c0]	rxn06777	HACD6	R04739	Fatty acid elongation|Fatty acid degradation
rxn02175	-	Cytosol_0	((RPA2601 or RPA1549) or (RPA4048 ))	ATP:pantetheine-4'-phosphate adenylyltransferase_c0		1.07	(1) cpd00002[c0] + (1) cpd00834[c0] <-> (1) cpd00012[c0] + (1) cpd00655[c0]	(1) ATP_c0[c0] + (1) Phosphopantetheine_c0[c0] <-> (1) PPi_c0[c0] + (1) Dephospho-CoA_c0[c0]	rxn02175	PTPAT	R03035	Pantothenate and CoA biosynthesis	Biosynthesis|COA-PWY|CoA-Biosynthesis|Cofactor-Biosynthesis|PANTOSYN-PWY|Vitamin-Biosynthesis
rxn05211	-	Cytosol_0	(WP_042441564.1 )	Transport of citrate, extracellular_c0		0	(1) cpd00067[e0] + (1) cpd00137[e0] <-> (1) cpd00067[c0] + (1) cpd00137[c0]	(1) H+_e0[e0] + (1) Citrate_e0[e0] <-> (1) H+_c0[c0] + (1) Citrate_c0[c0]	rxn05211	CITt2
rxn01634	>	Cytosol_0	(RPA4049)	5-Dehydro-4-deoxy-D-glucarate hydro-lyase (decarboxylating)_c0	4.2.1.41	-12.26	(1) cpd00067[c0] + (1) cpd00515[c0] -> (1) cpd00001[c0] + (1) cpd00011[c0] + (1) cpd00340[c0]	(1) H+_c0[c0] + (1) 5-Dehydro-4-deoxy-D-glucarate_c0[c0] -> (1) H2O_c0[c0] + (1) CO2_c0[c0] + (1) 2,5-Dioxopentanoate_c0[c0]	rxn01634	D4DGCD	R02279	Ascorbate and aldarate metabolism	D-Galactarate-Degradation|D-Glucarate-Degradation|Degradation|SECONDARY-METABOLITE-DEGRADATION|SUGAR-ACIDS-DEG|Sugar-Derivatives
rxn03014	>	Cytosol_0	(RPA0336 )			-11.96	(1) cpd00003[c0] + (1) cpd02427[c0] -> (1) cpd00004[c0] + (1) cpd00067[c0] + (1) cpd02714[c0]	(1) NAD_c0[c0] + (1) Thiomorpholine 3-carboxylate_c0[c0] -> (1) NADH_c0[c0] + (1) H+_c0[c0] + (1) 3,4-Dehydrothiomorpholine-3-carboxylate_c0[c0]	rxn03014		R04339
rxn00020	>	Cytosol_0	(RPA1736)	cellobiose glucohydrolase_c0		-3.11	(1) cpd00001[c0] + (1) cpd00158[c0] -> (2) cpd00190[c0]	(1) H2O_c0[c0] + (1) CELB_c0[c0] -> (2) beta-D-Glucose_c0[c0]	rxn00020		R00026	Starch and sucrose metabolism
rxn02835	-	Cytosol_0	RPA3390	1-(5-phospho-D-ribosyl)-AMP 1,6-hydrolase_c0		4.04	(1) cpd00001[c0] + (1) cpd01777[c0] <-> (1) cpd02979[c0]	(1) H2O_c0[c0] + (1) Phosphoribosyl-AMP_c0[c0] <-> (1) phosphoribosylformiminoaicar-phosphate_c0[c0]	rxn02835	HIS4_2	R04037	Histidine metabolism	Amino-Acid-Biosynthesis|Biosynthesis|HISTIDINE-SYN|HISTSYN-PWY|IND-AMINO-ACID-SYN|PRPP-PWY
rxn03440	-	Cytosol_0	(RPA4339 or RPA1706 or WP_041809473.1 or WP_042441193.1 or RPA1758 or RPA1765 or RPA4352 or RPA0650 or RPA0462 or RPA3453 or RPA1238 or RPA2145 or RPA3795 or RPA0484 or RPA2765 or RPA4321 or RPA1761 or WP_042441626.1 or RPA0416 or RPA1411 or RPA2316 or WP_011157292.1 or RPA0482 or RPA0383 or RPA1811)	R05076_c0		0.05	(1) cpd03588[c0] <-> (1) cpd00001[c0] + (1) cpd03589[c0]	(1) L-erythro-3-Methylmalyl-CoA_c0[c0] <-> (1) H2O_c0[c0] + (1) Mesaconyl-CoA_c0[c0]	rxn03440		R05076	Glyoxylate and dicarboxylate metabolism|C5-Branched dibasic acid metabolism|Carbon fixation pathways in prokaryotes
rxn00108	-	Cytosol_0	(WP_042441583.1 )	ATP:5-hydroxymethyldeoxycytidylate phosphotransferase_c0		-9.53	(1) cpd00008[c0] + (1) cpd07923[c0] <-> (1) cpd00002[c0] + (1) cpd00067[c0] + (1) cpd02480[c0]	(1) ADP_c0[c0] + (1) 2'-Deoxy-5-hydroxymethylcytidine-5'-diphosphate_c0[c0] <-> (1) ATP_c0[c0] + (1) H+_c0[c0] + (1) 5-Hydroxymethyldeoxycytidylate_c0[c0]	rxn00108		R00140	Pyrimidine metabolism
rxn03861	-	Cytosol_0	(RPA4748 )	(S)-3-Hydroxybutanoyl-CoA:NADP+ oxidoreductase_c0		3.76	(1) cpd00006[c0] + (1) cpd03043[c0] <-> (1) cpd00005[c0] + (2) cpd00067[c0] + (1) cpd00279[c0]	(1) NADP_c0[c0] + (1) 3-Hydroxybutanoyl-CoA_c0[c0] <-> (1) NADPH_c0[c0] + (2) H+_c0[c0] + (1) Acetoacetyl-CoA_c0[c0]	rxn03861		R05576		Acetyl-CoA-Butyrate|Biosynthesis|Energy-Metabolism|Fermentation|Other-biosynthesis|PWY1-3
rxn01675	-	Cytosol_0	(RPA0120)	dTTP:alpha-D-glucose-1-phosphate thymidylyltransferase_c0		1.07	(1) cpd00089[c0] + (1) cpd00357[c0] <-> (1) cpd00012[c0] + (1) cpd00626[c0]	(1) Glucose-1-phosphate_c0[c0] + (1) TTP_c0[c0] <-> (1) PPi_c0[c0] + (1) dTDPglucose_c0[c0]	rxn01675	G1PTMT	R02328	Streptomycin biosynthesis|Polyketide sugar unit biosynthesis	Antibiotic-Biosynthesis|Biosynthesis|CARBO-BIOSYNTHESIS|Carbohydrates-Biosynthesis|Cell-Structure-Biosynthesis|Cell-Wall-Biosynthesis|DTDPRHAMSYN-PWY|ECASYN-PWY|Lipopolysaccharide-Biosynthesis|O-Antigen-Biosynthesis|OANTIGEN-PWY|Rhamnose-Biosynthesis|SECONDARY-METABOLITE-BIOSYNTHESIS|SUGAR-NUCLEOTIDES
rxn00324	-	Cytosol_0	#N/A	glycolate:NADP+ oxidoreductase_c0		7.68	(1) cpd00006[c0] + (1) cpd00139[c0] <-> (1) cpd00005[c0] + (1) cpd00040[c0] + (1) cpd00067[c0]	(1) NADP_c0[c0] + (1) Glycolate_c0[c0] <-> (1) NADPH_c0[c0] + (1) Glyoxalate_c0[c0] + (1) H+_c0[c0]	rxn00324	GLYCLTDy	R00465	Glyoxylate and dicarboxylate metabolism
rxn08839	>	Cytosol_0	(RPA3298 or RPA3156)			-331.84	(1) cpd00001[c0] + (1) cpd15337[c0] -> (1) cpd00067[c0] + (1) cpd00908[c0] + (1) cpd03847[c0]	(1) H2O_c0[c0] + (1) 2-Acyl-sn-glycero-3-phosphoethanolamine tetradecanoyl_c0[c0] -> (1) H+_c0[c0] + (1) Glycerophosphoethanolamine_c0[c0] + (1) Myristic acid_c0[c0]	rxn08839	LPLIPAL2E140
rxn03289	-	Cytosol_0	(RPA2303 or RPA0818 or RPA3717 or RPA1775 )	3alpha,7alpha,12alpha,24-tetrahydroxy-5beta-cholestanoyl-CoA:NAD+ oxidoreductase_c0		3.76	(1) cpd00003[c0] + (1) cpd03233[c0] <-> (1) cpd00004[c0] + (1) cpd00067[c0] + (1) cpd03248[c0]	(1) NAD_c0[c0] + (1) 3alpha,7alpha,12alpha,24-Tetrahydroxy-5beta-cholestanoyl-CoA_c0[c0] <-> (1) NADH_c0[c0] + (1) H+_c0[c0] + (1) 3alpha,7alpha,12alpha-Trihydroxy-5beta-24-oxocholestanoyl-CoA_c0[c0]	rxn03289		R04812	Primary bile acid biosynthesis
rxn01454	<	Cytosol_0	(RPA4607)	acetyl-CoA:acetoacetyl-CoA C-acetyltransferase (thioester-hydrolysing, carboxymethyl-forming)_c0	2.3.3.10|4.1.3.5	6.47	(1) cpd00010[c0] + (1) cpd00067[c0] + (1) cpd00292[c0] <- (1) cpd00001[c0] + (1) cpd00022[c0] + (1) cpd00279[c0]	(1) CoA_c0[c0] + (1) H+_c0[c0] + (1) HMG-CoA_c0[c0] <- (1) H2O_c0[c0] + (1) Acetyl-CoA_c0[c0] + (1) Acetoacetyl-CoA_c0[c0]	rxn01454	HMGCOAS	R01978	Synthesis and degradation of ketone bodies|Valine, leucine and isoleucine degradation|Butanoate metabolism|Terpenoid backbone biosynthesis	Biosynthesis|Cofactor-Biosynthesis|DITERPENOID-SYN|ERGOSTEROL-SYN-PWY|Energy-Metabolism|GGPP-Biosynthesis|ISOPRENOIDS|Lipid-Biosynthesis|OTHER-ENERGY|PWY66-367|PWY66-5|Polyprenyl-Biosynthesis|SECONDARY-METABOLITE-BIOSYNTHESIS|Sterol-Biosynthesis|Terpenoid-Biosynthesis
rxn00656	-	Cytosol_0	(RPA2596 )	L-Alanine:3-oxopropanoate aminotransferase_c0		1	(1) cpd00035[c0] + (1) cpd00191[c0] <-> (1) cpd00020[c0] + (1) cpd00085[c0]	(1) L-Alanine_c0[c0] + (1) 3-Oxopropanoate_c0[c0] <-> (1) Pyruvate_c0[c0] + (1) beta-Alanine_c0[c0]	rxn00656	APATr	R00907	beta-Alanine metabolism|Propanoate metabolism	Amino-Acid-Biosynthesis|Amino-Acid-Degradation|Beta-Alanine-Biosynthesis|Beta-Alanine-Degradation|Biosynthesis|CoA-Biosynthesis|Cofactor-Biosynthesis|Degradation|IND-AMINO-ACID-SYN
rxn02009	>	Cytosol_0	(RPA4454 )			-6.35	(1) cpd00002[c0] + (1) cpd00039[c0] + (1) cpd00525[c0] -> (1) cpd00008[c0] + (1) cpd00009[c0] + (1) cpd00067[c0] + (1) cpd02861[c0]	(1) ATP_c0[c0] + (1) L-Lysine_c0[c0] + (1) UDP-N-acetylmuramoyl-L-alanyl-D-glutamate_c0[c0] -> (1) ADP_c0[c0] + (1) Phosphate_c0[c0] + (1) H+_c0[c0] + (1) UDP-N-acetylmuramoyl-L-alanyl-D-glutamyl-L-lysine_c0[c0]	rxn02009	UAAGLS1		Peptidoglycan biosynthesis	Acetylmuramoyl-Pentapeptide-Biosynthesis|Antibiotic-Resistance|Biosynthesis|Cell-Structure-Biosynthesis|Cell-Wall-Biosynthesis|Detoxification|Peptidoglycan-Biosynthesis
rxn03240	-	Cytosol_0	(RPA1758 or WP_042441193.1 or WP_041809473.1 or RPA1706 or RPA4339 or RPA0650 or RPA4352 or RPA1765 or WP_042441626.1 or RPA0416 or RPA1761 or RPA4321 or RPA2765 or RPA0484 or RPA3795 or RPA2145 or RPA1238 or RPA3453 or RPA0462 or RPA1811 or RPA0383 or RPA0482 or WP_011157292.1 or RPA2316 or RPA1411)	(S)-3-Hydroxyhexadecanoyl-CoA hydro-lyase_c0		2.16	(1) cpd03113[c0] <-> (1) cpd00001[c0] + (1) cpd03126[c0]	(1) (S) -3-Hydroxyhexadecanoyl-CoA_c0[c0] <-> (1) H2O_c0[c0] + (1) (2E) -Hexadecenoyl-CoA_c0[c0]	rxn03240	ECOAH7	R04738	Fatty acid elongation|Fatty acid degradation
rxn09562	-	Cytosol_0	(RPA3069 )	Guanylate kinase_c0		9.53	(1) cpd00067[c0] + (1) cpd00115[c0] + (1) cpd00126[c0] <-> (1) cpd00031[c0] + (1) cpd00177[c0]	(1) H+_c0[c0] + (1) dATP_c0[c0] + (1) GMP_c0[c0] <-> (1) GDP_c0[c0] + (1) dADP_c0[c0]	rxn09562	GK2
rxn06098	-	Cytosol_0	(RPA2972 )	Phosphatidylcholine:sterol O-acyltransferase_c0		9.53	(1) cpd00301[c0] + (1) cpd11624[c0] <-> (1) cpd02601[c0] + (1) cpd11979[c0]	(1) Sterol_c0[c0] + (1) Lecithin_c0[c0] <-> (1) 2-Lysolecithin_c0[c0] + (1) Steryl ester_c0[c0]	rxn06098		R02114	Glycerophospholipid metabolism
rxn03282	-	Cytosol_0	(RPA1205 or RPA3188 or RPA4658 or RPA0674 or RPA0374 or RPA1056 or RPA3655 )	R04805_c0		5.22	(1) cpd00003[c0] + (1) cpd03227[c0] <-> (1) cpd00004[c0] + (1) cpd00067[c0] + (1) cpd03228[c0]	(1) NAD_c0[c0] + (1) 5beta-Cholestane-3alpha,7alpha,26-triol_c0[c0] <-> (1) NADH_c0[c0] + (1) H+_c0[c0] + (1) 3alpha,7alpha-Dihydroxy-5beta-cholestan-26-al_c0[c0]	rxn03282		R04805
rxn03435	-	Cytosol_0	(RPA2035)	(R)-2,3-Dihydroxy-3-methylpentanoate:NADP+ oxidoreductase (isomerizing)_c0		6.22	(1) cpd00006[c0] + (1) cpd02535[c0] <-> (1) cpd00005[c0] + (1) cpd00067[c0] + (1) cpd10162[c0]	(1) NADP_c0[c0] + (1) 2,3-Dihydroxy-3-methylvalerate_c0[c0] <-> (1) NADPH_c0[c0] + (1) H+_c0[c0] + (1) (R) -3-Hydroxy-3-methyl-2-oxopentanoate_c0[c0]	rxn03435		R05068	Valine, leucine and isoleucine biosynthesis
rxn02942	<	Cytosol_0	(RPA2974 )			4.65	(1) cpd02154[c0] <- (1) cpd00001[c0] + (1) cpd03055[c0]	(1) N-Formimino-L-aspartate_c0[c0] <- (1) H2O_c0[c0] + (1) Imidazolone acetate_c0[c0]	rxn02942		R04214	Histidine metabolism
rxn03080	-	Cytosol_0	(RPA2728 )	5-amino-6-(D-ribitylamino)uracil butanedionetransferase_c0	2.5.1.78	0.92	(1) cpd02882[c0] + (1) cpd11225[c0] <-> (2) cpd00001[c0] + (1) cpd00009[c0] + (1) cpd00067[c0] + (1) cpd02656[c0]	(1) 4--1-D-Ribitylamino-5-aminouracil_c0[c0] + (1) 3-4-dihydroxy-2-butanone4-phosphate_c0[c0] <-> (2) H2O_c0[c0] + (1) Phosphate_c0[c0] + (1) H+_c0[c0] + (1) 6-7-Dimethyl-8--1-D-ribityllumazine_c0[c0]	rxn03080	RIB5	R04457	Riboflavin metabolism	Biosynthesis|Cofactor-Biosynthesis|Flavin-Biosynthesis|RIBOSYN2-PWY|Vitamin-Biosynthesis
rxn01044	-	Cytosol_0	(RPA2386)	D-xylose aldose-ketose-isomerase_c0		-0.89	(1) cpd00154[c0] <-> (1) cpd00259[c0]	(1) Xylose_c0[c0] <-> (1) D-Lyxulose_c0[c0]	rxn01044	XYLI1	R01432	Pentose and glucuronate interconversions
rxn02830	-	Cytosol_0	(Rpal_5259 )	N6-Acetyl-L-lysine:2-oxoglutarate aminotransferase_c0		0	(1) cpd00024[c0] + (1) cpd01770[c0] <-> (1) cpd00023[c0] + (1) cpd03291[c0]	(1) 2-Oxoglutarate_c0[c0] + (1) N6-Acetyl-L-lysine_c0[c0] <-> (1) L-Glutamate_c0[c0] + (1) 2-Oxo-6-acetamidocaproate_c0[c0]	rxn02830		R04029	Lysine degradation
rxn01588	>	Cytosol_0	(WP_042441352.1 )			-13.57	(1) cpd00005[c0] + (1) cpd00067[c0] + (1) cpd00325[c0] -> (1) cpd00006[c0] + (1) cpd03260[c0]	(1) NADPH_c0[c0] + (1) H+_c0[c0] + (1) Progesterone_c0[c0] -> (1) NADP_c0[c0] + (1) 5beta-Pregnane-3,20-dione_c0[c0]	rxn01588		R02219	Steroid hormone biosynthesis	Biosynthesis|Lipid-Biosynthesis|Sterol-Biosynthesis
rxn00849	-	Cytosol_0	(RPA2596 )	D-Alanine:2-oxoglutarate aminotransferase_c0		0	(1) cpd00024[c0] + (1) cpd00117[c0] <-> (1) cpd00020[c0] + (1) cpd00186[c0]	(1) 2-Oxoglutarate_c0[c0] + (1) D-Alanine_c0[c0] <-> (1) Pyruvate_c0[c0] + (1) D-Glutamate_c0[c0]	rxn00849	ALATA_D	R01148	D-Alanine metabolism
rxn08843	>	Cytosol_0	(RPA3298 or RPA3156)			-325.36	(1) cpd00001[c0] + (1) cpd15341[c0] -> (1) cpd00067[c0] + (1) cpd00908[c0] + (1) cpd01080[c0]	(1) H2O_c0[c0] + (1) 2-Acyl-sn-glycero-3-phosphoethanolamine (n-C18:0) _c0[c0] -> (1) H+_c0[c0] + (1) Glycerophosphoethanolamine_c0[c0] + (1) ocdca_c0[c0]	rxn08843	LPLIPAL2E180
rxn04723	-	Cytosol_0	(RPA0230 )	R06914_c0		-9.8	(1) cpd00001[c0] + (1) cpd00003[c0] + (1) cpd09790[c0] <-> (1) cpd00004[c0] + (2) cpd00067[c0] + (1) cpd09791[c0]	(1) H2O_c0[c0] + (1) NAD_c0[c0] + (1) 3-Methylsalicylaldehyde_c0[c0] <-> (1) NADH_c0[c0] + (2) H+_c0[c0] + (1) 3-Methylsalicylate_c0[c0]	rxn04723		R06914	Naphthalene degradation
rxn00213	-	Cytosol_0	(RPA0887)	UTP:alpha-D-glucose-1-phosphate uridylyltransferase_c0		1.07	(1) cpd00062[c0] + (1) cpd00089[c0] <-> (1) cpd00012[c0] + (1) cpd00026[c0]	(1) UTP_c0[c0] + (1) Glucose-1-phosphate_c0[c0] <-> (1) PPi_c0[c0] + (1) UDP-glucose_c0[c0]	rxn00213	GALU	R00289	Pentose and glucuronate interconversions|Galactose metabolism|Starch and sucrose metabolism|Amino sugar and nucleotide sugar metabolism	Activation-Inactivation-Interconversion|Antibiotic-Biosynthesis|Ascorbate-Biosynthesis|Biosynthesis|CARBO-BIOSYNTHESIS|COLANSYN-PWY|Carbohydrates-Biosynthesis|Carbohydrates-Degradation|Cell-Structure-Biosynthesis|Cofactor-Biosynthesis|Degradation|GALACTOSE-DEGRADATION|GLYCOGEN-BIOSYN|Interconversion|PWY3DJ-35471|Polysaccharides-Biosynthesis|SECONDARY-METABOLITE-BIOSYNTHESIS|SUCROSE-DEG|SUCSYN-PWY…
rxn00777	-	Cytosol_0	(RPA1981 )	D-ribose-5-phosphate aldose-ketose-isomerase_c0		0.62	(1) cpd00101[c0] <-> (1) cpd00171[c0]	(1) ribose-5-phosphate_c0[c0] <-> (1) D-Ribulose5-phosphate_c0[c0]	rxn00777		R01056	Pentose phosphate pathway|Carbon fixation in photosynthetic organisms	Autotrophic-CO2-Fixation|Biosynthesis|C1-COMPOUNDS|CALVIN-PWY|CARBO-BIOSYNTHESIS|CO2-Fixation|Carbohydrates-Biosynthesis|Carbohydrates-Degradation|Degradation|Energy-Metabolism|Fermentation|Formaldehyde-Assimilation|NONOXIPENT-PWY|P124-PWY|P185-PWY|PENTOSE-P-PWY|PHOTOALL-PWY|Pentose-Phosphate-Cycle|Photosynthesis|Sugars-And-Polysaccharides|Xylose-Degradation
rxn13784	-	Cytosol_0	#N/A				<-> (1) cpd17043[c0]	<-> (1) RNA transcription_c0[c0]	rxn13784
rxn11732	-	Cytosol_0	(RPA4308 )	R08198_c0		6.22	(1) cpd00003[c0] + (1) cpd01709[c0] <-> (1) cpd00004[c0] + (1) cpd00024[c0] + (1) cpd00067[c0]	(1) NAD_c0[c0] + (1) 2-Hydroxyglutarate_c0[c0] <-> (1) NADH_c0[c0] + (1) 2-Oxoglutarate_c0[c0] + (1) H+_c0[c0]	rxn11732		R08198
rxn04841	>	Cytosol_0	(RPA3627 or RPA3626)			-26.31	(2) cpd00042[c0] + (1) cpd03555[c0] -> (1) cpd00001[c0] + (1) cpd00111[c0] + (1) cpd02890[c0]	(2) GSH_c0[c0] + (1) 15(S) -HPETE_c0[c0] -> (1) H2O_c0[c0] + (1) Oxidized glutathione_c0[c0] + (1) 15(S) -HETE_c0[c0]	rxn04841		R07035	Arachidonic acid metabolism
rxn01013	-	Cytosol_0	(RPA1797)	D-Glycerate:NADP+ 2-oxidoreductase_c0		6.22	(1) cpd00006[c0] + (1) cpd00223[c0] <-> (1) cpd00005[c0] + (1) cpd00067[c0] + (1) cpd00145[c0]	(1) NADP_c0[c0] + (1) Glycerate_c0[c0] <-> (1) NADPH_c0[c0] + (1) H+_c0[c0] + (1) Hydroxypyruvate_c0[c0]	rxn01013	HPYRRy	R01392	Glycine, serine and threonine metabolism|Glyoxylate and dicarboxylate metabolism	C1-COMPOUNDS|Degradation|Formaldehyde-Assimilation
rxn10123	<	Cytosol_0	(RPA2873)			147.01	(1) cpd00004[c0] + (3) cpd00067[c0] + (1) cpd15500[c0] <- (1) cpd00003[c0] + (2) cpd00067[e0] + (1) cpd15499[c0]	(1) NADH_c0[c0] + (3) H+_c0[c0] + (1) Menaquinone 8_c0[c0] <- (1) NAD_c0[c0] + (2) H+_e0[e0] + (1) Menaquinol 8_c0[c0]	rxn10123	NADH7
rxn02728	-	Cytosol_0	(RPA2546 )	3-Maleylpyruvate cis-trans-isomerase_c0	5.2.1.4	0	(1) cpd01466[c0] <-> (1) cpd01653[c0]	(1) Maleylpyruvate_c0[c0] <-> (1) 3-Fumarylpyruvate_c0[c0]	rxn02728		R03868	Tyrosine metabolism	AROMATIC-COMPOUNDS-DEGRADATION|Degradation|Nitroaromatic-Degradation|P281-PWY|Phenolic-Compounds-Degradation
rxn06281	-	Cytosol_0	(RPA2596 )	D-Arginine:2-oxoglutarate aminotransferase_c0		-1.24	(1) cpd00586[c0] + (1) cpd11625[c0] <-> (1) cpd00067[c0] + (1) cpd02364[c0] + (1) cpd11673[c0]	(1) D-Arginine_c0[c0] + (1) 2-Oxo acid_c0[c0] <-> (1) H+_c0[c0] + (1) 2-Oxo-5-guanidinopentanoate_c0[c0] + (1) D-Amino acid_c0[c0]	rxn06281		R02924	D-Arginine and D-ornithine metabolism
rxn02314	>	Cytosol_0	(WP_042440821.1)		2.7.1.144	-14.03	(1) cpd00002[c0] + (1) cpd00805[c0] -> (1) cpd00008[c0] + (1) cpd00067[c0] + (1) cpd02371[c0]	(1) ATP_c0[c0] + (1) D-Tagatose 6-phosphate_c0[c0] -> (1) ADP_c0[c0] + (1) H+_c0[c0] + (1) D-Tagatose 1,6-biphosphate_c0[c0]	rxn02314		R03236	Galactose metabolism	Carbohydrates-Degradation|Degradation|GALACTITOLCAT-PWY|GALACTOSE-DEGRADATION|LACTOSE-DEG|LACTOSECAT-PWY|SECONDARY-METABOLITE-DEGRADATION|SUGAR-ALCOHOLS-DEG|Sugar-Derivatives|Sugars-And-Polysaccharides
rxn08801	-	Cytosol_0	(RPA3156 or RPA3298)	Lysophospholipase L1 (2-acylglycerophosphotidate, n-C18:0) (periplasm)_c0		-2.14	(1) cpd00001[c0] + (1) cpd15329[c0] <-> (1) cpd00067[c0] + (1) cpd00080[c0] + (1) cpd01080[c0]	(1) H2O_c0[c0] + (1) 1-octadecanoyl-sn-glycerol 3-phosphate_c0[c0] <-> (1) H+_c0[c0] + (1) Glycerol-3-phosphate_c0[c0] + (1) ocdca_c0[c0]	rxn08801	LPLIPAL1A180pp
rxn04378	>	Cytosol_0	(RPA4661 )			-11.85	(1) cpd00001[c0] + (1) cpd01899[c0] -> (1) cpd00009[c0] + (1) cpd00067[c0] + (1) cpd00167[c0]	(1) H2O_c0[c0] + (1) Ceramide phosphate_c0[c0] -> (1) Phosphate_c0[c0] + (1) H+_c0[c0] + (1) Ceramide_c0[c0]	rxn04378		R06522	Sphingolipid metabolism
rxn00927	-	Cytosol_0	(RPA4015 )	Adenosine ribohydrolase_c0		-0.73	(1) cpd00001[c0] + (1) cpd00182[c0] <-> (1) cpd00105[c0] + (1) cpd00128[c0]	(1) H2O_c0[c0] + (1) Adenosine_c0[c0] <-> (1) D-Ribose_c0[c0] + (1) Adenine_c0[c0]	rxn00927	ADNUC	R01245	Purine metabolism
rxn00251	-	Cytosol_0	(RPA1772)	phosphate:oxaloacetate carboxy-lyase (adding phosphate;phosphoenolpyruvate-forming)		-3	(1) cpd00009[c0] + (1) cpd00032[c0] + (1) cpd00067[c0] <-> (1) cpd00001[c0] + (1) cpd00011[c0] + (1) cpd00061[c0]	(1) Phosphate_c0[c0] + (1) Oxaloacetate_c0[c0] + (1) H+_c0[c0] <-> (1) H2O_c0[c0] + (1) CO2_c0[c0] + (1) Phosphoenolpyruvate_c0[c0]	rxn00251	PPC	R00345	Pyruvate metabolism|Methane metabolism|Carbon fixation in photosynthetic organisms|Carbon fixation pathways in prokaryotes
rxn04043	>	Cytosol_0	(RPA3781 or RPA0612)			-23.56	(1) cpd00008[c0] + (1) cpd00072[c0] -> (1) cpd00018[c0] + (2) cpd00067[c0] + (1) cpd00290[c0]	(1) ADP_c0[c0] + (1) D-fructose-6-phosphate_c0[c0] -> (1) AMP_c0[c0] + (2) H+_c0[c0] + (1) D-fructose-1,6-bisphosphate_c0[c0]	rxn04043	PFK (adp)	R05805
rxn10432	-	Cytosol_0	(RPA4308)	R08198_c0		6.22	(1) cpd00003[c0] + (1) cpd02041[c0] <-> (1) cpd00004[c0] + (1) cpd00024[c0] + (1) cpd00067[c0]	(1) NAD_c0[c0] + (1) (S) -2-Hydroxyglutarate_c0[c0] <-> (1) NADH_c0[c0] + (1) 2-Oxoglutarate_c0[c0] + (1) H+_c0[c0]	rxn10432	AHGDx	R08198_C02630xC03196
rxn00139	<	Cytosol_0	(RPA4492)	AMP:diphosphate phospho-D-ribosyltransferase_c0		12.54	(1) cpd00012[c0] + (1) cpd00018[c0] + (1) cpd00067[c0] <- (1) cpd00103[c0] + (1) cpd00128[c0]	(1) PPi_c0[c0] + (1) AMP_c0[c0] + (1) H+_c0[c0] <- (1) PRPP_c0[c0] + (1) Adenine_c0[c0]	rxn00139	ADPT	R00190	Purine metabolism	Adenine-Adenosine-Salvage|Biosynthesis|Metabolic-Clusters|Nucleotide-Biosynthesis|P1-PWY|P121-PWY|PUR-NUC-SYN|PYR-NUC-SYN|Purine-Nucleotides-Salvage
rxn07261	-	Cytosol_0	(RPA3533 )	R07384_c0		5.74	(1) cpd00046[c0] + (2) cpd00067[c0] + (1) cpd12606[c0] <-> (1) cpd00444[c0] + (1) cpd12322[c0]	(1) CMP_c0[c0] + (2) H+_c0[c0] + (1) Plasmenylethanolamine_c0[c0] <-> (1) CDPethanolamine_c0[c0] + (1) 1-Alkenyl-2-acylglycerol_c0[c0]	rxn07261		R07384	Ether lipid metabolism
rxn00790	<	Cytosol_0	((RPA3091 or RPA0597 ) or (RPA2890))	5-phosphoribosylamine:diphosphate phospho-alpha-D-ribosyltransferase (glutamate-amidating)_c0		20.46	(1) cpd00012[c0] + (1) cpd00023[c0] + (1) cpd00067[c0] + (1) cpd01982[c0] <- (1) cpd00001[c0] + (1) cpd00053[c0] + (1) cpd00103[c0]	(1) PPi_c0[c0] + (1) L-Glutamate_c0[c0] + (1) H+_c0[c0] + (1) 5-Phosphoribosylamine_c0[c0] <- (1) H2O_c0[c0] + (1) L-Glutamine_c0[c0] + (1) PRPP_c0[c0]	rxn00790	ADE4	R01072	Purine metabolism|Alanine, aspartate and glutamate metabolism	AIR-Biosynthesis|Biosynthesis|DENOVOPURINE2-PWY|Nucleotide-Biosynthesis|PRPP-PWY|PUR-NUC-SYN|Purine-Nucleotide-De-Novo-Biosynthesis
rxn03910	<	Cytosol_0	(RPA4000)			26.77	(1) cpd08288[c0] <- (1) cpd00046[c0] + (1) cpd08301[c0]	(1) 2-phospho-4--cytidine5-diphospho-2-C-methyl-D-erythritol_c0[c0] <- (1) CMP_c0[c0] + (1) 2-C-methyl-D-erythritol2-4-cyclodiphosphate_c0[c0]	rxn03910	MECDPS	R05637	Terpenoid backbone biosynthesis	Biosynthesis|Cofactor-Biosynthesis|DITERPENOID-SYN|GGPP-Biosynthesis|NONMEVIPP-PWY|Other-biosynthesis|Polyprenyl-Biosynthesis|SECONDARY-METABOLITE-BIOSYNTHESIS|Terpenoid-Biosynthesis
rxn00237	-	Cytosol_0	(RPA3056 or RPA0866 )	ATP:GDP phosphotransferase_c0		0	(1) cpd00002[c0] + (1) cpd00031[c0] <-> (1) cpd00008[c0] + (1) cpd00038[c0]	(1) ATP_c0[c0] + (1) GDP_c0[c0] <-> (1) ADP_c0[c0] + (1) GTP_c0[c0]	rxn00237	NDPK1	R00330	Purine metabolism	Biosynthesis|DENOVOPURINE2-PWY|Metabolic-Regulators|Nucleotide-Biosynthesis|PPGPPMET-PWY|PRPP-PWY|PUR-NUC-SYN|Purine-Nucleotide-De-Novo-Biosynthesis
rxn01489	>	Cytosol_0	(RPA1513 or RPA2828)	Geranylgeranyl-diphosphate:geranylgeranyl-diphosphate geranylgeranyltransferase_c0		-27.33	(2) cpd00289[c0] -> (1) cpd00012[c0] + (1) cpd00067[c0] + (1) cpd02168[c0]	(2) Geranylgeranyl diphosphate_c0[c0] -> (1) PPi_c0[c0] + (1) H+_c0[c0] + (1) Prephytoene diphosphate_c0[c0]	rxn01489		R02065	Carotenoid biosynthesis	Biosynthesis|CAROTENOID-PWY|CAROTENOID-SYN|Lycopene-Biosynthesis|SECONDARY-METABOLITE-BIOSYNTHESIS|TETRATERPENOID-SYN|Terpenoid-Biosynthesis
rxn07100	-	Cytosol_0	(RPA3533)	CDPethanolamine:1-alkyl-2-acylglycerol ethanolaminephosphotransferase_c0		-5.74	(1) cpd00444[c0] + (1) cpd12273[c0] <-> (1) cpd00046[c0] + (2) cpd00067[c0] + (1) cpd12554[c0]	(1) CDPethanolamine_c0[c0] + (1) 1-Alkyl-2-acylglycerol_c0[c0] <-> (1) CMP_c0[c0] + (2) H+_c0[c0] + (1) 1-Alkyl-2-acylglycerophosphoethanolamine_c0[c0]	rxn07100		R06364	Ether lipid metabolism
rxn08086	-	Cytosol_0	(RPA4733 or RPA4334 )				(1) cpd00067[c0] + (1) cpd15277[c0] + (1) cpd15327[c0] <-> (1) cpd11493[c0] + (1) cpd15524[c0]	(1) H+_c0[c0] + (1) Palmitoyl-ACP_c0[c0] + (1) 1-hexadecanoyl-sn-glycerol 3-phosphate_c0[c0] <-> (1) ACP_c0[c0] + (1) 1,2-dihexadecanoyl-sn-glycerol 3-phosphate_c0[c0]	rxn08086	AGPAT160
rxn08311	>	Cytosol_0	(RPA2917)			-360.2	(1) cpd00052[c0] + (1) cpd15526[c0] -> (1) cpd00012[c0] + (1) cpd00067[c0] + (1) cpd15421[c0]	(1) CTP_c0[c0] + (1) 1,2-dioctadecanoyl-sn-glycerol 3-phosphate_c0[c0] -> (1) PPi_c0[c0] + (1) H+_c0[c0] + (1) CDP-1,2-dioctadecanoylglycerol_c0[c0]	rxn08311	DASYN180
rxn03919	-	Cytosol_0	(RPA4661 )		3.1.3.82	7.21	(1) cpd00001[c0] + (1) cpd08316[c0] <-> (1) cpd00009[c0] + (1) cpd04920[c0]	(1) H2O_c0[c0] + (1) D-Glycero-D-manno-heptose1-7-bisphosphate_c0[c0] <-> (1) Phosphate_c0[c0] + (1) D-Glycero-D-manno-heptose1-phosphate_c0[c0]	rxn03919		R05647	Lipopolysaccharide biosynthesis	Biosynthesis|CARBO-BIOSYNTHESIS|Carbohydrates-Biosynthesis|PWY0-1241|SUGAR-NUCLEOTIDES
rxn10264	-	Cytosol_0	(RPA1170)	isohexadecanoyl-CDPdiacylglycerol:sn-glycerol-3-phosphate 3-phosphatidyltransferase_c0		-4.5	(1) cpd00080[c0] + (1) cpd15688[c0] <-> (1) cpd00046[c0] + (1) cpd15721[c0]	(1) Glycerol-3-phosphate_c0[c0] + (1) CDP-1,2-diisohexadecanoylglycerol_c0[c0] <-> (1) CMP_c0[c0] + (1) Diisohexadecanoylphosphatidylglycerophosphate_c0[c0]	rxn10264
rxn10124	<	Cytosol_0	(RPA2873)			16.4	(1) cpd00004[c0] + (3.8) cpd00067[c0] + (1) cpd15352[c0] <- (1) cpd00003[c0] + (2.8) cpd00067[e0] + (1) cpd15353[c0]	(1) NADH_c0[c0] + (3.8) H+_c0[c0] + (1) 2-Demethylmenaquinone 8_c0[c0] <- (1) NAD_c0[c0] + (2.8) H+_e0[e0] + (1) 2-Demethylmenaquinol 8_c0[c0]	rxn10124	NADH8
rxn06753	-	Cytosol_0	(RPA3501 )	3'-Phosphoadenylylsulfate:triglucosyl-1-O-alkyl-2-O-acylglycerol 6-sulfotransferase_c0		-4.5	(1) cpd00044[c0] + (1) cpd12639[c0] <-> (1) cpd00045[c0] + (1) cpd00067[c0] + (1) cpd12642[c0]	(1) 3-phosphoadenylylsulfate_c0[c0] + (1) alpha-D-Glucosyl-1,6-alpha-D-glucosyl-1,6-alpha-D-glucosyl-1,3-1-O- alkyl-2-O-acylglycerol_c0[c0] <-> (1) Adenosine 3-5-bisphosphate_c0[c0] + (1) H+_c0[c0] + (1) 6-Sulfo-alpha-D-glucosyl-1,6-alpha-D-glucosyl-1,6-alpha-D-glucosyl- 1,3-1-O-alkyl-2-O-acylglycerol_c0[c0]	rxn06753		R04643
rxn10227	-	Cytosol_0	(WP_042441508.1 )			-15.04	(1) cpd00054[c0] + (1) cpd15684[c0] <-> (1) cpd00046[c0] + (2) cpd00067[c0] + (1) cpd15690[c0]	(1) L-Serine_c0[c0] + (1) CDP-1,2-dianteisoheptadecanoylglycerol_c0[c0] <-> (1) CMP_c0[c0] + (2) H+_c0[c0] + (1) Dianteisoheptadecanoylphosphatidylserine_c0[c0]	rxn10227
rxn01146	-	Cytosol_0	(RPA4147 )	thymidine:phosphate deoxy-alpha-D-ribosyltransferase_c0		-7.95	(1) cpd00009[c0] + (1) cpd00184[c0] <-> (1) cpd00151[c0] + (1) cpd00509[c0]	(1) Phosphate_c0[c0] + (1) Thymidine_c0[c0] <-> (1) Thymine_c0[c0] + (1) deoxyribose-1-phosphate_c0[c0]	rxn01146	PNP1_2	R01570	Pyrimidine metabolism
rxn09210	-	Cytosol_0	(WP_042441508.1)			390.83	(1) cpd00054[c0] + (1) cpd15421[c0] <-> (1) cpd00046[c0] + (2) cpd00067[c0] + (1) cpd15557[c0]	(1) L-Serine_c0[c0] + (1) CDP-1,2-dioctadecanoylglycerol_c0[c0] <-> (1) CMP_c0[c0] + (2) H+_c0[c0] + (1) phosphatidylserine dioctadecanoyl_c0[c0]	rxn09210	PSSA180
rxn04712	>	Cytosol_0	(Rpal_1283 )	R06903_c0		-14.21	(1) cpd00106[c0] + (1) cpd09801[c0] -> (1) cpd09818[c0]	(1) Fumarate_c0[c0] + (1) 2-Methylnaphthalene_c0[c0] -> (1) Naphthyl-2-methyl-succinic acid_c0[c0]	rxn04712		R06903	Naphthalene degradation
rxn02260	-	Cytosol_0	(RPA3447)	R03157_c0		1.06	(1) cpd00008[c0] + (1) cpd00009[c0] + (1) cpd03375[c0] <-> (1) cpd00002[c0] + (1) cpd00010[c0] + (1) cpd00067[c0] + (1) cpd00745[c0]	(1) ADP_c0[c0] + (1) Phosphate_c0[c0] + (1) 3-Hydroxypropanoyl-CoA_c0[c0] <-> (1) ATP_c0[c0] + (1) CoA_c0[c0] + (1) H+_c0[c0] + (1) Hydracrylic acid_c0[c0]	rxn02260		R03157	Propanoate metabolism
rxn01124	-	Cytosol_0	((RPA1757) or (RPA1684))	2-Dehydro-3-deoxy-D-gluconate:NAD+ 5-oxidoreductase_c0	1.1.1.127	3.76	(1) cpd00003[c0] + (1) cpd00176[c0] <-> (1) cpd00004[c0] + (1) cpd00067[c0] + (1) cpd02663[c0]	(1) NAD_c0[c0] + (1) 2-keto-3-deoxygluconate_c0[c0] <-> (1) NADH_c0[c0] + (1) H+_c0[c0] + (1) 2,5-Diketo-3-deoxy-D-gluconate_c0[c0]	rxn01124	DGLCND	R01542	Pentose and glucuronate interconversions	Degradation|SECONDARY-METABOLITE-DEGRADATION|Sugar-Derivatives
rxn03211	>	Cytosol_0	(RPA2268 or RPA2609 )		1.5.1.27	-11.29	(1) cpd00005[c0] + (1) cpd03680[c0] -> (1) cpd00006[c0] + (1) cpd03083[c0]	(1) NADPH_c0[c0] + (1) 1,2-Dehydroreticuline_c0[c0] -> (1) NADP_c0[c0] + (1) (R) -Reticuline_c0[c0]	rxn03211		R04695	Isoquinoline alkaloid biosynthesis	ALKALOIDS-SYN|Biosynthesis|ISOQUINOLINE-ALKALOIDS|N-CONTAINING-SECONDARY-CMPD-SYN|SECONDARY-METABOLITE-BIOSYNTHESIS
rxn02181	-	Cytosol_0	(RPA1765 or RPA4352 or RPA0650 or RPA4339 or RPA1706 or WP_041809473.1 or WP_042441193.1 or RPA1758 or RPA1411 or RPA2316 or WP_011157292.1 or RPA0482 or RPA0383 or RPA1811 or RPA0462 or RPA3453 or RPA1238 or RPA2145 or RPA3795 or RPA0484 or RPA4321 or RPA2765 or RPA1761 or RPA0416 or WP_042441626.1)	3-Hydroxypropionyl-CoA hydro-lyase_c0	4.2.1.116	-0.31	(1) cpd03375[c0] <-> (1) cpd00001[c0] + (1) cpd00663[c0]	(1) 3-Hydroxypropanoyl-CoA_c0[c0] <-> (1) H2O_c0[c0] + (1) Acrylyl-CoA_c0[c0]	rxn02181		R03045	beta-Alanine metabolism|Propanoate metabolism|Carbon fixation pathways in prokaryotes	Amino-Acid-Biosynthesis|Autotrophic-CO2-Fixation|Beta-Alanine-Biosynthesis|Biosynthesis|C1-COMPOUNDS|CO2-Fixation|CoA-Biosynthesis|Cofactor-Biosynthesis|Degradation|IND-AMINO-ACID-SYN|Other-Degradation
rxn00532	-	Cytosol_0	(RPA0230 )	3-oxopropanoate:NADP+ oxidoreductase (CoA-malonylating)_c0	1.2.1.75	-4.05	(1) cpd00006[c0] + (1) cpd00010[c0] + (1) cpd00191[c0] <-> (1) cpd00005[c0] + (1) cpd00067[c0] + (1) cpd00070[c0]	(1) NADP_c0[c0] + (1) CoA_c0[c0] + (1) 3-Oxopropanoate_c0[c0] <-> (1) NADPH_c0[c0] + (1) H+_c0[c0] + (1) Malonyl-CoA_c0[c0]	rxn00532		R00740	Propanoate metabolism|Carbon fixation pathways in prokaryotes	Autotrophic-CO2-Fixation|C1-COMPOUNDS|CO2-Fixation|Degradation|Other-Degradation
rxn01642	>	Cytosol_0	(RPA4729)	4-imidazolone-5-propanoate amidohydrolase_c0	3.5.2.7	-4.65	(1) cpd00001[c0] + (1) cpd00067[c0] + (1) cpd02311[c0] -> (1) cpd00344[c0]	(1) H2O_c0[c0] + (1) H+_c0[c0] + (1) 4-Imidazolone-5-propanoate_c0[c0] -> (1) N-Formimino-L-glutamate_c0[c0]	rxn01642	IZPN	R02288	Histidine metabolism	Amino-Acid-Degradation|Degradation|HISDEG-PWY|HISHP-PWY|HISTIDINE-DEG
rxn00132	-	Cytosol_0	(WP_042441386.1 )			7.21	(1) cpd00001[c0] + (1) cpd00018[c0] <-> (1) cpd00009[c0] + (1) cpd00182[c0]	(1) H2O_c0[c0] + (1) AMP_c0[c0] <-> (1) Phosphate_c0[c0] + (1) Adenosine_c0[c0]	rxn00132	NTD7	R00183	Purine metabolism	Adenosine-Nucleotides-Degradation|Degradation|NUCLEO-DEG|Purine-Degradation|SALVADEHYPOX-PWY
rxn02917	<	Cytosol_0	(RPA0721)			42.61	(1) cpd02469[c0] <- (1) cpd00001[c0] + (1) cpd02080[c0]	(1) enol-Oxaloacetate_c0[c0] <- (1) H2O_c0[c0] + (1) 2-Butynedioic acid_c0[c0]	rxn02917		R04177	Pyruvate metabolism
rxn00003	<	Cytosol_0	(RPA4054 or RPA3917 )			10.53	(1) cpd00011[c0] + (1) cpd00668[c0] <- (2) cpd00020[c0] + (1) cpd00067[c0]	(1) CO2_c0[c0] + (1) ALCTT_c0[c0] <- (2) Pyruvate_c0[c0] + (1) H+_c0[c0]	rxn00003		R00006	Pantothenate and CoA biosynthesis
rxn04052	>	Cytosol_0	(RPA3321 )			-4.48	(2) cpd00067[c0] + (1) cpd08375[c0] -> (1) cpd03421[c0]	(2) H+_c0[c0] + (1) Cobalt-precorrin 8_c0[c0] -> (1) Cobyrinate_c0[c0]	rxn04052	COPRECI	R05814	Porphyrin and chlorophyll metabolism
rxn04323	>	Cytosol_0	(RPA1781 )			-94.39	(1) cpd00005[c0] + (1) cpd00007[c0] + (1) cpd00067[c0] + (1) cpd08791[c0] -> (1) cpd00001[c0] + (1) cpd00006[c0] + (1) cpd08792[c0]	(1) NADPH_c0[c0] + (1) O2_c0[c0] + (1) H+_c0[c0] + (1) YC-17_c0[c0] -> (1) H2O_c0[c0] + (1) NADP_c0[c0] + (1) Neomethymycin_c0[c0]	rxn04323		R06462	Biosynthesis of 12-, 14- and 16-membered macrolides
rxn02819	-	Cytosol_0	(RPA3098 )	S-Adenosyl-L-methionine:16-methoxy-2,3-dihydro-3-hydroxytabersonine N-methyltransferase_c0		-6.74	(1) cpd00017[c0] + (1) cpd02787[c0] <-> (1) cpd00019[c0] + (1) cpd00067[c0] + (1) cpd01736[c0]	(1) S-Adenosyl-L-methionine_c0[c0] + (1) 16-Methoxy-2,3-dihydro-3-hydroxytabersonine_c0[c0] <-> (1) S-Adenosyl-homocysteine_c0[c0] + (1) H+_c0[c0] + (1) Deacetoxyvindoline_c0[c0]	rxn02819		R04013	Indole alkaloid biosynthesis	ALKALOIDS-SYN|Biosynthesis|INDOLE-ALKALOIDS|N-CONTAINING-SECONDARY-CMPD-SYN|SECONDARY-METABOLITE-BIOSYNTHESIS|TERPENOID-ALKALOIDS|Terpenoid-Biosynthesis
rxn08815	>	Cytosol_0	(RPA3156 or RPA3298 )			-397.03	(1) cpd00001[c0] + (1) cpd15323[c0] -> (1) cpd00067[c0] + (1) cpd01080[c0] + (1) cpd02090[c0]	(1) H2O_c0[c0] + (1) 1-Acyl-sn-glycero-3-phosphoglycerol octadecanoyl_c0[c0] -> (1) H+_c0[c0] + (1) ocdca_c0[c0] + (1) Glycerophosphoglycerol_c0[c0]	rxn08815	LPLIPAL1G180pp
rxn14125	-	Cytosol_0	(Rpal_5259)	tetrahomomethionine:2-oxo-acid aminotransferase_c0		1.24	(1) cpd00067[c0] + (1) cpd11623[c0] + (1) cpd17414[c0] <-> (1) cpd11625[c0] + (1) cpd17415[c0]	(1) H+_c0[c0] + (1) L-Amino acid_c0[c0] + (1) 8-Methylthio-2-octanoic acid_c0[c0] <-> (1) 2-Oxo acid_c0[c0] + (1) Tetrahomomethionine_c0[c0]	rxn14125		R08638	Glucosinolate biosynthesis
rxn01518	>	Cytosol_0	(RPA0753)			-14.03	(1) cpd00002[c0] + (1) cpd00412[c0] -> (1) cpd00008[c0] + (1) cpd00067[c0] + (1) cpd00299[c0]	(1) ATP_c0[c0] + (1) Deoxyuridine_c0[c0] -> (1) ADP_c0[c0] + (1) H+_c0[c0] + (1) dUMP_c0[c0]	rxn01518	DURIK1	R02099	Pyrimidine metabolism	Biosynthesis|Nucleotide-Biosynthesis|PWY0-181|PYR-NUC-SYN|Pyrimidine-Nucleotide-Salvage
rxn01015	-	Cytosol_0	(RPA1753)	hydroxypyruvate aldose-ketose-isomerase_c0	5.3.1.22	-1	(1) cpd00145[c0] <-> (1) cpd00843[c0]	(1) Hydroxypyruvate_c0[c0] <-> (1) Tartronate semialdehyde_c0[c0]	rxn01015	HPYRI	R01394	Glyoxylate and dicarboxylate metabolism
rxn10216	-	Cytosol_0	(RPA4733 or RPA4334 )			-3.614	(1) cpd11435[c0] + (1) cpd15673[c0] <-> (1) cpd00010[c0] + (1) cpd00067[c0] + (1) cpd15679[c0]	(1) fa1coa_c0[c0] + (1) 1-isotetradecanoyl-sn-glycerol 3-phosphate_c0[c0] <-> (1) CoA_c0[c0] + (1) H+_c0[c0] + (1) 1,2-diisotetradecanoyl-sn-glycerol 3-phosphate_c0[c0]	rxn10216
rxn08798	>	Cytosol_0	(RPA3156 or RPA3298)	Lysophospholipase L1 (2-acylglycerophosphotidate, n-C14:1) (periplasm)_c0		-291.05	(1) cpd00001[c0] + (1) cpd15330[c0] -> (2) cpd00067[c0] + (1) cpd00080[c0] + (1) cpd15298[c0]	(1) H2O_c0[c0] + (1) 1-tetradec-7-enoyl-sn-glycerol 3-phosphate_c0[c0] -> (2) H+_c0[c0] + (1) Glycerol-3-phosphate_c0[c0] + (1) tetradecenoate_c0[c0]	rxn08798	LPLIPAL1A141pp
rxn06461	>	Cytosol_0	(RPA4372 )			-11.12	(1) cpd00001[c0] + (1) cpd01222[c0] -> (1) cpd00067[c0] + (1) cpd11988[c0]	(1) H2O_c0[c0] + (1) 1,4-Lactone_c0[c0] -> (1) H+_c0[c0] + (1) 4-Hydroxyacid_c0[c0]	rxn06461		R03708
rxn09244	-	Cytosol_0	(RPA4646 or RPA2627 or RPA3893 )	selenophosphate:L-seryl-tRNASec selenium transferase_c0			(1) cpd00067[c0] + (1) cpd03078[c0] + (1) cpd15565[c0] <-> (1) cpd00009[c0] + (1) cpd15563[c0]	(1) H+_c0[c0] + (1) Selenophosphate_c0[c0] + (1) L-Seryl-tRNA(Sec) _c0[c0] <-> (1) Phosphate_c0[c0] + (1) L-Selenocysteinyl-tRNA(Sec) _c0[c0]	rxn09244	SELCYSS	R08219	Selenocompound metabolism|Aminoacyl-tRNA biosynthesis
rxn08306	<	Cytosol_0	(RPA2917)			270.92	(1) cpd00052[c0] + (1) cpd15521[c0] <- (1) cpd00012[c0] + (1) cpd00067[c0] + (1) cpd15417[c0]	(1) CTP_c0[c0] + (1) 1,2-didodecanoyl-sn-glycerol 3-phosphate_c0[c0] <- (1) PPi_c0[c0] + (1) H+_c0[c0] + (1) CDP-1,2-didodecanoylglycerol_c0[c0]	rxn08306	DASYN120
rxn08821	>	Cytosol_0	(RPA3298 or RPA3156 )			-291.05	(1) cpd00001[c0] + (1) cpd15354[c0] -> (2) cpd00067[c0] + (1) cpd00080[c0] + (1) cpd15237[c0]	(1) H2O_c0[c0] + (1) 2-hexadec-9-enoyl-sn-glycerol 3-phosphate_c0[c0] -> (2) H+_c0[c0] + (1) Glycerol-3-phosphate_c0[c0] + (1) hexadecenoate_c0[c0]	rxn08821	LPLIPAL2A161
rxn03065	<	Cytosol_0	(RPA1604 )			23.24	(1) cpd00017[c0] + (1) cpd02613[c0] <- (1) cpd00019[c0] + (1) cpd00067[c0] + (1) cpd03305[c0]	(1) S-Adenosyl-L-methionine_c0[c0] + (1) Nalpha,Nalpha-Dimethyl-L-histidine_c0[c0] <- (1) S-Adenosyl-homocysteine_c0[c0] + (1) H+_c0[c0] + (1) Hercynine_c0[c0]	rxn03065		R04436
rxn14118	-	Cytosol_0	(Rpal_5259)	homomethionine:2-oxo-acid aminotransferase_c0		1.24	(1) cpd00067[c0] + (1) cpd11623[c0] + (1) cpd17401[c0] <-> (1) cpd11625[c0] + (1) cpd17403[c0]	(1) H+_c0[c0] + (1) L-Amino acid_c0[c0] + (1) 2-Oxo-5-methylthiopentanoic acid_c0[c0] <-> (1) 2-Oxo acid_c0[c0] + (1) Homomethionine_c0[c0]	rxn14118		R08622	Glucosinolate biosynthesis
rxn00484	>	Cytosol_0	(RPA1772 )	L-Tryptophan decarboxy-lyase_c0		-3.09	(1) cpd00065[c0] + (1) cpd00067[c0] -> (1) cpd00011[c0] + (1) cpd00318[c0]	(1) L-Tryptophan_c0[c0] + (1) H+_c0[c0] -> (1) CO2_c0[c0] + (1) Tryptamine_c0[c0]	rxn00484		R00685	Tryptophan metabolism|Indole alkaloid biosynthesis	ALKALOIDS-SYN|Amino-Acid-Degradation|Auxin-Biosynthesis|Biosynthesis|Degradation|HORMONE-SYN|INDOLE-ALKALOIDS|N-CONTAINING-SECONDARY-CMPD-SYN|Plant-Hormone-Biosynthesis|QUINOLINE-ALKALOIDS|SECONDARY-METABOLITE-BIOSYNTHESIS|TERPENOID-ALKALOIDS|TRYPTOPHAN-DEG|Terpenoid-Biosynthesis
rxn01169	>	Cytosol_0	(RPA0157 )			-14.03	(1) cpd00002[c0] + (1) cpd00190[c0] -> (1) cpd00008[c0] + (1) cpd00067[c0] + (1) cpd00863[c0]	(1) ATP_c0[c0] + (1) beta-D-Glucose_c0[c0] -> (1) ADP_c0[c0] + (1) H+_c0[c0] + (1) beta-D-Glucose 6-phosphate_c0[c0]	rxn01169	GLK1_3	R01600	Glycolysis / Gluconeogenesis	ANAEROFRUCAT-PWY|ANAGLYCOLYSIS-PWY|Biosynthesis|CARBO-BIOSYNTHESIS|Carbohydrates-Biosynthesis|Carbohydrates-Degradation|Cell-Structure-Biosynthesis|Degradation|Energy-Metabolism|Fermentation|GLUCOSE1PMETAB-PWY|GLYCOCAT-PWY|GLYCOLYSIS-VARIANTS|Glycogen-Degradation|P122-PWY|P124-PWY|POLYSACCHARIDES-DEG|PWY0-1182|Polyamine-Biosynthesis|Polymer-Degradation|Polysaccharides-Biosynthesis|SUGAR-NUCLEOTID…
rxn14301	-	Cytosol_0	(WP_042441220.1)	L-arginine:taurine amidinotransferase_c0	2.1.4.1	0	(1) cpd00051[c0] + (1) cpd00210[c0] <-> (1) cpd00064[c0] + (1) cpd01345[c0]	(1) L-Arginine_c0[c0] + (1) Taurine_c0[c0] <-> (1) Ornithine_c0[c0] + (1) Taurocyamine_c0[c0]	rxn14301		R01686	Taurine and hypotaurine metabolism
rxn08546	>	Cytosol_0	(RPA3119 )	glycerol-3-phosphate acyltransferase (C12:0)_c0		-3.61	(1) cpd00080[c0] + (1) cpd11468[c0] -> (1) cpd11493[c0] + (1) cpd15325[c0]	(1) Glycerol-3-phosphate_c0[c0] + (1) Dodecanoyl-ACP_c0[c0] -> (1) ACP_c0[c0] + (1) 1-dodecanoyl-sn-glycerol 3-phosphate_c0[c0]	rxn08546	G3PAT120
rxn12013	-	Cytosol_0	(RPA2621 or RPA4268 or RPA2689 or RPA4194 or WP_042441567.1)	thiol-containing-reductant:hydroperoxide oxidoreductase_c0			(2) cpd11849[c0] + (1) cpd14475[c0] <-> (1) cpd00001[c0] + (1) cpd00057[c0] + (1) cpd14474[c0]	(2) RSH_c0[c0] + (1) ROOH_c0[c0] <-> (1) H2O_c0[c0] + (1) Alcohol_c0[c0] + (1) R-S-S-R_c0[c0]	rxn12013		R07180
rxn06181	-	Cytosol_0	(RPA4513 or RPA3957 or RPA4816 or RPA1322 or RPA2075 or WP_042440646.1 or WP_042440985.1 or WP_042441286.1 or WP_042441350.1 or RPA0754 or WP_042441040.1 or RPA0357 or WP_042441369.1 or RPA2107 or RPA0853 or RPA3381 or RPA1220 or WP_042440968.1 or WP_042441275.1 or RPA0317 or WP_042441349.1 or WP_042441167.1 or RPA2434 or RPA2787 or WP_011156891.1 or RPA3106)	ATP:[protein]-L-tyrosine O-phosphotransferase_c0	2.7.10.2	5.03	(1) cpd00002[c0] + (1) cpd11704[c0] <-> (1) cpd00008[c0] + (1) cpd11820[c0]	(1) ATP_c0[c0] + (1) Protein tyrosine_c0[c0] <-> (1) ADP_c0[c0] + (1) Protein tyrosine phosphate_c0[c0]	rxn06181		R02584
rxn08900	-	Cytosol_0	(RPA1331 )			-11.22	(1) cpd00130[c0] + (1) cpd15560[c0] <-> (1) cpd00032[c0] + (1) cpd15561[c0]	(1) L-Malate_c0[c0] + (1) Ubiquinone-8_c0[c0] <-> (1) Oxaloacetate_c0[c0] + (1) Ubiquinol-8_c0[c0]	rxn08900	MDH2			Energy-Metabolism|GLYCOLYSIS-TCA-GLYOX-BYPASS|GLYCOLYSIS-VARIANTS|TCA|TCA-GLYOX-BYPASS|TCA-VARIANTS
rxn11712	>	Cytosol_0	(RPA1788 )			-5.76	(1) cpd00001[c0] + (1) cpd01398[c0] -> (1) cpd00010[c0] + (2) cpd00067[c0] + (1) cpd01122[c0]	(1) H2O_c0[c0] + (1) Linoleoyl-CoA_c0[c0] -> (1) CoA_c0[c0] + (2) H+_c0[c0] + (1) Linoleate_c0[c0]	rxn11712		R08177	Biosynthesis of unsaturated fatty acids	Biosynthesis|Lipid-Biosynthesis
rxn04737	-	Cytosol_0	(RPA0230)	R06928_c0		-9.8	(1) cpd00001[c0] + (1) cpd00003[c0] + (1) cpd09802[c0] <-> (1) cpd00004[c0] + (2) cpd00067[c0] + (1) cpd09804[c0]	(1) H2O_c0[c0] + (1) NAD_c0[c0] + (1) 2-Naphthaldehyde_c0[c0] <-> (1) NADH_c0[c0] + (2) H+_c0[c0] + (1) 2-Naphthoic acid_c0[c0]	rxn04737		R06928	Naphthalene degradation
rxn02366	>	Cytosol_0	((RPA3761 or RPA1663) or (RPA1663 or RPA3761 ))	3,4-Dihydroxyphenylacetate:oxygen 2,3-oxidoreductase (decyclizing)_c0	1.13.11.15	-72.01	(1) cpd00007[c0] + (1) cpd00854[c0] -> (1) cpd00067[c0] + (1) cpd02828[c0]	(1) O2_c0[c0] + (1) Homoprotocatechuate_c0[c0] -> (1) H+_c0[c0] + (1) 5-Carboxymethyl-2-hydroxymuconic semialdehyde_c0[c0]	rxn02366	DHPDO	R03303	Tyrosine metabolism	3-HYDROXYPHENYLACETATE-DEGRADATION-PWY|AROMATIC-COMPOUNDS-DEGRADATION|Degradation
rxn05735	-	Cytosol_0	(RPA1206 or RPA0112 or RPA2153 )			-9.803	(1) cpd00001[c0] + (1) cpd00003[c0] + (1) cpd04122[c0] <-> (1) cpd00004[c0] + (1) cpd00033[c0] + (2) cpd00067[c0]	(1) H2O_c0[c0] + (1) NAD_c0[c0] + (1) Aminoacetaldehyde_c0[c0] <-> (1) NADH_c0[c0] + (1) Glycine_c0[c0] + (2) H+_c0[c0]	rxn05735
rxn03921	-	Cytosol_0	(RPA0230)	R05649_c0		-9.8	(1) cpd00001[c0] + (1) cpd00003[c0] + (1) cpd08279[c0] <-> (1) cpd00004[c0] + (2) cpd00067[c0] + (1) cpd02045[c0]	(1) H2O_c0[c0] + (1) NAD_c0[c0] + (1) 1-Hydroxy-2-naphthaldehyde_c0[c0] <-> (1) NADH_c0[c0] + (2) H+_c0[c0] + (1) 1-Hydroxy-2-naphthoate_c0[c0]	rxn03921		R05649	Polycyclic aromatic hydrocarbon degradation
rxn01008	-	Cytosol_0	(RPA2934 )	UDP-glucuronate 4-epimerase_c0		0	(1) cpd00144[c0] <-> (1) cpd00472[c0]	(1) UDPglucuronate_c0[c0] <-> (1) UDPgalacturonate_c0[c0]	rxn01008	GLCURE	R01385	Starch and sucrose metabolism|Amino sugar and nucleotide sugar metabolism	Activation-Inactivation-Interconversion|Ascorbate-Biosynthesis|Biosynthesis|CARBO-BIOSYNTHESIS|Carbohydrates-Biosynthesis|Cofactor-Biosynthesis|Interconversion|SUGAR-NUCLEOTIDES|Vitamin-Biosynthesis
rxn02916	>	Cytosol_0	#N/A	R04175_c0		-14.94	(1) cpd02074[c0] -> (1) cpd00001[c0] + (1) cpd00067[c0] + (1) cpd00922[c0]	(1) 2-Oxo-6-aminocaproate_c0[c0] -> (1) H2O_c0[c0] + (1) H+_c0[c0] + (1) delta1-Piperideine-2-carboxylate_c0[c0]	rxn02916	AOXHEXCYCL	R04175	Tropane, piperidine and pyridine alkaloid biosynthesis	Amino-Acid-Degradation|Degradation|LYSINE-DEG
rxn03618	-	Cytosol_0	(RPA0230 )	formaldehyde:NAD+ oxidoreductase (mycothiol-formylating)_c0	1.2.1.66	-5.25	(1) cpd00003[c0] + (1) cpd00055[c0] + (1) cpd04105[c0] <-> (1) cpd00004[c0] + (1) cpd00067[c0] + (1) cpd04106[c0]	(1) NAD_c0[c0] + (1) Formaldehyde_c0[c0] + (1) Mycothiol_c0[c0] <-> (1) NADH_c0[c0] + (1) H+_c0[c0] + (1) S-Formylmycothiol_c0[c0]	rxn03618		R05307
rxn01133	>	Cytosol_0	(RPA4378)	Acetyl-CoA:maltose O-acetyltransferase_c0		-3.61	(1) cpd00022[c0] + (1) cpd00179[c0] -> (1) cpd00010[c0] + (1) cpd01441[c0]	(1) Acetyl-CoA_c0[c0] + (1) Maltose_c0[c0] -> (1) CoA_c0[c0] + (1) Acetyl-maltose_c0[c0]	rxn01133	MALTAT	R01556
rxn03159	-	Cytosol_0	(RPA2909 )	UDP-2,3-bis(3-hydroxytetradecanoyl)glucosamine:2,3-bis-(3-hydroxytetradecanoyl)-alpha-D-glucosaminyl-1-phosphate 2,3-bis(3-hydroxytetradecanoyl)-glucosaminyltransferase_c0		-1.7	(1) cpd02835[c0] + (1) cpd02930[c0] <-> (1) cpd00014[c0] + (1) cpd03002[c0]	(1) UDP-2,3-bis(3-hydroxytetradecanoyl) glucosamine_c0[c0] + (1) Lipid X_c0[c0] <-> (1) UDP_c0[c0] + (1) Lipid A disaccharide_c0[c0]	rxn03159		R04606	Lipopolysaccharide biosynthesis	Biosynthesis|Cell-Structure-Biosynthesis|KDO-NAGLIPASYN-PWY|LPSSYN-PWY|Lipid-Biosynthesis|Lipopolysaccharide-Biosynthesis|NAGLIPASYN-PWY
rxn01000	>	Cytosol_0	((RPA3695 ) or (RPA1712))	prephenate hydro-lyase (decarboxylating; phenylpyruvate-forming)_c0		-29.07	(1) cpd00067[c0] + (1) cpd00219[c0] -> (1) cpd00001[c0] + (1) cpd00011[c0] + (1) cpd00143[c0]	(1) H+_c0[c0] + (1) Prephenate_c0[c0] -> (1) H2O_c0[c0] + (1) CO2_c0[c0] + (1) Phenylpyruvate_c0[c0]	rxn01000	PHA2	R01373	Phenylalanine, tyrosine and tryptophan biosynthesis	ALL-CHORISMATE-PWY|Amino-Acid-Biosynthesis|Biosynthesis|COMPLETE-ARO-PWY|IND-AMINO-ACID-SYN|PHENYLALANINE-SYN|PHESYN
rxn00363	-	Cytosol_0	(WP_042441386.1 )			7.21	(1) cpd00001[c0] + (1) cpd00046[c0] <-> (1) cpd00009[c0] + (1) cpd00367[c0]	(1) H2O_c0[c0] + (1) CMP_c0[c0] <-> (1) Phosphate_c0[c0] + (1) Cytidine_c0[c0]	rxn00363	NTD4	R00511	Pyrimidine metabolism
rxn02039	<	Cytosol_0	(WP_042441352.1 )			13.57	(1) cpd00006[c0] + (1) cpd03252[c0] <- (1) cpd00005[c0] + (1) cpd00067[c0] + (1) cpd00546[c0]	(1) NADP_c0[c0] + (1) 5beta-Pregnane-11beta,17alpha,21-triol-3,20-dione_c0[c0] <- (1) NADPH_c0[c0] + (1) H+_c0[c0] + (1) Cortisol_c0[c0]	rxn02039		R02841	Steroid hormone biosynthesis
rxn01670	-	Cytosol_0	(WP_042441386.1)			7.21	(1) cpd00001[c0] + (1) cpd00355[c0] <-> (1) cpd00009[c0] + (1) cpd02016[c0]	(1) H2O_c0[c0] + (1) Nicotinamide ribonucleotide_c0[c0] <-> (1) Phosphate_c0[c0] + (1) N-Ribosylnicotinamide_c0[c0]	rxn01670	NIRP	R02323	Nicotinate and nicotinamide metabolism	Biosynthesis|Cofactor-Biosynthesis|NAD-BIOSYNTHESIS-II|NAD-Metabolism|NAD-SYN
rxn05183	>	Cytosol_0	#N/A	D-methionine transport via ABC system_c0		-6.82	(1) cpd00001[c0] + (1) cpd00002[c0] + (1) cpd00637[e0] -> (1) cpd00008[c0] + (1) cpd00009[c0] + (1) cpd00067[c0] + (1) cpd00637[c0]	(1) H2O_c0[c0] + (1) ATP_c0[c0] + (1) D-Methionine_e0[e0] -> (1) ADP_c0[c0] + (1) Phosphate_c0[c0] + (1) H+_c0[c0] + (1) D-Methionine_c0[c0]	rxn05183	METDabc
rxn14175	-	Cytosol_0	(Rpal_5259 )	trihomomethionine:2-oxo-acid aminotransferase_c0		1.24	(1) cpd00067[c0] + (1) cpd11623[c0] + (1) cpd17410[c0] <-> (1) cpd11625[c0] + (1) cpd17411[c0]	(1) H+_c0[c0] + (1) L-Amino acid_c0[c0] + (1) 2-Oxo-7-methylthioheptanoic acid_c0[c0] <-> (1) 2-Oxo acid_c0[c0] + (1) Trihomomethionine_c0[c0]	rxn14175		R08630	Glucosinolate biosynthesis
rxn01904	>	Cytosol_0	(RPA2090 )			-14.6	(1) cpd01413[c0] -> (1) cpd00464[c0]	(1) Styrene oxide_c0[c0] -> (1) alpha-Tolualdehyde_c0[c0]	rxn01904		R02615	Styrene degradation
rxn03055	-	Cytosol_0	(RPA3760)		1.2.1.60	-9.8	(1) cpd00001[c0] + (1) cpd00003[c0] + (1) cpd02828[c0] <-> (1) cpd00004[c0] + (2) cpd00067[c0] + (1) cpd02572[c0]	(1) H2O_c0[c0] + (1) NAD_c0[c0] + (1) 5-Carboxymethyl-2-hydroxymuconic semialdehyde_c0[c0] <-> (1) NADH_c0[c0] + (2) H+_c0[c0] + (1) 5-Carboxymethyl-2-hydroxymuconate_c0[c0]	rxn03055	5CM2HMSDH	R04418	Tyrosine metabolism	3-HYDROXYPHENYLACETATE-DEGRADATION-PWY|AROMATIC-COMPOUNDS-DEGRADATION|Degradation
rxn01300	>	Cytosol_0	(RPA4270 )			-14.03	(1) cpd00002[c0] + (1) cpd00227[c0] -> (1) cpd00008[c0] + (1) cpd00067[c0] + (1) cpd00809[c0]	(1) ATP_c0[c0] + (1) L-Homoserine_c0[c0] -> (1) ADP_c0[c0] + (1) H+_c0[c0] + (1) O-Phospho-L-homoserine_c0[c0]	rxn01300	HSK	R01771	Glycine, serine and threonine metabolism	Amino-Acid-Biosynthesis|Biosynthesis|HOMOSER-THRESYN-PWY|IND-AMINO-ACID-SYN|ISOLEUCINE-SYN|METHIONINE-SYN|P4-PWY|PWY0-781|THREONINE-BIOSYNTHESIS|THRESYN-PWY
rxn00321	-	Cytosol_0	(RPA2515)	L-Lysine 2,3-aminomutase_c0	5.4.3.2	0	(1) cpd00039[c0] <-> (1) cpd00840[c0]	(1) L-Lysine_c0[c0] <-> (1) L-beta-Lysine_c0[c0]	rxn00321	LYSAM	R00461	Lysine degradation	Amino-Acid-Degradation|Degradation|Energy-Metabolism|Fermentation|LYSINE-DEG|P163-PWY
rxn14054	-	Cytosol_0	(RPA1056 or RPA4658 or RPA3188 or RPA1205 or RPA0374 or RPA0674 or RPA3655 )	trans-3-Chloro-2-propene-1-ol:NAD+ oxidoreductase_c0		3.67	(1) cpd00003[c0] + (1) cpd04015[c0] <-> (1) cpd00004[c0] + (1) cpd00067[c0] + (1) cpd04017[c0]	(1) NAD_c0[c0] + (1) trans-3-Chloro-2-propene-1-ol_c0[c0] <-> (1) NADH_c0[c0] + (1) H+_c0[c0] + (1) 3-Chloroallyl aldehyde_c0[c0]	rxn14054		R05233	Chloroalkane and chloroalkene degradation
rxn03012	>	Cytosol_0	#N/A	R04336_c0		-16.74	(1) cpd02414[c0] -> (1) cpd00001[c0] + (1) cpd00067[c0] + (1) cpd02465[c0]	(1) L-2-Amino-6-oxopimelate_c0[c0] -> (1) H2O_c0[c0] + (1) H+_c0[c0] + (1) tetrahydrodipicolinate_c0[c0]	rxn03012		R04336	Lysine biosynthesis	Amino-Acid-Biosynthesis|Biosynthesis|IND-AMINO-ACID-SYN|LYSINE-SYN
rxn00740	>	Cytosol_0	(RPA2625)	O-Succinyl-L-homoserine succinate-lyase (deaminating; 2-oxobutanoate-forming)_c0		-9.65	(1) cpd00001[c0] + (1) cpd00822[c0] -> (1) cpd00013[c0] + (1) cpd00036[c0] + (1) cpd00067[c0] + (1) cpd00094[c0]	(1) H2O_c0[c0] + (1) O-Succinyl-L-homoserine_c0[c0] -> (1) NH3_c0[c0] + (1) Succinate_c0[c0] + (1) H+_c0[c0] + (1) 2-Oxobutyrate_c0[c0]	rxn00740	SHSL4	R00999	Cysteine and methionine metabolism
rxn01100	-	Cytosol_0	(RPA3286 or RPA1200 or RPA0943 )	ATP:3-phospho-D-glycerate 1-phosphotransferase_c0		-6.9	(1) cpd00002[c0] + (1) cpd00169[c0] <-> (1) cpd00008[c0] + (1) cpd00203[c0]	(1) ATP_c0[c0] + (1) 3-Phosphoglycerate_c0[c0] <-> (1) ADP_c0[c0] + (1) 1,3-Bisphospho-D-glycerate_c0[c0]	rxn01100	PGK	R01512	Glycolysis / Gluconeogenesis|Carbon fixation in photosynthetic organisms	ANAEROFRUCAT-PWY|ANAGLYCOLYSIS-PWY|Autotrophic-CO2-Fixation|Biosynthesis|C1-COMPOUNDS|CALVIN-PWY|CARBO-BIOSYNTHESIS|CARBOXYLATES-DEG|CO2-Fixation|Carbohydrates-Biosynthesis|Carbohydrates-Degradation|Degradation|Energy-Metabolism|Fermentation|Formaldehyde-Assimilation|GLUCONEO-PWY|GLYCOLYSIS|GLYCOLYSIS-E-D|GLYCOLYSIS-TCA-GLYOX-BYPASS|GLYCOLYSIS-VARIANTS|Gluconeogenesis|P122-PWY|P124-PWY|P185-PWY|P…
rxn00838	>	Cytosol_0	(RPA4295 )	IMP:L-aspartate ligase (GDP-forming)_c0		-2.59	(1) cpd00038[c0] + (1) cpd00041[c0] + (1) cpd00114[c0] -> (1) cpd00009[c0] + (1) cpd00031[c0] + (2) cpd00067[c0] + (1) cpd02375[c0]	(1) GTP_c0[c0] + (1) L-Aspartate_c0[c0] + (1) IMP_c0[c0] -> (1) Phosphate_c0[c0] + (1) GDP_c0[c0] + (2) H+_c0[c0] + (1) Adenylosuccinate_c0[c0]	rxn00838	ADE12	R01135	Purine metabolism|Alanine, aspartate and glutamate metabolism	Biosynthesis|DENOVOPURINE2-PWY|Nucleotide-Biosynthesis|PRPP-PWY|PUR-NUC-SYN|Purine-Nucleotide-De-Novo-Biosynthesis
rxn00102	-	Cytosol_0	((RPA0799 ) or (RPA0794 or RPA0232 or RPA1259))	carbonate hydro-lyase (carbon-dioxide-forming)_c0		0.84	(1) cpd00067[c0] + (1) cpd00242[c0] <-> (1) cpd00001[c0] + (1) cpd00011[c0]	(1) H+_c0[c0] + (1) H2CO3_c0[c0] <-> (1) H2O_c0[c0] + (1) CO2_c0[c0]	rxn00102	H2CO3D	R00132	Nitrogen metabolism	Biosynthesis|C1-COMPOUNDS|CARBO-BIOSYNTHESIS|CO2-Fixation|CYANCAT-PWY|Carbohydrates-Biosynthesis|Degradation|Detoxification|Gluconeogenesis|NITROGEN-DEG|Noncarbon-Nutrients|PWYQT-4429
rxn02283	-	Cytosol_0	(RPA0622)	5-Formyltetrahydrofolate:L-glutamate N-formiminotransferase_c0		-8.7	(1) cpd00023[c0] + (1) cpd02197[c0] <-> (1) cpd00067[c0] + (1) cpd00087[c0] + (1) cpd00770[c0]	(1) L-Glutamate_c0[c0] + (1) 5-Formyltetrahydrofolate_c0[c0] <-> (1) H+_c0[c0] + (1) Tetrahydrofolate_c0[c0] + (1) N-Formyl-L-glutamate_c0[c0]	rxn02283		R03189	One carbon pool by folate
rxn03287	-	Cytosol_0	(RPA2303 or RPA0818 or RPA3717 or RPA1775)	3alpha,7alpha,24-trihydroxy-5beta-cholestanoyl-CoA:NAD+ oxidoreductase_c0		3.76	(1) cpd00003[c0] + (1) cpd03231[c0] <-> (1) cpd00004[c0] + (1) cpd00067[c0] + (1) cpd03232[c0]	(1) NAD_c0[c0] + (1) 3alpha,7alpha,24-Trihydroxy-5beta-cholestanoyl-CoA_c0[c0] <-> (1) NADH_c0[c0] + (1) H+_c0[c0] + (1) 3alpha,7alpha-Dihydroxy-5beta-24-oxocholestanoyl-CoA_c0[c0]	rxn03287		R04810	Primary bile acid biosynthesis
rxn00512	-	Cytosol_0	RPA0422	Glycolate:NAD+ oxidoreductase_c0		7.68	(1) cpd00003[c0] + (1) cpd00139[c0] <-> (1) cpd00004[c0] + (1) cpd00040[c0] + (1) cpd00067[c0]	(1) NAD_c0[c0] + (1) Glycolate_c0[c0] <-> (1) NADH_c0[c0] + (1) Glyoxalate_c0[c0] + (1) H+_c0[c0]	rxn00512	GLYCLTDx	R00717	Glyoxylate and dicarboxylate metabolism
rxn00831	-	Cytosol_0	(WP_042441386.1 )			7.21	(1) cpd00001[c0] + (1) cpd00114[c0] <-> (1) cpd00009[c0] + (1) cpd00246[c0]	(1) H2O_c0[c0] + (1) IMP_c0[c0] <-> (1) Phosphate_c0[c0] + (1) Inosine_c0[c0]	rxn00831	NTD11	R01126	Purine metabolism	AROMATIC-COMPOUNDS-DEGRADATION|Adenosine-Nucleotides-Degradation|Degradation|NUCLEO-DEG|P165-PWY|Purine-Degradation|Urate-Degradation
rxn01352	-	Cytosol_0	(RPA2855 )	dGTP triphosphohydrolase_c0			(1) cpd00001[c0] + (1) cpd00241[c0] <-> (1) cpd00277[c0] + (1) cpd00421[c0]	(1) H2O_c0[c0] + (1) dGTP_c0[c0] <-> (1) Deoxyguanosine_c0[c0] + (1) Triphosphate_c0[c0]	rxn01352	DGTPH	R01856	Purine metabolism
rxn01255	>	Cytosol_0	(RPA1201 )	5-O-(1-Carboxyvinyl)-3-phosphoshikimate phosphate-lyase (chorismate-forming)_c0		-3.89	(1) cpd00932[c0] -> (1) cpd00009[c0] + (1) cpd00216[c0]	(1) 5-O--1-Carboxyvinyl-3-phosphoshikimate_c0[c0] -> (1) Phosphate_c0[c0] + (1) Chorismate_c0[c0]	rxn01255	ARO2	R01714	Phenylalanine, tyrosine and tryptophan biosynthesis	ALL-CHORISMATE-PWY|ARO-PWY|AROMATIC-COMPOUNDS-BIOSYN|Amino-Acid-Biosynthesis|Biosynthesis|COMPLETE-ARO-PWY|Chorismate-Biosynthesis
rxn05872	-	Cytosol_0	(RPA3655 or RPA1056 or RPA1205 or RPA3188 or RPA4658 or RPA0674 or RPA0374)	Secondary_c0		3.76	(1) cpd00003[c0] + (1) cpd11679[c0] <-> (1) cpd00004[c0] + (1) cpd00067[c0] + (1) cpd11733[c0]	(1) NAD_c0[c0] + (1) Secondary alcohol_c0[c0] <-> (1) NADH_c0[c0] + (1) H+_c0[c0] + (1) Ketone_c0[c0]	rxn05872
rxn04727	-	Cytosol_0	(RPA0230)	R06918_c0		-9.8	(1) cpd00001[c0] + (1) cpd00003[c0] + (1) cpd09793[c0] <-> (1) cpd00004[c0] + (2) cpd00067[c0] + (1) cpd09794[c0]	(1) H2O_c0[c0] + (1) NAD_c0[c0] + (1) 1-Naphthaldehyde_c0[c0] <-> (1) NADH_c0[c0] + (2) H+_c0[c0] + (1) 1-Naphthoic acid_c0[c0]	rxn04727		R06918	Naphthalene degradation
rxn07489	-	Cytosol_0	(RPA4661 )	R07674_c0		7.21	(1) cpd00001[c0] + (1) cpd14655[c0] <-> (1) cpd00009[c0] + (1) cpd00067[c0] + (1) cpd01257[c0]	(1) H2O_c0[c0] + (1) L-Galactose 1-phosphate_c0[c0] <-> (1) Phosphate_c0[c0] + (1) H+_c0[c0] + (1) L-Galactose_c0[c0]	rxn07489		R07674	Ascorbate and aldarate metabolism
rxn00776	-	Cytosol_0	#N/A			-11.95	(1) cpd00092[c0] + (1) cpd00101[c0] <-> (1) cpd00001[c0] + (1) cpd00859[c0]	(1) Uracil_c0[c0] + (1) ribose-5-phosphate_c0[c0] <-> (1) H2O_c0[c0] + (1) Pseudouridine 5'-phosphate_c0[c0]	rxn00776		R01055	Pyrimidine metabolism	Degradation|NUCLEO-DEG|Purine-Degradation
rxn05251	-	Cytosol_0	(RPA4267 or RPA0464 or RPA2146 or RPA4443 or RPA1234 )			-2.486	(1) cpd00002[c0] + (1) cpd00010[c0] + (1) cpd11433[c0] <-> (1) cpd00012[c0] + (1) cpd00018[c0] + (1) cpd11434[c0]	(1) ATP_c0[c0] + (1) CoA_c0[c0] + (1) fa12_c0[c0] <-> (1) PPi_c0[c0] + (1) AMP_c0[c0] + (1) fa12coa_c0[c0]	rxn05251
rxn07886	<	Cytosol_0	(RPA2318)			5.76	(1) cpd00010[c0] + (2) cpd00067[c0] + (1) cpd15165[c0] <- (1) cpd00001[c0] + (1) cpd15169[c0]	(1) CoA_c0[c0] + (2) H+_c0[c0] + (1) Geranic acid_c0[c0] <- (1) H2O_c0[c0] + (1) trans-Geranyl-CoA_c0[c0]	rxn07886		R08097	Geraniol degradation
rxn14089	-	Cytosol_0	(RPA0374 or RPA0674 or RPA4658 or RPA3188 or RPA1205 or RPA1056 or RPA3655 )	cis-3-chloro-2-propene-1-ol:NAD+ oxidoreductase_c0		3.67	(1) cpd00003[c0] + (1) cpd04016[c0] <-> (1) cpd00004[c0] + (1) cpd00067[c0] + (1) cpd15064[c0]	(1) NAD_c0[c0] + (1) cis-3-Chloro-2-propene-1-ol_c0[c0] <-> (1) NADH_c0[c0] + (1) H+_c0[c0] + (1) cis-3-Chloroallyl aldehyde_c0[c0]	rxn14089		R05234	Chloroalkane and chloroalkene degradation
rxn01981	-	Cytosol_0	(RPA1433 or RPA4732 or RPA1285 )			-3.14	(1) cpd00506[c0] <-> (1) cpd00084[c0] + (1) cpd01293[c0]	(1) gamma-Glutamylcysteine_c0[c0] <-> (1) L-Cysteine_c0[c0] + (1) 5-Oxoproline_c0[c0]	rxn01981		R02743	Glutathione metabolism
rxn00527	-	Cytosol_0	RPA4331	L-tyrosine:2-oxoglutarate aminotransferase_c0		0	(1) cpd00024[c0] + (1) cpd00069[c0] <-> (1) cpd00023[c0] + (1) cpd00868[c0]	(1) 2-Oxoglutarate_c0[c0] + (1) L-Tyrosine_c0[c0] <-> (1) L-Glutamate_c0[c0] + (1) p-hydroxyphenylpyruvate_c0[c0]	rxn00527	AAT1_2	R00734	Ubiquinone and other terpenoid-quinone biosynthesis|Tyrosine metabolism|Phenylalanine, tyrosine and tryptophan biosynthesis|Novobiocin biosynthesis|Isoquinoline alkaloid biosynthesis	ALKALOIDS-SYN|ALL-CHORISMATE-PWY|AROMATIC-COMPOUNDS-BIOSYN|Amino-Acid-Biosynthesis|Amino-Acid-Degradation|Biosynthesis|CINNAMATE-SYN|COMPLETE-ARO-PWY|Cofactor-Biosynthesis|Degradation|IND-AMINO-ACID-SYN|ISOQUINOLINE-ALKALOIDS|N-CONTAINING-SECONDARY-CMPD-SYN|PHENYLPROPANOID-SYN|PWY3O-4108|Plastoquinone-Biosynthesis|Quinone-Biosynthesis|S-Reticuline-Biosynthesis|SECONDARY-METABOLITE-BIOSYNTHESIS|TY…
rxn03003	>	Cytosol_0	(RPA0360 )		4.1.1.45	0.26	(2) cpd00067[c0] + (1) cpd02692[c0] -> (1) cpd00011[c0] + (1) cpd02385[c0]	(2) H+_c0[c0] + (1) 2-Amino-3-carboxymuconate semialdehyde_c0[c0] -> (1) CO2_c0[c0] + (1) 2-Aminomuconate semialdehyde_c0[c0]	rxn03003	PCLAD	R04323	Tryptophan metabolism	2-Nirobenzoate-Degradation|AROMATIC-COMPOUNDS-DEGRADATION|Amino-Acid-Degradation|CARBOXYLATES-DEG|Degradation|Nitroaromatic-Degradation|Nitrobenzoate-Degradation|TRYPTOPHAN-DEG|TRYPTOPHAN-DEGRADATION-1
rxn08804	>	Cytosol_0	(RPA3298 or RPA3156 )			-331.84	(1) cpd00001[c0] + (1) cpd15314[c0] -> (1) cpd00067[c0] + (1) cpd00908[c0] + (1) cpd03847[c0]	(1) H2O_c0[c0] + (1) 1-Acyl-sn-glycero-3-phosphoethanolamine tetradecanoyl_c0[c0] -> (1) H+_c0[c0] + (1) Glycerophosphoethanolamine_c0[c0] + (1) Myristic acid_c0[c0]	rxn08804	LPLIPAL1E140pp
rxn01316	<	Cytosol_0	(RPA4016 )	phosphoenolpyruvate:N-acetyl-D-mannosamine C-(1-carboxyvinyl)transferase (phosphate-hydrolysing, 2-carboxy-2-oxoethyl-forming)_c0	4.1.3.19	2.98	(1) cpd00009[c0] + (1) cpd00232[c0] <- (1) cpd00001[c0] + (1) cpd00061[c0] + (1) cpd00492[c0]	(1) Phosphate_c0[c0] + (1) Neu5Ac_c0[c0] <- (1) H2O_c0[c0] + (1) Phosphoenolpyruvate_c0[c0] + (1) N-Acetyl-D-mannosamine_c0[c0]	rxn01316	ACNPLYSr	R01804	Amino sugar and nucleotide sugar metabolism
rxn13782	-	Cytosol_0	#N/A				<-> (1) cpd17041[c0]	<-> (1) Protein biosynthesis_c0[c0]	rxn13782
rxn04270	-	Cytosol_0	(RPA0230)	cis-2-Methyl-5-isopropylhexa-2,5-dienal dehydrogenase_c0		-9.8	(1) cpd00001[c0] + (1) cpd00003[c0] + (1) cpd02708[c0] <-> (1) cpd00004[c0] + (2) cpd00067[c0] + (1) cpd08741[c0]	(1) H2O_c0[c0] + (1) NAD_c0[c0] + (1) cis-2-Methyl-5-isopropylhexa-2,5-dienal_c0[c0] <-> (1) NADH_c0[c0] + (2) H+_c0[c0] + (1) cis-2-Methyl-5-isopropylhexa-2,5-dienoic acid_c0[c0]	rxn04270		R06407	Limonene and pinene degradation
rxn06099	-	Cytosol_0	(RPA3624)	Steryl-ester acylhydrolase_c0		7.39	(1) cpd00001[c0] + (1) cpd11979[c0] <-> (1) cpd00049[c0] + (1) cpd00067[c0] + (1) cpd00301[c0]	(1) H2O_c0[c0] + (1) Steryl ester_c0[c0] <-> (1) Carboxylic acid_c0[c0] + (1) H+_c0[c0] + (1) Sterol_c0[c0]	rxn06099		R02115
rxn11838	-	Cytosol_0	(RPA0374 or RPA0674 or RPA4658 or RPA3188 or RPA1205 or RPA1056 or RPA3655 )	4-hydroxy-5-phenyltetrahydro-1,3-oxazin-2-one:NAD+ oxidoreductase_c0		2.3	(1) cpd00003[c0] + (1) cpd16401[c0] <-> (1) cpd00004[c0] + (1) cpd00067[c0] + (1) cpd16402[c0]	(1) NAD_c0[c0] + (1) 4-Hydroxy-5-phenyltetrahydro-1,3-oxazin-2-one_c0[c0] <-> (1) NADH_c0[c0] + (1) H+_c0[c0] + (1) 5-Phenyl-1,3-oxazinane-2,4-dione_c0[c0]	rxn11838		R08310	Drug metabolism - cytochrome P450
rxn01917	-	Cytosol_0	(RPA0629)	ATP:N-acetyl-L-glutamate 5-phosphotransferase_c0		-6.9	(1) cpd00002[c0] + (1) cpd00477[c0] <-> (1) cpd00008[c0] + (1) cpd02552[c0]	(1) ATP_c0[c0] + (1) N-Acetyl-L-glutamate_c0[c0] <-> (1) ADP_c0[c0] + (1) n-acetylglutamyl-phosphate_c0[c0]	rxn01917	ACGK	R02649	Arginine and proline metabolism	ARG+POLYAMINE-SYN|ARGININE-SYN|ARGSYN-PWY|ARGSYNBSUB-PWY|Amino-Acid-Biosynthesis|Biosynthesis|GLUTORN-PWY|IND-AMINO-ACID-SYN|Other-Amino-Acid-Biosynthesis|Polyamine-Biosynthesis
rxn01509	-	Cytosol_0	((RPA3069 ) or (WP_042441583.1 ) or (RPA3069))	ATP:dGMP phosphotransferase_c0		9.53	(1) cpd00002[c0] + (1) cpd00067[c0] + (1) cpd00296[c0] <-> (1) cpd00008[c0] + (1) cpd00295[c0]	(1) ATP_c0[c0] + (1) H+_c0[c0] + (1) dGMP_c0[c0] <-> (1) ADP_c0[c0] + (1) dGDP_c0[c0]	rxn01509	DGK1	R02090	Purine metabolism
rxn01548	-	Cytosol_0	(RPA1053)	guanosine:phosphate alpha-D-ribosyltransferase_c0		-7.95	(1) cpd00009[c0] + (1) cpd00311[c0] <-> (1) cpd00207[c0] + (1) cpd00475[c0]	(1) Phosphate_c0[c0] + (1) Guanosine_c0[c0] <-> (1) Guanine_c0[c0] + (1) Ribose 1-phosphate_c0[c0]	rxn01548	PNP1_8	R02147	Purine metabolism	Biosynthesis|Degradation|Guanine-Guanosine-Salvage|Guanosine-Nucleotides-Degradation|Metabolic-Clusters|NUCLEO-DEG|Nucleotide-Biosynthesis|P1-PWY|PUR-NUC-SYN|PWY0-1296|PYR-NUC-SYN|Purine-Degradation|Purine-Nucleotides-Salvage
rxn04659	-	Cytosol_0	(Rpal_5259)	RXN-5184.c_c0		1	(1) cpd00023[c0] + (1) cpd09351[c0] <-> (1) cpd00024[c0] + (1) cpd09352[c0]	(1) L-Glutamate_c0[c0] + (1) N2-Acetyl-L-aminoadipate semialdehyde_c0[c0] <-> (1) 2-Oxoglutarate_c0[c0] + (1) N2-Acetyl-L-lysine_c0[c0]	rxn04659		R06844		Amino-Acid-Biosynthesis|Biosynthesis|IND-AMINO-ACID-SYN|LYSINE-SYN
rxn01145	-	Cytosol_0	(WP_042441386.1)		3.1.3.35	7.21	(1) cpd00001[c0] + (1) cpd00298[c0] <-> (1) cpd00009[c0] + (1) cpd00184[c0]	(1) H2O_c0[c0] + (1) dTMP_c0[c0] <-> (1) Phosphate_c0[c0] + (1) Thymidine_c0[c0]	rxn01145	NTD5	R01569	Pyrimidine metabolism
rxn07586	-	Cytosol_0	(RPA2085)	cobalt-precorrin 5A acylhydrolase_c0	3.7.1.12		(1) cpd00001[c0] + (1) cpd08371[c0] <-> (1) cpd00071[c0] + (1) cpd14960[c0]	(1) H2O_c0[c0] + (1) Cobalt-precorrin 5_c0[c0] <-> (1) Acetaldehyde_c0[c0] + (1) Cobalt-precorrin 5B_c0[c0]	rxn07586		R07772	Porphyrin and chlorophyll metabolism	Adenosylcobalamin-Biosynthesis|Biosynthesis|Cobalamin-Biosynthesis|Cofactor-Biosynthesis|Vitamin-Biosynthesis
rxn02548	-	Cytosol_0	(RPA3082 or RPA0924 or RPA2569)	S-Adenosyl-L-methionine:5,7,4'-trihydroxyflavone 4'-O-methyltransferase_c0	2.1.1.75	-4.36	(1) cpd00017[c0] + (1) cpd01047[c0] <-> (1) cpd00019[c0] + (1) cpd00067[c0] + (1) cpd01043[c0]	(1) S-Adenosyl-L-methionine_c0[c0] + (1) Apigenin_c0[c0] <-> (1) S-Adenosyl-homocysteine_c0[c0] + (1) H+_c0[c0] + (1) Acacetin_c0[c0]	rxn02548		R03571	Flavone and flavonol biosynthesis	Biosynthesis|FLAVONE-SYN|FLAVONOID-SYN|PHENYLPROPANOID-SYN|SECONDARY-METABOLITE-BIOSYNTHESIS
rxn09205	>	Cytosol_0	(WP_042441508.1 )	Phosphatidylserine syntase (n-C12:0)_c0		-240.29	(1) cpd00054[c0] + (1) cpd15417[c0] -> (1) cpd00046[c0] + (2) cpd00067[c0] + (1) cpd15552[c0]	(1) L-Serine_c0[c0] + (1) CDP-1,2-didodecanoylglycerol_c0[c0] -> (1) CMP_c0[c0] + (2) H+_c0[c0] + (1) phosphatidylserine didodecanoyl_c0[c0]	rxn09205	PSSA120
rxn01669	>	Cytosol_0	(RPA1878)			-4.72	(1) cpd00001[c0] + (1) cpd00355[c0] -> (1) cpd00013[c0] + (1) cpd00873[c0]	(1) H2O_c0[c0] + (1) Nicotinamide ribonucleotide_c0[c0] -> (1) NH3_c0[c0] + (1) Nicotinate ribonucleotide_c0[c0]	rxn01669		R02322	Nicotinate and nicotinamide metabolism	Biosynthesis|Cofactor-Biosynthesis|NAD-Metabolism|NAD-SYN|PYRIDNUCSAL-PWY
rxn03426	-	Cytosol_0	(RPA2596)	D-Aspartate:2-oxoglutarate aminotransferase_c0		0	(1) cpd00320[c0] + (1) cpd00830[c0] <-> (1) cpd00032[c0] + (1) cpd01974[c0]	(1) D-Aspartate_c0[c0] + (1) 4-Hydroxy-2-oxoglutarate_c0[c0] <-> (1) Oxaloacetate_c0[c0] + (1) 4-Hydroxy-L-glutamate_c0[c0]	rxn03426		R05053	Arginine and proline metabolism
rxn00508	-	Cytosol_0	(RPA3450)			-9.8	(1) cpd00001[c0] + (1) cpd00003[c0] + (1) cpd00199[c0] <-> (1) cpd00004[c0] + (1) cpd00036[c0] + (2) cpd00067[c0]	(1) H2O_c0[c0] + (1) NAD_c0[c0] + (1) 4-Oxobutanoate_c0[c0] <-> (1) NADH_c0[c0] + (1) Succinate_c0[c0] + (2) H+_c0[c0]	rxn00508	SSALx	R00713	Alanine, aspartate and glutamate metabolism|Tyrosine metabolism|Butanoate metabolism	4-Aminobutyraye-Degradation|4AMINOBUTMETAB-PWY|AMINE-DEG|ARGDEG-PWY|ARGININE-DEG|Amino-Acid-Degradation|Degradation|GLUDEG-I-PWY|GLUTAMATE-DEG|ORNARGDEG-PWY
rxn02115	-	Cytosol_0	(RPA3815)	(R)-Acetoin racemase_c0	5.1.2.4	0	(1) cpd00361[c0] <-> (1) cpd01221[c0]	(1) ACTN_c0[c0] <-> (1) (S) -Acetoin_c0[c0]	rxn02115		R02949	Butanoate metabolism
rxn10122	>	Cytosol_0	(RPA2873)			-17.44	(1) cpd00004[c0] + (4.5) cpd00067[c0] + (1) cpd15560[c0] -> (1) cpd00003[c0] + (3.5) cpd00067[e0] + (1) cpd15561[c0]	(1) NADH_c0[c0] + (4.5) H+_c0[c0] + (1) Ubiquinone-8_c0[c0] -> (1) NAD_c0[c0] + (3.5) H+_e0[e0] + (1) Ubiquinol-8_c0[c0]	rxn10122	NADH6
rxn08352	<	Cytosol_0	(Rpal_4255)			16.2	(1) cpd00004[c0] + (1) cpd00067[c0] + (1) cpd08615[c0] <- (1) cpd00001[c0] + (1) cpd00003[c0] + (1) cpd00202[c0]	(1) NADH_c0[c0] + (1) H+_c0[c0] + (1) 1-Hydroxy-2-methyl-2-butenyl 4-diphosphate_c0[c0] <- (1) H2O_c0[c0] + (1) NAD_c0[c0] + (1) DMAPP_c0[c0]	rxn08352	DMPPS	R08210	Terpenoid backbone biosynthesis	Biosynthesis|Cofactor-Biosynthesis|DITERPENOID-SYN|GGPP-Biosynthesis|NONMEVIPP-PWY|Other-biosynthesis|Polyprenyl-Biosynthesis|SECONDARY-METABOLITE-BIOSYNTHESIS|Terpenoid-Biosynthesis
rxn00187	>	Cytosol_0	(RPA0984 or Rpal_4691 or RPA4209 or RPA1401 )	L-Glutamate:ammonia ligase (ADP-forming)_c0		-2.09	(1) cpd00002[c0] + (1) cpd00013[c0] + (1) cpd00023[c0] -> (1) cpd00008[c0] + (1) cpd00009[c0] + (1) cpd00053[c0] + (1) cpd00067[c0]	(1) ATP_c0[c0] + (1) NH3_c0[c0] + (1) L-Glutamate_c0[c0] -> (1) ADP_c0[c0] + (1) Phosphate_c0[c0] + (1) L-Glutamine_c0[c0] + (1) H+_c0[c0]	rxn00187	GLN1	R00253	Alanine, aspartate and glutamate metabolism|Arginine and proline metabolism|Glyoxylate and dicarboxylate metabolism|Nitrogen metabolism	AMMASSIM-PWY|Amino-Acid-Biosynthesis|Ammonia-Assimilation|Biosynthesis|Degradation|GLNSYN-PWY|GLUTAMATE-SYN|GLUTAMINE-SYN|IND-AMINO-ACID-SYN|Metabolic-Clusters|NITROGEN-DEG|Nitrate-Reduction|Noncarbon-Nutrients|PWY490-3
rxn08850	>	Cytosol_0	(RPA3156 or RPA3298)			-397.03	(1) cpd00001[c0] + (1) cpd15348[c0] -> (1) cpd00067[c0] + (1) cpd01080[c0] + (1) cpd02090[c0]	(1) H2O_c0[c0] + (1) 2-Acyl-sn-glycero-3-phosphoglycerol octadecanoyl_c0[c0] -> (1) H+_c0[c0] + (1) ocdca_c0[c0] + (1) Glycerophosphoglycerol_c0[c0]	rxn08850	LPLIPAL2G180
rxn05734	-	Cytosol_0	(RPA0112 or RPA1206 or RPA2153 )	aldehyde dehydrogenase (glyoxylate, NAD)_c0		-7.06	(1) cpd00001[c0] + (1) cpd00003[c0] + (1) cpd00040[c0] <-> (1) cpd00004[c0] + (2) cpd00067[c0] + (1) cpd00180[c0]	(1) H2O_c0[c0] + (1) NAD_c0[c0] + (1) Glyoxalate_c0[c0] <-> (1) NADH_c0[c0] + (2) H+_c0[c0] + (1) Oxalate_c0[c0]	rxn05734	ALDD30
rxn00772	>	Cytosol_0	(RPA0612 or RPA3781 )			-14.03	(1) cpd00002[c0] + (1) cpd00105[c0] -> (1) cpd00008[c0] + (1) cpd00067[c0] + (1) cpd00101[c0]	(1) ATP_c0[c0] + (1) D-Ribose_c0[c0] -> (1) ADP_c0[c0] + (1) H+_c0[c0] + (1) ribose-5-phosphate_c0[c0]	rxn00772	RBKr	R01051	Pentose phosphate pathway
rxn02229	-	Cytosol_0	(RPA2045)	3-Mercaptopyruvate:cyanide sulfurtransferase_c0		-1.08	(1) cpd00081[c0] + (1) cpd00706[c0] <-> (1) cpd00020[c0] + (1) cpd00268[c0]	(1) Sulfite_c0[c0] + (1) Mercaptopyruvate_c0[c0] <-> (1) Pyruvate_c0[c0] + (1) H2S2O3_c0[c0]	rxn02229		R03105	Cysteine and methionine metabolism
rxn00721	>	Cytosol_0	(WP_042440746.1 )		2.7.7.55	-20	(1) cpd00002[c0] + (1) cpd00093[c0] -> (1) cpd00012[c0] + (1) cpd00067[c0] + (1) cpd02102[c0]	(1) ATP_c0[c0] + (1) Anthranilate_c0[c0] -> (1) PPi_c0[c0] + (1) H+_c0[c0] + (1) N-Adenylylanthranilate_c0[c0]	rxn00721		R00979
rxn08812	>	Cytosol_0	(RPA3298 or RPA3156 )			-336.2	(1) cpd00001[c0] + (1) cpd15320[c0] -> (1) cpd00067[c0] + (1) cpd02090[c0] + (1) cpd15298[c0]	(1) H2O_c0[c0] + (1) 1-Acyl-sn-glycero-3-phosphoglycerol tetradec-7-enoyl_c0[c0] -> (1) H+_c0[c0] + (1) Glycerophosphoglycerol_c0[c0] + (1) tetradecenoate_c0[c0]	rxn08812	LPLIPAL1G141pp
rxn03135	-	Cytosol_0	#N/A			-35.06	(1) cpd00023[c0] + (2) cpd00067[c0] + (1) cpd02843[c0] + (1) cpd02851[c0] <-> (1) cpd00053[c0] + (1) cpd02991[c0]	(1) L-Glutamate_c0[c0] + (2) H+_c0[c0] + (1) D-erythro-imidazol-glycerol-phosphate_c0[c0] + (1) AICAR_c0[c0] <-> (1) L-Glutamine_c0[c0] + (1) phosphoribulosylformimino-AICAR-phosphate_c0[c0]	rxn03135	IG3PS	R04558	Histidine metabolism	Amino-Acid-Biosynthesis|Biosynthesis|HISTIDINE-SYN|HISTSYN-PWY|IND-AMINO-ACID-SYN|PRPP-PWY
rxn00263	>	Cytosol_0	(WP_042441213.1)			-23.02	(1) cpd00001[c0] + (1) cpd00007[c0] + (1) cpd00320[c0] -> (1) cpd00013[c0] + (1) cpd00025[c0] + (1) cpd00032[c0]	(1) H2O_c0[c0] + (1) O2_c0[c0] + (1) D-Aspartate_c0[c0] -> (1) NH3_c0[c0] + (1) H2O2_c0[c0] + (1) Oxaloacetate_c0[c0]	rxn00263		R00359	Alanine, aspartate and glutamate metabolism
rxn04324	-	Cytosol_0	(RPA1781)	R06463_c0			(1) cpd00005[c0] + (1) cpd00007[c0] + (1) cpd00067[c0] + (1) cpd08791[c0] <-> (1) cpd00001[c0] + (1) cpd00006[c0] + (1) cpd08793[c0]	(1) NADPH_c0[c0] + (1) O2_c0[c0] + (1) H+_c0[c0] + (1) YC-17_c0[c0] <-> (1) H2O_c0[c0] + (1) NADP_c0[c0] + (1) Methymycin_c0[c0]	rxn04324		R06463	Biosynthesis of 12-, 14- and 16-membered macrolides
rxn08085	-	Cytosol_0	(RPA4334 or RPA4733)				(1) cpd00067[c0] + (1) cpd15294[c0] + (1) cpd15330[c0] <-> (1) cpd11493[c0] + (1) cpd15523[c0]	(1) H+_c0[c0] + (1) Tetradecenoyl-ACP_c0[c0] + (1) 1-tetradec-7-enoyl-sn-glycerol 3-phosphate_c0[c0] <-> (1) ACP_c0[c0] + (1) 1,2-ditetradec-7-enoyl-sn-glycerol 3-phosphate_c0[c0]	rxn08085	AGPAT141
rxn01345	-	Cytosol_0	(Rpal_0973)			7.21	(1) cpd00001[c0] + (1) cpd00349[c0] <-> (1) cpd00009[c0] + (1) cpd00238[c0]	(1) H2O_c0[c0] + (1) Sedoheptulose 1,7-bisphosphate_c0[c0] <-> (1) Phosphate_c0[c0] + (1) Sedoheptulose7-phosphate_c0[c0]	rxn01345		R01845	Carbon fixation in photosynthetic organisms	Autotrophic-CO2-Fixation|Biosynthesis|C1-COMPOUNDS|CALVIN-PWY|CARBO-BIOSYNTHESIS|CO2-Fixation|Carbohydrates-Biosynthesis|Degradation|Energy-Metabolism|PHOTOALL-PWY|Photosynthesis
rxn08310	<	Cytosol_0	(RPA2917)			270.92	(1) cpd00052[c0] + (1) cpd15525[c0] <- (1) cpd00012[c0] + (1) cpd00067[c0] + (1) cpd15418[c0]	(1) CTP_c0[c0] + (1) 1,2-dihexadec-9-enoyl-sn-glycerol 3-phosphate_c0[c0] <- (1) PPi_c0[c0] + (1) H+_c0[c0] + (1) CDP-1,2-dihexadec-9-enoylglycerol_c0[c0]	rxn08310	DASYN161
rxn02853	-	Cytosol_0	(RPA1206 or RPA0112 or RPA2153 )			-9.8	(1) cpd00001[c0] + (1) cpd00003[c0] + (1) cpd03052[c0] <-> (1) cpd00004[c0] + (2) cpd00067[c0] + (1) cpd01831[c0]	(1) H2O_c0[c0] + (1) NAD_c0[c0] + (1) Imidazole acetaldehyde_c0[c0] <-> (1) NADH_c0[c0] + (2) H+_c0[c0] + (1) 4-Imidazoleacetate_c0[c0]	rxn02853	ALDD20x	R04065	Histidine metabolism	AMINE-DEG|Degradation
rxn06752	>	Cytosol_0	(RPA1736 )			-12.64	(1) cpd00001[c0] + (1) cpd02996[c0] -> (1) cpd00232[c0] + (1) cpd03656[c0]	(1) H2O_c0[c0] + (1) GM2_c0[c0] -> (1) Neu5Ac_c0[c0] + (1) GA2_c0[c0]	rxn06752		R04634
rxn08345	-	Cytosol_0	(RPA3161 )	2-dehydro-L-idonate:NADP+ 5-oxidoreductase_c0		3.76	(1) cpd00005[c0] + (1) cpd00067[c0] + (1) cpd01793[c0] <-> (1) cpd00006[c0] + (1) cpd15351[c0]	(1) NADPH_c0[c0] + (1) H+_c0[c0] + (1) 2,5-diketo-D-gluconate_c0[c0] <-> (1) NADP_c0[c0] + (1) 2-Dehydro-L-gulonate_c0[c0]	rxn08345	DKGLCNR1			Degradation|KETOGLUCONMET-PWY|SECONDARY-METABOLITE-DEGRADATION|SUGAR-ACIDS-DEG|Sugar-Derivatives
rxn10224	-	Cytosol_0	(RPA2917)	anteisopentadecanoyl-phosphatidate cytidylyltransferase_c0		1.07	(1) cpd00052[c0] + (1) cpd15681[c0] <-> (1) cpd00012[c0] + (1) cpd00067[c0] + (1) cpd15687[c0]	(1) CTP_c0[c0] + (1) 1,2-dianteisopentadecanoyl-sn-glycerol 3-phosphate_c0[c0] <-> (1) PPi_c0[c0] + (1) H+_c0[c0] + (1) CDP-1,2-dianteisopentadecanoylglycerol_c0[c0]	rxn10224
rxn05893	<	Cytosol_0	(RPA3710)			47.2	(2) cpd00001[c0] + (1) cpd00013[c0] + (6) cpd11621[c0] <- (8) cpd00067[c0] + (1) cpd00075[c0] + (6) cpd11620[c0]	(2) H2O_c0[c0] + (1) NH3_c0[c0] + (6) Oxidizedferredoxin_c0[c0] <- (8) H+_c0[c0] + (1) Nitrite_c0[c0] + (6) Reducedferredoxin_c0[c0]	rxn05893		R00790	Nitrogen metabolism
rxn01653	>	Cytosol_0	((RPA4454) or (RPA2098 or WP_011157814.1 ))	5-Formyltetrahydrofolate cyclo-ligase (ADP-forming)_c0		-8.22	(1) cpd00002[c0] + (1) cpd02197[c0] -> (1) cpd00008[c0] + (1) cpd00009[c0] + (1) cpd00347[c0]	(1) ATP_c0[c0] + (1) 5-Formyltetrahydrofolate_c0[c0] -> (1) ADP_c0[c0] + (1) Phosphate_c0[c0] + (1) 5-10-Methenyltetrahydrofolate_c0[c0]	rxn01653	FTHFCL	R02301	One carbon pool by folate	Biosynthesis|Cofactor-Biosynthesis|Folate-Biosynthesis|Vitamin-Biosynthesis
rxn00163	>	Cytosol_0	(RPA0721)			-55.73	(1) cpd00001[c0] + (1) cpd00067[c0] + (1) cpd02080[c0] -> (1) cpd00011[c0] + (1) cpd00020[c0]	(1) H2O_c0[c0] + (1) H+_c0[c0] + (1) 2-Butynedioic acid_c0[c0] -> (1) CO2_c0[c0] + (1) Pyruvate_c0[c0]	rxn00163		R00218	Pyruvate metabolism
rxn03147	>	Cytosol_0	(RPA3051)	1-(5-Phosphoribosyl)-5-amino-4-carboxyimidazole:L-aspartate ligase (ADP-forming)_c0		-16.08	(1) cpd00002[c0] + (1) cpd00041[c0] + (1) cpd02893[c0] -> (1) cpd00008[c0] + (1) cpd00009[c0] + (1) cpd00067[c0] + (1) cpd02921[c0]	(1) ATP_c0[c0] + (1) L-Aspartate_c0[c0] + (1) 5'-Phosphoribosyl-4-carboxy-5-aminoimidazole_c0[c0] -> (1) ADP_c0[c0] + (1) Phosphate_c0[c0] + (1) H+_c0[c0] + (1) SAICAR_c0[c0]	rxn03147	ADE1	R04591	Purine metabolism
rxn11809	-	Cytosol_0	(RPA3655 or RPA1056 or RPA1205 or RPA4658 or RPA3188 or RPA0674 or RPA0374)	alcophosphamide:NAD+ oxidoreductase_c0		-5.22	(1) cpd00004[c0] + (1) cpd00067[c0] + (1) cpd04806[c0] <-> (1) cpd00003[c0] + (1) cpd16365[c0]	(1) NADH_c0[c0] + (1) H+_c0[c0] + (1) Aldophosphamide_c0[c0] <-> (1) NAD_c0[c0] + (1) Alcophosphamide_c0[c0]	rxn11809		R08281	Drug metabolism - cytochrome P450
rxn01116	-	Cytosol_0	((RPA3815 ) or (RPA0118))	D-Ribulose-5-phosphate 3-epimerase_c0		0	(1) cpd00171[c0] <-> (1) cpd00198[c0]	(1) D-Ribulose5-phosphate_c0[c0] <-> (1) D-Xylulose5-phosphate_c0[c0]	rxn01116	RPE	R01529	Pentose phosphate pathway|Pentose and glucuronate interconversions|Carbon fixation in photosynthetic organisms	Autotrophic-CO2-Fixation|Biosynthesis|C1-COMPOUNDS|CALVIN-PWY|CARBO-BIOSYNTHESIS|CO2-Fixation|Carbohydrates-Biosynthesis|Carbohydrates-Degradation|D-Arabinose-Degradation|DARABCAT-PWY|Degradation|Energy-Metabolism|Fermentation|Formaldehyde-Assimilation|NONOXIPENT-PWY|P122-PWY|P124-PWY|P185-PWY|P21-PWY|PENTOSE-P-PWY|PHOTOALL-PWY|Pentose-Phosphate-Cycle|Photosynthesis|RIBITOLUTIL-PWY|SECONDARY-META…
rxn02182	-	Cytosol_0	(RPA4743)	beta-alanyl-CoA ammonia-lyase (acryloyl-CoA-forming)_c0		2.16	(1) cpd01560[c0] <-> (1) cpd00013[c0] + (1) cpd00663[c0]	(1) beta-Alanyl-CoA_c0[c0] <-> (1) NH3_c0[c0] + (1) Acrylyl-CoA_c0[c0]	rxn02182		R03046	beta-Alanine metabolism|Propanoate metabolism
rxn02811	-	Cytosol_0	((WP_011155803.1 ) or (WP_011155808.1) or ((WP_011155803.1 ) and (WP_011155808.1 )))	3-Isopropylmalate hydro-lyase_c0		0.05	(1) cpd02693[c0] <-> (1) cpd00001[c0] + (1) cpd01710[c0]	(1) 3-Isopropylmalate_c0[c0] <-> (1) H2O_c0[c0] + (1) 2-Isopropylmaleate_c0[c0]	rxn02811	IPPMIa	R04001	Valine, leucine and isoleucine biosynthesis	Amino-Acid-Biosynthesis|BRANCHED-CHAIN-AA-SYN-PWY|Biosynthesis|Energy-Metabolism|IND-AMINO-ACID-SYN|LEUCINE-SYN|LEUSYN-PWY
rxn03062	-	Cytosol_0	((RPA0227) or (RPA0227 ))	3-Isopropylmalate:NAD+ oxidoreductase_c0		6.22	(1) cpd00003[c0] + (1) cpd02693[c0] <-> (1) cpd00004[c0] + (1) cpd00067[c0] + (1) cpd02605[c0]	(1) NAD_c0[c0] + (1) 3-Isopropylmalate_c0[c0] <-> (1) NADH_c0[c0] + (1) H+_c0[c0] + (1) 2-isopropyl-3-oxosuccinate_c0[c0]	rxn03062	IPMD	R04426	Valine, leucine and isoleucine biosynthesis	Amino-Acid-Biosynthesis|BRANCHED-CHAIN-AA-SYN-PWY|Biosynthesis|Energy-Metabolism|IND-AMINO-ACID-SYN|LEUCINE-SYN|LEUSYN-PWY
rxn10258	-	Cytosol_0	(WP_041810591.1 or RPA3972 or RPA1985)	isohexadecanoyl-Diacylglycerol kinase_c0		-4.5	(1) cpd00002[c0] + (1) cpd15706[c0] <-> (1) cpd00008[c0] + (1) cpd15682[c0]	(1) ATP_c0[c0] + (1) 1,2-Diisohexadecanoyl-sn-glycerol_c0[c0] <-> (1) ADP_c0[c0] + (1) 1,2-diisohexadecanoyl-sn-glycerol 3-phosphate_c0[c0]	rxn10258
rxn00829	>	Cytosol_0	(WP_042440910.1 )	ATP:(R)-5-diphosphomevalonate carboxy-lyase (adding ATP; isopentenyl-diphosphate-forming)_c0		-7.8	(1) cpd00002[c0] + (1) cpd00841[c0] -> (1) cpd00008[c0] + (1) cpd00009[c0] + (1) cpd00011[c0] + (1) cpd00113[c0]	(1) ATP_c0[c0] + (1) 5-diphosphomevalonate_c0[c0] -> (1) ADP_c0[c0] + (1) Phosphate_c0[c0] + (1) CO2_c0[c0] + (1) Isopentenyldiphosphate_c0[c0]	rxn00829	DPMVD	R01121	Terpenoid backbone biosynthesis	Biosynthesis|Cofactor-Biosynthesis|DITERPENOID-SYN|ERGOSTEROL-SYN-PWY|GGPP-Biosynthesis|ISOPRENOIDS|Lipid-Biosynthesis|PWY66-5|Polyprenyl-Biosynthesis|SECONDARY-METABOLITE-BIOSYNTHESIS|Sterol-Biosynthesis|Terpenoid-Biosynthesis
rxn08847	>	Cytosol_0	(RPA3156 or RPA3298 )	Lysophospholipase L2 (2-acylglycerophosphoglycerol, n-C14:1)_c0		-336.2	(1) cpd00001[c0] + (1) cpd15345[c0] -> (1) cpd00067[c0] + (1) cpd02090[c0] + (1) cpd15298[c0]	(1) H2O_c0[c0] + (1) 2-Acyl-sn-glycero-3-phosphoglycerol tetradec-7-enoyl_c0[c0] -> (1) H+_c0[c0] + (1) Glycerophosphoglycerol_c0[c0] + (1) tetradecenoate_c0[c0]	rxn08847	LPLIPAL2G141
rxn03294	<	Cytosol_0	(WP_042441352.1 )			13.57	(1) cpd00006[c0] + (1) cpd03236[c0] <- (1) cpd00005[c0] + (1) cpd00067[c0] + (1) cpd03239[c0]	(1) NADP_c0[c0] + (1) 7alpha,12alpha-Dihydroxy-5beta-cholestan-3-one_c0[c0] <- (1) NADPH_c0[c0] + (1) H+_c0[c0] + (1) 7alpha,12alpha-Dihydroxycholest-4-en-3-one_c0[c0]	rxn03294			Primary bile acid biosynthesis	Biosynthesis|Lipid-Biosynthesis|Sterol-Biosynthesis
rxn01544	<	Cytosol_0	(RPA2179)	XMP:pyrophosphate phosphoribosyltransferase_c0		12.54	(1) cpd00012[c0] + (1) cpd00067[c0] + (1) cpd00497[c0] <- (1) cpd00103[c0] + (1) cpd00309[c0]	(1) PPi_c0[c0] + (1) H+_c0[c0] + (1) XMP_c0[c0] <- (1) PRPP_c0[c0] + (1) XAN_c0[c0]	rxn01544	XPPT	R02142	Purine metabolism	Biosynthesis|Nucleotide-Biosynthesis|PUR-NUC-SYN|Purine-Nucleotides-Salvage|SALVPURINE2-PWY
rxn00863	-	Cytosol_0	(RPA4531)			-9.8	(1) cpd00001[c0] + (1) cpd00003[c0] + (1) cpd01324[c0] <-> (1) cpd00004[c0] + (2) cpd00067[c0] + (1) cpd00119[c0]	(1) H2O_c0[c0] + (1) NAD_c0[c0] + (1) L-Histidinal_c0[c0] <-> (1) NADH_c0[c0] + (2) H+_c0[c0] + (1) L-Histidine_c0[c0]	rxn00863		R01163	Histidine metabolism	Amino-Acid-Biosynthesis|Biosynthesis|HISTIDINE-SYN|HISTSYN-PWY|IND-AMINO-ACID-SYN|PRPP-PWY
rxn09113	-	Cytosol_0	(RPA1170 )			614.42	(1) cpd00080[c0] + (1) cpd15421[c0] <-> (1) cpd00046[c0] + (1) cpd15547[c0]	(1) Glycerol-3-phosphate_c0[c0] + (1) CDP-1,2-dioctadecanoylglycerol_c0[c0] <-> (1) CMP_c0[c0] + (1) Phosphatidylglycerophosphate dioctadecanoyl_c0[c0]	rxn09113	PGSA180
rxn00711	<	Cytosol_0	#N/A	UMP:diphosphate phospho-alpha-D-ribosyltransferase_c0		12.54	(1) cpd00012[c0] + (1) cpd00067[c0] + (1) cpd00091[c0] <- (1) cpd00092[c0] + (1) cpd00103[c0]	(1) PPi_c0[c0] + (1) H+_c0[c0] + (1) UMP_c0[c0] <- (1) Uracil_c0[c0] + (1) PRPP_c0[c0]	rxn00711	FUR1	R00966	Pyrimidine metabolism	Biosynthesis|Metabolic-Clusters|Nucleotide-Biosynthesis|P1-PWY|PUR-NUC-SYN|PWY0-163|PYR-NUC-SYN|Purine-Nucleotides-Salvage|Pyrimidine-Nucleotide-Salvage
rxn00473	>	Cytosol_0	(RPA3564 )	L-tryptophan indole-lyase (deaminating; pyruvate-forming)_c0		4.44	(1) cpd00001[c0] + (1) cpd00065[c0] -> (1) cpd00013[c0] + (1) cpd00020[c0] + (1) cpd00359[c0]	(1) H2O_c0[c0] + (1) L-Tryptophan_c0[c0] -> (1) NH3_c0[c0] + (1) Pyruvate_c0[c0] + (1) indol_c0[c0]	rxn00473		R00673	Tryptophan metabolism	Amino-Acid-Degradation|Degradation|TRYPDEG-PWY|TRYPTOPHAN-DEG
rxn00908	>	Cytosol_0	((RPA3774) or (RPA3052 ))			2.09	(1) cpd00003[c0] + (1) cpd00033[c0] + (1) cpd00087[c0] -> (1) cpd00004[c0] + (1) cpd00011[c0] + (1) cpd00013[c0] + (1) cpd00125[c0]	(1) NAD_c0[c0] + (1) Glycine_c0[c0] + (1) Tetrahydrofolate_c0[c0] -> (1) NADH_c0[c0] + (1) CO2_c0[c0] + (1) NH3_c0[c0] + (1) 5-10-Methylenetetrahydrofolate_c0[c0]	rxn00908	GCV1_2	R01221	Glyoxylate and dicarboxylate metabolism|Nitrogen metabolism	1CMET2-PWY|Amino-Acid-Biosynthesis|Biosynthesis|Cofactor-Biosynthesis|Energy-Metabolism|Folate-Biosynthesis|GLYCINE-SYN|GLYCINE-SYN2-PWY|IND-AMINO-ACID-SYN|Photosynthesis|Vitamin-Biosynthesis
rxn08299	<	Cytosol_0	(RPA1985 or RPA3972 or WP_041810591.1 )			208	(1) cpd00002[c0] + (1) cpd15311[c0] <- (1) cpd00008[c0] + (1) cpd15526[c0]	(1) ATP_c0[c0] + (1) 1,2-Diacyl-sn-glycerol dioctadecanoyl_c0[c0] <- (1) ADP_c0[c0] + (1) 1,2-dioctadecanoyl-sn-glycerol 3-phosphate_c0[c0]	rxn08299	DAGK180
rxn00795	-	Cytosol_0	(RPA2325 or RPA3033)	N6-D-Biotinyl-L-lysine amidohydrolase_c0		-0.46	(1) cpd00001[c0] + (1) cpd03293[c0] <-> (1) cpd00039[c0] + (1) cpd00104[c0]	(1) H2O_c0[c0] + (1) Biocytin_c0[c0] <-> (1) L-Lysine_c0[c0] + (1) BIOT_c0[c0]	rxn00795		R01077	Biotin metabolism
rxn05982	-	Cytosol_0	(RPA2596)	D-alanine:2-oxo acid aminotransferase_c0		1.24	(1) cpd00020[c0] + (1) cpd00067[c0] + (1) cpd11673[c0] <-> (1) cpd00117[c0] + (1) cpd11625[c0]	(1) Pyruvate_c0[c0] + (1) H+_c0[c0] + (1) D-Amino acid_c0[c0] <-> (1) D-Alanine_c0[c0] + (1) 2-Oxo acid_c0[c0]	rxn05982		R01344	D-Alanine metabolism
rxn00986	>	Cytosol_0	(WP_011155779.1 )			-11.13	(1) cpd00002[c0] + (1) cpd00141[c0] -> (1) cpd00012[c0] + (1) cpd03560[c0]	(1) ATP_c0[c0] + (1) Propionate_c0[c0] -> (1) PPi_c0[c0] + (1) Propionyladenylate_c0[c0]	rxn00986		R01354	Propanoate metabolism
rxn10215	-	Cytosol_0	(RPA4733 or RPA4334)			-3.614	(1) cpd11434[c0] + (1) cpd15672[c0] <-> (1) cpd00010[c0] + (1) cpd00067[c0] + (1) cpd15678[c0]	(1) fa12coa_c0[c0] + (1) 1-anteisoheptadecanoyl-sn-glycerol 3-phosphate_c0[c0] <-> (1) CoA_c0[c0] + (1) H+_c0[c0] + (1) 1,2-dianteisoheptadecanoyl-sn-glycerol 3-phosphate_c0[c0]	rxn10215
rxn06356	>	Cytosol_0	(RPA1064 )		3.1.3.44	-11.85	(1) cpd00001[c0] + (1) cpd11832[c0] -> (1) cpd00009[c0] + (1) cpd00067[c0] + (1) cpd11816[c0]	(1) H2O_c0[c0] + (1) [Acetyl-CoA carboxylase] phosphate_c0[c0] -> (1) Phosphate_c0[c0] + (1) H+_c0[c0] + (1) [Acetyl-CoA carboxylase]_c0[c0]	rxn06356		R03273
rxn00018	-	Cytosol_0	(RPA1559 )			-7.91	(1) cpd00001[c0] + (1) cpd00011[c0] + (1) cpd00871[c0] <-> (2) cpd00067[c0] + (2) cpd00169[c0]	(1) H2O_c0[c0] + (1) CO2_c0[c0] + (1) D-Ribulose 1,5-bisphosphate_c0[c0] <-> (2) H+_c0[c0] + (2) 3-Phosphoglycerate_c0[c0]	rxn00018	RBPC	R00024	Carbon fixation in photosynthetic organisms	Adenosine-Nucleotides-Degradation|Autotrophic-CO2-Fixation|Biosynthesis|C1-COMPOUNDS|CALVIN-PWY|CARBO-BIOSYNTHESIS|CO2-Fixation|Carbohydrates-Biosynthesis|Degradation|Energy-Metabolism|NUCLEO-DEG|PHOTOALL-PWY|Photosynthesis|Purine-Degradation
rxn14090	>	Cytosol_0	(WP_042440983.1)		2.5.1.71	-25.66	(1) cpd00202[c0] + (1) cpd18007[c0] -> (1) cpd00012[c0] + (1) cpd00067[c0] + (1) cpd18036[c0]	(1) DMAPP_c0[c0] + (1) Leachianone G_c0[c0] -> (1) PPi_c0[c0] + (1) H+_c0[c0] + (1) Sophoraflavanone G_c0[c0]	rxn14090		R08952		Biosynthesis|FLAVONOID-SYN|PHENYLPROPANOID-SYN|PRENYLFLAVONOID-SYN|SECONDARY-METABOLITE-BIOSYNTHESIS
rxn02402	<	Cytosol_0	(RPA2179 )	Nicotinate-nucleotide:pyrophosphate phosphoribosyltransferase (carboxylating)_c0		10.92	(1) cpd00011[c0] + (1) cpd00012[c0] + (1) cpd00873[c0] <- (1) cpd00067[c0] + (1) cpd00103[c0] + (1) cpd02333[c0]	(1) CO2_c0[c0] + (1) PPi_c0[c0] + (1) Nicotinate ribonucleotide_c0[c0] <- (1) H+_c0[c0] + (1) PRPP_c0[c0] + (1) Quinolinate_c0[c0]	rxn02402	NNDPR	R03348	Nicotinate and nicotinamide metabolism	ALKALOIDS-SYN|Biosynthesis|Cofactor-Biosynthesis|N-CONTAINING-SECONDARY-CMPD-SYN|NAD-Metabolism|NAD-SYN|NADSYN-PWY|PWY0-781|PYRIDNUCSYN-PWY|PYRROLIDINE-ALKALOIDS|SECONDARY-METABOLITE-BIOSYNTHESIS
rxn02036	>	Cytosol_0	(WP_011158971.1)		2.3.1.27	-3.61	(1) cpd00022[c0] + (1) cpd00546[c0] -> (1) cpd00010[c0] + (1) cpd01824[c0]	(1) Acetyl-CoA_c0[c0] + (1) Cortisol_c0[c0] -> (1) CoA_c0[c0] + (1) Cortell_c0[c0]	rxn02036		R02837
rxn05452	-	Cytosol_0	(RPA3075 )	14-methyl-hexa-decanoyl-ACP:[acyl-carrier-protein] transferase_c0		0	(1) cpd00010[c0] + (2) cpd00067[c0] + (1) cpd11519[c0] <-> (1) cpd11434[c0] + (1) cpd11493[c0]	(1) CoA_c0[c0] + (2) H+_c0[c0] + (1) 14-methyl-hexa-decanoyl-ACP_c0[c0] <-> (1) fa12coa_c0[c0] + (1) ACP_c0[c0]	rxn05452
rxn05465	-	Cytosol_0	(RPA3075)	Malonyl-CoA:[acyl-carrier-protein] S-malonyltransferase_c0	2.3.1.39	9.53	(1) cpd00067[c0] + (1) cpd00070[c0] + (1) cpd11493[c0] <-> (1) cpd00010[c0] + (1) cpd11492[c0]	(1) H+_c0[c0] + (1) Malonyl-CoA_c0[c0] + (1) ACP_c0[c0] <-> (1) CoA_c0[c0] + (1) Malonyl-acyl-carrierprotein-_c0[c0]	rxn05465	FAS1_1	R01626	Fatty acid biosynthesis	Biosynthesis|FASYN-INITIAL-PWY|Fatty-acid-biosynthesis|Lipid-Biosynthesis|PWY0-881
rxn08820	>	Cytosol_0	(RPA3298 or RPA3156)			-355.12	(1) cpd00001[c0] + (1) cpd15355[c0] -> (2) cpd00067[c0] + (1) cpd00080[c0] + (1) cpd00214[c0]	(1) H2O_c0[c0] + (1) 2-hexadecanoyl-sn-glycerol 3-phosphate_c0[c0] -> (2) H+_c0[c0] + (1) Glycerol-3-phosphate_c0[c0] + (1) Palmitate_c0[c0]	rxn08820	LPLIPAL2A160
rxn00404	-	Cytosol_0	(WP_042441220.1 )	L-Arginine:glycine amidinotransferase_c0		0	(1) cpd00033[c0] + (1) cpd00051[c0] <-> (1) cpd00064[c0] + (1) cpd00451[c0]	(1) Glycine_c0[c0] + (1) L-Arginine_c0[c0] <-> (1) Ornithine_c0[c0] + (1) Glycocyamine_c0[c0]	rxn00404		R00565	Glycine, serine and threonine metabolism|Arginine and proline metabolism	Amino-Acid-Degradation|Biosynthesis|Degradation|GLYCGREAT-PWY|GLYCINE-DEG|Polyamine-Biosynthesis
rxn08547	-	Cytosol_0	(RPA3119 )				(1) cpd00080[c0] + (1) cpd11466[c0] <-> (1) cpd11493[c0] + (1) cpd15331[c0]	(1) Glycerol-3-phosphate_c0[c0] + (1) Myristoyl-ACP_c0[c0] <-> (1) ACP_c0[c0] + (1) 1-tetradecanoyl-sn-glycerol 3-phosphate_c0[c0]	rxn08547	G3PAT140
rxn01303	>	Cytosol_0	(RPA4437)	Acetyl-CoA:L-homoserine O-acetyltransferase_c0	2.3.1.31	-3.61	(1) cpd00022[c0] + (1) cpd00227[c0] -> (1) cpd00010[c0] + (1) cpd00790[c0]	(1) Acetyl-CoA_c0[c0] + (1) L-Homoserine_c0[c0] -> (1) CoA_c0[c0] + (1) O-Acetyl-L-homoserine_c0[c0]	rxn01303	HSAT	R01776	Cysteine and methionine metabolism|Sulfur metabolism	Amino-Acid-Biosynthesis|Biosynthesis|CYSTEINE-SYN|IND-AMINO-ACID-SYN|METHIONINE-SYN|Other-Amino-Acid-Biosynthesis
rxn04736	-	Cytosol_0	(RPA0374 or RPA0674 or RPA4658 or RPA3188 or RPA1205 or RPA1056 or RPA3655 )	(2-naphthyl)methanol:NAD+ oxidoreductase_c0		3.67	(1) cpd00003[c0] + (1) cpd01859[c0] <-> (1) cpd00004[c0] + (1) cpd00067[c0] + (1) cpd09802[c0]	(1) NAD_c0[c0] + (1) (2-Naphthyl) methanol_c0[c0] <-> (1) NADH_c0[c0] + (1) H+_c0[c0] + (1) 2-Naphthaldehyde_c0[c0]	rxn04736		R06927	Naphthalene degradation
rxn02433	<	Cytosol_0	(RPA4634)			12.59	(1) cpd00001[c0] + (1) cpd00006[c0] + (1) cpd02638[c0] <- (1) cpd00005[c0] + (1) cpd00067[c0] + (1) cpd00897[c0]	(1) H2O_c0[c0] + (1) NADP_c0[c0] + (1) CDP-4-dehydro-3,6-dideoxy-D-glucose_c0[c0] <- (1) NADPH_c0[c0] + (1) H+_c0[c0] + (1) CDP-4-dehydro-6-deoxy-D-glucose_c0[c0]	rxn02433		R03392	Amino sugar and nucleotide sugar metabolism	Biosynthesis|CARBO-BIOSYNTHESIS|Carbohydrates-Biosynthesis|Cell-Structure-Biosynthesis|Lipopolysaccharide-Biosynthesis|O-Antigen-Biosynthesis|SUGAR-NUCLEOTIDES
rxn04143	-	Cytosol_0	(RPA1742)	R06180_c0		6.22	(1) cpd00003[c0] + (1) cpd00666[c0] <-> (1) cpd00004[c0] + (1) cpd00067[c0] + (1) cpd02186[c0]	(1) NAD_c0[c0] + (1) Tartrate_c0[c0] <-> (1) NADH_c0[c0] + (1) H+_c0[c0] + (1) Oxaloglycolate_c0[c0]	rxn04143	TARTRDH	R06180	Glyoxylate and dicarboxylate metabolism
rxn00497	>	Cytosol_0	(RPA1772 )	L-phenylalanine carboxy-lyase (phenylethylamine-forming)_c0	4.1.1.53	-3.09	(1) cpd00066[c0] + (1) cpd00067[c0] -> (1) cpd00011[c0] + (1) cpd03161[c0]	(1) L-Phenylalanine_c0[c0] + (1) H+_c0[c0] -> (1) CO2_c0[c0] + (1) Phenethylamine_c0[c0]	rxn00497	PHYCBOXL	R00699	Phenylalanine metabolism	Amino-Acid-Degradation|Biosynthesis|Degradation|PHENYLALANINE-DEG|SECONDARY-METABOLITE-BIOSYNTHESIS
rxn06023	-	Cytosol_0	(WP_042440827.1)	CoA:apo-[acyl-carrier-protein] pantetheinephosphotransferase_c0			(1) cpd00010[c0] + (1) cpd12370[c0] <-> (1) cpd00045[c0] + (1) cpd11493[c0]	(1) CoA_c0[c0] + (1) apo-ACP_c0[c0] <-> (1) Adenosine 3-5-bisphosphate_c0[c0] + (1) ACP_c0[c0]	rxn06023		R01625	Pantothenate and CoA biosynthesis	Biosynthesis|Cofactor-Biosynthesis
rxn01678	-	Cytosol_0	(RPA3056 or RPA0866)	ATP:dUDP phosphotransferase_c0		0	(1) cpd00002[c0] + (1) cpd00978[c0] <-> (1) cpd00008[c0] + (1) cpd00358[c0]	(1) ATP_c0[c0] + (1) dUDP_c0[c0] <-> (1) ADP_c0[c0] + (1) dUTP_c0[c0]	rxn01678	NDPK6	R02331	Pyrimidine metabolism	Biosynthesis|Nucleotide-Biosynthesis|PWY0-166|PYR-NUC-SYN|Pyrimid-Deoxyribonucleot-De-Novo-Biosyn
rxn00394	>	Cytosol_0	(RPA4729 )	L-Arginine amidinohydrolase_c0		-3.9	(1) cpd00001[c0] + (1) cpd00051[c0] -> (1) cpd00064[c0] + (1) cpd00073[c0]	(1) H2O_c0[c0] + (1) L-Arginine_c0[c0] -> (1) Ornithine_c0[c0] + (1) Urea_c0[c0]	rxn00394		R00551	Arginine and proline metabolism	ARG-GLU-PWY|ARG-PRO-PWY|ARGASEDEG-PWY|ARGININE-DEG|Amino-Acid-Biosynthesis|Amino-Acid-Degradation|Biosynthesis|CITRULBIO-PWY|Citrulline-Biosynthesis|Degradation|GLUTAMATE-SYN|IND-AMINO-ACID-SYN|NITROGEN-DEG|Noncarbon-Nutrients|Other-Amino-Acid-Biosynthesis|PROLINE-SYN|Polyamine-Biosynthesis|Putrescine-Biosynthesis
rxn00872	-	Cytosol_0	(RPA1614 or RPA1699 )			7.23	(1) cpd00015[c0] + (1) cpd00067[c0] + (1) cpd00120[c0] <-> (1) cpd00650[c0] + (1) cpd00982[c0]	(1) FAD_c0[c0] + (1) H+_c0[c0] + (1) Butyryl-CoA_c0[c0] <-> (1) Crotonyl-CoA_c0[c0] + (1) FADH2_c0[c0]	rxn00872	ACOAD1f	R01175	Fatty acid degradation
rxn05919	>	Cytosol_0	(RPA4590 )			-22.67	(1) cpd00095[c0] + (1) cpd11611[c0] -> (1) cpd00010[c0] + (1) cpd12300[c0]	(1) Glycerone-phosphate_c0[c0] + (1) Acyl-CoA_c0[c0] -> (1) CoA_c0[c0] + (1) Acylglycerone phosphate_c0[c0]	rxn05919	GPT2_2	R01013	Glycerophospholipid metabolism
rxn05871	-	Cytosol_0	(RPA3655 or RPA1056 or RPA0374 or RPA0674 or RPA4658 or RPA3188 or RPA1205)	primary_c0		5.22	(1) cpd00003[c0] + (1) cpd00195[c0] <-> (1) cpd00004[c0] + (1) cpd00067[c0] + (1) cpd11616[c0]	(1) NAD_c0[c0] + (1) 1-Alcohol_c0[c0] <-> (1) NADH_c0[c0] + (1) H+_c0[c0] + (1) RCHO_c0[c0]	rxn05871		R00623	Fatty acid degradation
rxn01106	-	Cytosol_0	(RPA0340 )	2-Phospho-D-glycerate 2,3-phosphomutase_c0		0	(1) cpd00482[c0] <-> (1) cpd00169[c0]	(1) 2-Phospho-D-glycerate_c0[c0] <-> (1) 3-Phosphoglycerate_c0[c0]	rxn01106	GPM1_2	R01518	Glycolysis / Gluconeogenesis|Glycine, serine and threonine metabolism|Methane metabolism	ANAEROFRUCAT-PWY|ANAGLYCOLYSIS-PWY|Biosynthesis|C1-COMPOUNDS|CARBO-BIOSYNTHESIS|CARBOXYLATES-DEG|Carbohydrates-Biosynthesis|Carbohydrates-Degradation|Degradation|Energy-Metabolism|Fermentation|Formaldehyde-Assimilation|GLUCONEO-PWY|GLYCOLYSIS|GLYCOLYSIS-E-D|GLYCOLYSIS-TCA-GLYOX-BYPASS|GLYCOLYSIS-VARIANTS|Gluconeogenesis|P122-PWY|P124-PWY|P341-PWY|P441-PWY|P461-PWY|SECONDARY-METABOLITE-DEGRADATION…
rxn01539	-	Cytosol_0	(RPA4661 )			-7.21	(1) cpd00009[c0] + (1) cpd00305[c0] <-> (1) cpd00001[c0] + (1) cpd00793[c0]	(1) Phosphate_c0[c0] + (1) Thiamin_c0[c0] <-> (1) H2O_c0[c0] + (1) Thiamine phosphate_c0[c0]	rxn01539	THMP	R02135	Thiamine metabolism	Biosynthesis|Cofactor-Biosynthesis|THISYNARA-PWY|Thiamine-Biosynthesis|Vitamin-Biosynthesis
rxn00931	>	Cytosol_0	(RPA4366)			-10.52	(1) cpd00006[c0] + (1) cpd00129[c0] -> (1) cpd00005[c0] + (2) cpd00067[c0] + (1) cpd02431[c0]	(1) NADP_c0[c0] + (1) L-Proline_c0[c0] -> (1) NADPH_c0[c0] + (2) H+_c0[c0] + (1) 1-Pyrroline-5-carboxylate_c0[c0]	rxn00931	P5CR	R01251	Arginine and proline metabolism	ARG-PRO-PWY|ARGININE-DEG|ARGORNPROST-PWY|Activation-Inactivation-Interconversion|Amino-Acid-Biosynthesis|Amino-Acid-Degradation|Biosynthesis|Degradation|IND-AMINO-ACID-SYN|Interconversion|PROLINE-SYN|PROSYN-PWY
rxn06771	-	Cytosol_0	(RPA3702 )	S-Adenosyl-L-methionine:[myelin-basic-protein]-arginine Nw-methyltransferase_c0			(1) cpd00017[c0] + (1) cpd12677[c0] <-> (1) cpd00019[c0] + (1) cpd00067[c0] + (1) cpd12700[c0]	(1) S-Adenosyl-L-methionine_c0[c0] + (1) [Myelin basic protein]-arginine_c0[c0] <-> (1) S-Adenosyl-homocysteine_c0[c0] + (1) H+_c0[c0] + (1) [Myelin basic protein]-N(omega) -methylarginine_c0[c0]	rxn06771		R04719
rxn08756	<	Cytosol_0	(Rpal_4255 )			16.86	(1) cpd00004[c0] + (1) cpd00067[c0] + (1) cpd08615[c0] <- (1) cpd00001[c0] + (1) cpd00003[c0] + (1) cpd00113[c0]	(1) NADH_c0[c0] + (1) H+_c0[c0] + (1) 1-Hydroxy-2-methyl-2-butenyl 4-diphosphate_c0[c0] <- (1) H2O_c0[c0] + (1) NAD_c0[c0] + (1) Isopentenyldiphosphate_c0[c0]	rxn08756	IPDPS	R08209	Terpenoid backbone biosynthesis	Biosynthesis|Cofactor-Biosynthesis|DITERPENOID-SYN|GGPP-Biosynthesis|NONMEVIPP-PWY|Other-biosynthesis|Polyprenyl-Biosynthesis|SECONDARY-METABOLITE-BIOSYNTHESIS|Terpenoid-Biosynthesis
rxn08470	-	Cytosol_0	(RPA2612 )			-71.9142	(1) cpd00007[c0] + (1) cpd01270[c0] + (1) cpd11596[c0] <-> (1) cpd00001[c0] + (1) cpd00050[c0] + (1) cpd00067[c0] + (1) cpd00081[c0] + (1) cpd01011[c0]	(1) O2_c0[c0] + (1) FMNH2_c0[c0] + (1) butanesulfonate_c0[c0] <-> (1) H2O_c0[c0] + (1) FMN_c0[c0] + (1) H+_c0[c0] + (1) Sulfite_c0[c0] + (1) Butanal_c0[c0]	rxn08470
rxn09450	<	Cytosol_0	(RPA1234 or RPA2146 or RPA4443 or RPA4267 or RPA0464 )			687.06	(1) cpd00002[c0] + (1) cpd00010[c0] + (1) cpd15237[c0] <- (1) cpd00012[c0] + (1) cpd00018[c0] + (1) cpd15238[c0]	(1) ATP_c0[c0] + (1) CoA_c0[c0] + (1) hexadecenoate_c0[c0] <- (1) PPi_c0[c0] + (1) AMP_c0[c0] + (1) Hexadecenoyl-CoA_c0[c0]	rxn09450	FACOAL161
rxn04938	-	Cytosol_0	((RPA2080 ) or (RPA1955 ))	S-(hydroxymethyl)glutathione:NADP+ oxidoreductase_c0		-6.08	(1) cpd00006[c0] + (1) cpd09879[c0] <-> (1) cpd00005[c0] + (1) cpd00067[c0] + (1) cpd00759[c0]	(1) NADP_c0[c0] + (1) S-(Hydroxymethyl) glutathione_c0[c0] <-> (1) NADPH_c0[c0] + (1) H+_c0[c0] + (1) S-Formylglutathione_c0[c0]	rxn04938		R07140		C1-COMPOUNDS|Degradation|Formaldehyde-Oxidation
rxn02636	<	Cytosol_0	(WP_042441352.1 )			13.57	(1) cpd00005[c0] + (1) cpd00067[c0] + (1) cpd01228[c0] <- (1) cpd00006[c0] + (1) cpd03254[c0]	(1) NADPH_c0[c0] + (1) H+_c0[c0] + (1) Aldosterone_c0[c0] <- (1) NADP_c0[c0] + (1) 11beta,21-Dihydroxy-3,20-oxo-5beta-pregnan-18-al_c0[c0]	rxn02636		R03713	Steroid hormone biosynthesis
rxn00412	>	Cytosol_0	(RPA0392 )	UTP:L-glutamine amido-ligase (ADP-forming)_c0		-6.4	(1) cpd00001[c0] + (1) cpd00002[c0] + (1) cpd00053[c0] + (1) cpd00062[c0] -> (1) cpd00008[c0] + (1) cpd00009[c0] + (1) cpd00023[c0] + (1) cpd00052[c0] + (2) cpd00067[c0]	(1) H2O_c0[c0] + (1) ATP_c0[c0] + (1) L-Glutamine_c0[c0] + (1) UTP_c0[c0] -> (1) ADP_c0[c0] + (1) Phosphate_c0[c0] + (1) L-Glutamate_c0[c0] + (1) CTP_c0[c0] + (2) H+_c0[c0]	rxn00412	CTPS2	R00573	Pyrimidine metabolism	Biosynthesis|Nucleotide-Biosynthesis|PRPP-PWY|PWY0-162|PYR-NUC-SYN|Pyrimidine-De-Novo-Biosyn
rxn02339	-	Cytosol_0	(WP_042441707.1 or RPA0105 or WP_042440686.1 )	4-Hydroxy-L-glutamate:2-oxoglutarate aminotransferase_c0		0	(1) cpd00024[c0] + (1) cpd01974[c0] <-> (1) cpd00023[c0] + (1) cpd00830[c0]	(1) 2-Oxoglutarate_c0[c0] + (1) 4-Hydroxy-L-glutamate_c0[c0] <-> (1) L-Glutamate_c0[c0] + (1) 4-Hydroxy-2-oxoglutarate_c0[c0]	rxn02339		R03266
rxn00650	-	Cytosol_0	(RPA3630 )	L-cysteinylglycine dipeptidase_c0		-0.46	(1) cpd00001[c0] + (1) cpd01017[c0] <-> (1) cpd00033[c0] + (1) cpd00084[c0]	(1) H2O_c0[c0] + (1) Cys-Gly_c0[c0] <-> (1) Glycine_c0[c0] + (1) L-Cysteine_c0[c0]	rxn00650	AMPTASECG	R00899	Glutathione metabolism	Biosynthesis|Cofactor-Biosynthesis|Reductants
rxn03167	>	Cytosol_0	(RPA4514 or RPA4191 or RPA0391 )	2-Amino-4-hydroxy-6-(erythro-1,2,3-trihydroxypropyl) dihydropteridine triphosphate phosphohydrolase (alkaline optimum)_c0		-15.95	(3) cpd00001[c0] + (1) cpd02978[c0] -> (3) cpd00009[c0] + (3) cpd00067[c0] + (1) cpd02961[c0]	(3) H2O_c0[c0] + (1) 7,8-Dihydroneopterin 3'-triphosphate_c0[c0] -> (3) Phosphate_c0[c0] + (3) H+_c0[c0] + (1) Dihydroneopterin_c0[c0]	rxn03167	AKP1	R04620	Folate biosynthesis
rxn00787	-	Cytosol_0	(RPA0676 )	D-tagatose 1,6-bisphosphate D-glyceraldehyde-3-phosphate-lyase (glycerone-phosphate-forming)_c0		4.31	(1) cpd02371[c0] <-> (1) cpd00095[c0] + (1) cpd00102[c0]	(1) D-Tagatose 1,6-biphosphate_c0[c0] <-> (1) Glycerone-phosphate_c0[c0] + (1) Glyceraldehyde3-phosphate_c0[c0]	rxn00787		R01069	Galactose metabolism	Carbohydrates-Degradation|Degradation|GALACTITOLCAT-PWY|GALACTOSE-DEGRADATION|LACTOSE-DEG|LACTOSECAT-PWY|SECONDARY-METABOLITE-DEGRADATION|SUGAR-ALCOHOLS-DEG|Sugar-Derivatives|Sugars-And-Polysaccharides
rxn00515	-	Cytosol_0	(RPA3056 or RPA0866 )	ATP:IDP phosphotransferase_c0		0	(1) cpd00002[c0] + (1) cpd00090[c0] <-> (1) cpd00008[c0] + (1) cpd00068[c0]	(1) ATP_c0[c0] + (1) IDP_c0[c0] <-> (1) ADP_c0[c0] + (1) ITP_c0[c0]	rxn00515	NDPK9	R00722	Purine metabolism
rxn08846	>	Cytosol_0	(RPA3298 or RPA3156)			-403.51	(1) cpd00001[c0] + (1) cpd15344[c0] -> (1) cpd00067[c0] + (1) cpd02090[c0] + (1) cpd03847[c0]	(1) H2O_c0[c0] + (1) 2-Acyl-sn-glycero-3-phosphoglycerol tetradecanoyl_c0[c0] -> (1) H+_c0[c0] + (1) Glycerophosphoglycerol_c0[c0] + (1) Myristic acid_c0[c0]	rxn08846	LPLIPAL2G140
rxn03005	<	Cytosol_0	(RPA3052)			-7.29	(2) cpd00067[c0] + (1) cpd00087[c0] + (1) cpd02678[c0] <- (1) cpd00001[c0] + (1) cpd00347[c0] + (1) cpd02394[c0]	(2) H+_c0[c0] + (1) Tetrahydrofolate_c0[c0] + (1) N-Formyl-GAR_c0[c0] <- (1) H2O_c0[c0] + (1) 5-10-Methenyltetrahydrofolate_c0[c0] + (1) GAR_c0[c0]	rxn03005		R04326	One carbon pool by folate
rxn05012	-	Cytosol_0	(WP_042441336.1 or RPA0945 )		2.1.3.9	0.55	(1) cpd00146[c0] + (1) cpd00342[c0] <-> (1) cpd00009[c0] + (1) cpd00067[c0] + (1) cpd11209[c0]	(1) Carbamoylphosphate_c0[c0] + (1) N-Acetylornithine_c0[c0] <-> (1) Phosphate_c0[c0] + (1) H+_c0[c0] + (1) N-Acetyl-L-citrulline_c0[c0]	rxn05012		R07245	Arginine and proline metabolism	ARGININE-SYN|Amino-Acid-Biosynthesis|Biosynthesis|IND-AMINO-ACID-SYN
rxn03437	>	Cytosol_0	(RPA2155 or RPA1463 or RPA2341 or RPA3472 )	(R)-2,3-Dihydroxy-3-methylpentanoate hydro-lyase_c0		-6.75	(1) cpd02535[c0] -> (1) cpd00001[c0] + (1) cpd00508[c0]	(1) 2,3-Dihydroxy-3-methylvalerate_c0[c0] -> (1) H2O_c0[c0] + (1) 3MOP_c0[c0]	rxn03437	DHAD2	R05070	Valine, leucine and isoleucine biosynthesis
rxn01353	-	Cytosol_0	(RPA3056 or RPA0866 )	ATP:dGDP phosphotransferase_c0		0	(1) cpd00002[c0] + (1) cpd00295[c0] <-> (1) cpd00008[c0] + (1) cpd00241[c0]	(1) ATP_c0[c0] + (1) dGDP_c0[c0] <-> (1) ADP_c0[c0] + (1) dGTP_c0[c0]	rxn01353	NDPK5	R01857	Purine metabolism	Biosynthesis|DENOVOPURINE2-PWY|Nucleotide-Biosynthesis|PRPP-PWY|PUR-NUC-SYN|Purine-Nucleotide-De-Novo-Biosynthesis
rxn03244	-	Cytosol_0	RPA3717 or RPA0818	(S)-hydroxydecanoyl-CoA:NAD+ oxidoreductase_c0		3.76	(1) cpd00003[c0] + (1) cpd03118[c0] <-> (1) cpd00004[c0] + (1) cpd00067[c0] + (1) cpd03119[c0]	(1) NAD_c0[c0] + (1) (S) -Hydroxydecanoyl-CoA_c0[c0] <-> (1) NADH_c0[c0] + (1) H+_c0[c0] + (1) 3-Oxodecanoyl-CoA_c0[c0]	rxn03244	HACD4	R04743	Fatty acid elongation|Fatty acid degradation
rxn00228	>	Cytosol_0	(RPA3737)		3.11.1.2	-16.63	(1) cpd00001[c0] + (1) cpd03385[c0] -> (1) cpd00009[c0] + (1) cpd00029[c0]	(1) H2O_c0[c0] + (1) Fosfonet_c0[c0] -> (1) Phosphate_c0[c0] + (1) Acetate_c0[c0]	rxn00228		R00318	Phosphonate and phosphinate metabolism	Degradation|Noncarbon-Nutrients|P483-PWY|Phosphorus-Compounds
rxn00616	>	Cytosol_0	(RPA4410 )			-5.56	(1) cpd00015[c0] + (1) cpd00067[c0] + (1) cpd00080[c0] -> (1) cpd00095[c0] + (1) cpd00982[c0]	(1) FAD_c0[c0] + (1) H+_c0[c0] + (1) Glycerol-3-phosphate_c0[c0] -> (1) Glycerone-phosphate_c0[c0] + (1) FADH2_c0[c0]	rxn00616	G3PD	R00848	Glycerophospholipid metabolism
rxn00313	>	Cytosol_0	(RPA4741)	meso-2,6-diaminoheptanedioate carboxy-lyase (L-lysine-forming)_c0		-3.09	(1) cpd00067[c0] + (1) cpd00516[c0] -> (1) cpd00011[c0] + (1) cpd00039[c0]	(1) H+_c0[c0] + (1) meso-2,6-Diaminopimelate_c0[c0] -> (1) CO2_c0[c0] + (1) L-Lysine_c0[c0]	rxn00313	DAPDC	R00451	Lysine biosynthesis	Amino-Acid-Biosynthesis|Biosynthesis|DAPLYSINESYN-PWY|IND-AMINO-ACID-SYN|LYSINE-SYN|P4-PWY|PWY0-781
rxn02949	-	Cytosol_0	(RPA4352 or RPA1765 or RPA0650 or WP_041809473.1 or RPA4339 or RPA1706 or WP_042441193.1 or RPA1758 or WP_011157292.1 or RPA2316 or RPA1411 or RPA1811 or RPA0482 or RPA0383 or RPA1238 or RPA2145 or RPA3795 or RPA3453 or RPA0462 or RPA0416 or WP_042441626.1 or RPA1761 or RPA4321 or RPA2765 or RPA0484 )	(S)-3-Hydroxyisobutyryl-CoA hydro-lyase_c0		0.87	(1) cpd00001[c0] + (1) cpd02187[c0] <-> (1) cpd03572[c0]	(1) H2O_c0[c0] + (1) Methacrylyl-CoA_c0[c0] <-> (1) (S) -3-Hydroxyisobutyryl-CoA_c0[c0]	rxn02949	ECOAH12	R04224	Valine, leucine and isoleucine degradation
rxn00735	<	Cytosol_0	(RPA0227)			-3.13	(1) cpd00004[c0] + (1) cpd00011[c0] + (1) cpd00094[c0] <- (1) cpd00003[c0] + (1) cpd03593[c0]	(1) NADH_c0[c0] + (1) CO2_c0[c0] + (1) 2-Oxobutyrate_c0[c0] <- (1) NAD_c0[c0] + (1) D-erythro-3-Methylmalate_c0[c0]	rxn00735		R00994	Valine, leucine and isoleucine biosynthesis|C5-Branched dibasic acid metabolism
rxn10571	>	Cytosol_0	#N/A	Mg2+-importing ATPase_c0		-6.82	(1) cpd00001[c0] + (1) cpd00002[c0] + (1) cpd00254[e0] -> (1) cpd00008[c0] + (1) cpd00009[c0] + (1) cpd00067[c0] + (1) cpd00254[c0]	(1) H2O_c0[c0] + (1) ATP_c0[c0] + (1) Mg_e0[e0] -> (1) ADP_c0[c0] + (1) Phosphate_c0[c0] + (1) H+_c0[c0] + (1) Mg_c0[c0]	rxn10571	MG2abc
rxn04750	<	Cytosol_0	RPA4748 or RPA3717 or RPA0818			51.41	(1) cpd00003[c0] + (4) cpd00067[c0] + (1) cpd09844[c0] <- (1) cpd00004[c0] + (1) cpd01507[c0]	(1) NAD_c0[c0] + (4) H+_c0[c0] + (1) (3S) -3-Hydroxyadipyl-CoA_c0[c0] <- (1) NADH_c0[c0] + (1) 3-Oxoadipyl-CoA_c0[c0]	rxn04750		R06941	Phenylalanine metabolism|Caprolactam degradation	AMINE-DEG|AROMATIC-COMPOUNDS-DEGRADATION|Benzoyl-CoA-Degradation|Degradation|PWY0-321|Phenolic-Compounds-Degradation|Phenylacetate-Degradation
rxn14229	-	Cytosol_0	(RPA4410)	sn-glycerol 3-phosphate:quinone oxidoreductase_c0			(1) cpd00080[c0] + (1) cpd00364[c0] <-> (1) cpd00095[c0] + (1) cpd00415[c0]	(1) Glycerol-3-phosphate_c0[c0] + (1) Chinone_c0[c0] <-> (1) Glycerone-phosphate_c0[c0] + (1) Quinol_c0[c0]	rxn14229		R00849
rxn08647	>	Cytosol_0	(RPA2799)		2.7.1.165	-14.03	(1) cpd00002[c0] + (1) cpd00223[c0] -> (1) cpd00008[c0] + (1) cpd00067[c0] + (1) cpd00482[c0]	(1) ATP_c0[c0] + (1) Glycerate_c0[c0] -> (1) ADP_c0[c0] + (1) H+_c0[c0] + (1) 2-Phospho-D-glycerate_c0[c0]	rxn08647	GLYCK2	R08572	Pentose phosphate pathway|Glycine, serine and threonine metabolism|Methane metabolism	C1-COMPOUNDS|Carbohydrates-Degradation|D-Galactarate-Degradation|D-Glucarate-Degradation|Degradation|Formaldehyde-Assimilation|GALACTARDEG-PWY|GLUCARDEG-PWY|GLUCARGALACTSUPER-PWY|NPGLUCAT-PWY|PWY0-1300|SECONDARY-METABOLITE-DEGRADATION|SUGAR-ACIDS-DEG|Sugar-Derivatives|Sugars-And-Polysaccharides
rxn03366	-	Cytosol_0	(RPA0230)	R04917_c0		-9.8	(1) cpd00001[c0] + (1) cpd00006[c0] + (1) cpd03365[c0] <-> (1) cpd00005[c0] + (2) cpd00067[c0] + (1) cpd03366[c0]	(1) H2O_c0[c0] + (1) NADP_c0[c0] + (1) 5-(2'-Formylethyl) -4,6-dihydroxypicolinate_c0[c0] <-> (1) NADPH_c0[c0] + (2) H+_c0[c0] + (1) 5-(2'-Carboxyethyl) -4,6-dihydroxypicolinate_c0[c0]	rxn03366		R04917	Tryptophan metabolism
[truncated: 925 more rows]
