# Supplementary material for: Modeling the Interplay between Photosynthesis, CO2 Fixation, and the Quinone Pool in a Purple Non-Sulfur Bacterium
Source: Sci Rep. 2019 Sep 2;9:12638. doi: 10.1038/s41598-019-49079-z (PMC6718658; doi:10.1038/s41598-019-49079-z)
Supplement: Supplementary file 3 — Supplementary File S3 [file 41598_2019_49079_MOESM3_ESM.zip › Supplementary File S3/iRpa940_GAMS_simulations/Acetate/CCM_reactions.txt]

/
'R_rxn00558_c0'
'R_rxn01115_c0'
'R_rxn01333_c0'
'R_rxn00786_c0'
'R_rxn00785_c0'
'R_rxn01100_c0'
'R_rxn00018_c0'
'R_rxn00459_c0'
'R_rxn01111_c0'
'R_rxn01200_c0'
'R_rxn01334_c0'
'R_rxn00148_c0'
'R_rxn00304_c0'
'R_rxn00840_c0'
'R_rxn01354_c0'
'R_rxn00154_c0'
'R_rxn00175_c0'
'R_rxn00256_c0'
'R_rxn00330_c0'
'R_rxn00251_c0'
'R_rxn00247_c0'
'R_rxn00198_c0'
'R_rxn00336_c0'
'R_rxn08094_c0'
'R_rxn00799_c0'
'R_rxn00248_c0'
'R_rxn08900_c0'
'R_rxn00161_c0'
'bio1'
/
