# Supplementary material for: Modeling the Interplay between Photosynthesis, CO2 Fixation, and the Quinone Pool in a Purple Non-Sulfur Bacterium
Source: Sci Rep. 2019 Sep 2;9:12638. doi: 10.1038/s41598-019-49079-z (PMC6718658; doi:10.1038/s41598-019-49079-z)
Supplement: Supplementary file 3 — Supplementary File S3 [file 41598_2019_49079_MOESM3_ESM.zip › Supplementary File S3/iRpa940_GAMS_simulations/Acetate/metabolites.txt]

/
'cpd00443[c0]'
'cpd02920[c0]'
'cpd00012[c0]'
'cpd00067[c0]'
'cpd00683[c0]'
'cpd00002[c0]'
'cpd00033[c0]'
'cpd00506[c0]'
'cpd00008[c0]'
'cpd00009[c0]'
'cpd00042[c0]'
'cpd00017[c0]'
'cpd00074[c0]'
'cpd01311[c0]'
'cpd00060[c0]'
'cpd00104[c0]'
'cpd03091[c0]'
'cpd00001[c0]'
'cpd00022[c0]'
'cpd00054[c0]'
'cpd00010[c0]'
'cpd00722[c0]'
'cpd00046[c0]'
'cpd00096[c0]'
'cpd00037[c0]'
'cpd03494[c0]'
'cpd00014[c0]'
'cpd03495[c0]'
'cpd11440[c0]'
'cpd00018[c0]'
'cpd11441[c0]'
'cpd00023[c0]'
'cpd00084[c0]'
'cpd00308[c0]'
'cpd11494[c0]'
'cpd00029[c0]'
'cpd11492[c0]'
'cpd00015[c0]'
'cpd00130[c0]'
'cpd00032[c0]'
'cpd00982[c0]'
'cpd00533[c0]'
'cpd00356[c0]'
'cpd00006[c0]'
'cpd00842[c0]'
'cpd00005[c0]'
'cpd00279[c0]'
'cpd00083[c0]'
'cpd00900[c0]'
'cpd00137[c0]'
'cpd00260[c0]'
'cpd09823[c0]'
'cpd09804[c0]'
'cpd00521[c0]'
'cpd00522[c0]'
'cpd00003[c0]'
'cpd03113[c0]'
'cpd00004[c0]'
'cpd03114[c0]'
'cpd01015[c0]'
'cpd01101[c0]'
'cpd11466[c0]'
'cpd01695[c0]'
'cpd11493[c0]'
'cpd07923[c0]'
'cpd07924[c0]'
'cpd08739[c0]'
'cpd08740[c0]'
'cpd17042[c0]'
'cpd11640[c0]'
'cpd15560[c0]'
'cpd00067[e0]'
'cpd15561[c0]'
'cpd08289[c0]'
'cpd08449[c0]'
'cpd00478[c0]'
'cpd00246[c0]'
'cpd00226[c0]'
'cpd00475[c0]'
'cpd03572[c0]'
'cpd00876[c0]'
'cpd15688[c0]'
'cpd15694[c0]'
'cpd00024[c0]'
'cpd02685[c0]'
'cpd03289[c0]'
'cpd02519[c0]'
'cpd02744[c0]'
'cpd00206[c0]'
'cpd02234[c0]'
'cpd00650[c0]'
'cpd00020[c0]'
'cpd00070[c0]'
'cpd02375[c0]'
'cpd00106[c0]'
'cpd00026[c0]'
'cpd00144[c0]'
'cpd02097[c0]'
'cpd02168[c0]'
'cpd03211[c0]'
'cpd00093[c0]'
'cpd02014[c0]'
'cpd00654[c0]'
'cpd03640[c0]'
'cpd03643[c0]'
'cpd00011[c0]'
'cpd03349[c0]'
'cpd03362[c0]'
'cpd02021[c0]'
'cpd02295[c0]'
'cpd15317[c0]'
'cpd00908[c0]'
'cpd15237[c0]'
'cpd11576[e0]'
'cpd11576[c0]'
'cpd00311[c0]'
'cpd00013[c0]'
'cpd01217[c0]'
'cpd00807[c0]'
'cpd00930[c0]'
'cpd11999[c0]'
'cpd12503[c0]'
'cpd00118[c0]'
'cpd00264[c0]'
'cpd00726[c0]'
'cpd03802[c0]'
'cpd02961[c0]'
'cpd00229[c0]'
'cpd00954[c0]'
'cpd01845[c0]'
'cpd01449[c0]'
'cpd00202[c0]'
'cpd08615[c0]'
'cpd00007[c0]'
'cpd00041[c0]'
'cpd00025[c0]'
'cpd03246[c0]'
'cpd00210[c0]'
'cpd01663[c0]'
'cpd00080[c0]'
'cpd15686[c0]'
'cpd15719[c0]'
'cpd11439[c0]'
'cpd15675[c0]'
'cpd15331[c0]'
'cpd15522[c0]'
'cpd00052[c0]'
'cpd15682[c0]'
'cpd00113[c0]'
'cpd00350[c0]'
'cpd00289[c0]'
'cpd02498[c0]'
'cpd00123[c0]'
'cpd11432[c0]'
'cpd15671[c0]'
'cpd02333[c0]'
'cpd00095[c0]'
'cpd03470[c0]'
'cpd09879[c0]'
'cpd00759[c0]'
'cpd15685[c0]'
'cpd15691[c0]'
'cpd12232[c0]'
'cpd00354[c0]'
'cpd00162[c0]'
'cpd00071[c0]'
'cpd00519[c0]'
'cpd00086[c0]'
'cpd00810[c0]'
'cpd00091[c0]'
'cpd00064[c0]'
'cpd01960[c0]'
'cpd03326[c0]'
'cpd15350[c0]'
'cpd01741[c0]'
'cpd00199[c0]'
'cpd03708[c0]'
'cpd00135[c0]'
'cpd00424[c0]'
'cpd00019[c0]'
'cpd02738[c0]'
'cpd02555[c0]'
'cpd15308[c0]'
'cpd15523[c0]'
'cpd03587[c0]'
'cpd03831[c0]'
'cpd15485[c0]'
'cpd15702[c0]'
'cpd15678[c0]'
'cpd11573[c0]'
'cpd00327[c0]'
'cpd11540[c0]'
'cpd11437[c0]'
'cpd15325[c0]'
'cpd02864[c0]'
'cpd02880[c0]'
'cpd03002[c0]'
'cpd02993[c0]'
'cpd00055[c0]'
'cpd00198[c0]'
'cpd00102[c0]'
'cpd00157[c0]'
'cpd00047[c0]'
'cpd00330[c0]'
'cpd02046[c0]'
'cpd15677[c0]'
'cpd01977[c0]'
'cpd15422[c0]'
'cpd00493[c0]'
'cpd00016[c0]'
'cpd01711[c0]'
'cpd02353[c0]'
'cpd15357[c0]'
'cpd15269[c0]'
'cpd03205[c0]'
'cpd03250[c0]'
'cpd00566[c0]'
'cpd15045[c0]'
'cpd15046[c0]'
'cpd11893[c0]'
'cpd11953[c0]'
'cpd15423[c0]'
'cpd15553[c0]'
'cpd00089[c0]'
'cpd00387[c0]'
'cpd00179[c0]'
'cpd00794[c0]'
'cpd15418[c0]'
'cpd15556[c0]'
'cpd02090[c0]'
'cpd00100[c0]'
'cpd01646[c0]'
'cpd00242[c0]'
'cpd12848[c0]'
'cpd12543[c0]'
'cpd12390[c0]'
'cpd12358[c0]'
'cpd00383[c0]'
'cpd02030[c0]'
'cpd00873[c0]'
'cpd03471[c0]'
'cpd00219[c0]'
'cpd00868[c0]'
'cpd00038[c0]'
'cpd00485[c0]'
'cpd00504[c0]'
'cpd00516[c0]'
'cpd02427[c0]'
'cpd02714[c0]'
'cpd01270[c0]'
'cpd09878[c0]'
'cpd00040[c0]'
'cpd00050[c0]'
'cpd00081[c0]'
'cpd00652[c0]'
'cpd00515[c0]'
'cpd00196[c0]'
'cpd15336[c0]'
'cpd00465[c0]'
'cpd00061[c0]'
'cpd00223[c0]'
'cpd00169[c0]'
'cpd00760[c0]'
'cpd11495[c0]'
'cpd00655[c0]'
'cpd01795[c0]'
'cpd02441[c0]'
'cpd01775[c0]'
'cpd00103[c0]'
'cpd00858[c0]'
'cpd02431[c0]'
'cpd00498[c0]'
'cpd10162[c0]'
'cpd00001[e0]'
'cpd00023[e0]'
'cpd00971[e0]'
'cpd00971[c0]'
'cpd00481[c0]'
'cpd11545[c0]'
'cpd00282[c0]'
'cpd15500[c0]'
'cpd00247[c0]'
'cpd15499[c0]'
'cpd00755[c0]'
'cpd00774[c0]'
'cpd05640[c0]'
'cpd00099[c0]'
'cpd05639[c0]'
'cpd01357[c0]'
'cpd01447[c0]'
'cpd00286[c0]'
'cpd02862[c0]'
'cpd02948[c0]'
'cpd02857[c0]'
'cpd00699[c0]'
'cpd04539[c0]'
'cpd00058[e0]'
'cpd00058[c0]'
'cpd01489[c0]'
'cpd00085[c0]'
'cpd00125[c0]'
'cpd00087[c0]'
'cpd02152[c0]'
'cpd00051[c0]'
'cpd11625[c0]'
'cpd03363[c0]'
'cpd11612[c0]'
'cpd00641[c0]'
'cpd15328[c0]'
'cpd00426[c0]'
'cpd00763[c0]'
'cpd15687[c0]'
'cpd15693[c0]'
'cpd00126[c0]'
'cpd00626[c0]'
'cpd12547[c0]'
'cpd08286[c0]'
'cpd00442[c0]'
'cpd00290[c0]'
'cpd00072[c0]'
'cpd03607[c0]'
'cpd01061[c0]'
'cpd15165[c0]'
'cpd00147[c0]'
'cpd00128[c0]'
'cpd02574[c0]'
'cpd00078[c0]'
'cpd09818[c0]'
'cpd00036[c0]'
'cpd09819[c0]'
'cpd00357[c0]'
'cpd00297[c0]'
'cpd02691[c0]'
'cpd02124[c0]'
'cpd00745[c0]'
'cpd03375[c0]'
'cpd00053[c0]'
'cpd00216[c0]'
'cpd17454[c0]'
'cpd17455[c0]'
'cpd00274[c0]'
'cpd03256[c0]'
'cpd01450[c0]'
'cpd11341[c0]'
'cpd11408[c0]'
'cpd01170[c0]'
'cpd03223[c0]'
'cpd00296[c0]'
'cpd00277[c0]'
'cpd11438[c0]'
'cpd11623[c0]'
'cpd17418[c0]'
'cpd17419[c0]'
'cpd15339[c0]'
'cpd00214[c0]'
'cpd01306[c0]'
'cpd05727[c0]'
'cpd01324[c0]'
'cpd00171[c0]'
'cpd00871[c0]'
'cpd11468[c0]'
'cpd15521[c0]'
'cpd15679[c0]'
'cpd15720[c0]'
'cpd15322[c0]'
'cpd15343[c0]'
'cpd00143[c0]'
'cpd03480[c0]'
'cpd15327[c0]'
'cpd01237[c0]'
'cpd00526[c0]'
'cpd08707[c0]'
'cpd08708[c0]'
'cpd00186[c0]'
'cpd01512[c0]'
'cpd00239[c0]'
'cpd00822[c0]'
'cpd11620[c0]'
'cpd11621[c0]'
'cpd15268[c0]'
'cpd15329[c0]'
'cpd03733[c0]'
'cpd02612[c0]'
'cpd15704[c0]'
'cpd15680[c0]'
'cpd00507[c0]'
'cpd00098[c0]'
'cpd04385[c0]'
'cpd04386[c0]'
'cpd15419[c0]'
'cpd15545[c0]'
'cpd14883[c0]'
'cpd03850[c0]'
'cpd03963[c0]'
'cpd00073[c0]'
'cpd00480[c0]'
'cpd01793[c0]'
'cpd01938[c0]'
'cpd00092[c0]'
'cpd03118[c0]'
'cpd03129[c0]'
'cpd11476[c0]'
'cpd00134[c0]'
'cpd15526[c0]'
'cpd15312[c0]'
'cpd15527[c0]'
'cpd03832[c0]'
'cpd03913[c0]'
'cpd15309[c0]'
'cpd15524[c0]'
'cpd03116[c0]'
'cpd02060[c0]'
'cpd11578[c0]'
'cpd15611[c0]'
'cpd02720[c0]'
'cpd02882[c0]'
'cpd02277[c0]'
'cpd00187[c0]'
'cpd15364[c0]'
'cpd15420[c0]'
'cpd15548[c0]'
'cpd01822[c0]'
'cpd01498[c0]'
'cpd15358[c0]'
'cpd01080[c0]'
'cpd09421[c0]'
'cpd00056[c0]'
'cpd00232[c0]'
'cpd01743[c0]'
'cpd03653[c0]'
'cpd15674[c0]'
'cpd14886[c0]'
'cpd03851[c0]'
'cpd06996[c0]'
'cpd09264[c0]'
'cpd01318[c0]'
'cpd00343[c0]'
'cpd03676[c0]'
'cpd03081[c0]'
'cpd00227[c0]'
'cpd00346[c0]'
'cpd09027[c0]'
'cpd01567[c0]'
'cpd12199[c0]'
'cpd00049[c0]'
'cpd15342[c0]'
'cpd17422[c0]'
'cpd17423[c0]'
'cpd00068[c0]'
'cpd00367[c0]'
'cpd00090[c0]'
'cpd11669[c0]'
'cpd11665[c0]'
'cpd03244[c0]'
'cpd02733[c0]'
'cpd00249[c0]'
'cpd02799[c0]'
'cpd04058[c0]'
'cpd00060[e0]'
'cpd03115[c0]'
'cpd12689[c0]'
'cpd00834[c0]'
'cpd00137[e0]'
'cpd00340[c0]'
'cpd02662[c0]'
'cpd00158[c0]'
'cpd00190[c0]'
'cpd01777[c0]'
'cpd02979[c0]'
'cpd03588[c0]'
'cpd03589[c0]'
'cpd02480[c0]'
'cpd03043[c0]'
'cpd00139[c0]'
'cpd15337[c0]'
'cpd03847[c0]'
'cpd03233[c0]'
'cpd03248[c0]'
'cpd00292[c0]'
'cpd00035[c0]'
'cpd00191[c0]'
'cpd00039[c0]'
'cpd00525[c0]'
'cpd02861[c0]'
'cpd03126[c0]'
'cpd00115[c0]'
'cpd00031[c0]'
'cpd00177[c0]'
'cpd00301[c0]'
'cpd11624[c0]'
'cpd02601[c0]'
'cpd11979[c0]'
'cpd03227[c0]'
'cpd03228[c0]'
'cpd02535[c0]'
'cpd02154[c0]'
'cpd03055[c0]'
'cpd11225[c0]'
'cpd02656[c0]'
'cpd00154[c0]'
'cpd00259[c0]'
'cpd01770[c0]'
'cpd03291[c0]'
'cpd00325[c0]'
'cpd03260[c0]'
'cpd00117[c0]'
'cpd15341[c0]'
'cpd09790[c0]'
'cpd09791[c0]'
'cpd00062[c0]'
'cpd00101[c0]'
'cpd17043[c0]'
'cpd01709[c0]'
'cpd03555[c0]'
'cpd00111[c0]'
'cpd02890[c0]'
'cpd00145[c0]'
'cpd01466[c0]'
'cpd01653[c0]'
'cpd00586[c0]'
'cpd02364[c0]'
'cpd11673[c0]'
'cpd00805[c0]'
'cpd02371[c0]'
'cpd01899[c0]'
'cpd00167[c0]'
'cpd00182[c0]'
'cpd00105[c0]'
'cpd02041[c0]'
'cpd12606[c0]'
'cpd00444[c0]'
'cpd12322[c0]'
'cpd01982[c0]'
'cpd08288[c0]'
'cpd08301[c0]'
'cpd12273[c0]'
'cpd12554[c0]'
'cpd15277[c0]'
'cpd15421[c0]'
'cpd08316[c0]'
'cpd04920[c0]'
'cpd15721[c0]'
'cpd15352[c0]'
'cpd15353[c0]'
'cpd00044[c0]'
'cpd12639[c0]'
'cpd00045[c0]'
'cpd12642[c0]'
'cpd15684[c0]'
'cpd15690[c0]'
'cpd00184[c0]'
'cpd00151[c0]'
'cpd00509[c0]'
'cpd15557[c0]'
'cpd09801[c0]'
'cpd00176[c0]'
'cpd02663[c0]'
'cpd03680[c0]'
'cpd03083[c0]'
'cpd00663[c0]'
'cpd02311[c0]'
'cpd00344[c0]'
'cpd02469[c0]'
'cpd02080[c0]'
'cpd00668[c0]'
'cpd08375[c0]'
'cpd03421[c0]'
'cpd08791[c0]'
'cpd08792[c0]'
'cpd02787[c0]'
'cpd01736[c0]'
'cpd15323[c0]'
'cpd17414[c0]'
'cpd17415[c0]'
'cpd00412[c0]'
'cpd00299[c0]'
'cpd00843[c0]'
'cpd11435[c0]'
'cpd15673[c0]'
'cpd15330[c0]'
'cpd15298[c0]'
'cpd01222[c0]'
'cpd11988[c0]'
'cpd03078[c0]'
'cpd15565[c0]'
'cpd15563[c0]'
'cpd15417[c0]'
'cpd15354[c0]'
'cpd02613[c0]'
'cpd03305[c0]'
'cpd17401[c0]'
'cpd17403[c0]'
'cpd00065[c0]'
'cpd00318[c0]'
'cpd00863[c0]'
'cpd01345[c0]'
'cpd11849[c0]'
'cpd14475[c0]'
'cpd00057[c0]'
'cpd14474[c0]'
'cpd11704[c0]'
'cpd11820[c0]'
'cpd01398[c0]'
'cpd01122[c0]'
'cpd09802[c0]'
'cpd00854[c0]'
'cpd02828[c0]'
'cpd04122[c0]'
'cpd08279[c0]'
'cpd02045[c0]'
'cpd00472[c0]'
'cpd02074[c0]'
'cpd00922[c0]'
'cpd04105[c0]'
'cpd04106[c0]'
'cpd01441[c0]'
'cpd02835[c0]'
'cpd02930[c0]'
'cpd03252[c0]'
'cpd00546[c0]'
'cpd00355[c0]'
'cpd02016[c0]'
'cpd00637[e0]'
'cpd00637[c0]'
'cpd17410[c0]'
'cpd17411[c0]'
'cpd01413[c0]'
'cpd00464[c0]'
'cpd02572[c0]'
'cpd00809[c0]'
'cpd00840[c0]'
'cpd04015[c0]'
'cpd04017[c0]'
'cpd02414[c0]'
'cpd02465[c0]'
'cpd00094[c0]'
'cpd00203[c0]'
'cpd00114[c0]'
'cpd02197[c0]'
'cpd00770[c0]'
'cpd03231[c0]'
'cpd03232[c0]'
'cpd00241[c0]'
'cpd00421[c0]'
'cpd00932[c0]'
'cpd11679[c0]'
'cpd11733[c0]'
'cpd09793[c0]'
'cpd09794[c0]'
'cpd14655[c0]'
'cpd01257[c0]'
'cpd00859[c0]'
'cpd11433[c0]'
'cpd11434[c0]'
'cpd15169[c0]'
'cpd04016[c0]'
'cpd15064[c0]'
'cpd01293[c0]'
'cpd00069[c0]'
'cpd02692[c0]'
'cpd02385[c0]'
'cpd15314[c0]'
'cpd00492[c0]'
'cpd17041[c0]'
'cpd02708[c0]'
'cpd08741[c0]'
'cpd16401[c0]'
'cpd16402[c0]'
'cpd00477[c0]'
'cpd02552[c0]'
'cpd00295[c0]'
'cpd00207[c0]'
'cpd09351[c0]'
'cpd09352[c0]'
'cpd00298[c0]'
'cpd08371[c0]'
'cpd14960[c0]'
'cpd01047[c0]'
'cpd01043[c0]'
'cpd15552[c0]'
'cpd00320[c0]'
'cpd00830[c0]'
'cpd01974[c0]'
'cpd00361[c0]'
'cpd01221[c0]'
'cpd15348[c0]'
'cpd00180[c0]'
'cpd00706[c0]'
'cpd00268[c0]'
'cpd02102[c0]'
'cpd15320[c0]'
'cpd02843[c0]'
'cpd02851[c0]'
'cpd02991[c0]'
'cpd08793[c0]'
'cpd15294[c0]'
'cpd00349[c0]'
'cpd00238[c0]'
'cpd15525[c0]'
'cpd03052[c0]'
'cpd01831[c0]'
'cpd02996[c0]'
'cpd03656[c0]'
'cpd15351[c0]'
'cpd15681[c0]'
'cpd00075[c0]'
'cpd00347[c0]'
'cpd02893[c0]'
'cpd02921[c0]'
'cpd04806[c0]'
'cpd16365[c0]'
'cpd01560[c0]'
'cpd02693[c0]'
'cpd01710[c0]'
'cpd02605[c0]'
'cpd15706[c0]'
'cpd00841[c0]'
'cpd15345[c0]'
'cpd03236[c0]'
'cpd03239[c0]'
'cpd00497[c0]'
'cpd00309[c0]'
'cpd00119[c0]'
'cpd15547[c0]'
'cpd00359[c0]'
'cpd15311[c0]'
'cpd03293[c0]'
'cpd00141[c0]'
'cpd03560[c0]'
'cpd15672[c0]'
'cpd11832[c0]'
'cpd11816[c0]'
'cpd18007[c0]'
'cpd18036[c0]'
'cpd01824[c0]'
'cpd11519[c0]'
'cpd15355[c0]'
'cpd00451[c0]'
'cpd00790[c0]'
'cpd01859[c0]'
'cpd02638[c0]'
'cpd00897[c0]'
'cpd00666[c0]'
'cpd02186[c0]'
'cpd00066[c0]'
'cpd03161[c0]'
'cpd12370[c0]'
'cpd00978[c0]'
'cpd00358[c0]'
'cpd00120[c0]'
'cpd11611[c0]'
'cpd12300[c0]'
'cpd00195[c0]'
'cpd11616[c0]'
'cpd00482[c0]'
'cpd00305[c0]'
'cpd00793[c0]'
'cpd00129[c0]'
'cpd12677[c0]'
'cpd12700[c0]'
'cpd11596[c0]'
'cpd01011[c0]'
'cpd15238[c0]'
'cpd01228[c0]'
'cpd03254[c0]'
'cpd01017[c0]'
'cpd02978[c0]'
'cpd15344[c0]'
'cpd02678[c0]'
'cpd02394[c0]'
'cpd00146[c0]'
'cpd00342[c0]'
'cpd11209[c0]'
'cpd00508[c0]'
'cpd03119[c0]'
'cpd03385[c0]'
'cpd02187[c0]'
'cpd03593[c0]'
'cpd00254[e0]'
'cpd00254[c0]'
'cpd09844[c0]'
'cpd01507[c0]'
'cpd00364[c0]'
'cpd00415[c0]'
'cpd03365[c0]'
'cpd03366[c0]'
'cpd15313[c0]'
'cpd12064[c0]'
'cpd00266[c0]'
'cpd03280[c0]'
'cpd01664[c0]'
'cpd00160[c0]'
'cpd02125[c0]'
'cpd11825[c0]'
'cpd15053[c0]'
'cpd15054[c0]'
'cpd00363[c0]'
'cpd00891[c0]'
'cpd01530[c0]'
'cpd15701[c0]'
'cpd11515[c0]'
'cpd02238[c0]'
'cpd01638[c0]'
'cpd03247[c0]'
'cpd06739[c0]'
'cpd15166[c0]'
'cpd00447[c0]'
'cpd00432[c0]'
'cpd15349[c0]'
'cpd00638[c0]'
'cpd02569[c0]'
'cpd01882[c0]'
'cpd01966[c0]'
'cpd00549[c0]'
'cpd00392[c0]'
'cpd02203[c0]'
'cpd03139[c0]'
'cpd00420[c0]'
'cpd08795[c0]'
'cpd08796[c0]'
'cpd14790[c0]'
'cpd08625[c0]'
'cpd15321[c0]'
'cpd00215[c0]'
'cpd15676[c0]'
'cpd03120[c0]'
'cpd03130[c0]'
'cpd00911[c0]'
'cpd00284[c0]'
'cpd01085[c0]'
'cpd01684[c0]'
'cpd02886[c0]'
'cpd03584[c0]'
'cpd00142[c0]'
'cpd01526[c0]'
'cpd00445[c0]'
'cpd00329[c0]'
'cpd17406[c0]'
'cpd17407[c0]'
'cpd11565[c0]'
'cpd03221[c0]'
'cpd02755[c0]'
'cpd00236[c0]'
'cpd00399[c0]'
'cpd00536[c0]'
'cpd00287[c0]'
'cpd02096[c0]'
'cpd15705[c0]'
'cpd00947[c0]'
'cpd12599[c0]'
'cpd03491[c0]'
'cpd15049[c0]'
'cpd15050[c0]'
'cpd01519[c0]'
'cpd00188[c0]'
'cpd15544[c0]'
'cpd00374[c0]'
'cpd01393[c0]'
'cpd03848[c0]'
'cpd02740[c0]'
'cpd00875[c0]'
'cpd02546[c0]'
'cpd03049[c0]'
'cpd00510[c0]'
'cpd00161[c0]'
'cpd02642[c0]'
'cpd00390[c0]'
'cpd02904[c0]'
'cpd03423[c0]'
'cpd00446[c0]'
'cpd14890[c0]'
'cpd03852[c0]'
'cpd14506[c0]'
'cpd00163[c0]'
'cpd03608[c0]'
'cpd00616[c0]'
'cpd00027[c0]'
'cpd00082[c0]'
'cpd00773[c0]'
'cpd02820[c0]'
'cpd15346[c0]'
'cpd15173[c0]'
'cpd15175[c0]'
'cpd00201[c0]'
'cpd15338[c0]'
'cpd00133[c0]'
'cpd12522[c0]'
'cpd01242[c0]'
'cpd02654[c0]'
'cpd15378[c0]'
'cpd06711[c0]'
'cpd06712[c0]'
'cpd03234[c0]'
'cpd03238[c0]'
'cpd15316[c0]'
'cpd10516[e0]'
'cpd10516[c0]'
'cpd12005[c0]'
'cpd11830[c0]'
'cpd00116[c0]'
'cpd11712[c0]'
'cpd12508[c0]'
'cpd00200[c0]'
'cpd00679[c0]'
'cpd01995[c0]'
'cpd03397[c0]'
'cpd03398[c0]'
'cpd14796[c0]'
'cpd14795[c0]'
'cpd01914[e0]'
'cpd01914[c0]'
'cpd00099[e0]'
'cpd11718[c0]'
'cpd11637[c0]'
'cpd03413[c0]'
'cpd11430[c0]'
'cpd00916[c0]'
'cpd00934[c0]'
'cpd15692[c0]'
'cpd01418[c0]'
'cpd02026[c0]'
'cpd11848[c0]'
'cpd11710[c0]'
'cpd12236[c0]'
'cpd02826[c0]'
'cpd02140[c0]'
'cpd15318[c0]'
'cpd03660[c0]'
'cpd03661[c0]'
'cpd02039[c0]'
'cpd03917[c0]'
'cpd03918[c0]'
'cpd15239[c0]'
'cpd15326[c0]'
'cpd15363[c0]'
'cpd00797[c0]'
'cpd00263[c0]'
'cpd02907[c0]'
'cpd02846[c0]'
'cpd15683[c0]'
'cpd15689[c0]'
'cpd15584[c0]'
'cpd15558[c0]'
'cpd00419[c0]'
'cpd03709[c0]'
'cpd00599[c0]'
'cpd00174[c0]'
'cpd00552[c0]'
'cpd01996[c0]'
'cpd01501[c0]'
'cpd02597[c0]'
'cpd08210[c0]'
'cpd00312[c0]'
'cpd03122[c0]'
'cpd03123[c0]'
'cpd01921[c0]'
'cpd03914[c0]'
'cpd03960[c0]'
'cpd00591[c0]'
'cpd03961[c0]'
'cpd11579[c0]'
'cpd01157[c0]'
'cpd00122[c0]'
'cpd00291[c0]'
'cpd02502[c0]'
'cpd01716[c0]'
'cpd02365[c0]'
'cpd00237[c0]'
'cpd11544[c0]'
'cpd00294[c0]'
'cpd00281[c0]'
'cpd00762[c0]'
'cpd04248[c0]'
'cpd04661[c0]'
'cpd00256[c0]'
'cpd11789[c0]'
'cpd08023[c0]'
'cpd02246[c0]'
'cpd08336[c0]'
'cpd00404[c0]'
'cpd00815[c0]'
'cpd12044[c0]'
'cpd12868[c0]'
'cpd00938[c0]'
'cpd02255[c0]'
'cpd00302[c0]'
'cpd01070[c0]'
'cpd12113[c0]'
'cpd12176[c0]'
'cpd00338[c0]'
'cpd00079[c0]'
'cpd00434[c0]'
'cpd00728[c0]'
'cpd07946[c0]'
'cpd11431[c0]'
'cpd01807[c0]'
'cpd03378[c0]'
'cpd00406[c0]'
'cpd00365[c0]'
'cpd00304[c0]'
'cpd02357[c0]'
'cpd02069[c0]'
'cpd12225[c0]'
'cpd09792[c0]'
'cpd00503[c0]'
'cpd15130[c0]'
'cpd00667[c0]'
'cpd12208[c0]'
'cpd12435[c0]'
'cpd00121[c0]'
'cpd02296[c0]'
'cpd00680[c0]'
'cpd02267[c0]'
'cpd11217[c0]'
'cpd15414[c0]'
'cpd16395[c0]'
'cpd16396[c0]'
'cpd02490[c0]'
'cpd15315[c0]'
'cpd00438[c0]'
'cpd00408[c0]'
'cpd00712[c0]'
'cpd00331[c0]'
'cpd02603[c0]'
'cpd03671[c0]'
'cpd02611[c0]'
'cpd01997[c0]'
'cpd00218[c0]'
'cpd00837[c0]'
'cpd03651[c0]'
'cpd00267[c0]'
'cpd11436[c0]'
'cpd11794[c0]'
'cpd11888[c0]'
'cpd09350[c0]'
'cpd15717[c0]'
'cpd01956[c0]'
'cpd01129[c0]'
'cpd03117[c0]'
'cpd02832[c0]'
'cpd16422[c0]'
'cpd15543[c0]'
'cpd11636[c0]'
'cpd06559[c0]'
'cpd08545[c0]'
'cpd02607[c0]'
'cpd09811[c0]'
'cpd09812[c0]'
'cpd00448[c0]'
'cpd15319[c0]'
'cpd00043[c0]'
'cpd12499[c0]'
'cpd02902[c0]'
'cpd02051[c0]'
'cpd15362[c0]'
'cpd00742[c0]'
'cpd03835[c0]'
'cpd02307[c0]'
'cpd00132[c0]'
'cpd00165[c0]'
'cpd02003[c0]'
'cpd02085[c0]'
'cpd15585[c0]'
'cpd01844[c0]'
'cpd15306[c0]'
'cpd15716[c0]'
'cpd00393[c0]'
'cpd00765[c0]'
'cpd00594[c0]'
'cpd01301[c0]'
'cpd02263[c0]'
'cpd02077[c0]'
'cpd03048[c0]'
'cpd08434[c0]'
'cpd03127[c0]'
'cpd04810[c0]'
'cpd16438[c0]'
'cpd00315[c0]'
'cpd03245[c0]'
'cpd01705[c0]'
'cpd00684[c0]'
'cpd01451[c0]'
'cpd01334[c0]'
'cpd00007[e0]'
'cpd02143[c0]'
'cpd00653[c0]'
'cpd00520[c0]'
'cpd02204[c0]'
'cpd02573[c0]'
'cpd01983[c0]'
'cpd00463[c0]'
'cpd00490[c0]'
'cpd00579[c0]'
'cpd00695[c0]'
'cpd11837[c0]'
'cpd12582[c0]'
'cpd01773[c0]'
'cpd00136[c0]'
'cpd00890[c0]'
'cpd00155[c0]'
'cpd15302[c0]'
'cpd02968[c0]'
'cpd15131[c0]'
'cpd00945[c0]'
'cpd00170[c0]'
'cpd00222[c0]'
'cpd08238[c0]'
'cpd15340[c0]'
'cpd02229[c0]'
'cpd01092[c0]'
'cpd00976[c0]'
'cpd00977[c0]'
'cpd12640[c0]'
'cpd02999[c0]'
'cpd03176[c0]'
'cpd02918[c0]'
'cpd01504[c0]'
'cpd00731[c0]'
'cpd02964[c0]'
'cpd11827[c0]'
'cpd12496[c0]'
'cpd02135[c0]'
'cpd00646[c0]'
'cpd03583[c0]'
'cpd11484[c0]'
'cpd03047[c0]'
'cpd04131[c0]'
'cpd11253[c0]'
'cpd00782[c0]'
'cpd00800[c0]'
'cpd00288[c0]'
'cpd02724[c0]'
'cpd15554[c0]'
'cpd11421[c0]'
'cpd11420[c0]'
'cpd00918[c0]'
'cpd00644[c0]'
'cpd00824[c0]'
'cpd00623[c0]'
'cpd03306[c0]'
'cpd03307[c0]'
'cpd03659[c0]'
'cpd15718[c0]'
'cpd15324[c0]'
'cpd15037[c0]'
'cpd15040[c0]'
'cpd01588[c0]'
'cpd15703[c0]'
'cpd00559[c0]'
'cpd00776[c0]'
'cpd15542[c0]'
'cpd01267[c0]'
'cpd00597[c0]'
'cpd01563[c0]'
'cpd08353[c0]'
'cpd02182[c0]'
'cpd00221[c0]'
'cpd00150[c0]'
'cpd01211[c0]'
'cpd03121[c0]'
'cpd12379[c0]'
'cpd01495[c0]'
'cpd12050[c0]'
'cpd02777[c0]'
'cpd02776[c0]'
'cpd15347[c0]'
'cpd15274[c0]'
'cpd15555[c0]'
'cpd02503[c0]'
'cpd00110[c0]'
'cpd00109[c0]'
'cpd00919[c0]'
'cpd15307[c0]'
'cpd00738[c0]'
'cpd03997[c0]'
'cpd01644[c0]'
'cpd02183[c0]'
'cpd11569[c0]'
'cpd15546[c0]'
'cpd01942[c0]'
'cpd03849[c0]'
'cpd01762[c0]'
'cpd03703[c0]'
'cpd00011[e0]'
'cpd03606[c0]'
'cpd00502[c0]'
'cpd15310[c0]'
'cpd00651[c0]'
'cpd02386[c0]'
'cpd00428[c0]'
'cpd11520[c0]'
'cpd11416[c0]'
'cpd00030[c0]'
'cpd00034[c0]'
'cpd15665[c0]'
'cpd00557[c0]'
'cpd15723[c0]'
'cpd00156[c0]'
'cpd15533[c0]'
'cpd15540[c0]'
'cpd00048[c0]'
'cpd00345[c0]'
'cpd15794[c0]'
'cpd00063[c0]'
'cpd00028[c0]'
'cpd03422[c0]'
'cpd15432[c0]'
'cpd10515[c0]'
'cpd15666[c0]'
'cpd00149[c0]'
'cpd00220[c0]'
'cpd15696[c0]'
'cpd00205[c0]'
'cpd15695[c0]'
'cpd15795[c0]'
'cpd00322[c0]'
'cpd00166[c0]'
'cpd15722[c0]'
'cpd00107[c0]'
'cpd15793[c0]'
'cpd00689[c0]'
'cpd02227[c0]'
'cpd00159[c0]'
'cpd03187[c0]'
'cpd00532[c0]'
'cpd00418[c0]'
'cpd11609[c0]'
'cpd00659[c0]'
'cpd11610[c0]'
'cpd01476[c0]'
'cpd03734[c0]'
'cpd00905[c0]'
'cpd02544[c0]'
'cpd02211[c0]'
'cpd00175[c0]'
'cpd00193[c0]'
'cpd00152[c0]'
'cpd03189[c0]'
'cpd00077[c0]'
'cpd01630[c0]'
'cpd01720[c0]'
'cpd00251[c0]'
'cpd02884[c0]'
'cpd00484[c0]'
'cpd00197[c0]'
'cpd01892[c0]'
'cpd12514[c0]'
'cpd00727[c0]'
'cpd00153[c0]'
'cpd00401[c0]'
'cpd00635[c0]'
'cpd00817[c0]'
'cpd00604[c0]'
'cpd00192[c0]'
'cpd02734[c0]'
'cpd11422[c0]'
'cpd11427[c0]'
'cpd11455[c0]'
'cpd11454[c0]'
'cpd00269[c0]'
'cpd00413[c0]'
'cpd11652[c0]'
'cpd12801[c0]'
'cpd11456[c0]'
'cpd11829[c0]'
'cpd02068[c0]'
'cpd11423[c0]'
'cpd02120[c0]'
'cpd00352[c0]'
'cpd02522[c0]'
'cpd02210[c0]'
'cpd00395[c0]'
'cpd03285[c0]'
'cpd03763[c0]'
'cpd00430[c0]'
'cpd00452[c0]'
'cpd01647[c0]'
'cpd00540[c0]'
'cpd00449[c0]'
'cpd00836[c0]'
'cpd00860[c0]'
'cpd01042[c0]'
'cpd00530[c0]'
'cpd02698[c0]'
'cpd03279[c0]'
'cpd00528[c0]'
'cpd03426[c0]'
'cpd01747[c0]'
'cpd00703[c0]'
'cpd01973[c0]'
'cpd01620[c0]'
'cpd02083[c0]'
'cpd01727[c0]'
'cpd00791[c0]'
'cpd02730[c0]'
'cpd00213[c0]'
'cpd00851[c0]'
'cpd02625[c0]'
'cpd00956[c0]'
'cpd03704[c0]'
'cpd01298[c0]'
'cpd01335[c0]'
'cpd01260[c0]'
'cpd02216[c0]'
'cpd01700[c0]'
'cpd01502[c0]'
'cpd03420[c0]'
'cpd02762[c0]'
'cpd02304[c0]'
'cpd02717[c0]'
'cpd03183[c0]'
'cpd11488[c0]'
'cpd02506[c0]'
'cpd02507[c0]'
'cpd02791[c0]'
'cpd11478[c0]'
'cpd11465[c0]'
'cpd11464[c0]'
'cpd03530[c0]'
'cpd02707[c0]'
'cpd11482[c0]'
'cpd11487[c0]'
'cpd11475[c0]'
'cpd11483[c0]'
'cpd11490[c0]'
'cpd11471[c0]'
'cpd11481[c0]'
'cpd11485[c0]'
'cpd11477[c0]'
'cpd11491[c0]'
'cpd11467[c0]'
'cpd03585[c0]'
'cpd03034[c0]'
'cpd03063[c0]'
'cpd11469[c0]'
'cpd03128[c0]'
'cpd03124[c0]'
'cpd03125[c0]'
'cpd03215[c0]'
'cpd03206[c0]'
'cpd03216[c0]'
'cpd03217[c0]'
'cpd11486[c0]'
'cpd11479[c0]'
'cpd11473[c0]'
'cpd11472[c0]'
'cpd11470[c0]'
'cpd11474[c0]'
'cpd11489[c0]'
'cpd11480[c0]'
'cpd03414[c0]'
'cpd03416[c0]'
'cpd03586[c0]'
'cpd03736[c0]'
'cpd03760[c0]'
'cpd03761[c0]'
'cpd03830[c0]'
'cpd03833[c0]'
'cpd03834[c0]'
'cpd03839[c0]'
'cpd03915[c0]'
'cpd03916[c0]'
'cpd03919[c0]'
'cpd03920[c0]'
'cpd04073[c0]'
'cpd04103[c0]'
'cpd04104[c0]'
'cpd04111[c0]'
'cpd01090[c0]'
'cpd03956[c0]'
'cpd01599[c0]'
'cpd06704[c0]'
'cpd06705[c0]'
'cpd06703[c0]'
'cpd00127[c0]'
'cpd04918[c0]'
'cpd08358[c0]'
'cpd17535[c0]'
'cpd08368[c0]'
'cpd08369[c0]'
'cpd08370[c0]'
'cpd08372[c0]'
'cpd08373[c0]'
'cpd08629[c0]'
'cpd08630[c0]'
'cpd08631[c0]'
'cpd03214[c0]'
'cpd03148[c0]'
'cpd02547[c0]'
'cpd02095[c0]'
'cpd00204[c0]'
'cpd11255[c0]'
'cpd00869[c0]'
'cpd11313[c0]'
'cpd14601[c0]'
'cpd14605[c0]'
'cpd14608[c0]'
'cpd14609[c0]'
'cpd14610[c0]'
'cpd14612[c0]'
'cpd14617[c0]'
'cpd14618[c0]'
'cpd14619[c0]'
'cpd14623[c0]'
'cpd14626[c0]'
'cpd14628[c0]'
'cpd14630[c0]'
'cpd14632[c0]'
'cpd14938[c0]'
'cpd14939[c0]'
'cpd14940[c0]'
'cpd12458[c0]'
'cpd14986[c0]'
'cpd14987[c0]'
'cpd19006[c0]'
'cpd19030[c0]'
'cpd19423[c0]'
'cpd19425[c0]'
'cpd21134[c0]'
'cpd19035[c0]'
'cpd19047[c0]'
'cpd19042[c0]'
'cpd19172[c0]'
'cpd11451[c0]'
'cpd19044[c0]'
'cpd19162[c0]'
'cpd19426[c0]'
'cpd19019[c0]'
'cpd19041[c0]'
'cpd12783[c0]'
'cpd19171[c0]'
'cpd08108[c0]'
'cpd08107[c0]'
'cpd11632[c0]'
'cpd01414[c0]'
'cpd01414[e0]'
'cpd15477[c0]'
'cpd11536[c0]'
'cpd11537[c0]'
'cpd02113[c0]'
'cpd11539[c0]'
'cpd11511[c0]'
'cpd11512[c0]'
'cpd11542[c0]'
'cpd11543[c0]'
'cpd11503[c0]'
'cpd11504[c0]'
'cpd02775[c0]'
'cpd02894[c0]'
'cpd11499[c0]'
'cpd11500[c0]'
'cpd11496[c0]'
'cpd11514[c0]'
'cpd00658[c0]'
'cpd03451[c0]'
'cpd01772[c0]'
'cpd00906[c0]'
'cpd15489[c0]'
'cpd15479[c0]'
'cpd11505[c0]'
'cpd11506[c0]'
'cpd11521[c0]'
'cpd11522[c0]'
'cpd15484[c0]'
'cpd15549[c0]'
'cpd15469[c0]'
'cpd00034[e0]'
'cpd11529[c0]'
'cpd11530[c0]'
'cpd15492[c0]'
'cpd03449[c0]'
'cpd11523[c0]'
'cpd15475[c0]'
'cpd11541[c0]'
'cpd15488[c0]'
'cpd15550[c0]'
'cpd11525[c0]'
'cpd11526[c0]'
'cpd00283[c0]'
'cpd11507[c0]'
'cpd11508[c0]'
'cpd11524[c0]'
'cpd11528[c0]'
'cpd00332[c0]'
'cpd00812[c0]'
'cpd00957[c0]'
'cpd00931[c0]'
'cpd11527[c0]'
'cpd00063[e0]'
'cpd02557[c0]'
'cpd03443[c0]'
'cpd11510[c0]'
'cpd02590[c0]'
'cpd00149[e0]'
'cpd11516[c0]'
'cpd03447[c0]'
'cpd03448[c0]'
'cpd11497[c0]'
'cpd11513[c0]'
'cpd11534[c0]'
'cpd11535[c0]'
'cpd02666[c0]'
'cpd11538[c0]'
'cpd03446[c0]'
'cpd03444[c0]'
'cpd11501[c0]'
'cpd11502[c0]'
'cpd11509[c0]'
'cpd00029[e0]'
'cpd03445[c0]'
'cpd02201[c0]'
'cpd11531[c0]'
'cpd11532[c0]'
'cpd00205[e0]'
'cpd11498[c0]'
'cpd00048[e0]'
'cpd00013[e0]'
'cpd11517[c0]'
'cpd00009[e0]'
'cpd00443[e0]'
'cpd11533[c0]'
'cpd00030[e0]'
'cpd11518[c0]'
'cpd00268[e0]'
'cpd15359[c0]'
'cpd15361[c0]'
'cpd15360[c0]'
'cpd00528[e0]'
'cpd11640[e0]'
'cpd21301[c0]'
'cpd21214[c0]'
'cpd21185[c0]'
'cpd21184[c0]'
'cpd09843[c0]'
'cpd00780[c0]'
'cpd00197[e0]'
'cpd00430[e0]'
'cpd00854[e0]'
'cpd00426[e0]'
'cpd00604[e0]'
'cpd00153[e0]'

*butyrate compound
'cpd00211[c0]'
/
