# Supplementary material for: Modeling the Interplay between Photosynthesis, CO2 Fixation, and the Quinone Pool in a Purple Non-Sulfur Bacterium
Source: Sci Rep. 2019 Sep 2;9:12638. doi: 10.1038/s41598-019-49079-z (PMC6718658; doi:10.1038/s41598-019-49079-z)
Supplement: Supplementary file 3 — Supplementary File S3 [file 41598_2019_49079_MOESM3_ESM.zip › Supplementary File S3/iRpa940_GAMS_simulations/Acetate/pFBA_ace.gms]

$INLINECOM /*  */
$onlisting
$offdigit

option
    limrow = 0,     /* equations listed per block */
    limcol = 0,     /* variables listed per block */
    solprint = off,     /* solver's solution output printed */
    sysout = off;       /* solver's system output printed */
	
options limrow = 1000
	optCR = 1E-4
	optCA = 1E-4
	iterlim = 1000000
	decimals = 8
	reslim = 1000000
	work = 50000000
        lp = cplex;
        

SETS
i
$include "metabolites.txt"

j
$include "reactions_b.txt"

biom(j) / 'bio1' /

ccm(j)
$include "CCM_reactions.txt"
;

PARAMETERS

  
UB(j) UB on rxns 
$include "upper_bound_b.txt"
LB(j) LB on rxns 
$include "lower_bound_b.txt"


******************  Set the values of LB and UB ******************
SCALAR Vmax /1000/;


****************stoichiometry*****************
PARAMETERS
  S(i,j) Stoichiometric matrix for SO 
$include "sij_b.txt"

PGI_flux
OPPP_flux
TA_flux
Ald_flux
TK1_flux
GAPDH_flux
Rubisco_flux
Eno_flux
TK2_flux
S7_flux
PK_flux
PDH_POR_flux
CSyn_flux
MSyn_flux
PEPCK_flux
IDH_flux
ILy_flux
aKDH_flux
SDH_flux
MDH_flux
MEnz_flux
Uptake_flux

PGI_flux_err
OPPP_flux_err
TA_flux_err
Ald_flux_err
TK1_flux_err
GAPDH_flux_err
Rubisco_flux_err
Eno_flux_err
TK2_flux_err
S7_flux_err
PK_flux_err
PDH_POR_flux_err
CSyn_flux_err
MSyn_flux_err
PEPCK_flux_err
IDH_flux_err
ILy_flux_err
aKDH_flux_err
SDH_flux_err
MDH_flux_err
MEnz_flux_err
Uptake_flux_err

nadh_pool
nadph_pool
atp_pool
pyr_pool
accoa_pool
pep_pool
mal_pool
oaa_pool
Q_pool
QH2_pool
cytc2_pool
cytc3_pool

SER
;

VARIABLES
	zprimal     primal objective function (biomass) for SO
	
	zdual       dual objective function  for SO
	
        v(j)       Flux of SO rxns
	
        lambda(i)  Dual variables associated with mass balance eqn for SO
;


v.lo(j)=LB(j);
v.up(j)=UB(j);

*v.lo('bio1') = 0.5288; 
*v.up('bio1') = 0.5288;

*oxidoreductase rxn between FAD:FADH2 and Q:QH2 (should not be present)
v.lo('R_rxn10126_c0') = 0; 
v.up('R_rxn10126_c0') = 0;
v.lo('R_rxn10126_c0_B') = 0; 
v.up('R_rxn10126_c0_B') = 0;

* mal + Q <-> oaa + QH2
*v.lo('R_rxn08900_c0') = 0; 
*v.up('R_rxn08900_c0') = 0;
v.lo('R_rxn08900_c0_B') = 0; 
v.up('R_rxn08900_c0_B') = 0;

* succ + Q <-> fum + QH2
*v.lo('R_rxn09272_c0') = 0; 
*v.up('R_rxn09272_c0') = 0;
v.lo('R_rxn09272_c0_B') = 0; 
v.up('R_rxn09272_c0_B') = 0;

* PSII
*v.lo('R_rxn37614_c0') = 0; 
*v.up('R_rxn37614_c0') = 52;
v.lo('R_rxn37614_c0_B') = 0; 
v.up('R_rxn37614_c0_B') = 0;

* rubisco
*v.lo('R_rxn00018_c0') = 0; 
*v.up('R_rxn00018_c0') = 0;
v.lo('R_rxn00018_c0_B') = 0; 
v.up('R_rxn00018_c0_B') = 0;

* PK
v.lo('R_rxn00148_c0') = 0; 
v.up('R_rxn00148_c0') = 0;
*v.lo('R_rxn00148_c0_B') = 0; 
*v.up('R_rxn00148_c0_B') = 1.48;

* N2 transport
v.lo('R_rxn10577_c0') = 0; 
v.up('R_rxn10577_c0') = 0;
v.lo('R_rxn10577_c0_B') = 0; 
v.up('R_rxn10577_c0_B') = 0;

* NH3 transport
*v.lo('R_rxn05466_c0') = 0; 
*v.up('R_rxn05466_c0') = 0;

*quinol import/export
v.lo('tr_cpd15560') = 0; 
v.up('tr_cpd15560') = 0;

*v.lo('tr_cpd15561') = 0; 
*v.up('tr_cpd15561') = 0;
*v.lo('tr_cpd15560_B') = 0; 
*v.up('tr_cpd15560_B') = 0;

v.lo('tr_cpd15561_B') = 0; 
v.up('tr_cpd15561_B') = 0;

*NAD/NADH import/export
v.lo('tr_cpd00003') = 0; 
v.up('tr_cpd00003') = 0;
v.lo('tr_cpd00004') = 0; 
v.up('tr_cpd00004') = 0;
v.lo('tr_cpd00003_B') = 0; 
v.up('tr_cpd00003_B') = 0;
v.lo('tr_cpd00004_B') = 0; 
v.up('tr_cpd00004_B') = 0;

* acetate_uptake
v.up('EX_cpd00029_e0_B') = 10;

* fumarate uptake
v.up('tr_cpd00106_B') = 0;

* succinate uptake
v.up('tr_cpd00036_B') = 0;

* butyrate uptake
v.up('tr_cpd00211_B') = 0;

* CO2 uptake
v.up('EX_cpd00011_e0_B') = 0;
*********************EQUATIONS**************************
EQUATIONS

	primalobj			primal objective function (biomass) for SO

	massbalance(i)  		Mass balance for SO
	
	atps_const
	
	atps_const2
	
	atps_eq_ps2
	
;

****************************** SO *******************************
PARAMETERS sss(j)
;

sss(j)=0;
sss('bio1')=1;


* Primal

primalobj..		  zprimal =e=  v('bio1') - 0.0001*sum(j$(not biom(j)), v(j));

massbalance(i)..     sum(j,S(i,j)*v(j)) =e= 0;

atps_const..				sum(j$(S('cpd00002[c0]',j) > 0), v(j)) =e= v('R_rxn10042_c0') + v('R_rxn01517_c0') + v('R_rxn00148_c0_B');

atps_const2..				sum(j$(S('cpd00002[c0]',j) > 0), v(j)) =e= 53.52;

atps_eq_ps2..				v('R_rxn10042_c0') =e= v('R_rxn37614_c0');

******************************************************************************


model primal
/
primalobj
massbalance
*lac_uptake_SO_const
atps_const
atps_const2
atps_eq_ps2
/
;


file ff2 /CC_Flux_Values.txt/;
ff2.pc=5;

file ff3 /All_Flux_Values.txt/;
ff3.pc=5;

file ff4 /Metabolite_pools.txt/;
ff4.pc=5;


solve primal using lp maximizing zprimal;
*		put 'model status:', primal.modelstat/;

PGI_flux = abs(v.l('R_rxn00558_c0') - v.l('R_rxn00558_c0_B'));
OPPP_flux = abs(v.l('R_rxn01115_c0'));
TA_flux = abs(v.l('R_rxn01333_c0') - v.l('R_rxn01333_c0_B'));
Ald_flux = abs(v.l('R_rxn00786_c0') - v.l('R_rxn00786_c0_B'));
TK1_flux = abs(v.l('R_rxn00785_c0') - v.l('R_rxn00785_c0_B'));
GAPDH_flux = abs(v.l('R_rxn01100_c0') - v.l('R_rxn01100_c0_B'));
Rubisco_flux = abs(v.l('R_rxn00018_c0') - v.l('R_rxn00018_c0_B'));
Eno_flux = abs(v.l('R_rxn00459_c0') - v.l('R_rxn00459_c0_B'));
TK2_flux = abs(v.l('R_rxn01200_c0') - v.l('R_rxn01200_c0_B'));
S7_flux = abs(v.l('R_rxn01334_c0') - v.l('R_rxn01334_c0_B'));
PK_flux = abs(v.l('R_rxn00148_c0') - v.l('R_rxn00148_c0_B') + v.l('R_rxn00304_c0') - v.l('R_rxn00304_c0_B') + v.l('R_rxn00840_c0') - v.l('R_rxn00840_c0_B') + v.l('R_rxn01354_c0') - v.l('R_rxn01354_c0_B'));
PDH_POR_flux = abs(v.l('R_rxn00154_c0'));
CSyn_flux = abs(v.l('R_rxn00256_c0'));
MSyn_flux = abs(v.l('R_rxn00330_c0'));
PEPCK_flux = abs(v.l('R_rxn00251_c0') - v.l('R_rxn00251_c0_B') + v.l('R_rxn00247_c0'));
IDH_flux = abs(v.l('R_rxn00198_c0'));
ILy_flux = abs(v.l('R_rxn00336_c0') - v.l('R_rxn00336_c0_B'));
aKDH_flux = abs(v.l('R_rxn08094_c0'));
SDH_flux = abs(v.l('R_rxn09272_c0') - v.l('R_rxn09272_c0_B'));
MDH_flux = abs(v.l('R_rxn00248_c0') - v.l('R_rxn00248_c0_B') + v.l('R_rxn08900_c0') - v.l('R_rxn08900_c0_B'));
MEnz_flux = abs(v.l('R_rxn00161_c0'));
Uptake_flux = abs(v.l('R_rxn00175_c0'));		
		
		
PGI_flux_err = (abs(((abs(v.l('R_rxn00558_c0') - v.l('R_rxn00558_c0_B')))*10) - 1.8));
OPPP_flux_err = (abs(((abs(v.l('R_rxn01115_c0')))*10) - 0));
TA_flux_err = (abs(((abs(v.l('R_rxn01333_c0') - v.l('R_rxn01333_c0_B')))*10) - 2.2));
Ald_flux_err = (abs(((abs(v.l('R_rxn00786_c0') - v.l('R_rxn00786_c0_B')))*10) - 11));
TK1_flux_err = (abs(((abs(v.l('R_rxn00785_c0') - v.l('R_rxn00785_c0_B')))*10) - 11.2));
GAPDH_flux_err = (abs(((abs(v.l('R_rxn01100_c0') - v.l('R_rxn01100_c0_B')))*10) - 59.5));
Rubisco_flux_err = (abs(((abs(v.l('R_rxn00018_c0') - v.l('R_rxn00018_c0_B')))*10) - 29.6));
Eno_flux_err = (abs(((abs(v.l('R_rxn00459_c0') - v.l('R_rxn00459_c0_B')))*10) - 6.3));
TK2_flux_err = (abs(((abs(v.l('R_rxn01200_c0') - v.l('R_rxn01200_c0_B')))*10) - 10.1));
S7_flux_err = (abs(((abs(v.l('R_rxn01334_c0') - v.l('R_rxn01334_c0_B')))*10) - 12.4));
PK_flux_err = (abs(((abs(v.l('R_rxn00148_c0') - v.l('R_rxn00148_c0_B') + v.l('R_rxn00304_c0') - v.l('R_rxn00304_c0_B') + v.l('R_rxn00840_c0') - v.l('R_rxn00840_c0_B') + v.l('R_rxn01354_c0') - v.l('R_rxn01354_c0_B')))*10) - 14.1));
PDH_POR_flux_err = (abs(((abs(v.l('R_rxn00154_c0')))*10) - 2.4));
CSyn_flux_err = (abs(((abs(v.l('R_rxn00256_c0')))*10) - 45.9));
MSyn_flux_err = (abs(((abs(v.l('R_rxn00330_c0')))*10) - 37.2));
PEPCK_flux_err = (abs(((abs(v.l('R_rxn00251_c0') - v.l('R_rxn00251_c0_B') + v.l('R_rxn00247_c0')))*10) - 22.9));
IDH_flux_err = (abs(((abs(v.l('R_rxn00198_c0')))*10) - 8.7));
ILy_flux_err = (abs(((abs(v.l('R_rxn00336_c0') - v.l('R_rxn00336_c0_B')))*10) - 37.2));
aKDH_flux_err = (abs(((abs(v.l('R_rxn08094_c0')))*10) - 2));
SDH_flux_err = (abs(((abs(v.l('R_rxn09272_c0') - v.l('R_rxn09272_c0_B')))*10) - 38.4));
MDH_flux_err = (abs(((abs(v.l('R_rxn00248_c0') - v.l('R_rxn00248_c0_B') + v.l('R_rxn08900_c0') - v.l('R_rxn08900_c0_B')))*10) - 75.6));
MEnz_flux_err = (abs(((abs(v.l('R_rxn00161_c0')))*10) - 0));
Uptake_flux_err = (abs(((abs(v.l('R_rxn00175_c0')))*10) - 100));
		
nadh_pool = sum(j$(S('cpd00004[c0]',j) > 0), v.l(j));
nadph_pool = sum(j$(S('cpd00005[c0]',j) > 0), v.l(j));
atp_pool = sum(j$(S('cpd00002[c0]',j) > 0), v.l(j));
pyr_pool = sum(j$(S('cpd00020[c0]',j) > 0), v.l(j));
accoa_pool = sum(j$(S('cpd00022[c0]',j) > 0), v.l(j));
pep_pool = sum(j$(S('cpd00061[c0]',j) > 0), v.l(j));
mal_pool = sum(j$(S('cpd00130[c0]',j) > 0), v.l(j));
oaa_pool = sum(j$(S('cpd00032[c0]',j) > 0), v.l(j));
Q_pool = sum(j$(S('cpd15560[c0]',j) > 0), v.l(j));
QH2_pool = sum(j$(S('cpd15561[c0]',j) > 0), v.l(j));
cytc2_pool = sum(j$(S('cpd00110[c0]',j) > 0), v.l(j));
cytc3_pool = sum(j$(S('cpd00109[c0]',j) > 0), v.l(j));
		
SER = PGI_flux_err + OPPP_flux_err + TA_flux_err + Ald_flux_err + TK1_flux_err + GAPDH_flux_err + Rubisco_flux_err + Eno_flux_err + TK2_flux_err + S7_flux_err + PK_flux_err + PDH_POR_flux_err + CSyn_flux_err + MSyn_flux_err + PEPCK_flux_err + IDH_flux_err + ILy_flux_err + aKDH_flux_err + SDH_flux_err + MDH_flux_err + MEnz_flux_err + Uptake_flux_err;

put ff2;

put '************************************************************************' //;
put v.l('R_rxn37614_c0'):0:8,v.l('tr_cpd15561'):0:8/;
put 'PGI:',PGI_flux,PGI_flux_err //;
put 'OPPP:',OPPP_flux,OPPP_flux_err //;
put 'TA:',TA_flux,TA_flux_err //;
put 'Ald:',Ald_flux,Ald_flux_err //;
put 'TK1:',TK1_flux,TK1_flux_err //;
put 'GAPDH:',GAPDH_flux,GAPDH_flux_err //;
put 'Rubisco:',Rubisco_flux,Rubisco_flux_err //;
put 'Eno:',Eno_flux,Eno_flux_err //;
put 'TK2:',TK2_flux,TK2_flux_err //;
put 'S7:',S7_flux,S7_flux_err //;
put 'PK:',PK_flux,PK_flux_err //;
put 'PDH/POR:',PDH_POR_flux,PDH_POR_flux_err //;
put 'CSyn:',CSyn_flux,CSyn_flux_err //;
put 'MSyn:',MSyn_flux,MSyn_flux_err //;
put 'PEPCK:',PEPCK_flux,PEPCK_flux_err //;
put 'IDH:',IDH_flux,IDH_flux_err //;
put 'ILy:',ILy_flux,ILy_flux_err //;
put 'aKDH:',aKDH_flux,aKDH_flux_err //;
put 'SDH:',SDH_flux,SDH_flux_err //;
put 'MDH:',MDH_flux,MDH_flux_err //;
put 'MEnz:',MEnz_flux,MEnz_flux_err //;
put 'Uptake:',Uptake_flux,Uptake_flux_err //;
put '************************************************************************' //;

put ff3;
loop(j,
        put v(j):30:0, put v.l(j):0:8/;
);

put ff4;

put '************************************************************************' //;
put v.l('R_rxn37614_c0'):0:8,v.l('tr_cpd15561'):0:8/;
put 'nadh pool:', nadh_pool //;
put 'nadph pool:', nadph_pool //;
put 'atp pool:', atp_pool //;
put 'pyr pool:', pyr_pool //;
put 'accoa pool:', accoa_pool //;
put 'pep pool:', pep_pool //;
put 'mal pool:', mal_pool //;
put 'oaa pool:', oaa_pool //;
put 'Q pool:', Q_pool //;
put 'QH2 pool:', QH2_pool //;
put 'cytc2 pool:', cytc2_pool //;
put 'cytc3 pool:', cytc3_pool //;
