# Supplementary material for: Modeling the Interplay between Photosynthesis, CO2 Fixation, and the Quinone Pool in a Purple Non-Sulfur Bacterium
Source: Sci Rep. 2019 Sep 2;9:12638. doi: 10.1038/s41598-019-49079-z (PMC6718658; doi:10.1038/s41598-019-49079-z)
Supplement: Supplementary file 3 — Supplementary File S3 [file 41598_2019_49079_MOESM3_ESM.zip › Supplementary File S3/iRpa940_GAMS_simulations/Acetate/sij_b.txt]

/
'cpd00443[c0]'.'R_rxn02201_c0' -1
'cpd02920[c0]'.'R_rxn02201_c0' -1
'cpd00012[c0]'.'R_rxn02201_c0' 1
'cpd00067[c0]'.'R_rxn02201_c0' 1
'cpd00683[c0]'.'R_rxn02201_c0' 1
'cpd00067[c0]'.'R_rxn00351_c0' 1
'cpd00002[c0]'.'R_rxn00351_c0' -1
'cpd00033[c0]'.'R_rxn00351_c0' -1
'cpd00506[c0]'.'R_rxn00351_c0' -1
'cpd00008[c0]'.'R_rxn00351_c0' 1
'cpd00009[c0]'.'R_rxn00351_c0' 1
'cpd00042[c0]'.'R_rxn00351_c0' 1
'cpd00067[c0]'.'R_rxn08180_c0' 1
'cpd00017[c0]'.'R_rxn08180_c0' -1
'cpd00074[c0]'.'R_rxn08180_c0' -1
'cpd01311[c0]'.'R_rxn08180_c0' -1
'cpd00060[c0]'.'R_rxn08180_c0' 1
'cpd00104[c0]'.'R_rxn08180_c0' 1
'cpd03091[c0]'.'R_rxn08180_c0' 1
'cpd00022[c0]'.'R_rxn00423_c0' -1
'cpd00054[c0]'.'R_rxn00423_c0' -1
'cpd00010[c0]'.'R_rxn00423_c0' 1
'cpd00722[c0]'.'R_rxn00423_c0' 1
'cpd00067[c0]'.'R_rxn00364_c0' -1
'cpd00002[c0]'.'R_rxn00364_c0' -1
'cpd00008[c0]'.'R_rxn00364_c0' 1
'cpd00046[c0]'.'R_rxn00364_c0' -1
'cpd00096[c0]'.'R_rxn00364_c0' 1
'cpd00037[c0]'.'R_rxn03408_c0' -1
'cpd03494[c0]'.'R_rxn03408_c0' -1
'cpd00014[c0]'.'R_rxn03408_c0' 1
'cpd03495[c0]'.'R_rxn03408_c0' 1
'cpd00012[c0]'.'R_rxn05250_c0' 1
'cpd00002[c0]'.'R_rxn05250_c0' -1
'cpd00010[c0]'.'R_rxn05250_c0' -1
'cpd11440[c0]'.'R_rxn05250_c0' -1
'cpd00018[c0]'.'R_rxn05250_c0' 1
'cpd11441[c0]'.'R_rxn05250_c0' 1
'cpd00067[c0]'.'R_rxn00646_c0' 1
'cpd00002[c0]'.'R_rxn00646_c0' -1
'cpd00506[c0]'.'R_rxn00646_c0' 1
'cpd00008[c0]'.'R_rxn00646_c0' 1
'cpd00009[c0]'.'R_rxn00646_c0' 1
'cpd00023[c0]'.'R_rxn00646_c0' -1
'cpd00084[c0]'.'R_rxn00646_c0' -1
'cpd00067[c0]'.'R_rxn14087_c0' -1
'cpd00308[c0]'.'R_rxn14087_c0' -1
'cpd11494[c0]'.'R_rxn14087_c0' -1
'cpd00029[c0]'.'R_rxn14087_c0' 1
'cpd11492[c0]'.'R_rxn14087_c0' 1
'cpd00002[c0]'.'R_rxn01673_c0' -1
'cpd00008[c0]'.'R_rxn01673_c0' 1
'cpd00533[c0]'.'R_rxn01673_c0' -1
'cpd00356[c0]'.'R_rxn01673_c0' 1
'cpd00067[c0]'.'R_rxn01452_c0' 1
'cpd00006[c0]'.'R_rxn01452_c0' -1
'cpd00842[c0]'.'R_rxn01452_c0' -1
'cpd00005[c0]'.'R_rxn01452_c0' 1
'cpd00279[c0]'.'R_rxn01452_c0' 1
'cpd00001[c0]'.'R_rxn00642_c0' 1
'cpd00083[c0]'.'R_rxn00642_c0' -1
'cpd00900[c0]'.'R_rxn00642_c0' 1
'cpd00137[c0]'.'R_rxn00973_c0' -1
'cpd00260[c0]'.'R_rxn00973_c0' 1
'cpd00067[c0]'.'R_rxn07671_c0' 2
'cpd00001[c0]'.'R_rxn07671_c0' -1
'cpd00010[c0]'.'R_rxn07671_c0' 1
'cpd09823[c0]'.'R_rxn07671_c0' -1
'cpd09804[c0]'.'R_rxn07671_c0' 1
'cpd00521[c0]'.'R_rxn02000_c0' -1
'cpd00522[c0]'.'R_rxn02000_c0' 1
'cpd00067[c0]'.'R_rxn03239_c0' 1
'cpd00003[c0]'.'R_rxn03239_c0' -1
'cpd03113[c0]'.'R_rxn03239_c0' -1
'cpd00004[c0]'.'R_rxn03239_c0' 1
'cpd03114[c0]'.'R_rxn03239_c0' 1
'cpd00001[c0]'.'R_rxn05063_c0' -1
'cpd01015[c0]'.'R_rxn05063_c0' -1
'cpd01101[c0]'.'R_rxn05063_c0' 1
'cpd00010[c0]'.'R_rxn05457_c0' -1
'cpd11466[c0]'.'R_rxn05457_c0' -1
'cpd01695[c0]'.'R_rxn05457_c0' 1
'cpd11493[c0]'.'R_rxn05457_c0' 1
'cpd00002[c0]'.'R_rxn00107_c0' -1
'cpd00008[c0]'.'R_rxn00107_c0' 1
'cpd07923[c0]'.'R_rxn00107_c0' -1
'cpd07924[c0]'.'R_rxn00107_c0' 1
'cpd00067[c0]'.'R_rxn04271_c0' 2
'cpd00001[c0]'.'R_rxn04271_c0' -1
'cpd00003[c0]'.'R_rxn04271_c0' -1
'cpd00004[c0]'.'R_rxn04271_c0' 1
'cpd08739[c0]'.'R_rxn04271_c0' -1
'cpd08740[c0]'.'R_rxn04271_c0' 1
'cpd17042[c0]'.'R_rxn13783_c0' 1
'cpd00067[c0]'.'R_rxn10118_c0' -2
'cpd11640[c0]'.'R_rxn10118_c0' -1
'cpd15560[c0]'.'R_rxn10118_c0' -1
'cpd00067[e0]'.'R_rxn10118_c0' 2
'cpd15561[c0]'.'R_rxn10118_c0' 1
'cpd00067[c0]'.'R_rxn04070_c0' 1
'cpd00009[c0]'.'R_rxn04070_c0' 1
'cpd00001[c0]'.'R_rxn04070_c0' 2
'cpd08289[c0]'.'R_rxn04070_c0' -1
'cpd08449[c0]'.'R_rxn04070_c0' -1
'cpd00478[c0]'.'R_rxn04070_c0' 1
'cpd00009[c0]'.'R_rxn01358_c0' -1
'cpd00246[c0]'.'R_rxn01358_c0' -1
'cpd00226[c0]'.'R_rxn01358_c0' 1
'cpd00475[c0]'.'R_rxn01358_c0' 1
'cpd00067[c0]'.'R_rxn03433_c0' 1
'cpd00001[c0]'.'R_rxn03433_c0' -1
'cpd00010[c0]'.'R_rxn03433_c0' 1
'cpd03572[c0]'.'R_rxn03433_c0' -1
'cpd00876[c0]'.'R_rxn03433_c0' 1
'cpd00067[c0]'.'R_rxn10231_c0' 2
'cpd00054[c0]'.'R_rxn10231_c0' -1
'cpd00046[c0]'.'R_rxn10231_c0' 1
'cpd15688[c0]'.'R_rxn10231_c0' -1
'cpd15694[c0]'.'R_rxn10231_c0' 1
'cpd00023[c0]'.'R_rxn03086_c0' 1
'cpd00024[c0]'.'R_rxn03086_c0' -1
'cpd02685[c0]'.'R_rxn03086_c0' -1
'cpd03289[c0]'.'R_rxn03086_c0' 1
'cpd00067[c0]'.'R_rxn03046_c0' 1
'cpd00002[c0]'.'R_rxn03046_c0' -1
'cpd00008[c0]'.'R_rxn03046_c0' 1
'cpd02519[c0]'.'R_rxn03046_c0' -1
'cpd02744[c0]'.'R_rxn03046_c0' 1
'cpd00067[c0]'.'R_rxn01219_c0' -1
'cpd00002[c0]'.'R_rxn01219_c0' -1
'cpd00008[c0]'.'R_rxn01219_c0' 1
'cpd00533[c0]'.'R_rxn01219_c0' 1
'cpd00206[c0]'.'R_rxn01219_c0' -1
'cpd00001[c0]'.'R_rxn02168_c0' 1
'cpd02234[c0]'.'R_rxn02168_c0' -1
'cpd00650[c0]'.'R_rxn02168_c0' 1
'cpd00022[c0]'.'R_rxn00258_c0' 1
'cpd00032[c0]'.'R_rxn00258_c0' 1
'cpd00020[c0]'.'R_rxn00258_c0' -1
'cpd00070[c0]'.'R_rxn00258_c0' -1
'cpd00018[c0]'.'R_rxn00800_c0' 1
'cpd02375[c0]'.'R_rxn00800_c0' -1
'cpd00106[c0]'.'R_rxn00800_c0' 1
'cpd00067[c0]'.'R_rxn00211_c0' 3
'cpd00001[c0]'.'R_rxn00211_c0' -1
'cpd00003[c0]'.'R_rxn00211_c0' -2
'cpd00004[c0]'.'R_rxn00211_c0' 2
'cpd00026[c0]'.'R_rxn00211_c0' -1
'cpd00144[c0]'.'R_rxn00211_c0' 1
'cpd00002[c0]'.'R_rxn00179_c0' -1
'cpd00008[c0]'.'R_rxn00179_c0' 1
'cpd00023[c0]'.'R_rxn00179_c0' -1
'cpd02097[c0]'.'R_rxn00179_c0' 1
'cpd00012[c0]'.'R_rxn02945_c0' 1
'cpd00067[c0]'.'R_rxn02945_c0' 1
'cpd02168[c0]'.'R_rxn02945_c0' -1
'cpd03211[c0]'.'R_rxn02945_c0' 1
'cpd00010[c0]'.'R_rxn00730_c0' 1
'cpd00070[c0]'.'R_rxn00730_c0' -1
'cpd00093[c0]'.'R_rxn00730_c0' -1
'cpd02014[c0]'.'R_rxn00730_c0' 1
'cpd00009[c0]'.'R_rxn01218_c0' 1
'cpd00001[c0]'.'R_rxn01218_c0' -1
'cpd00206[c0]'.'R_rxn01218_c0' -1
'cpd00654[c0]'.'R_rxn01218_c0' 1
'cpd00067[c0]'.'R_rxn03456_c0' 1
'cpd00001[c0]'.'R_rxn03456_c0' -1
'cpd03640[c0]'.'R_rxn03456_c0' 1
'cpd03643[c0]'.'R_rxn03456_c0' -1
'cpd00067[c0]'.'R_rxn03360_c0' -1
'cpd00011[c0]'.'R_rxn03360_c0' 1
'cpd03349[c0]'.'R_rxn03360_c0' 1
'cpd03362[c0]'.'R_rxn03360_c0' -1
'cpd00010[c0]'.'R_rxn02898_c0' 1
'cpd02021[c0]'.'R_rxn02898_c0' -1
'cpd02295[c0]'.'R_rxn02898_c0' 1
'cpd00067[c0]'.'R_rxn08807_c0' 1
'cpd00001[c0]'.'R_rxn08807_c0' -1
'cpd15317[c0]'.'R_rxn08807_c0' -1
'cpd00908[c0]'.'R_rxn08807_c0' 1
'cpd15237[c0]'.'R_rxn08807_c0' 1
'cpd00067[c0]'.'R_rxn05614_c0' 1
'cpd00002[c0]'.'R_rxn05614_c0' -1
'cpd00008[c0]'.'R_rxn05614_c0' 1
'cpd00009[c0]'.'R_rxn05614_c0' 1
'cpd00001[c0]'.'R_rxn05614_c0' -1
'cpd11576[e0]'.'R_rxn05614_c0' -1
'cpd11576[c0]'.'R_rxn05614_c0' 1
'cpd00067[c0]'.'R_rxn01547_c0' -1
'cpd00001[c0]'.'R_rxn01547_c0' -1
'cpd00311[c0]'.'R_rxn01547_c0' -1
'cpd00013[c0]'.'R_rxn01547_c0' 1
'cpd01217[c0]'.'R_rxn01547_c0' 1
'cpd00023[c0]'.'R_rxn02320_c0' 1
'cpd00024[c0]'.'R_rxn02320_c0' -1
'cpd00807[c0]'.'R_rxn02320_c0' -1
'cpd00930[c0]'.'R_rxn02320_c0' 1
'cpd00067[c0]'.'R_rxn06488_c0' -1
'cpd00001[c0]'.'R_rxn06488_c0' 1
'cpd11999[c0]'.'R_rxn06488_c0' 1
'cpd12503[c0]'.'R_rxn06488_c0' -1
'cpd00118[c0]'.'R_rxn01405_c0' -1
'cpd00264[c0]'.'R_rxn01405_c0' -1
'cpd00726[c0]'.'R_rxn01405_c0' 1
'cpd03802[c0]'.'R_rxn01405_c0' 1
'cpd02961[c0]'.'R_rxn02504_c0' -1
'cpd00229[c0]'.'R_rxn02504_c0' 1
'cpd00954[c0]'.'R_rxn02504_c0' 1
'cpd00067[c0]'.'R_rxn04160_c0' 1
'cpd00002[c0]'.'R_rxn04160_c0' 1
'cpd00008[c0]'.'R_rxn04160_c0' -1
'cpd00009[c0]'.'R_rxn04160_c0' -1
'cpd00001[c0]'.'R_rxn04160_c0' 1
'cpd01845[c0]'.'R_rxn04160_c0' 1
'cpd01449[c0]'.'R_rxn04160_c0' -1
'cpd00067[c0]'.'R_rxn04996_c0' -1
'cpd00001[c0]'.'R_rxn04996_c0' 1
'cpd00006[c0]'.'R_rxn04996_c0' 1
'cpd00005[c0]'.'R_rxn04996_c0' -1
'cpd00202[c0]'.'R_rxn04996_c0' 1
'cpd08615[c0]'.'R_rxn04996_c0' -1
'cpd00001[c0]'.'R_rxn00262_c0' -1
'cpd00032[c0]'.'R_rxn00262_c0' 1
'cpd00013[c0]'.'R_rxn00262_c0' 1
'cpd00007[c0]'.'R_rxn00262_c0' -1
'cpd00041[c0]'.'R_rxn00262_c0' -1
'cpd00025[c0]'.'R_rxn00262_c0' 1
'cpd00001[c0]'.'R_rxn02796_c0' -1
'cpd03246[c0]'.'R_rxn02796_c0' -1
'cpd00210[c0]'.'R_rxn02796_c0' 1
'cpd01663[c0]'.'R_rxn02796_c0' 1
'cpd00046[c0]'.'R_rxn10262_c0' 1
'cpd00080[c0]'.'R_rxn10262_c0' -1
'cpd15686[c0]'.'R_rxn10262_c0' -1
'cpd15719[c0]'.'R_rxn10262_c0' 1
'cpd00067[c0]'.'R_rxn10126_c0' 1
'cpd00015[c0]'.'R_rxn10126_c0' 1
'cpd00982[c0]'.'R_rxn10126_c0' -1
'cpd15560[c0]'.'R_rxn10126_c0' -1
'cpd15561[c0]'.'R_rxn10126_c0' 1
'cpd00010[c0]'.'R_rxn10209_c0' 1
'cpd00080[c0]'.'R_rxn10209_c0' -1
'cpd11439[c0]'.'R_rxn10209_c0' -1
'cpd15675[c0]'.'R_rxn10209_c0' 1
'cpd00067[c0]'.'R_rxn08084_c0' -1
'cpd11466[c0]'.'R_rxn08084_c0' -1
'cpd11493[c0]'.'R_rxn08084_c0' 1
'cpd15331[c0]'.'R_rxn08084_c0' -1
'cpd15522[c0]'.'R_rxn08084_c0' 1
'cpd00012[c0]'.'R_rxn10225_c0' 1
'cpd00067[c0]'.'R_rxn10225_c0' 1
'cpd15688[c0]'.'R_rxn10225_c0' 1
'cpd00052[c0]'.'R_rxn10225_c0' -1
'cpd15682[c0]'.'R_rxn10225_c0' -1
'cpd00012[c0]'.'R_rxn01486_c0' 1
'cpd00067[c0]'.'R_rxn01486_c0' 1
'cpd00113[c0]'.'R_rxn01486_c0' -1
'cpd00350[c0]'.'R_rxn01486_c0' -1
'cpd00289[c0]'.'R_rxn01486_c0' 1
'cpd00001[c0]'.'R_rxn00898_c0' 1
'cpd02498[c0]'.'R_rxn00898_c0' -1
'cpd00123[c0]'.'R_rxn00898_c0' 1
'cpd00010[c0]'.'R_rxn10205_c0' 1
'cpd00080[c0]'.'R_rxn10205_c0' -1
'cpd11432[c0]'.'R_rxn10205_c0' -1
'cpd15671[c0]'.'R_rxn10205_c0' 1
'cpd00009[c0]'.'R_rxn02988_c0' -1
'cpd00001[c0]'.'R_rxn02988_c0' -2
'cpd02333[c0]'.'R_rxn02988_c0' -1
'cpd00095[c0]'.'R_rxn02988_c0' 1
'cpd03470[c0]'.'R_rxn02988_c0' 1
'cpd00067[c0]'.'R_rxn04792_c0' 1
'cpd00003[c0]'.'R_rxn04792_c0' -1
'cpd00004[c0]'.'R_rxn04792_c0' 1
'cpd09879[c0]'.'R_rxn04792_c0' -1
'cpd00759[c0]'.'R_rxn04792_c0' 1
'cpd00067[c0]'.'R_rxn10228_c0' 2
'cpd00054[c0]'.'R_rxn10228_c0' -1
'cpd00046[c0]'.'R_rxn10228_c0' 1
'cpd15685[c0]'.'R_rxn10228_c0' -1
'cpd15691[c0]'.'R_rxn10228_c0' 1
'cpd00002[c0]'.'R_rxn05814_c0' -1
'cpd00008[c0]'.'R_rxn05814_c0' 1
'cpd12232[c0]'.'R_rxn05814_c0' -1
'cpd00354[c0]'.'R_rxn05814_c0' 1
'cpd00013[c0]'.'R_rxn00539_c0' 1
'cpd00162[c0]'.'R_rxn00539_c0' -1
'cpd00071[c0]'.'R_rxn00539_c0' 1
'cpd00032[c0]'.'R_rxn00678_c0' 1
'cpd00020[c0]'.'R_rxn00678_c0' -1
'cpd00519[c0]'.'R_rxn00678_c0' -1
'cpd00086[c0]'.'R_rxn00678_c0' 1
'cpd00012[c0]'.'R_rxn00001_c0' -1
'cpd00067[c0]'.'R_rxn00001_c0' 1
'cpd00009[c0]'.'R_rxn00001_c0' 2
'cpd00001[c0]'.'R_rxn00001_c0' -1
'cpd00067[c0]'.'R_rxn00710_c0' -1
'cpd00011[c0]'.'R_rxn00710_c0' 1
'cpd00810[c0]'.'R_rxn00710_c0' -1
'cpd00091[c0]'.'R_rxn00710_c0' 1
'cpd00067[c0]'.'R_rxn00470_c0' -1
'cpd00011[c0]'.'R_rxn00470_c0' 1
'cpd00118[c0]'.'R_rxn00470_c0' 1
'cpd00064[c0]'.'R_rxn00470_c0' -1
'cpd01960[c0]'.'R_rxn02885_c0' 1
'cpd03326[c0]'.'R_rxn02885_c0' -1
'cpd00067[c0]'.'R_rxn08817_c0' 2
'cpd00001[c0]'.'R_rxn08817_c0' -1
'cpd00080[c0]'.'R_rxn08817_c0' 1
'cpd15350[c0]'.'R_rxn08817_c0' -1
'cpd01741[c0]'.'R_rxn08817_c0' 1
'cpd00020[c0]'.'R_rxn01203_c0' 1
'cpd00199[c0]'.'R_rxn01203_c0' 1
'cpd03708[c0]'.'R_rxn01203_c0' -1
'cpd00001[c0]'.'R_rxn00953_c0' 1
'cpd00054[c0]'.'R_rxn00953_c0' -1
'cpd00135[c0]'.'R_rxn00953_c0' -1
'cpd00424[c0]'.'R_rxn00953_c0' 1
'cpd00067[c0]'.'R_rxn11944_c0' -1
'cpd00017[c0]'.'R_rxn11944_c0' 1
'cpd00019[c0]'.'R_rxn11944_c0' -1
'cpd02738[c0]'.'R_rxn11944_c0' -1
'cpd02555[c0]'.'R_rxn11944_c0' 1
'cpd00002[c0]'.'R_rxn08296_c0' 1
'cpd00008[c0]'.'R_rxn08296_c0' -1
'cpd15308[c0]'.'R_rxn08296_c0' 1
'cpd15523[c0]'.'R_rxn08296_c0' -1
'cpd00067[c0]'.'R_rxn08710_c0' -3
'cpd00008[c0]'.'R_rxn08710_c0' 1
'cpd03587[c0]'.'R_rxn08710_c0' -1
'cpd03831[c0]'.'R_rxn08710_c0' -1
'cpd15485[c0]'.'R_rxn08710_c0' 1
'cpd00002[c0]'.'R_rxn10254_c0' -1
'cpd00008[c0]'.'R_rxn10254_c0' 1
'cpd15702[c0]'.'R_rxn10254_c0' -1
'cpd15678[c0]'.'R_rxn10254_c0' 1
'cpd00067[c0]'.'R_rxn05459_c0' -1
'cpd00010[c0]'.'R_rxn05459_c0' -1
'cpd11493[c0]'.'R_rxn05459_c0' 1
'cpd11573[c0]'.'R_rxn05459_c0' -1
'cpd00327[c0]'.'R_rxn05459_c0' 1
'cpd00067[c0]'.'R_rxn05453_c0' -2
'cpd00010[c0]'.'R_rxn05453_c0' -1
'cpd11493[c0]'.'R_rxn05453_c0' 1
'cpd11540[c0]'.'R_rxn05453_c0' -1
'cpd11437[c0]'.'R_rxn05453_c0' 1
'cpd00067[c0]'.'R_rxn08796_c0' 1
'cpd00001[c0]'.'R_rxn08796_c0' -1
'cpd00080[c0]'.'R_rxn08796_c0' 1
'cpd01741[c0]'.'R_rxn08796_c0' 1
'cpd15325[c0]'.'R_rxn08796_c0' -1
'cpd02864[c0]'.'R_rxn03142_c0' -1
'cpd02880[c0]'.'R_rxn03142_c0' 1
'cpd00067[c0]'.'R_rxn03181_c0' 1
'cpd00002[c0]'.'R_rxn03181_c0' -1
'cpd00008[c0]'.'R_rxn03181_c0' 1
'cpd03002[c0]'.'R_rxn03181_c0' -1
'cpd02993[c0]'.'R_rxn03181_c0' 1
'cpd00055[c0]'.'R_rxn01048_c0' -1
'cpd00198[c0]'.'R_rxn01048_c0' -1
'cpd00102[c0]'.'R_rxn01048_c0' 1
'cpd00157[c0]'.'R_rxn01048_c0' 1
'cpd00002[c0]'.'R_rxn01604_c0' -1
'cpd00008[c0]'.'R_rxn01604_c0' 1
'cpd00009[c0]'.'R_rxn01604_c0' 1
'cpd00047[c0]'.'R_rxn01604_c0' -1
'cpd00330[c0]'.'R_rxn01604_c0' -1
'cpd02046[c0]'.'R_rxn01604_c0' 1
'cpd00067[c0]'.'R_rxn10214_c0' 1
'cpd00010[c0]'.'R_rxn10214_c0' 1
'cpd11432[c0]'.'R_rxn10214_c0' -1
'cpd15671[c0]'.'R_rxn10214_c0' -1
'cpd15677[c0]'.'R_rxn10214_c0' 1
'cpd00002[c0]'.'R_rxn00337_c0' -1
'cpd00008[c0]'.'R_rxn00337_c0' 1
'cpd00041[c0]'.'R_rxn00337_c0' -1
'cpd01977[c0]'.'R_rxn00337_c0' 1
'cpd00012[c0]'.'R_rxn08308_c0' -1
'cpd00067[c0]'.'R_rxn08308_c0' -1
'cpd00052[c0]'.'R_rxn08308_c0' 1
'cpd15523[c0]'.'R_rxn08308_c0' 1
'cpd15422[c0]'.'R_rxn08308_c0' -1
'cpd00001[c0]'.'R_rxn00208_c0' -1
'cpd00013[c0]'.'R_rxn00208_c0' 1
'cpd00007[c0]'.'R_rxn00208_c0' -1
'cpd00025[c0]'.'R_rxn00208_c0' 1
'cpd00493[c0]'.'R_rxn00208_c0' -1
'cpd00016[c0]'.'R_rxn00208_c0' 1
'cpd00067[c0]'.'R_rxn02812_c0' -1
'cpd00002[c0]'.'R_rxn02812_c0' -1
'cpd00008[c0]'.'R_rxn02812_c0' 1
'cpd01711[c0]'.'R_rxn02812_c0' -1
'cpd02353[c0]'.'R_rxn02812_c0' 1
'cpd00067[c0]'.'R_rxn08823_c0' 2
'cpd00001[c0]'.'R_rxn08823_c0' -1
'cpd00080[c0]'.'R_rxn08823_c0' 1
'cpd15357[c0]'.'R_rxn08823_c0' -1
'cpd15269[c0]'.'R_rxn08823_c0' 1
'cpd00012[c0]'.'R_rxn05031_c0' 1
'cpd00067[c0]'.'R_rxn05031_c0' 1
'cpd02168[c0]'.'R_rxn05031_c0' -1
'cpd03205[c0]'.'R_rxn05031_c0' 1
'cpd00067[c0]'.'R_rxn02070_c0' -1
'cpd00006[c0]'.'R_rxn02070_c0' 1
'cpd00005[c0]'.'R_rxn02070_c0' -1
'cpd03250[c0]'.'R_rxn02070_c0' 1
'cpd00566[c0]'.'R_rxn02070_c0' -1
'cpd00067[c0]'.'R_rxn07680_c0' 1
'cpd00003[c0]'.'R_rxn07680_c0' -1
'cpd00004[c0]'.'R_rxn07680_c0' 1
'cpd15045[c0]'.'R_rxn07680_c0' -1
'cpd15046[c0]'.'R_rxn07680_c0' 1
'cpd00067[c0]'.'R_rxn06425_c0' 1
'cpd00002[c0]'.'R_rxn06425_c0' -1
'cpd00008[c0]'.'R_rxn06425_c0' 1
'cpd00009[c0]'.'R_rxn06425_c0' 1
'cpd00013[c0]'.'R_rxn06425_c0' -1
'cpd11893[c0]'.'R_rxn06425_c0' -1
'cpd11953[c0]'.'R_rxn06425_c0' 1
'cpd00067[c0]'.'R_rxn09206_c0' 2
'cpd00054[c0]'.'R_rxn09206_c0' -1
'cpd00046[c0]'.'R_rxn09206_c0' 1
'cpd15423[c0]'.'R_rxn09206_c0' -1
'cpd15553[c0]'.'R_rxn09206_c0' 1
'cpd00008[c0]'.'R_rxn12158_c0' 1
'cpd00009[c0]'.'R_rxn12158_c0' -1
'cpd00089[c0]'.'R_rxn12158_c0' 1
'cpd00387[c0]'.'R_rxn12158_c0' -1
'cpd00179[c0]'.'R_rxn01134_c0' -1
'cpd00794[c0]'.'R_rxn01134_c0' 1
'cpd00009[c0]'.'R_rxn00088_c0' 1
'cpd00001[c0]'.'R_rxn00088_c0' -1
'cpd00006[c0]'.'R_rxn00088_c0' -1
'cpd00003[c0]'.'R_rxn00088_c0' 1
'cpd00067[c0]'.'R_rxn09209_c0' 2
'cpd00054[c0]'.'R_rxn09209_c0' -1
'cpd00046[c0]'.'R_rxn09209_c0' 1
'cpd15418[c0]'.'R_rxn09209_c0' -1
'cpd15556[c0]'.'R_rxn09209_c0' 1
'cpd00067[c0]'.'R_rxn08669_c0' 1
'cpd00001[c0]'.'R_rxn08669_c0' -1
'cpd00080[c0]'.'R_rxn08669_c0' 1
'cpd02090[c0]'.'R_rxn08669_c0' -1
'cpd00100[c0]'.'R_rxn08669_c0' 1
'cpd00067[c0]'.'R_rxn00902_c0' 1
'cpd00001[c0]'.'R_rxn00902_c0' -1
'cpd00022[c0]'.'R_rxn00902_c0' -1
'cpd00010[c0]'.'R_rxn00902_c0' 1
'cpd00123[c0]'.'R_rxn00902_c0' -1
'cpd01646[c0]'.'R_rxn00902_c0' 1
'cpd00013[c0]'.'R_rxn00015_c0' 1
'cpd00118[c0]'.'R_rxn00015_c0' -2
'cpd03802[c0]'.'R_rxn00015_c0' 1
'cpd00067[c0]'.'R_rxn06672_c0' -1
'cpd00002[c0]'.'R_rxn06672_c0' 1
'cpd00008[c0]'.'R_rxn06672_c0' -1
'cpd00009[c0]'.'R_rxn06672_c0' -1
'cpd00242[c0]'.'R_rxn06672_c0' 1
'cpd12848[c0]'.'R_rxn06672_c0' 1
'cpd12543[c0]'.'R_rxn06672_c0' -1
'cpd12390[c0]'.'R_rxn06633_c0' -1
'cpd12358[c0]'.'R_rxn06633_c0' 1
'cpd00067[c0]'.'R_rxn01739_c0' 1
'cpd00002[c0]'.'R_rxn01739_c0' -1
'cpd00008[c0]'.'R_rxn01739_c0' 1
'cpd00383[c0]'.'R_rxn01739_c0' -1
'cpd02030[c0]'.'R_rxn01739_c0' 1
'cpd00009[c0]'.'R_rxn02400_c0' 1
'cpd00001[c0]'.'R_rxn02400_c0' -1
'cpd00873[c0]'.'R_rxn02400_c0' -1
'cpd03471[c0]'.'R_rxn02400_c0' 1
'cpd00003[c0]'.'R_rxn01268_c0' -1
'cpd00004[c0]'.'R_rxn01268_c0' 1
'cpd00011[c0]'.'R_rxn01268_c0' 1
'cpd00219[c0]'.'R_rxn01268_c0' -1
'cpd00868[c0]'.'R_rxn01268_c0' 1
'cpd00012[c0]'.'R_rxn00641_c0' 1
'cpd00083[c0]'.'R_rxn00641_c0' 1
'cpd00038[c0]'.'R_rxn00641_c0' -1
'cpd00485[c0]'.'R_rxn00641_c0' -1
'cpd00504[c0]'.'R_rxn01974_c0' -1
'cpd00516[c0]'.'R_rxn01974_c0' 1
'cpd00067[c0]'.'R_rxn03015_c0' 1
'cpd00006[c0]'.'R_rxn03015_c0' -1
'cpd00005[c0]'.'R_rxn03015_c0' 1
'cpd02427[c0]'.'R_rxn03015_c0' -1
'cpd02714[c0]'.'R_rxn03015_c0' 1
'cpd00067[c0]'.'R_rxn08471_c0' 1
'cpd00001[c0]'.'R_rxn08471_c0' 1
'cpd00007[c0]'.'R_rxn08471_c0' -1
'cpd01270[c0]'.'R_rxn08471_c0' -1
'cpd09878[c0]'.'R_rxn08471_c0' -1
'cpd00040[c0]'.'R_rxn08471_c0' 1
'cpd00050[c0]'.'R_rxn08471_c0' 1
'cpd00081[c0]'.'R_rxn08471_c0' 1
'cpd00001[c0]'.'R_rxn03887_c0' 1
'cpd00652[c0]'.'R_rxn03887_c0' -1
'cpd00515[c0]'.'R_rxn03887_c0' 1
'cpd00002[c0]'.'R_rxn00225_c0' -1
'cpd00008[c0]'.'R_rxn00225_c0' 1
'cpd00029[c0]'.'R_rxn00225_c0' -1
'cpd00196[c0]'.'R_rxn00225_c0' 1
'cpd00067[c0]'.'R_rxn08838_c0' 1
'cpd00001[c0]'.'R_rxn08838_c0' -1
'cpd00908[c0]'.'R_rxn08838_c0' 1
'cpd01741[c0]'.'R_rxn08838_c0' 1
'cpd15336[c0]'.'R_rxn08838_c0' -1
'cpd00067[c0]'.'R_rxn00327_c0' -2
'cpd00001[c0]'.'R_rxn00327_c0' -1
'cpd00011[c0]'.'R_rxn00327_c0' 1
'cpd00013[c0]'.'R_rxn00327_c0' 2
'cpd00040[c0]'.'R_rxn00327_c0' 1
'cpd00465[c0]'.'R_rxn00327_c0' -1
'cpd00067[c0]'.'R_rxn05064_c0' -2
'cpd01101[c0]'.'R_rxn05064_c0' -1
'cpd00011[c0]'.'R_rxn05064_c0' 1
'cpd00013[c0]'.'R_rxn05064_c0' 1
'cpd00067[c0]'.'R_rxn00148_c0' 1
'cpd00002[c0]'.'R_rxn00148_c0' -1
'cpd00008[c0]'.'R_rxn00148_c0' 1
'cpd00020[c0]'.'R_rxn00148_c0' -1
'cpd00061[c0]'.'R_rxn00148_c0' 1
'cpd00067[c0]'.'R_rxn01102_c0' 1
'cpd00002[c0]'.'R_rxn01102_c0' -1
'cpd00008[c0]'.'R_rxn01102_c0' 1
'cpd00223[c0]'.'R_rxn01102_c0' -1
'cpd00169[c0]'.'R_rxn01102_c0' 1
'cpd00067[c0]'.'R_rxn05358_c0' 1
'cpd00010[c0]'.'R_rxn05358_c0' 1
'cpd11493[c0]'.'R_rxn05358_c0' -1
'cpd00760[c0]'.'R_rxn05358_c0' -1
'cpd11495[c0]'.'R_rxn05358_c0' 1
'cpd00067[c0]'.'R_rxn00100_c0' 1
'cpd00002[c0]'.'R_rxn00100_c0' -1
'cpd00008[c0]'.'R_rxn00100_c0' 1
'cpd00010[c0]'.'R_rxn00100_c0' 1
'cpd00655[c0]'.'R_rxn00100_c0' -1
'cpd00067[c0]'.'R_rxn02842_c0' 1
'cpd00003[c0]'.'R_rxn02842_c0' -1
'cpd00004[c0]'.'R_rxn02842_c0' 1
'cpd01795[c0]'.'R_rxn02842_c0' -1
'cpd02441[c0]'.'R_rxn02842_c0' 1
'cpd00012[c0]'.'R_rxn00789_c0' 1
'cpd00067[c0]'.'R_rxn00789_c0' 1
'cpd00002[c0]'.'R_rxn00789_c0' -1
'cpd01775[c0]'.'R_rxn00789_c0' 1
'cpd00103[c0]'.'R_rxn00789_c0' -1
'cpd00067[c0]'.'R_rxn02374_c0' 1
'cpd00001[c0]'.'R_rxn02374_c0' 1
'cpd00858[c0]'.'R_rxn02374_c0' -1
'cpd02431[c0]'.'R_rxn02374_c0' 1
'cpd00498[c0]'.'R_rxn03436_c0' -1
'cpd10162[c0]'.'R_rxn03436_c0' 1
'cpd00001[c0]'.'R_rxn05319_c0' 1
'cpd00001[e0]'.'R_rxn05319_c0' -1
'cpd00023[c0]'.'R_rxn05298_c0' 1
'cpd00023[e0]'.'R_rxn05298_c0' -1
'cpd00971[e0]'.'R_rxn05298_c0' -1
'cpd00971[c0]'.'R_rxn05298_c0' 1
'cpd00067[c0]'.'R_rxn05408_c0' 1
'cpd00010[c0]'.'R_rxn05408_c0' 1
'cpd11493[c0]'.'R_rxn05408_c0' -1
'cpd00481[c0]'.'R_rxn05408_c0' -1
'cpd11545[c0]'.'R_rxn05408_c0' 1
'cpd00282[c0]'.'R_rxn08336_c0' 1
'cpd15500[c0]'.'R_rxn08336_c0' 1
'cpd00247[c0]'.'R_rxn08336_c0' -1
'cpd15499[c0]'.'R_rxn08336_c0' -1
'cpd00001[c0]'.'R_rxn02264_c0' 1
'cpd00755[c0]'.'R_rxn02264_c0' -1
'cpd00774[c0]'.'R_rxn02264_c0' 1
'cpd00067[c0]'.'R_rxn07177_c0' 1
'cpd00001[c0]'.'R_rxn07177_c0' -1
'cpd05640[c0]'.'R_rxn07177_c0' -1
'cpd00099[c0]'.'R_rxn07177_c0' 1
'cpd05639[c0]'.'R_rxn07177_c0' 1
'cpd00067[c0]'.'R_rxn01451_c0' 1
'cpd00842[c0]'.'R_rxn01451_c0' -1
'cpd00279[c0]'.'R_rxn01451_c0' 1
'cpd00003[c0]'.'R_rxn01451_c0' -1
'cpd00004[c0]'.'R_rxn01451_c0' 1
'cpd00067[c0]'.'R_rxn02687_c0' 1
'cpd00003[c0]'.'R_rxn02687_c0' -1
'cpd00004[c0]'.'R_rxn02687_c0' 1
'cpd01357[c0]'.'R_rxn02687_c0' -1
'cpd01447[c0]'.'R_rxn02687_c0' 1
'cpd00091[c0]'.'R_rxn03903_c0' 1
'cpd00286[c0]'.'R_rxn03903_c0' -1
'cpd02862[c0]'.'R_rxn03903_c0' -1
'cpd02948[c0]'.'R_rxn03903_c0' 1
'cpd00067[c0]'.'R_rxn00097_c0' -1
'cpd00002[c0]'.'R_rxn00097_c0' -1
'cpd00008[c0]'.'R_rxn00097_c0' 2
'cpd00018[c0]'.'R_rxn00097_c0' -1
'cpd00009[c0]'.'R_rxn02212_c0' 1
'cpd02857[c0]'.'R_rxn02212_c0' -1
'cpd00699[c0]'.'R_rxn02212_c0' 1
'cpd00012[c0]'.'R_rxn00695_c0' 1
'cpd00002[c0]'.'R_rxn00695_c0' -1
'cpd00089[c0]'.'R_rxn00695_c0' -1
'cpd00387[c0]'.'R_rxn00695_c0' 1
'cpd00067[c0]'.'R_rxn05116_c0' -1
'cpd08449[c0]'.'R_rxn05116_c0' 1
'cpd00011[c0]'.'R_rxn05116_c0' 1
'cpd04539[c0]'.'R_rxn05116_c0' -1
'cpd00067[c0]'.'R_rxn10481_c0' 1
'cpd00002[c0]'.'R_rxn10481_c0' -1
'cpd00008[c0]'.'R_rxn10481_c0' 1
'cpd00009[c0]'.'R_rxn10481_c0' 1
'cpd00001[c0]'.'R_rxn10481_c0' -1
'cpd00058[e0]'.'R_rxn10481_c0' -1
'cpd00058[c0]'.'R_rxn10481_c0' 1
'cpd00067[c0]'.'R_rxn00655_c0' 1
'cpd00001[c0]'.'R_rxn00655_c0' -1
'cpd00003[c0]'.'R_rxn00655_c0' -1
'cpd00004[c0]'.'R_rxn00655_c0' 1
'cpd00020[c0]'.'R_rxn00655_c0' 1
'cpd01489[c0]'.'R_rxn00655_c0' -1
'cpd00085[c0]'.'R_rxn00655_c0' 1
'cpd00033[c0]'.'R_rxn00692_c0' -1
'cpd00001[c0]'.'R_rxn00692_c0' -1
'cpd00054[c0]'.'R_rxn00692_c0' 1
'cpd00125[c0]'.'R_rxn00692_c0' -1
'cpd00087[c0]'.'R_rxn00692_c0' 1
'cpd00106[c0]'.'R_rxn00802_c0' 1
'cpd02152[c0]'.'R_rxn00802_c0' -1
'cpd00051[c0]'.'R_rxn00802_c0' 1
'cpd00067[c0]'.'R_rxn11632_c0' 1
'cpd03362[c0]'.'R_rxn11632_c0' -1
'cpd11625[c0]'.'R_rxn11632_c0' -1
'cpd03363[c0]'.'R_rxn11632_c0' 1
'cpd11612[c0]'.'R_rxn11632_c0' 1
'cpd00009[c0]'.'R_rxn02160_c0' 1
'cpd00001[c0]'.'R_rxn02160_c0' -1
'cpd00807[c0]'.'R_rxn02160_c0' -1
'cpd00641[c0]'.'R_rxn02160_c0' 1
'cpd00067[c0]'.'R_rxn08802_c0' 2
'cpd00001[c0]'.'R_rxn08802_c0' -1
'cpd00080[c0]'.'R_rxn08802_c0' 1
'cpd15269[c0]'.'R_rxn08802_c0' 1
'cpd15328[c0]'.'R_rxn08802_c0' -1
'cpd00067[c0]'.'R_rxn01825_c0' 1
'cpd00007[c0]'.'R_rxn01825_c0' -1
'cpd00426[c0]'.'R_rxn01825_c0' -1
'cpd00763[c0]'.'R_rxn01825_c0' 1
'cpd00067[c0]'.'R_rxn10230_c0' 2
'cpd00054[c0]'.'R_rxn10230_c0' -1
'cpd00046[c0]'.'R_rxn10230_c0' 1
'cpd15687[c0]'.'R_rxn10230_c0' -1
'cpd15693[c0]'.'R_rxn10230_c0' 1
'cpd00009[c0]'.'R_rxn00913_c0' 1
'cpd00001[c0]'.'R_rxn00913_c0' -1
'cpd00311[c0]'.'R_rxn00913_c0' 1
'cpd00126[c0]'.'R_rxn00913_c0' -1
'cpd00001[c0]'.'R_rxn01997_c0' 1
'cpd00521[c0]'.'R_rxn01997_c0' 1
'cpd00626[c0]'.'R_rxn01997_c0' -1
'cpd00067[c0]'.'R_rxn08809_c0' 1
'cpd00001[c0]'.'R_rxn08809_c0' -1
'cpd00908[c0]'.'R_rxn08809_c0' 1
'cpd15269[c0]'.'R_rxn08809_c0' 1
'cpd12547[c0]'.'R_rxn08809_c0' -1
'cpd00067[c0]'.'R_rxn03958_c0' 1
'cpd00006[c0]'.'R_rxn03958_c0' -1
'cpd00005[c0]'.'R_rxn03958_c0' 1
'cpd08289[c0]'.'R_rxn03958_c0' 1
'cpd08286[c0]'.'R_rxn03958_c0' -1
'cpd00067[c0]'.'R_rxn00259_c0' 1
'cpd00022[c0]'.'R_rxn00259_c0' 1
'cpd00032[c0]'.'R_rxn00259_c0' 1
'cpd00442[c0]'.'R_rxn00259_c0' -1
'cpd00022[c0]'.'R_rxn00178_c0' -2
'cpd00010[c0]'.'R_rxn00178_c0' 1
'cpd00279[c0]'.'R_rxn00178_c0' 1
'cpd00012[c0]'.'R_rxn01362_c0' 1
'cpd00067[c0]'.'R_rxn01362_c0' 1
'cpd00810[c0]'.'R_rxn01362_c0' 1
'cpd00103[c0]'.'R_rxn01362_c0' -1
'cpd00247[c0]'.'R_rxn01362_c0' -1
'cpd00009[c0]'.'R_rxn00549_c0' 1
'cpd00001[c0]'.'R_rxn00549_c0' -1
'cpd00290[c0]'.'R_rxn00549_c0' -1
'cpd00072[c0]'.'R_rxn00549_c0' 1
'cpd00067[c0]'.'R_rxn03951_c0' 1
'cpd00003[c0]'.'R_rxn03951_c0' -1
'cpd00004[c0]'.'R_rxn03951_c0' 1
'cpd04539[c0]'.'R_rxn03951_c0' 1
'cpd03607[c0]'.'R_rxn03951_c0' -1
'cpd00067[c0]'.'R_rxn07875_c0' 2
'cpd00001[c0]'.'R_rxn07875_c0' -1
'cpd00003[c0]'.'R_rxn07875_c0' -1
'cpd00004[c0]'.'R_rxn07875_c0' 1
'cpd01061[c0]'.'R_rxn07875_c0' -1
'cpd15165[c0]'.'R_rxn07875_c0' 1
'cpd00009[c0]'.'R_rxn01022_c0' -1
'cpd00147[c0]'.'R_rxn01022_c0' -1
'cpd00128[c0]'.'R_rxn01022_c0' 1
'cpd02574[c0]'.'R_rxn01022_c0' 1
'cpd00067[c0]'.'R_rxn00506_c0' 2
'cpd00001[c0]'.'R_rxn00506_c0' -1
'cpd00029[c0]'.'R_rxn00506_c0' 1
'cpd00003[c0]'.'R_rxn00506_c0' -1
'cpd00004[c0]'.'R_rxn00506_c0' 1
'cpd00071[c0]'.'R_rxn00506_c0' -1
'cpd00067[c0]'.'R_rxn10060_c0' 1
'cpd00006[c0]'.'R_rxn10060_c0' 1
'cpd00003[c0]'.'R_rxn10060_c0' -1
'cpd00357[c0]'.'R_rxn10060_c0' -1
'cpd00297[c0]'.'R_rxn10060_c0' 1
'cpd00067[c0]'.'R_rxn02933_c0' 1
'cpd00003[c0]'.'R_rxn02933_c0' -1
'cpd00004[c0]'.'R_rxn02933_c0' 1
'cpd02691[c0]'.'R_rxn02933_c0' -1
'cpd02124[c0]'.'R_rxn02933_c0' 1
'cpd00067[c0]'.'R_rxn02261_c0' 2
'cpd00001[c0]'.'R_rxn02261_c0' -1
'cpd00010[c0]'.'R_rxn02261_c0' 1
'cpd00745[c0]'.'R_rxn02261_c0' 1
'cpd03375[c0]'.'R_rxn02261_c0' -1
'cpd00067[c0]'.'R_rxn00727_c0' 1
'cpd00023[c0]'.'R_rxn00727_c0' 1
'cpd00020[c0]'.'R_rxn00727_c0' 1
'cpd00093[c0]'.'R_rxn00727_c0' 1
'cpd00053[c0]'.'R_rxn00727_c0' -1
'cpd00216[c0]'.'R_rxn00727_c0' -1
'cpd11625[c0]'.'R_rxn14037_c0' 1
'cpd11612[c0]'.'R_rxn14037_c0' -1
'cpd17454[c0]'.'R_rxn14037_c0' -1
'cpd17455[c0]'.'R_rxn14037_c0' 1
'cpd00067[c0]'.'R_rxn00465_c0' -2
'cpd00001[c0]'.'R_rxn00465_c0' -1
'cpd00011[c0]'.'R_rxn00465_c0' 1
'cpd00013[c0]'.'R_rxn00465_c0' 1
'cpd00064[c0]'.'R_rxn00465_c0' 1
'cpd00274[c0]'.'R_rxn00465_c0' -1
'cpd00067[c0]'.'R_rxn14379_c0' -1
'cpd00006[c0]'.'R_rxn14379_c0' 1
'cpd00005[c0]'.'R_rxn14379_c0' -1
'cpd03256[c0]'.'R_rxn14379_c0' 1
'cpd01450[c0]'.'R_rxn14379_c0' -1
'cpd00067[c0]'.'R_rxn05127_c0' 2
'cpd00001[c0]'.'R_rxn05127_c0' -1
'cpd00006[c0]'.'R_rxn05127_c0' -1
'cpd00005[c0]'.'R_rxn05127_c0' 1
'cpd11341[c0]'.'R_rxn05127_c0' -1
'cpd11408[c0]'.'R_rxn05127_c0' 1
'cpd00067[c0]'.'R_rxn03913_c0' -1
'cpd00006[c0]'.'R_rxn03913_c0' 1
'cpd00005[c0]'.'R_rxn03913_c0' -1
'cpd01170[c0]'.'R_rxn03913_c0' 1
'cpd03223[c0]'.'R_rxn03913_c0' -1
'cpd00009[c0]'.'R_rxn01445_c0' 1
'cpd00001[c0]'.'R_rxn01445_c0' -1
'cpd00296[c0]'.'R_rxn01445_c0' -1
'cpd00277[c0]'.'R_rxn01445_c0' 1
'cpd00012[c0]'.'R_rxn05248_c0' 1
'cpd00002[c0]'.'R_rxn05248_c0' -1
'cpd00010[c0]'.'R_rxn05248_c0' -1
'cpd00018[c0]'.'R_rxn05248_c0' 1
'cpd11439[c0]'.'R_rxn05248_c0' 1
'cpd11438[c0]'.'R_rxn05248_c0' -1
'cpd00067[c0]'.'R_rxn14290_c0' -1
'cpd11625[c0]'.'R_rxn14290_c0' 1
'cpd11623[c0]'.'R_rxn14290_c0' -1
'cpd17418[c0]'.'R_rxn14290_c0' -1
'cpd17419[c0]'.'R_rxn14290_c0' 1
'cpd00067[c0]'.'R_rxn08841_c0' 1
'cpd00001[c0]'.'R_rxn08841_c0' -1
'cpd00908[c0]'.'R_rxn08841_c0' 1
'cpd15339[c0]'.'R_rxn08841_c0' -1
'cpd00214[c0]'.'R_rxn08841_c0' 1
'cpd00067[c0]'.'R_rxn07312_c0' 1
'cpd00017[c0]'.'R_rxn07312_c0' -1
'cpd00019[c0]'.'R_rxn07312_c0' 1
'cpd01306[c0]'.'R_rxn07312_c0' -1
'cpd05727[c0]'.'R_rxn07312_c0' 1
'cpd00067[c0]'.'R_rxn02159_c0' 1
'cpd00003[c0]'.'R_rxn02159_c0' -1
'cpd00004[c0]'.'R_rxn02159_c0' 1
'cpd00641[c0]'.'R_rxn02159_c0' -1
'cpd01324[c0]'.'R_rxn02159_c0' 1
'cpd00067[c0]'.'R_rxn01111_c0' 1
'cpd00002[c0]'.'R_rxn01111_c0' -1
'cpd00008[c0]'.'R_rxn01111_c0' 1
'cpd00171[c0]'.'R_rxn01111_c0' -1
'cpd00871[c0]'.'R_rxn01111_c0' 1
'cpd00067[c0]'.'R_rxn08083_c0' 1
'cpd11493[c0]'.'R_rxn08083_c0' -1
'cpd15325[c0]'.'R_rxn08083_c0' 1
'cpd11468[c0]'.'R_rxn08083_c0' 1
'cpd15521[c0]'.'R_rxn08083_c0' -1
'cpd00012[c0]'.'R_rxn10222_c0' 1
'cpd00067[c0]'.'R_rxn10222_c0' 1
'cpd00052[c0]'.'R_rxn10222_c0' -1
'cpd15685[c0]'.'R_rxn10222_c0' 1
'cpd15679[c0]'.'R_rxn10222_c0' -1
'cpd00046[c0]'.'R_rxn10263_c0' 1
'cpd00080[c0]'.'R_rxn10263_c0' -1
'cpd15687[c0]'.'R_rxn10263_c0' -1
'cpd15720[c0]'.'R_rxn10263_c0' 1
'cpd00067[c0]'.'R_rxn08814_c0' 1
'cpd00001[c0]'.'R_rxn08814_c0' -1
'cpd15237[c0]'.'R_rxn08814_c0' 1
'cpd02090[c0]'.'R_rxn08814_c0' 1
'cpd15322[c0]'.'R_rxn08814_c0' -1
'cpd00067[c0]'.'R_rxn08845_c0' 1
'cpd00001[c0]'.'R_rxn08845_c0' -1
'cpd01741[c0]'.'R_rxn08845_c0' 1
'cpd02090[c0]'.'R_rxn08845_c0' 1
'cpd15343[c0]'.'R_rxn08845_c0' -1
'cpd00011[c0]'.'R_rxn00999_c0' 1
'cpd00007[c0]'.'R_rxn00999_c0' -1
'cpd00143[c0]'.'R_rxn00999_c0' -1
'cpd03480[c0]'.'R_rxn00999_c0' 1
'cpd00067[c0]'.'R_rxn08799_c0' 2
'cpd00001[c0]'.'R_rxn08799_c0' -1
'cpd00080[c0]'.'R_rxn08799_c0' 1
'cpd00214[c0]'.'R_rxn08799_c0' 1
'cpd15327[c0]'.'R_rxn08799_c0' -1
'cpd00067[c0]'.'R_rxn05049_c0' 2
'cpd00001[c0]'.'R_rxn05049_c0' -1
'cpd00010[c0]'.'R_rxn05049_c0' 1
'cpd01237[c0]'.'R_rxn05049_c0' -1
'cpd00526[c0]'.'R_rxn05049_c0' 1
'cpd00023[c0]'.'R_rxn04288_c0' -1
'cpd00024[c0]'.'R_rxn04288_c0' 1
'cpd08707[c0]'.'R_rxn04288_c0' -1
'cpd08708[c0]'.'R_rxn04288_c0' 1
'cpd00001[c0]'.'R_rxn01157_c0' 1
'cpd00186[c0]'.'R_rxn01157_c0' -1
'cpd01512[c0]'.'R_rxn01157_c0' 1
'cpd00135[c0]'.'R_rxn05957_c0' 1
'cpd00036[c0]'.'R_rxn05957_c0' 1
'cpd00239[c0]'.'R_rxn05957_c0' -1
'cpd00822[c0]'.'R_rxn05957_c0' -1
'cpd00067[c0]'.'R_rxn05938_c0' 1
'cpd00022[c0]'.'R_rxn05938_c0' 1
'cpd00010[c0]'.'R_rxn05938_c0' -1
'cpd00020[c0]'.'R_rxn05938_c0' -1
'cpd00011[c0]'.'R_rxn05938_c0' 1
'cpd11620[c0]'.'R_rxn05938_c0' 1
'cpd11621[c0]'.'R_rxn05938_c0' -1
'cpd00067[c0]'.'R_rxn08551_c0' -1
'cpd11493[c0]'.'R_rxn08551_c0' 1
'cpd00080[c0]'.'R_rxn08551_c0' -1
'cpd15268[c0]'.'R_rxn08551_c0' -1
'cpd15329[c0]'.'R_rxn08551_c0' 1
'cpd00067[c0]'.'R_rxn03064_c0' -1
'cpd00009[c0]'.'R_rxn03064_c0' 1
'cpd00001[c0]'.'R_rxn03064_c0' -1
'cpd00061[c0]'.'R_rxn03064_c0' -1
'cpd03733[c0]'.'R_rxn03064_c0' 1
'cpd02612[c0]'.'R_rxn03064_c0' -1
'cpd00002[c0]'.'R_rxn10256_c0' -1
'cpd00008[c0]'.'R_rxn10256_c0' 1
'cpd15704[c0]'.'R_rxn10256_c0' -1
'cpd15680[c0]'.'R_rxn10256_c0' 1
'cpd00067[c0]'.'R_rxn00758_c0' 1
'cpd00001[c0]'.'R_rxn00758_c0' -1
'cpd00080[c0]'.'R_rxn00758_c0' 1
'cpd00507[c0]'.'R_rxn00758_c0' -1
'cpd00098[c0]'.'R_rxn00758_c0' 1
'cpd00067[c0]'.'R_rxn03753_c0' 1
'cpd00011[c0]'.'R_rxn03753_c0' -1
'cpd04385[c0]'.'R_rxn03753_c0' -1
'cpd04386[c0]'.'R_rxn03753_c0' 1
'cpd00046[c0]'.'R_rxn09111_c0' 1
'cpd00080[c0]'.'R_rxn09111_c0' -1
'cpd15419[c0]'.'R_rxn09111_c0' -1
'cpd15545[c0]'.'R_rxn09111_c0' 1
'cpd00067[c0]'.'R_rxn11713_c0' 2
'cpd00001[c0]'.'R_rxn11713_c0' -1
'cpd00010[c0]'.'R_rxn11713_c0' 1
'cpd14883[c0]'.'R_rxn11713_c0' -1
'cpd03850[c0]'.'R_rxn11713_c0' 1
'cpd00067[c0]'.'R_rxn03848_c0' -1
'cpd00001[c0]'.'R_rxn03848_c0' -1
'cpd00011[c0]'.'R_rxn03848_c0' 1
'cpd00013[c0]'.'R_rxn03848_c0' 1
'cpd03963[c0]'.'R_rxn03848_c0' -1
'cpd00073[c0]'.'R_rxn03848_c0' 1
'cpd00067[c0]'.'R_rxn04056_c0' 1
'cpd00006[c0]'.'R_rxn04056_c0' -1
'cpd00005[c0]'.'R_rxn04056_c0' 1
'cpd00480[c0]'.'R_rxn04056_c0' -1
'cpd01793[c0]'.'R_rxn04056_c0' 1
'cpd00067[c0]'.'R_rxn00716_c0' -1
'cpd00011[c0]'.'R_rxn00716_c0' 1
'cpd01938[c0]'.'R_rxn00716_c0' -1
'cpd00092[c0]'.'R_rxn00716_c0' 1
'cpd00001[c0]'.'R_rxn03245_c0' 1
'cpd03118[c0]'.'R_rxn03245_c0' -1
'cpd03129[c0]'.'R_rxn03245_c0' 1
'cpd00067[c0]'.'R_rxn05458_c0' -1
'cpd00010[c0]'.'R_rxn05458_c0' -1
'cpd11493[c0]'.'R_rxn05458_c0' 1
'cpd11476[c0]'.'R_rxn05458_c0' -1
'cpd00134[c0]'.'R_rxn05458_c0' 1
'cpd00067[c0]'.'R_rxn10213_c0' -1
'cpd00010[c0]'.'R_rxn10213_c0' 1
'cpd00327[c0]'.'R_rxn10213_c0' -1
'cpd15329[c0]'.'R_rxn10213_c0' -1
'cpd15526[c0]'.'R_rxn10213_c0' 1
'cpd00002[c0]'.'R_rxn08300_c0' 1
'cpd00008[c0]'.'R_rxn08300_c0' -1
'cpd15312[c0]'.'R_rxn08300_c0' 1
'cpd15527[c0]'.'R_rxn08300_c0' -1
'cpd00067[c0]'.'R_rxn06887_c0' 2
'cpd00002[c0]'.'R_rxn06887_c0' -2
'cpd00008[c0]'.'R_rxn06887_c0' 2
'cpd00009[c0]'.'R_rxn06887_c0' 2
'cpd00001[c0]'.'R_rxn06887_c0' -2
'cpd00023[c0]'.'R_rxn06887_c0' 2
'cpd00053[c0]'.'R_rxn06887_c0' -2
'cpd03832[c0]'.'R_rxn06887_c0' -1
'cpd03913[c0]'.'R_rxn06887_c0' 1
'cpd00002[c0]'.'R_rxn08297_c0' 1
'cpd00008[c0]'.'R_rxn08297_c0' -1
'cpd15309[c0]'.'R_rxn08297_c0' 1
'cpd15524[c0]'.'R_rxn08297_c0' -1
'cpd00001[c0]'.'R_rxn02911_c0' 1
'cpd03116[c0]'.'R_rxn02911_c0' -1
'cpd02060[c0]'.'R_rxn02911_c0' 1
'cpd00067[c0]'.'R_rxn10067_c0' 1
'cpd00001[c0]'.'R_rxn10067_c0' 1
'cpd00007[c0]'.'R_rxn10067_c0' -1
'cpd01270[c0]'.'R_rxn10067_c0' -1
'cpd00050[c0]'.'R_rxn10067_c0' 1
'cpd00081[c0]'.'R_rxn10067_c0' 1
'cpd11578[c0]'.'R_rxn10067_c0' -1
'cpd15611[c0]'.'R_rxn10067_c0' 1
'cpd00009[c0]'.'R_rxn05039_c0' 1
'cpd00001[c0]'.'R_rxn05039_c0' -1
'cpd02720[c0]'.'R_rxn05039_c0' -1
'cpd02882[c0]'.'R_rxn05039_c0' 1
'cpd00001[c0]'.'R_rxn01161_c0' -1
'cpd00024[c0]'.'R_rxn01161_c0' 1
'cpd02277[c0]'.'R_rxn01161_c0' -1
'cpd00187[c0]'.'R_rxn01161_c0' 1
'cpd00002[c0]'.'R_rxn09320_c0' -1
'cpd00655[c0]'.'R_rxn09320_c0' -1
'cpd00128[c0]'.'R_rxn09320_c0' 1
'cpd15364[c0]'.'R_rxn09320_c0' 1
'cpd00046[c0]'.'R_rxn09114_c0' 1
'cpd00080[c0]'.'R_rxn09114_c0' -1
'cpd15420[c0]'.'R_rxn09114_c0' -1
'cpd15548[c0]'.'R_rxn09114_c0' 1
'cpd00067[c0]'.'R_rxn03974_c0' -2
'cpd00003[c0]'.'R_rxn03974_c0' 1
'cpd00004[c0]'.'R_rxn03974_c0' -1
'cpd01270[c0]'.'R_rxn03974_c0' 1
'cpd00050[c0]'.'R_rxn03974_c0' -1
'cpd00067[c0]'.'R_rxn02745_c0' 2
'cpd00007[c0]'.'R_rxn02745_c0' -1
'cpd01822[c0]'.'R_rxn02745_c0' -1
'cpd01498[c0]'.'R_rxn02745_c0' 1
'cpd00067[c0]'.'R_rxn08822_c0' 2
'cpd00001[c0]'.'R_rxn08822_c0' -1
'cpd00080[c0]'.'R_rxn08822_c0' 1
'cpd15358[c0]'.'R_rxn08822_c0' -1
'cpd01080[c0]'.'R_rxn08822_c0' 1
'cpd00055[c0]'.'R_rxn04677_c0' -1
'cpd00157[c0]'.'R_rxn04677_c0' 1
'cpd09421[c0]'.'R_rxn04677_c0' -1
'cpd00056[c0]'.'R_rxn04677_c0' 1
'cpd00001[c0]'.'R_rxn02821_c0' -1
'cpd00232[c0]'.'R_rxn02821_c0' 1
'cpd01743[c0]'.'R_rxn02821_c0' 1
'cpd03653[c0]'.'R_rxn02821_c0' -1
'cpd00010[c0]'.'R_rxn10208_c0' 1
'cpd00080[c0]'.'R_rxn10208_c0' -1
'cpd11437[c0]'.'R_rxn10208_c0' -1
'cpd15674[c0]'.'R_rxn10208_c0' 1
'cpd00067[c0]'.'R_rxn11714_c0' 2
'cpd00001[c0]'.'R_rxn11714_c0' -1
'cpd00010[c0]'.'R_rxn11714_c0' 1
'cpd14886[c0]'.'R_rxn11714_c0' -1
'cpd03851[c0]'.'R_rxn11714_c0' 1
'cpd00067[c0]'.'R_rxn04630_c0' 1
'cpd00017[c0]'.'R_rxn04630_c0' -1
'cpd00019[c0]'.'R_rxn04630_c0' 1
'cpd06996[c0]'.'R_rxn04630_c0' -1
'cpd09264[c0]'.'R_rxn04630_c0' 1
'cpd00033[c0]'.'R_rxn04068_c0' 1
'cpd00001[c0]'.'R_rxn04068_c0' -1
'cpd00526[c0]'.'R_rxn04068_c0' 1
'cpd01318[c0]'.'R_rxn04068_c0' -1
'cpd00260[c0]'.'R_rxn00336_c0' -1
'cpd00040[c0]'.'R_rxn00336_c0' 1
'cpd00036[c0]'.'R_rxn00336_c0' 1
'cpd00067[c0]'.'R_rxn01465_c0' 1
'cpd00001[c0]'.'R_rxn01465_c0' -1
'cpd00282[c0]'.'R_rxn01465_c0' -1
'cpd00343[c0]'.'R_rxn01465_c0' 1
'cpd00060[c0]'.'R_rxn03052_c0' 1
'cpd00135[c0]'.'R_rxn03052_c0' -1
'cpd02738[c0]'.'R_rxn03052_c0' -1
'cpd02555[c0]'.'R_rxn03052_c0' 1
'cpd00010[c0]'.'R_rxn10204_c0' 1
'cpd00080[c0]'.'R_rxn10204_c0' -1
'cpd00327[c0]'.'R_rxn10204_c0' -1
'cpd15329[c0]'.'R_rxn10204_c0' 1
'cpd00067[c0]'.'R_rxn03208_c0' 1
'cpd00017[c0]'.'R_rxn03208_c0' -1
'cpd00019[c0]'.'R_rxn03208_c0' 1
'cpd03676[c0]'.'R_rxn03208_c0' -1
'cpd03081[c0]'.'R_rxn03208_c0' 1
'cpd00067[c0]'.'R_rxn01301_c0' 1
'cpd00003[c0]'.'R_rxn01301_c0' -1
'cpd00004[c0]'.'R_rxn01301_c0' 1
'cpd00227[c0]'.'R_rxn01301_c0' -1
'cpd00346[c0]'.'R_rxn01301_c0' 1
'cpd00067[c0]'.'R_rxn01643_c0' 1
'cpd00009[c0]'.'R_rxn01643_c0' -1
'cpd00006[c0]'.'R_rxn01643_c0' -1
'cpd00005[c0]'.'R_rxn01643_c0' 1
'cpd01977[c0]'.'R_rxn01643_c0' 1
'cpd00346[c0]'.'R_rxn01643_c0' -1
'cpd00011[c0]'.'R_rxn04457_c0' 1
'cpd09027[c0]'.'R_rxn04457_c0' -1
'cpd01567[c0]'.'R_rxn04457_c0' 1
'cpd00067[c0]'.'R_rxn00248_c0' 1
'cpd00130[c0]'.'R_rxn00248_c0' -1
'cpd00032[c0]'.'R_rxn00248_c0' 1
'cpd00003[c0]'.'R_rxn00248_c0' -1
'cpd00004[c0]'.'R_rxn00248_c0' 1
'cpd00067[c0]'.'R_rxn05953_c0' 1
'cpd00001[c0]'.'R_rxn05953_c0' -1
'cpd11623[c0]'.'R_rxn05953_c0' 1
'cpd12199[c0]'.'R_rxn05953_c0' -1
'cpd00049[c0]'.'R_rxn05953_c0' 1
'cpd00067[c0]'.'R_rxn08844_c0' 1
'cpd00001[c0]'.'R_rxn08844_c0' -1
'cpd00908[c0]'.'R_rxn08844_c0' 1
'cpd15269[c0]'.'R_rxn08844_c0' 1
'cpd15342[c0]'.'R_rxn08844_c0' -1
'cpd11625[c0]'.'R_rxn14055_c0' 1
'cpd11623[c0]'.'R_rxn14055_c0' -1
'cpd17422[c0]'.'R_rxn14055_c0' -1
'cpd17423[c0]'.'R_rxn14055_c0' 1
'cpd00067[c0]'.'R_rxn00707_c0' 1
'cpd00046[c0]'.'R_rxn00707_c0' 1
'cpd00068[c0]'.'R_rxn00707_c0' -1
'cpd00367[c0]'.'R_rxn00707_c0' -1
'cpd00090[c0]'.'R_rxn00707_c0' 1
'cpd00080[c0]'.'R_rxn14017_c0' -1
'cpd00095[c0]'.'R_rxn14017_c0' 1
'cpd11669[c0]'.'R_rxn14017_c0' -1
'cpd11665[c0]'.'R_rxn14017_c0' 1
'cpd00001[c0]'.'R_rxn03095_c0' -1
'cpd00210[c0]'.'R_rxn03095_c0' 1
'cpd03244[c0]'.'R_rxn03095_c0' -1
'cpd02733[c0]'.'R_rxn03095_c0' 1
'cpd00067[c0]'.'R_rxn00566_c0' 1
'cpd00001[c0]'.'R_rxn00566_c0' -1
'cpd00084[c0]'.'R_rxn00566_c0' -1
'cpd00020[c0]'.'R_rxn00566_c0' 1
'cpd00013[c0]'.'R_rxn00566_c0' 1
'cpd00239[c0]'.'R_rxn00566_c0' 1
'cpd00009[c0]'.'R_rxn00708_c0' 1
'cpd00001[c0]'.'R_rxn00708_c0' -1
'cpd00091[c0]'.'R_rxn00708_c0' -1
'cpd00249[c0]'.'R_rxn00708_c0' 1
'cpd00020[c0]'.'R_rxn00289_c0' 1
'cpd00036[c0]'.'R_rxn00289_c0' 1
'cpd02799[c0]'.'R_rxn00289_c0' -1
'cpd00067[c0]'.'R_rxn03762_c0' 1
'cpd00009[c0]'.'R_rxn03762_c0' 1
'cpd00102[c0]'.'R_rxn03762_c0' -1
'cpd00051[c0]'.'R_rxn03762_c0' -1
'cpd04058[c0]'.'R_rxn03762_c0' 1
'cpd00006[c0]'.'R_rxn01269_c0' -1
'cpd00005[c0]'.'R_rxn01269_c0' 1
'cpd00011[c0]'.'R_rxn01269_c0' 1
'cpd00219[c0]'.'R_rxn01269_c0' -1
'cpd00868[c0]'.'R_rxn01269_c0' 1
'cpd00067[c0]'.'R_rxn05219_c0' 1
'cpd00002[c0]'.'R_rxn05219_c0' -1
'cpd00008[c0]'.'R_rxn05219_c0' 1
'cpd00009[c0]'.'R_rxn05219_c0' 1
'cpd00060[c0]'.'R_rxn05219_c0' 1
'cpd00001[c0]'.'R_rxn05219_c0' -1
'cpd00060[e0]'.'R_rxn05219_c0' -1
'cpd00067[c0]'.'R_rxn10113_c0' -4
'cpd00001[c0]'.'R_rxn10113_c0' 1
'cpd15560[c0]'.'R_rxn10113_c0' 1
'cpd00067[e0]'.'R_rxn10113_c0' 4
'cpd15561[c0]'.'R_rxn10113_c0' -1
'cpd00007[c0]'.'R_rxn10113_c0' -0.5
'cpd00067[c0]'.'R_rxn06777_c0' -1
'cpd00003[c0]'.'R_rxn06777_c0' 1
'cpd00004[c0]'.'R_rxn06777_c0' -1
'cpd03115[c0]'.'R_rxn06777_c0' 1
'cpd12689[c0]'.'R_rxn06777_c0' -1
'cpd00012[c0]'.'R_rxn02175_c0' 1
'cpd00002[c0]'.'R_rxn02175_c0' -1
'cpd00655[c0]'.'R_rxn02175_c0' 1
'cpd00834[c0]'.'R_rxn02175_c0' -1
'cpd00067[c0]'.'R_rxn05211_c0' 1
'cpd00137[c0]'.'R_rxn05211_c0' 1
'cpd00067[e0]'.'R_rxn05211_c0' -1
'cpd00137[e0]'.'R_rxn05211_c0' -1
'cpd00067[c0]'.'R_rxn01634_c0' -1
'cpd00001[c0]'.'R_rxn01634_c0' 1
'cpd00011[c0]'.'R_rxn01634_c0' 1
'cpd00515[c0]'.'R_rxn01634_c0' -1
'cpd00340[c0]'.'R_rxn01634_c0' 1
'cpd00067[c0]'.'R_rxn03014_c0' 1
'cpd00003[c0]'.'R_rxn03014_c0' -1
'cpd00004[c0]'.'R_rxn03014_c0' 1
'cpd02427[c0]'.'R_rxn03014_c0' -1
'cpd02714[c0]'.'R_rxn03014_c0' 1
'cpd00001[c0]'.'R_rxn00020_c0' -1
'cpd00158[c0]'.'R_rxn00020_c0' -1
'cpd00190[c0]'.'R_rxn00020_c0' 2
'cpd00001[c0]'.'R_rxn02835_c0' -1
'cpd01777[c0]'.'R_rxn02835_c0' -1
'cpd02979[c0]'.'R_rxn02835_c0' 1
'cpd00001[c0]'.'R_rxn03440_c0' 1
'cpd03588[c0]'.'R_rxn03440_c0' -1
'cpd03589[c0]'.'R_rxn03440_c0' 1
'cpd00067[c0]'.'R_rxn00108_c0' 1
'cpd00002[c0]'.'R_rxn00108_c0' 1
'cpd00008[c0]'.'R_rxn00108_c0' -1
'cpd07923[c0]'.'R_rxn00108_c0' -1
'cpd02480[c0]'.'R_rxn00108_c0' 1
'cpd00067[c0]'.'R_rxn03861_c0' 2
'cpd00006[c0]'.'R_rxn03861_c0' -1
'cpd00005[c0]'.'R_rxn03861_c0' 1
'cpd00279[c0]'.'R_rxn03861_c0' 1
'cpd03043[c0]'.'R_rxn03861_c0' -1
'cpd00012[c0]'.'R_rxn01675_c0' 1
'cpd00089[c0]'.'R_rxn01675_c0' -1
'cpd00626[c0]'.'R_rxn01675_c0' 1
'cpd00357[c0]'.'R_rxn01675_c0' -1
'cpd00067[c0]'.'R_rxn00324_c0' 1
'cpd00006[c0]'.'R_rxn00324_c0' -1
'cpd00005[c0]'.'R_rxn00324_c0' 1
'cpd00040[c0]'.'R_rxn00324_c0' 1
'cpd00139[c0]'.'R_rxn00324_c0' -1
'cpd00067[c0]'.'R_rxn08839_c0' 1
'cpd00001[c0]'.'R_rxn08839_c0' -1
'cpd00908[c0]'.'R_rxn08839_c0' 1
'cpd15337[c0]'.'R_rxn08839_c0' -1
'cpd03847[c0]'.'R_rxn08839_c0' 1
'cpd00067[c0]'.'R_rxn03289_c0' 1
'cpd00003[c0]'.'R_rxn03289_c0' -1
'cpd00004[c0]'.'R_rxn03289_c0' 1
'cpd03233[c0]'.'R_rxn03289_c0' -1
'cpd03248[c0]'.'R_rxn03289_c0' 1
'cpd00067[c0]'.'R_rxn01454_c0' 1
'cpd00001[c0]'.'R_rxn01454_c0' -1
'cpd00022[c0]'.'R_rxn01454_c0' -1
'cpd00010[c0]'.'R_rxn01454_c0' 1
'cpd00279[c0]'.'R_rxn01454_c0' -1
'cpd00292[c0]'.'R_rxn01454_c0' 1
'cpd00020[c0]'.'R_rxn00656_c0' 1
'cpd00085[c0]'.'R_rxn00656_c0' 1
'cpd00035[c0]'.'R_rxn00656_c0' -1
'cpd00191[c0]'.'R_rxn00656_c0' -1
'cpd00067[c0]'.'R_rxn02009_c0' 1
'cpd00002[c0]'.'R_rxn02009_c0' -1
'cpd00008[c0]'.'R_rxn02009_c0' 1
'cpd00009[c0]'.'R_rxn02009_c0' 1
'cpd00039[c0]'.'R_rxn02009_c0' -1
'cpd00525[c0]'.'R_rxn02009_c0' -1
'cpd02861[c0]'.'R_rxn02009_c0' 1
'cpd00001[c0]'.'R_rxn03240_c0' 1
'cpd03113[c0]'.'R_rxn03240_c0' -1
'cpd03126[c0]'.'R_rxn03240_c0' 1
'cpd00067[c0]'.'R_rxn09562_c0' -1
'cpd00126[c0]'.'R_rxn09562_c0' -1
'cpd00115[c0]'.'R_rxn09562_c0' -1
'cpd00031[c0]'.'R_rxn09562_c0' 1
'cpd00177[c0]'.'R_rxn09562_c0' 1
'cpd00301[c0]'.'R_rxn06098_c0' -1
'cpd11624[c0]'.'R_rxn06098_c0' -1
'cpd02601[c0]'.'R_rxn06098_c0' 1
'cpd11979[c0]'.'R_rxn06098_c0' 1
'cpd00067[c0]'.'R_rxn03282_c0' 1
'cpd00003[c0]'.'R_rxn03282_c0' -1
'cpd00004[c0]'.'R_rxn03282_c0' 1
'cpd03227[c0]'.'R_rxn03282_c0' -1
'cpd03228[c0]'.'R_rxn03282_c0' 1
'cpd00067[c0]'.'R_rxn03435_c0' 1
'cpd00006[c0]'.'R_rxn03435_c0' -1
'cpd00005[c0]'.'R_rxn03435_c0' 1
'cpd10162[c0]'.'R_rxn03435_c0' 1
'cpd02535[c0]'.'R_rxn03435_c0' -1
'cpd00001[c0]'.'R_rxn02942_c0' -1
'cpd02154[c0]'.'R_rxn02942_c0' 1
'cpd03055[c0]'.'R_rxn02942_c0' -1
'cpd00067[c0]'.'R_rxn03080_c0' 1
'cpd00009[c0]'.'R_rxn03080_c0' 1
'cpd00001[c0]'.'R_rxn03080_c0' 2
'cpd02882[c0]'.'R_rxn03080_c0' -1
'cpd11225[c0]'.'R_rxn03080_c0' -1
'cpd02656[c0]'.'R_rxn03080_c0' 1
'cpd00154[c0]'.'R_rxn01044_c0' -1
'cpd00259[c0]'.'R_rxn01044_c0' 1
'cpd00023[c0]'.'R_rxn02830_c0' 1
'cpd00024[c0]'.'R_rxn02830_c0' -1
'cpd01770[c0]'.'R_rxn02830_c0' -1
'cpd03291[c0]'.'R_rxn02830_c0' 1
'cpd00067[c0]'.'R_rxn01588_c0' -1
'cpd00006[c0]'.'R_rxn01588_c0' 1
'cpd00005[c0]'.'R_rxn01588_c0' -1
'cpd00325[c0]'.'R_rxn01588_c0' -1
'cpd03260[c0]'.'R_rxn01588_c0' 1
'cpd00024[c0]'.'R_rxn00849_c0' -1
'cpd00020[c0]'.'R_rxn00849_c0' 1
'cpd00186[c0]'.'R_rxn00849_c0' 1
'cpd00117[c0]'.'R_rxn00849_c0' -1
'cpd00067[c0]'.'R_rxn08843_c0' 1
'cpd00001[c0]'.'R_rxn08843_c0' -1
'cpd00908[c0]'.'R_rxn08843_c0' 1
'cpd01080[c0]'.'R_rxn08843_c0' 1
'cpd15341[c0]'.'R_rxn08843_c0' -1
'cpd00067[c0]'.'R_rxn04723_c0' 2
'cpd00001[c0]'.'R_rxn04723_c0' -1
'cpd00003[c0]'.'R_rxn04723_c0' -1
'cpd00004[c0]'.'R_rxn04723_c0' 1
'cpd09790[c0]'.'R_rxn04723_c0' -1
'cpd09791[c0]'.'R_rxn04723_c0' 1
'cpd00012[c0]'.'R_rxn00213_c0' 1
'cpd00026[c0]'.'R_rxn00213_c0' 1
'cpd00089[c0]'.'R_rxn00213_c0' -1
'cpd00062[c0]'.'R_rxn00213_c0' -1
'cpd00171[c0]'.'R_rxn00777_c0' 1
'cpd00101[c0]'.'R_rxn00777_c0' -1
'cpd17043[c0]'.'R_rxn13784_c0' 1
'cpd00067[c0]'.'R_rxn11732_c0' 1
'cpd00003[c0]'.'R_rxn11732_c0' -1
'cpd00004[c0]'.'R_rxn11732_c0' 1
'cpd00024[c0]'.'R_rxn11732_c0' 1
'cpd01709[c0]'.'R_rxn11732_c0' -1
'cpd00042[c0]'.'R_rxn04841_c0' -2
'cpd00001[c0]'.'R_rxn04841_c0' 1
'cpd03555[c0]'.'R_rxn04841_c0' -1
'cpd00111[c0]'.'R_rxn04841_c0' 1
'cpd02890[c0]'.'R_rxn04841_c0' 1
'cpd00067[c0]'.'R_rxn01013_c0' 1
'cpd00006[c0]'.'R_rxn01013_c0' -1
'cpd00005[c0]'.'R_rxn01013_c0' 1
'cpd00223[c0]'.'R_rxn01013_c0' -1
'cpd00145[c0]'.'R_rxn01013_c0' 1
'cpd00067[c0]'.'R_rxn10123_c0' 3
'cpd00003[c0]'.'R_rxn10123_c0' -1
'cpd00004[c0]'.'R_rxn10123_c0' 1
'cpd00067[e0]'.'R_rxn10123_c0' -2
'cpd15500[c0]'.'R_rxn10123_c0' 1
'cpd15499[c0]'.'R_rxn10123_c0' -1
'cpd01466[c0]'.'R_rxn02728_c0' -1
'cpd01653[c0]'.'R_rxn02728_c0' 1
'cpd00067[c0]'.'R_rxn06281_c0' 1
'cpd11625[c0]'.'R_rxn06281_c0' -1
'cpd00586[c0]'.'R_rxn06281_c0' -1
'cpd02364[c0]'.'R_rxn06281_c0' 1
'cpd11673[c0]'.'R_rxn06281_c0' 1
'cpd00067[c0]'.'R_rxn02314_c0' 1
'cpd00002[c0]'.'R_rxn02314_c0' -1
'cpd00008[c0]'.'R_rxn02314_c0' 1
'cpd00805[c0]'.'R_rxn02314_c0' -1
'cpd02371[c0]'.'R_rxn02314_c0' 1
'cpd00067[c0]'.'R_rxn08801_c0' 1
'cpd00001[c0]'.'R_rxn08801_c0' -1
'cpd00080[c0]'.'R_rxn08801_c0' 1
'cpd15329[c0]'.'R_rxn08801_c0' -1
'cpd01080[c0]'.'R_rxn08801_c0' 1
'cpd00067[c0]'.'R_rxn04378_c0' 1
'cpd00009[c0]'.'R_rxn04378_c0' 1
'cpd00001[c0]'.'R_rxn04378_c0' -1
'cpd01899[c0]'.'R_rxn04378_c0' -1
'cpd00167[c0]'.'R_rxn04378_c0' 1
'cpd00001[c0]'.'R_rxn00927_c0' -1
'cpd00128[c0]'.'R_rxn00927_c0' 1
'cpd00182[c0]'.'R_rxn00927_c0' -1
'cpd00105[c0]'.'R_rxn00927_c0' 1
'cpd00067[c0]'.'R_rxn00251_c0' -1
'cpd00009[c0]'.'R_rxn00251_c0' -1
'cpd00001[c0]'.'R_rxn00251_c0' 1
'cpd00032[c0]'.'R_rxn00251_c0' -1
'cpd00011[c0]'.'R_rxn00251_c0' 1
'cpd00061[c0]'.'R_rxn00251_c0' 1
'cpd00067[c0]'.'R_rxn04043_c0' 2
'cpd00008[c0]'.'R_rxn04043_c0' -1
'cpd00018[c0]'.'R_rxn04043_c0' 1
'cpd00290[c0]'.'R_rxn04043_c0' 1
'cpd00072[c0]'.'R_rxn04043_c0' -1
'cpd00067[c0]'.'R_rxn10432_c0' 1
'cpd00003[c0]'.'R_rxn10432_c0' -1
'cpd00004[c0]'.'R_rxn10432_c0' 1
'cpd00024[c0]'.'R_rxn10432_c0' 1
'cpd02041[c0]'.'R_rxn10432_c0' -1
'cpd00012[c0]'.'R_rxn00139_c0' 1
'cpd00067[c0]'.'R_rxn00139_c0' 1
'cpd00018[c0]'.'R_rxn00139_c0' 1
'cpd00103[c0]'.'R_rxn00139_c0' -1
'cpd00128[c0]'.'R_rxn00139_c0' -1
'cpd00067[c0]'.'R_rxn07261_c0' -2
'cpd00046[c0]'.'R_rxn07261_c0' -1
'cpd12606[c0]'.'R_rxn07261_c0' -1
'cpd00444[c0]'.'R_rxn07261_c0' 1
'cpd12322[c0]'.'R_rxn07261_c0' 1
'cpd00012[c0]'.'R_rxn00790_c0' 1
'cpd00067[c0]'.'R_rxn00790_c0' 1
'cpd00001[c0]'.'R_rxn00790_c0' -1
'cpd00023[c0]'.'R_rxn00790_c0' 1
'cpd00103[c0]'.'R_rxn00790_c0' -1
'cpd00053[c0]'.'R_rxn00790_c0' -1
'cpd01982[c0]'.'R_rxn00790_c0' 1
'cpd00046[c0]'.'R_rxn03910_c0' -1
'cpd08288[c0]'.'R_rxn03910_c0' 1
'cpd08301[c0]'.'R_rxn03910_c0' -1
'cpd00002[c0]'.'R_rxn00237_c0' -1
'cpd00008[c0]'.'R_rxn00237_c0' 1
'cpd00038[c0]'.'R_rxn00237_c0' 1
'cpd00031[c0]'.'R_rxn00237_c0' -1
'cpd00012[c0]'.'R_rxn01489_c0' 1
'cpd00067[c0]'.'R_rxn01489_c0' 1
'cpd02168[c0]'.'R_rxn01489_c0' 1
'cpd00289[c0]'.'R_rxn01489_c0' -2
'cpd00067[c0]'.'R_rxn07100_c0' 2
'cpd00046[c0]'.'R_rxn07100_c0' 1
'cpd00444[c0]'.'R_rxn07100_c0' -1
'cpd12273[c0]'.'R_rxn07100_c0' -1
'cpd12554[c0]'.'R_rxn07100_c0' 1
'cpd00067[c0]'.'R_rxn08086_c0' -1
'cpd11493[c0]'.'R_rxn08086_c0' 1
'cpd15327[c0]'.'R_rxn08086_c0' -1
'cpd15524[c0]'.'R_rxn08086_c0' 1
'cpd15277[c0]'.'R_rxn08086_c0' -1
'cpd00012[c0]'.'R_rxn08311_c0' 1
'cpd00067[c0]'.'R_rxn08311_c0' 1
'cpd00052[c0]'.'R_rxn08311_c0' -1
'cpd15526[c0]'.'R_rxn08311_c0' -1
'cpd15421[c0]'.'R_rxn08311_c0' 1
'cpd00009[c0]'.'R_rxn03919_c0' 1
'cpd00001[c0]'.'R_rxn03919_c0' -1
'cpd08316[c0]'.'R_rxn03919_c0' -1
'cpd04920[c0]'.'R_rxn03919_c0' 1
'cpd00046[c0]'.'R_rxn10264_c0' 1
'cpd15688[c0]'.'R_rxn10264_c0' -1
'cpd00080[c0]'.'R_rxn10264_c0' -1
'cpd15721[c0]'.'R_rxn10264_c0' 1
'cpd00067[c0]'.'R_rxn10124_c0' 3.8
'cpd00003[c0]'.'R_rxn10124_c0' -1
'cpd00004[c0]'.'R_rxn10124_c0' 1
'cpd00067[e0]'.'R_rxn10124_c0' -2.8
'cpd15352[c0]'.'R_rxn10124_c0' 1
'cpd15353[c0]'.'R_rxn10124_c0' -1
'cpd00067[c0]'.'R_rxn06753_c0' 1
'cpd00044[c0]'.'R_rxn06753_c0' -1
'cpd12639[c0]'.'R_rxn06753_c0' -1
'cpd00045[c0]'.'R_rxn06753_c0' 1
'cpd12642[c0]'.'R_rxn06753_c0' 1
'cpd00067[c0]'.'R_rxn10227_c0' 2
'cpd00054[c0]'.'R_rxn10227_c0' -1
'cpd00046[c0]'.'R_rxn10227_c0' 1
'cpd15684[c0]'.'R_rxn10227_c0' -1
'cpd15690[c0]'.'R_rxn10227_c0' 1
'cpd00009[c0]'.'R_rxn01146_c0' -1
'cpd00184[c0]'.'R_rxn01146_c0' -1
'cpd00151[c0]'.'R_rxn01146_c0' 1
'cpd00509[c0]'.'R_rxn01146_c0' 1
'cpd00067[c0]'.'R_rxn09210_c0' 2
'cpd00054[c0]'.'R_rxn09210_c0' -1
'cpd00046[c0]'.'R_rxn09210_c0' 1
'cpd15421[c0]'.'R_rxn09210_c0' -1
'cpd15557[c0]'.'R_rxn09210_c0' 1
'cpd00106[c0]'.'R_rxn04712_c0' -1
'cpd09818[c0]'.'R_rxn04712_c0' 1
'cpd09801[c0]'.'R_rxn04712_c0' -1
'cpd00067[c0]'.'R_rxn02260_c0' 1
'cpd00002[c0]'.'R_rxn02260_c0' 1
'cpd00008[c0]'.'R_rxn02260_c0' -1
'cpd00009[c0]'.'R_rxn02260_c0' -1
'cpd00010[c0]'.'R_rxn02260_c0' 1
'cpd00745[c0]'.'R_rxn02260_c0' 1
'cpd03375[c0]'.'R_rxn02260_c0' -1
'cpd00067[c0]'.'R_rxn01124_c0' 1
'cpd00003[c0]'.'R_rxn01124_c0' -1
'cpd00004[c0]'.'R_rxn01124_c0' 1
'cpd00176[c0]'.'R_rxn01124_c0' -1
'cpd02663[c0]'.'R_rxn01124_c0' 1
'cpd00006[c0]'.'R_rxn03211_c0' 1
'cpd00005[c0]'.'R_rxn03211_c0' -1
'cpd03680[c0]'.'R_rxn03211_c0' -1
'cpd03083[c0]'.'R_rxn03211_c0' 1
'cpd00001[c0]'.'R_rxn02181_c0' 1
'cpd03375[c0]'.'R_rxn02181_c0' -1
'cpd00663[c0]'.'R_rxn02181_c0' 1
'cpd00067[c0]'.'R_rxn00532_c0' 1
'cpd00010[c0]'.'R_rxn00532_c0' -1
'cpd00006[c0]'.'R_rxn00532_c0' -1
'cpd00005[c0]'.'R_rxn00532_c0' 1
'cpd00070[c0]'.'R_rxn00532_c0' 1
'cpd00191[c0]'.'R_rxn00532_c0' -1
'cpd00067[c0]'.'R_rxn01642_c0' -1
'cpd00001[c0]'.'R_rxn01642_c0' -1
'cpd02311[c0]'.'R_rxn01642_c0' -1
'cpd00344[c0]'.'R_rxn01642_c0' 1
'cpd00009[c0]'.'R_rxn00132_c0' 1
'cpd00001[c0]'.'R_rxn00132_c0' -1
'cpd00018[c0]'.'R_rxn00132_c0' -1
'cpd00182[c0]'.'R_rxn00132_c0' 1
'cpd00001[c0]'.'R_rxn02917_c0' -1
'cpd02469[c0]'.'R_rxn02917_c0' 1
'cpd02080[c0]'.'R_rxn02917_c0' -1
'cpd00067[c0]'.'R_rxn00003_c0' -1
'cpd00020[c0]'.'R_rxn00003_c0' -2
'cpd00011[c0]'.'R_rxn00003_c0' 1
'cpd00668[c0]'.'R_rxn00003_c0' 1
'cpd00067[c0]'.'R_rxn04052_c0' -2
'cpd08375[c0]'.'R_rxn04052_c0' -1
'cpd03421[c0]'.'R_rxn04052_c0' 1
'cpd00067[c0]'.'R_rxn04323_c0' -1
'cpd00001[c0]'.'R_rxn04323_c0' 1
'cpd00006[c0]'.'R_rxn04323_c0' 1
'cpd00005[c0]'.'R_rxn04323_c0' -1
'cpd00007[c0]'.'R_rxn04323_c0' -1
'cpd08791[c0]'.'R_rxn04323_c0' -1
'cpd08792[c0]'.'R_rxn04323_c0' 1
'cpd00067[c0]'.'R_rxn02819_c0' 1
'cpd00017[c0]'.'R_rxn02819_c0' -1
'cpd00019[c0]'.'R_rxn02819_c0' 1
'cpd02787[c0]'.'R_rxn02819_c0' -1
'cpd01736[c0]'.'R_rxn02819_c0' 1
'cpd00067[c0]'.'R_rxn08815_c0' 1
'cpd00001[c0]'.'R_rxn08815_c0' -1
'cpd02090[c0]'.'R_rxn08815_c0' 1
'cpd01080[c0]'.'R_rxn08815_c0' 1
'cpd15323[c0]'.'R_rxn08815_c0' -1
'cpd00067[c0]'.'R_rxn14125_c0' -1
'cpd11625[c0]'.'R_rxn14125_c0' 1
'cpd11623[c0]'.'R_rxn14125_c0' -1
'cpd17414[c0]'.'R_rxn14125_c0' -1
'cpd17415[c0]'.'R_rxn14125_c0' 1
'cpd00067[c0]'.'R_rxn01518_c0' 1
'cpd00002[c0]'.'R_rxn01518_c0' -1
'cpd00008[c0]'.'R_rxn01518_c0' 1
'cpd00412[c0]'.'R_rxn01518_c0' -1
'cpd00299[c0]'.'R_rxn01518_c0' 1
'cpd00145[c0]'.'R_rxn01015_c0' -1
'cpd00843[c0]'.'R_rxn01015_c0' 1
'cpd00067[c0]'.'R_rxn10216_c0' 1
'cpd00010[c0]'.'R_rxn10216_c0' 1
'cpd15679[c0]'.'R_rxn10216_c0' 1
'cpd11435[c0]'.'R_rxn10216_c0' -1
'cpd15673[c0]'.'R_rxn10216_c0' -1
'cpd00067[c0]'.'R_rxn08798_c0' 2
'cpd00001[c0]'.'R_rxn08798_c0' -1
'cpd00080[c0]'.'R_rxn08798_c0' 1
'cpd15330[c0]'.'R_rxn08798_c0' -1
'cpd15298[c0]'.'R_rxn08798_c0' 1
'cpd00067[c0]'.'R_rxn06461_c0' 1
'cpd00001[c0]'.'R_rxn06461_c0' -1
'cpd01222[c0]'.'R_rxn06461_c0' -1
'cpd11988[c0]'.'R_rxn06461_c0' 1
'cpd00067[c0]'.'R_rxn09244_c0' -1
'cpd00009[c0]'.'R_rxn09244_c0' 1
'cpd03078[c0]'.'R_rxn09244_c0' -1
'cpd15565[c0]'.'R_rxn09244_c0' -1
'cpd15563[c0]'.'R_rxn09244_c0' 1
'cpd00012[c0]'.'R_rxn08306_c0' -1
'cpd00067[c0]'.'R_rxn08306_c0' -1
'cpd00052[c0]'.'R_rxn08306_c0' 1
'cpd15521[c0]'.'R_rxn08306_c0' 1
'cpd15417[c0]'.'R_rxn08306_c0' -1
'cpd00067[c0]'.'R_rxn08821_c0' 2
'cpd00001[c0]'.'R_rxn08821_c0' -1
'cpd15237[c0]'.'R_rxn08821_c0' 1
'cpd00080[c0]'.'R_rxn08821_c0' 1
'cpd15354[c0]'.'R_rxn08821_c0' -1
'cpd00067[c0]'.'R_rxn03065_c0' -1
'cpd00017[c0]'.'R_rxn03065_c0' 1
'cpd00019[c0]'.'R_rxn03065_c0' -1
'cpd02613[c0]'.'R_rxn03065_c0' 1
'cpd03305[c0]'.'R_rxn03065_c0' -1
'cpd00067[c0]'.'R_rxn14118_c0' -1
'cpd11625[c0]'.'R_rxn14118_c0' 1
'cpd11623[c0]'.'R_rxn14118_c0' -1
'cpd17401[c0]'.'R_rxn14118_c0' -1
'cpd17403[c0]'.'R_rxn14118_c0' 1
'cpd00067[c0]'.'R_rxn00484_c0' -1
'cpd00011[c0]'.'R_rxn00484_c0' 1
'cpd00065[c0]'.'R_rxn00484_c0' -1
'cpd00318[c0]'.'R_rxn00484_c0' 1
'cpd00067[c0]'.'R_rxn01169_c0' 1
'cpd00002[c0]'.'R_rxn01169_c0' -1
'cpd00008[c0]'.'R_rxn01169_c0' 1
'cpd00190[c0]'.'R_rxn01169_c0' -1
'cpd00863[c0]'.'R_rxn01169_c0' 1
'cpd00210[c0]'.'R_rxn14301_c0' -1
'cpd00064[c0]'.'R_rxn14301_c0' 1
'cpd00051[c0]'.'R_rxn14301_c0' -1
'cpd01345[c0]'.'R_rxn14301_c0' 1
'cpd11493[c0]'.'R_rxn08546_c0' 1
'cpd00080[c0]'.'R_rxn08546_c0' -1
'cpd15325[c0]'.'R_rxn08546_c0' 1
'cpd11468[c0]'.'R_rxn08546_c0' -1
'cpd00001[c0]'.'R_rxn12013_c0' 1
'cpd11849[c0]'.'R_rxn12013_c0' -2
'cpd14475[c0]'.'R_rxn12013_c0' -1
'cpd00057[c0]'.'R_rxn12013_c0' 1
'cpd14474[c0]'.'R_rxn12013_c0' 1
'cpd00002[c0]'.'R_rxn06181_c0' -1
'cpd00008[c0]'.'R_rxn06181_c0' 1
'cpd11704[c0]'.'R_rxn06181_c0' -1
'cpd11820[c0]'.'R_rxn06181_c0' 1
'cpd00130[c0]'.'R_rxn08900_c0' -1
'cpd00032[c0]'.'R_rxn08900_c0' 1
'cpd15560[c0]'.'R_rxn08900_c0' -1
'cpd15561[c0]'.'R_rxn08900_c0' 1
'cpd00067[c0]'.'R_rxn11712_c0' 2
'cpd00001[c0]'.'R_rxn11712_c0' -1
'cpd00010[c0]'.'R_rxn11712_c0' 1
'cpd01398[c0]'.'R_rxn11712_c0' -1
'cpd01122[c0]'.'R_rxn11712_c0' 1
'cpd00067[c0]'.'R_rxn04737_c0' 2
'cpd00001[c0]'.'R_rxn04737_c0' -1
'cpd09804[c0]'.'R_rxn04737_c0' 1
'cpd00003[c0]'.'R_rxn04737_c0' -1
'cpd00004[c0]'.'R_rxn04737_c0' 1
'cpd09802[c0]'.'R_rxn04737_c0' -1
'cpd00067[c0]'.'R_rxn02366_c0' 1
'cpd00007[c0]'.'R_rxn02366_c0' -1
'cpd00854[c0]'.'R_rxn02366_c0' -1
'cpd02828[c0]'.'R_rxn02366_c0' 1
'cpd00067[c0]'.'R_rxn05735_c0' 2
'cpd00033[c0]'.'R_rxn05735_c0' 1
'cpd00001[c0]'.'R_rxn05735_c0' -1
'cpd00003[c0]'.'R_rxn05735_c0' -1
'cpd00004[c0]'.'R_rxn05735_c0' 1
'cpd04122[c0]'.'R_rxn05735_c0' -1
'cpd00067[c0]'.'R_rxn03921_c0' 2
'cpd00001[c0]'.'R_rxn03921_c0' -1
'cpd00003[c0]'.'R_rxn03921_c0' -1
'cpd00004[c0]'.'R_rxn03921_c0' 1
'cpd08279[c0]'.'R_rxn03921_c0' -1
'cpd02045[c0]'.'R_rxn03921_c0' 1
'cpd00144[c0]'.'R_rxn01008_c0' -1
'cpd00472[c0]'.'R_rxn01008_c0' 1
'cpd00067[c0]'.'R_rxn02916_c0' 1
'cpd00001[c0]'.'R_rxn02916_c0' 1
'cpd02074[c0]'.'R_rxn02916_c0' -1
'cpd00922[c0]'.'R_rxn02916_c0' 1
'cpd00067[c0]'.'R_rxn03618_c0' 1
'cpd00003[c0]'.'R_rxn03618_c0' -1
'cpd00004[c0]'.'R_rxn03618_c0' 1
'cpd00055[c0]'.'R_rxn03618_c0' -1
'cpd04105[c0]'.'R_rxn03618_c0' -1
'cpd04106[c0]'.'R_rxn03618_c0' 1
'cpd00022[c0]'.'R_rxn01133_c0' -1
'cpd00010[c0]'.'R_rxn01133_c0' 1
'cpd00179[c0]'.'R_rxn01133_c0' -1
'cpd01441[c0]'.'R_rxn01133_c0' 1
'cpd00014[c0]'.'R_rxn03159_c0' 1
'cpd03002[c0]'.'R_rxn03159_c0' 1
'cpd02835[c0]'.'R_rxn03159_c0' -1
'cpd02930[c0]'.'R_rxn03159_c0' -1
'cpd00067[c0]'.'R_rxn01000_c0' -1
'cpd00001[c0]'.'R_rxn01000_c0' 1
'cpd00011[c0]'.'R_rxn01000_c0' 1
'cpd00219[c0]'.'R_rxn01000_c0' -1
'cpd00143[c0]'.'R_rxn01000_c0' 1
'cpd00009[c0]'.'R_rxn00363_c0' 1
'cpd00001[c0]'.'R_rxn00363_c0' -1
'cpd00046[c0]'.'R_rxn00363_c0' -1
'cpd00367[c0]'.'R_rxn00363_c0' 1
'cpd00067[c0]'.'R_rxn02039_c0' -1
'cpd00006[c0]'.'R_rxn02039_c0' 1
'cpd00005[c0]'.'R_rxn02039_c0' -1
'cpd03252[c0]'.'R_rxn02039_c0' 1
'cpd00546[c0]'.'R_rxn02039_c0' -1
'cpd00009[c0]'.'R_rxn01670_c0' 1
'cpd00001[c0]'.'R_rxn01670_c0' -1
'cpd00355[c0]'.'R_rxn01670_c0' -1
'cpd02016[c0]'.'R_rxn01670_c0' 1
'cpd00067[c0]'.'R_rxn05183_c0' 1
'cpd00002[c0]'.'R_rxn05183_c0' -1
'cpd00008[c0]'.'R_rxn05183_c0' 1
'cpd00009[c0]'.'R_rxn05183_c0' 1
'cpd00001[c0]'.'R_rxn05183_c0' -1
'cpd00637[e0]'.'R_rxn05183_c0' -1
'cpd00637[c0]'.'R_rxn05183_c0' 1
'cpd00067[c0]'.'R_rxn14175_c0' -1
'cpd11625[c0]'.'R_rxn14175_c0' 1
'cpd11623[c0]'.'R_rxn14175_c0' -1
'cpd17410[c0]'.'R_rxn14175_c0' -1
'cpd17411[c0]'.'R_rxn14175_c0' 1
'cpd01413[c0]'.'R_rxn01904_c0' -1
'cpd00464[c0]'.'R_rxn01904_c0' 1
'cpd00067[c0]'.'R_rxn03055_c0' 2
'cpd00001[c0]'.'R_rxn03055_c0' -1
'cpd00003[c0]'.'R_rxn03055_c0' -1
'cpd00004[c0]'.'R_rxn03055_c0' 1
'cpd02828[c0]'.'R_rxn03055_c0' -1
'cpd02572[c0]'.'R_rxn03055_c0' 1
'cpd00067[c0]'.'R_rxn01300_c0' 1
'cpd00002[c0]'.'R_rxn01300_c0' -1
'cpd00008[c0]'.'R_rxn01300_c0' 1
'cpd00227[c0]'.'R_rxn01300_c0' -1
'cpd00809[c0]'.'R_rxn01300_c0' 1
'cpd00039[c0]'.'R_rxn00321_c0' -1
'cpd00840[c0]'.'R_rxn00321_c0' 1
'cpd00067[c0]'.'R_rxn14054_c0' 1
'cpd00003[c0]'.'R_rxn14054_c0' -1
'cpd00004[c0]'.'R_rxn14054_c0' 1
'cpd04015[c0]'.'R_rxn14054_c0' -1
'cpd04017[c0]'.'R_rxn14054_c0' 1
'cpd00067[c0]'.'R_rxn03012_c0' 1
'cpd00001[c0]'.'R_rxn03012_c0' 1
'cpd02414[c0]'.'R_rxn03012_c0' -1
'cpd02465[c0]'.'R_rxn03012_c0' 1
'cpd00067[c0]'.'R_rxn00740_c0' 1
'cpd00001[c0]'.'R_rxn00740_c0' -1
'cpd00013[c0]'.'R_rxn00740_c0' 1
'cpd00036[c0]'.'R_rxn00740_c0' 1
'cpd00822[c0]'.'R_rxn00740_c0' -1
'cpd00094[c0]'.'R_rxn00740_c0' 1
'cpd00002[c0]'.'R_rxn01100_c0' -1
'cpd00008[c0]'.'R_rxn01100_c0' 1
'cpd00169[c0]'.'R_rxn01100_c0' -1
'cpd00203[c0]'.'R_rxn01100_c0' 1
'cpd00067[c0]'.'R_rxn00838_c0' 2
'cpd00009[c0]'.'R_rxn00838_c0' 1
'cpd02375[c0]'.'R_rxn00838_c0' 1
'cpd00041[c0]'.'R_rxn00838_c0' -1
'cpd00038[c0]'.'R_rxn00838_c0' -1
'cpd00031[c0]'.'R_rxn00838_c0' 1
'cpd00114[c0]'.'R_rxn00838_c0' -1
'cpd00067[c0]'.'R_rxn00102_c0' -1
'cpd00001[c0]'.'R_rxn00102_c0' 1
'cpd00011[c0]'.'R_rxn00102_c0' 1
'cpd00242[c0]'.'R_rxn00102_c0' -1
'cpd00067[c0]'.'R_rxn02283_c0' 1
'cpd00023[c0]'.'R_rxn02283_c0' -1
'cpd00087[c0]'.'R_rxn02283_c0' 1
'cpd02197[c0]'.'R_rxn02283_c0' -1
'cpd00770[c0]'.'R_rxn02283_c0' 1
'cpd00067[c0]'.'R_rxn03287_c0' 1
'cpd00003[c0]'.'R_rxn03287_c0' -1
'cpd00004[c0]'.'R_rxn03287_c0' 1
'cpd03231[c0]'.'R_rxn03287_c0' -1
'cpd03232[c0]'.'R_rxn03287_c0' 1
'cpd00067[c0]'.'R_rxn00512_c0' 1
'cpd00003[c0]'.'R_rxn00512_c0' -1
'cpd00004[c0]'.'R_rxn00512_c0' 1
'cpd00040[c0]'.'R_rxn00512_c0' 1
'cpd00139[c0]'.'R_rxn00512_c0' -1
'cpd00009[c0]'.'R_rxn00831_c0' 1
'cpd00001[c0]'.'R_rxn00831_c0' -1
'cpd00246[c0]'.'R_rxn00831_c0' 1
'cpd00114[c0]'.'R_rxn00831_c0' -1
'cpd00001[c0]'.'R_rxn01352_c0' -1
'cpd00277[c0]'.'R_rxn01352_c0' 1
'cpd00241[c0]'.'R_rxn01352_c0' -1
'cpd00421[c0]'.'R_rxn01352_c0' 1
'cpd00009[c0]'.'R_rxn01255_c0' 1
'cpd00216[c0]'.'R_rxn01255_c0' 1
'cpd00932[c0]'.'R_rxn01255_c0' -1
'cpd00067[c0]'.'R_rxn05872_c0' 1
'cpd00003[c0]'.'R_rxn05872_c0' -1
'cpd00004[c0]'.'R_rxn05872_c0' 1
'cpd11679[c0]'.'R_rxn05872_c0' -1
'cpd11733[c0]'.'R_rxn05872_c0' 1
'cpd00067[c0]'.'R_rxn04727_c0' 2
'cpd00001[c0]'.'R_rxn04727_c0' -1
'cpd00003[c0]'.'R_rxn04727_c0' -1
'cpd00004[c0]'.'R_rxn04727_c0' 1
'cpd09793[c0]'.'R_rxn04727_c0' -1
'cpd09794[c0]'.'R_rxn04727_c0' 1
'cpd00067[c0]'.'R_rxn07489_c0' 1
'cpd00009[c0]'.'R_rxn07489_c0' 1
'cpd00001[c0]'.'R_rxn07489_c0' -1
'cpd14655[c0]'.'R_rxn07489_c0' -1
'cpd01257[c0]'.'R_rxn07489_c0' 1
'cpd00001[c0]'.'R_rxn00776_c0' 1
'cpd00092[c0]'.'R_rxn00776_c0' -1
'cpd00101[c0]'.'R_rxn00776_c0' -1
'cpd00859[c0]'.'R_rxn00776_c0' 1
'cpd00012[c0]'.'R_rxn05251_c0' 1
'cpd00002[c0]'.'R_rxn05251_c0' -1
'cpd00010[c0]'.'R_rxn05251_c0' -1
'cpd00018[c0]'.'R_rxn05251_c0' 1
'cpd11433[c0]'.'R_rxn05251_c0' -1
'cpd11434[c0]'.'R_rxn05251_c0' 1
'cpd00067[c0]'.'R_rxn07886_c0' 2
'cpd00001[c0]'.'R_rxn07886_c0' -1
'cpd00010[c0]'.'R_rxn07886_c0' 1
'cpd15165[c0]'.'R_rxn07886_c0' 1
'cpd15169[c0]'.'R_rxn07886_c0' -1
'cpd00067[c0]'.'R_rxn14089_c0' 1
'cpd00003[c0]'.'R_rxn14089_c0' -1
'cpd00004[c0]'.'R_rxn14089_c0' 1
'cpd04016[c0]'.'R_rxn14089_c0' -1
'cpd15064[c0]'.'R_rxn14089_c0' 1
'cpd00506[c0]'.'R_rxn01981_c0' -1
'cpd00084[c0]'.'R_rxn01981_c0' 1
'cpd01293[c0]'.'R_rxn01981_c0' 1
'cpd00023[c0]'.'R_rxn00527_c0' 1
'cpd00024[c0]'.'R_rxn00527_c0' -1
'cpd00868[c0]'.'R_rxn00527_c0' 1
'cpd00069[c0]'.'R_rxn00527_c0' -1
'cpd00067[c0]'.'R_rxn03003_c0' -2
'cpd00011[c0]'.'R_rxn03003_c0' 1
'cpd02692[c0]'.'R_rxn03003_c0' -1
'cpd02385[c0]'.'R_rxn03003_c0' 1
'cpd00067[c0]'.'R_rxn08804_c0' 1
'cpd00001[c0]'.'R_rxn08804_c0' -1
'cpd00908[c0]'.'R_rxn08804_c0' 1
'cpd03847[c0]'.'R_rxn08804_c0' 1
'cpd15314[c0]'.'R_rxn08804_c0' -1
'cpd00009[c0]'.'R_rxn01316_c0' 1
'cpd00001[c0]'.'R_rxn01316_c0' -1
'cpd00061[c0]'.'R_rxn01316_c0' -1
'cpd00232[c0]'.'R_rxn01316_c0' 1
'cpd00492[c0]'.'R_rxn01316_c0' -1
'cpd17041[c0]'.'R_rxn13782_c0' 1
'cpd00067[c0]'.'R_rxn04270_c0' 2
'cpd00001[c0]'.'R_rxn04270_c0' -1
'cpd00003[c0]'.'R_rxn04270_c0' -1
'cpd00004[c0]'.'R_rxn04270_c0' 1
'cpd02708[c0]'.'R_rxn04270_c0' -1
'cpd08741[c0]'.'R_rxn04270_c0' 1
'cpd00067[c0]'.'R_rxn06099_c0' 1
'cpd00001[c0]'.'R_rxn06099_c0' -1
'cpd00049[c0]'.'R_rxn06099_c0' 1
'cpd00301[c0]'.'R_rxn06099_c0' 1
'cpd11979[c0]'.'R_rxn06099_c0' -1
'cpd00067[c0]'.'R_rxn11838_c0' 1
'cpd00003[c0]'.'R_rxn11838_c0' -1
'cpd00004[c0]'.'R_rxn11838_c0' 1
'cpd16401[c0]'.'R_rxn11838_c0' -1
'cpd16402[c0]'.'R_rxn11838_c0' 1
'cpd00002[c0]'.'R_rxn01917_c0' -1
'cpd00008[c0]'.'R_rxn01917_c0' 1
'cpd00477[c0]'.'R_rxn01917_c0' -1
'cpd02552[c0]'.'R_rxn01917_c0' 1
'cpd00067[c0]'.'R_rxn01509_c0' -1
'cpd00002[c0]'.'R_rxn01509_c0' -1
'cpd00008[c0]'.'R_rxn01509_c0' 1
'cpd00296[c0]'.'R_rxn01509_c0' -1
'cpd00295[c0]'.'R_rxn01509_c0' 1
'cpd00009[c0]'.'R_rxn01548_c0' -1
'cpd00475[c0]'.'R_rxn01548_c0' 1
'cpd00311[c0]'.'R_rxn01548_c0' -1
'cpd00207[c0]'.'R_rxn01548_c0' 1
'cpd00023[c0]'.'R_rxn04659_c0' -1
'cpd00024[c0]'.'R_rxn04659_c0' 1
'cpd09351[c0]'.'R_rxn04659_c0' -1
'cpd09352[c0]'.'R_rxn04659_c0' 1
'cpd00009[c0]'.'R_rxn01145_c0' 1
'cpd00001[c0]'.'R_rxn01145_c0' -1
'cpd00184[c0]'.'R_rxn01145_c0' 1
'cpd00298[c0]'.'R_rxn01145_c0' -1
'cpd00001[c0]'.'R_rxn07586_c0' -1
'cpd00071[c0]'.'R_rxn07586_c0' 1
'cpd08371[c0]'.'R_rxn07586_c0' -1
'cpd14960[c0]'.'R_rxn07586_c0' 1
'cpd00067[c0]'.'R_rxn02548_c0' 1
'cpd00017[c0]'.'R_rxn02548_c0' -1
'cpd00019[c0]'.'R_rxn02548_c0' 1
'cpd01047[c0]'.'R_rxn02548_c0' -1
'cpd01043[c0]'.'R_rxn02548_c0' 1
'cpd00067[c0]'.'R_rxn09205_c0' 2
'cpd00054[c0]'.'R_rxn09205_c0' -1
'cpd00046[c0]'.'R_rxn09205_c0' 1
'cpd15417[c0]'.'R_rxn09205_c0' -1
'cpd15552[c0]'.'R_rxn09205_c0' 1
'cpd00001[c0]'.'R_rxn01669_c0' -1
'cpd00013[c0]'.'R_rxn01669_c0' 1
'cpd00873[c0]'.'R_rxn01669_c0' 1
'cpd00355[c0]'.'R_rxn01669_c0' -1
'cpd00032[c0]'.'R_rxn03426_c0' 1
'cpd00320[c0]'.'R_rxn03426_c0' -1
'cpd00830[c0]'.'R_rxn03426_c0' -1
'cpd01974[c0]'.'R_rxn03426_c0' 1
'cpd00067[c0]'.'R_rxn00508_c0' 2
'cpd00001[c0]'.'R_rxn00508_c0' -1
'cpd00003[c0]'.'R_rxn00508_c0' -1
'cpd00004[c0]'.'R_rxn00508_c0' 1
'cpd00199[c0]'.'R_rxn00508_c0' -1
'cpd00036[c0]'.'R_rxn00508_c0' 1
'cpd00361[c0]'.'R_rxn02115_c0' -1
'cpd01221[c0]'.'R_rxn02115_c0' 1
'cpd00067[c0]'.'R_rxn10122_c0' -4.5
'cpd00003[c0]'.'R_rxn10122_c0' 1
'cpd00004[c0]'.'R_rxn10122_c0' -1
'cpd15560[c0]'.'R_rxn10122_c0' -1
'cpd00067[e0]'.'R_rxn10122_c0' 3.5
'cpd15561[c0]'.'R_rxn10122_c0' 1
'cpd00067[c0]'.'R_rxn08352_c0' 1
'cpd00001[c0]'.'R_rxn08352_c0' -1
'cpd00003[c0]'.'R_rxn08352_c0' -1
'cpd00004[c0]'.'R_rxn08352_c0' 1
'cpd00202[c0]'.'R_rxn08352_c0' -1
'cpd08615[c0]'.'R_rxn08352_c0' 1
'cpd00067[c0]'.'R_rxn00187_c0' 1
'cpd00002[c0]'.'R_rxn00187_c0' -1
'cpd00008[c0]'.'R_rxn00187_c0' 1
'cpd00009[c0]'.'R_rxn00187_c0' 1
'cpd00023[c0]'.'R_rxn00187_c0' -1
'cpd00013[c0]'.'R_rxn00187_c0' -1
'cpd00053[c0]'.'R_rxn00187_c0' 1
'cpd00067[c0]'.'R_rxn08850_c0' 1
'cpd00001[c0]'.'R_rxn08850_c0' -1
'cpd02090[c0]'.'R_rxn08850_c0' 1
'cpd01080[c0]'.'R_rxn08850_c0' 1
'cpd15348[c0]'.'R_rxn08850_c0' -1
'cpd00067[c0]'.'R_rxn05734_c0' 2
'cpd00001[c0]'.'R_rxn05734_c0' -1
'cpd00003[c0]'.'R_rxn05734_c0' -1
'cpd00004[c0]'.'R_rxn05734_c0' 1
'cpd00040[c0]'.'R_rxn05734_c0' -1
'cpd00180[c0]'.'R_rxn05734_c0' 1
'cpd00067[c0]'.'R_rxn00772_c0' 1
'cpd00002[c0]'.'R_rxn00772_c0' -1
'cpd00008[c0]'.'R_rxn00772_c0' 1
'cpd00101[c0]'.'R_rxn00772_c0' 1
'cpd00105[c0]'.'R_rxn00772_c0' -1
'cpd00020[c0]'.'R_rxn02229_c0' 1
'cpd00081[c0]'.'R_rxn02229_c0' -1
'cpd00706[c0]'.'R_rxn02229_c0' -1
'cpd00268[c0]'.'R_rxn02229_c0' 1
'cpd00012[c0]'.'R_rxn00721_c0' 1
'cpd00067[c0]'.'R_rxn00721_c0' 1
'cpd00002[c0]'.'R_rxn00721_c0' -1
'cpd00093[c0]'.'R_rxn00721_c0' -1
'cpd02102[c0]'.'R_rxn00721_c0' 1
'cpd00067[c0]'.'R_rxn08812_c0' 1
'cpd00001[c0]'.'R_rxn08812_c0' -1
'cpd02090[c0]'.'R_rxn08812_c0' 1
'cpd15298[c0]'.'R_rxn08812_c0' 1
'cpd15320[c0]'.'R_rxn08812_c0' -1
'cpd00067[c0]'.'R_rxn03135_c0' -2
'cpd00023[c0]'.'R_rxn03135_c0' -1
'cpd00053[c0]'.'R_rxn03135_c0' 1
'cpd02843[c0]'.'R_rxn03135_c0' -1
'cpd02851[c0]'.'R_rxn03135_c0' -1
'cpd02991[c0]'.'R_rxn03135_c0' 1
'cpd00001[c0]'.'R_rxn00263_c0' -1
'cpd00032[c0]'.'R_rxn00263_c0' 1
'cpd00013[c0]'.'R_rxn00263_c0' 1
'cpd00007[c0]'.'R_rxn00263_c0' -1
'cpd00025[c0]'.'R_rxn00263_c0' 1
'cpd00320[c0]'.'R_rxn00263_c0' -1
'cpd00067[c0]'.'R_rxn04324_c0' -1
'cpd00001[c0]'.'R_rxn04324_c0' 1
'cpd00006[c0]'.'R_rxn04324_c0' 1
'cpd00005[c0]'.'R_rxn04324_c0' -1
'cpd00007[c0]'.'R_rxn04324_c0' -1
'cpd08791[c0]'.'R_rxn04324_c0' -1
'cpd08793[c0]'.'R_rxn04324_c0' 1
'cpd00067[c0]'.'R_rxn08085_c0' -1
'cpd11493[c0]'.'R_rxn08085_c0' 1
'cpd15523[c0]'.'R_rxn08085_c0' 1
'cpd15330[c0]'.'R_rxn08085_c0' -1
'cpd15294[c0]'.'R_rxn08085_c0' -1
'cpd00009[c0]'.'R_rxn01345_c0' 1
'cpd00001[c0]'.'R_rxn01345_c0' -1
'cpd00349[c0]'.'R_rxn01345_c0' -1
'cpd00238[c0]'.'R_rxn01345_c0' 1
'cpd00012[c0]'.'R_rxn08310_c0' -1
'cpd00067[c0]'.'R_rxn08310_c0' -1
'cpd00052[c0]'.'R_rxn08310_c0' 1
'cpd15418[c0]'.'R_rxn08310_c0' -1
'cpd15525[c0]'.'R_rxn08310_c0' 1
'cpd00067[c0]'.'R_rxn02853_c0' 2
'cpd00001[c0]'.'R_rxn02853_c0' -1
'cpd00003[c0]'.'R_rxn02853_c0' -1
'cpd00004[c0]'.'R_rxn02853_c0' 1
'cpd03052[c0]'.'R_rxn02853_c0' -1
'cpd01831[c0]'.'R_rxn02853_c0' 1
'cpd00001[c0]'.'R_rxn06752_c0' -1
'cpd00232[c0]'.'R_rxn06752_c0' 1
'cpd02996[c0]'.'R_rxn06752_c0' -1
'cpd03656[c0]'.'R_rxn06752_c0' 1
'cpd00067[c0]'.'R_rxn08345_c0' -1
'cpd00006[c0]'.'R_rxn08345_c0' 1
'cpd00005[c0]'.'R_rxn08345_c0' -1
'cpd01793[c0]'.'R_rxn08345_c0' -1
'cpd15351[c0]'.'R_rxn08345_c0' 1
'cpd00012[c0]'.'R_rxn10224_c0' 1
'cpd00067[c0]'.'R_rxn10224_c0' 1
'cpd00052[c0]'.'R_rxn10224_c0' -1
'cpd15687[c0]'.'R_rxn10224_c0' 1
'cpd15681[c0]'.'R_rxn10224_c0' -1
'cpd00067[c0]'.'R_rxn05893_c0' -8
'cpd00001[c0]'.'R_rxn05893_c0' 2
'cpd00013[c0]'.'R_rxn05893_c0' 1
'cpd11620[c0]'.'R_rxn05893_c0' -6
'cpd11621[c0]'.'R_rxn05893_c0' 6
'cpd00075[c0]'.'R_rxn05893_c0' -1
'cpd00002[c0]'.'R_rxn01653_c0' -1
'cpd00008[c0]'.'R_rxn01653_c0' 1
'cpd00009[c0]'.'R_rxn01653_c0' 1
'cpd02197[c0]'.'R_rxn01653_c0' -1
'cpd00347[c0]'.'R_rxn01653_c0' 1
'cpd00067[c0]'.'R_rxn00163_c0' -1
'cpd00001[c0]'.'R_rxn00163_c0' -1
'cpd00020[c0]'.'R_rxn00163_c0' 1
'cpd00011[c0]'.'R_rxn00163_c0' 1
'cpd02080[c0]'.'R_rxn00163_c0' -1
'cpd00067[c0]'.'R_rxn03147_c0' 1
'cpd00002[c0]'.'R_rxn03147_c0' -1
'cpd00008[c0]'.'R_rxn03147_c0' 1
'cpd00009[c0]'.'R_rxn03147_c0' 1
'cpd00041[c0]'.'R_rxn03147_c0' -1
'cpd02893[c0]'.'R_rxn03147_c0' -1
'cpd02921[c0]'.'R_rxn03147_c0' 1
'cpd00067[c0]'.'R_rxn11809_c0' -1
'cpd00003[c0]'.'R_rxn11809_c0' 1
'cpd00004[c0]'.'R_rxn11809_c0' -1
'cpd04806[c0]'.'R_rxn11809_c0' -1
'cpd16365[c0]'.'R_rxn11809_c0' 1
'cpd00198[c0]'.'R_rxn01116_c0' 1
'cpd00171[c0]'.'R_rxn01116_c0' -1
'cpd00013[c0]'.'R_rxn02182_c0' 1
'cpd00663[c0]'.'R_rxn02182_c0' 1
'cpd01560[c0]'.'R_rxn02182_c0' -1
'cpd00001[c0]'.'R_rxn02811_c0' 1
'cpd02693[c0]'.'R_rxn02811_c0' -1
'cpd01710[c0]'.'R_rxn02811_c0' 1
'cpd00067[c0]'.'R_rxn03062_c0' 1
'cpd00003[c0]'.'R_rxn03062_c0' -1
'cpd00004[c0]'.'R_rxn03062_c0' 1
'cpd02693[c0]'.'R_rxn03062_c0' -1
'cpd02605[c0]'.'R_rxn03062_c0' 1
'cpd00002[c0]'.'R_rxn10258_c0' -1
'cpd00008[c0]'.'R_rxn10258_c0' 1
'cpd15682[c0]'.'R_rxn10258_c0' 1
'cpd15706[c0]'.'R_rxn10258_c0' -1
'cpd00002[c0]'.'R_rxn00829_c0' -1
'cpd00008[c0]'.'R_rxn00829_c0' 1
'cpd00009[c0]'.'R_rxn00829_c0' 1
'cpd00011[c0]'.'R_rxn00829_c0' 1
'cpd00113[c0]'.'R_rxn00829_c0' 1
'cpd00841[c0]'.'R_rxn00829_c0' -1
'cpd00067[c0]'.'R_rxn08847_c0' 1
'cpd00001[c0]'.'R_rxn08847_c0' -1
'cpd02090[c0]'.'R_rxn08847_c0' 1
'cpd15298[c0]'.'R_rxn08847_c0' 1
'cpd15345[c0]'.'R_rxn08847_c0' -1
'cpd00067[c0]'.'R_rxn03294_c0' -1
'cpd00006[c0]'.'R_rxn03294_c0' 1
'cpd00005[c0]'.'R_rxn03294_c0' -1
'cpd03236[c0]'.'R_rxn03294_c0' 1
'cpd03239[c0]'.'R_rxn03294_c0' -1
'cpd00012[c0]'.'R_rxn01544_c0' 1
'cpd00067[c0]'.'R_rxn01544_c0' 1
'cpd00103[c0]'.'R_rxn01544_c0' -1
'cpd00497[c0]'.'R_rxn01544_c0' 1
'cpd00309[c0]'.'R_rxn01544_c0' -1
'cpd00067[c0]'.'R_rxn00863_c0' 2
'cpd00001[c0]'.'R_rxn00863_c0' -1
'cpd00003[c0]'.'R_rxn00863_c0' -1
'cpd00004[c0]'.'R_rxn00863_c0' 1
'cpd01324[c0]'.'R_rxn00863_c0' -1
'cpd00119[c0]'.'R_rxn00863_c0' 1
'cpd00046[c0]'.'R_rxn09113_c0' 1
'cpd00080[c0]'.'R_rxn09113_c0' -1
'cpd15421[c0]'.'R_rxn09113_c0' -1
'cpd15547[c0]'.'R_rxn09113_c0' 1
'cpd00012[c0]'.'R_rxn00711_c0' 1
'cpd00067[c0]'.'R_rxn00711_c0' 1
'cpd00091[c0]'.'R_rxn00711_c0' 1
'cpd00103[c0]'.'R_rxn00711_c0' -1
'cpd00092[c0]'.'R_rxn00711_c0' -1
'cpd00001[c0]'.'R_rxn00473_c0' -1
'cpd00020[c0]'.'R_rxn00473_c0' 1
'cpd00013[c0]'.'R_rxn00473_c0' 1
'cpd00065[c0]'.'R_rxn00473_c0' -1
'cpd00359[c0]'.'R_rxn00473_c0' 1
'cpd00033[c0]'.'R_rxn00908_c0' -1
'cpd00003[c0]'.'R_rxn00908_c0' -1
'cpd00004[c0]'.'R_rxn00908_c0' 1
'cpd00011[c0]'.'R_rxn00908_c0' 1
'cpd00013[c0]'.'R_rxn00908_c0' 1
'cpd00125[c0]'.'R_rxn00908_c0' 1
'cpd00087[c0]'.'R_rxn00908_c0' -1
'cpd00002[c0]'.'R_rxn08299_c0' 1
'cpd00008[c0]'.'R_rxn08299_c0' -1
'cpd15526[c0]'.'R_rxn08299_c0' -1
'cpd15311[c0]'.'R_rxn08299_c0' 1
'cpd00104[c0]'.'R_rxn00795_c0' 1
'cpd00001[c0]'.'R_rxn00795_c0' -1
'cpd00039[c0]'.'R_rxn00795_c0' 1
'cpd03293[c0]'.'R_rxn00795_c0' -1
'cpd00067[c0]'.'R_rxn05982_c0' -1
'cpd00020[c0]'.'R_rxn05982_c0' -1
'cpd11625[c0]'.'R_rxn05982_c0' 1
'cpd00117[c0]'.'R_rxn05982_c0' 1
'cpd11673[c0]'.'R_rxn05982_c0' -1
'cpd00012[c0]'.'R_rxn00986_c0' 1
'cpd00002[c0]'.'R_rxn00986_c0' -1
'cpd00141[c0]'.'R_rxn00986_c0' -1
'cpd03560[c0]'.'R_rxn00986_c0' 1
'cpd00067[c0]'.'R_rxn10215_c0' 1
'cpd00010[c0]'.'R_rxn10215_c0' 1
'cpd15678[c0]'.'R_rxn10215_c0' 1
'cpd11434[c0]'.'R_rxn10215_c0' -1
'cpd15672[c0]'.'R_rxn10215_c0' -1
'cpd00067[c0]'.'R_rxn06356_c0' 1
'cpd00009[c0]'.'R_rxn06356_c0' 1
'cpd00001[c0]'.'R_rxn06356_c0' -1
'cpd11832[c0]'.'R_rxn06356_c0' -1
'cpd11816[c0]'.'R_rxn06356_c0' 1
'cpd00067[c0]'.'R_rxn00018_c0' 2
'cpd00001[c0]'.'R_rxn00018_c0' -1
'cpd00011[c0]'.'R_rxn00018_c0' -1
'cpd00169[c0]'.'R_rxn00018_c0' 2
'cpd00871[c0]'.'R_rxn00018_c0' -1
'cpd00012[c0]'.'R_rxn14090_c0' 1
'cpd00067[c0]'.'R_rxn14090_c0' 1
'cpd00202[c0]'.'R_rxn14090_c0' -1
'cpd18007[c0]'.'R_rxn14090_c0' -1
'cpd18036[c0]'.'R_rxn14090_c0' 1
'cpd00012[c0]'.'R_rxn02402_c0' 1
'cpd00067[c0]'.'R_rxn02402_c0' -1
'cpd00011[c0]'.'R_rxn02402_c0' 1
'cpd02333[c0]'.'R_rxn02402_c0' -1
'cpd00873[c0]'.'R_rxn02402_c0' 1
'cpd00103[c0]'.'R_rxn02402_c0' -1
'cpd00022[c0]'.'R_rxn02036_c0' -1
'cpd00010[c0]'.'R_rxn02036_c0' 1
'cpd00546[c0]'.'R_rxn02036_c0' -1
'cpd01824[c0]'.'R_rxn02036_c0' 1
'cpd00067[c0]'.'R_rxn05452_c0' -2
'cpd00010[c0]'.'R_rxn05452_c0' -1
'cpd11493[c0]'.'R_rxn05452_c0' 1
'cpd11434[c0]'.'R_rxn05452_c0' 1
'cpd11519[c0]'.'R_rxn05452_c0' -1
'cpd00067[c0]'.'R_rxn05465_c0' -1
'cpd00010[c0]'.'R_rxn05465_c0' 1
'cpd11492[c0]'.'R_rxn05465_c0' 1
'cpd11493[c0]'.'R_rxn05465_c0' -1
'cpd00070[c0]'.'R_rxn05465_c0' -1
'cpd00067[c0]'.'R_rxn08820_c0' 2
'cpd00001[c0]'.'R_rxn08820_c0' -1
'cpd00080[c0]'.'R_rxn08820_c0' 1
'cpd00214[c0]'.'R_rxn08820_c0' 1
'cpd15355[c0]'.'R_rxn08820_c0' -1
'cpd00033[c0]'.'R_rxn00404_c0' -1
'cpd00064[c0]'.'R_rxn00404_c0' 1
'cpd00051[c0]'.'R_rxn00404_c0' -1
'cpd00451[c0]'.'R_rxn00404_c0' 1
'cpd11466[c0]'.'R_rxn08547_c0' -1
'cpd11493[c0]'.'R_rxn08547_c0' 1
'cpd00080[c0]'.'R_rxn08547_c0' -1
'cpd15331[c0]'.'R_rxn08547_c0' 1
'cpd00022[c0]'.'R_rxn01303_c0' -1
'cpd00010[c0]'.'R_rxn01303_c0' 1
'cpd00227[c0]'.'R_rxn01303_c0' -1
'cpd00790[c0]'.'R_rxn01303_c0' 1
'cpd00067[c0]'.'R_rxn04736_c0' 1
'cpd00003[c0]'.'R_rxn04736_c0' -1
'cpd00004[c0]'.'R_rxn04736_c0' 1
'cpd09802[c0]'.'R_rxn04736_c0' 1
'cpd01859[c0]'.'R_rxn04736_c0' -1
'cpd00067[c0]'.'R_rxn02433_c0' -1
'cpd00001[c0]'.'R_rxn02433_c0' 1
'cpd00006[c0]'.'R_rxn02433_c0' 1
'cpd00005[c0]'.'R_rxn02433_c0' -1
'cpd02638[c0]'.'R_rxn02433_c0' 1
'cpd00897[c0]'.'R_rxn02433_c0' -1
'cpd00067[c0]'.'R_rxn04143_c0' 1
'cpd00003[c0]'.'R_rxn04143_c0' -1
'cpd00004[c0]'.'R_rxn04143_c0' 1
'cpd00666[c0]'.'R_rxn04143_c0' -1
'cpd02186[c0]'.'R_rxn04143_c0' 1
'cpd00067[c0]'.'R_rxn00497_c0' -1
'cpd00011[c0]'.'R_rxn00497_c0' 1
'cpd00066[c0]'.'R_rxn00497_c0' -1
'cpd03161[c0]'.'R_rxn00497_c0' 1
'cpd00010[c0]'.'R_rxn06023_c0' -1
'cpd11493[c0]'.'R_rxn06023_c0' 1
'cpd00045[c0]'.'R_rxn06023_c0' 1
'cpd12370[c0]'.'R_rxn06023_c0' -1
'cpd00002[c0]'.'R_rxn01678_c0' -1
'cpd00008[c0]'.'R_rxn01678_c0' 1
'cpd00978[c0]'.'R_rxn01678_c0' -1
'cpd00358[c0]'.'R_rxn01678_c0' 1
'cpd00001[c0]'.'R_rxn00394_c0' -1
'cpd00064[c0]'.'R_rxn00394_c0' 1
'cpd00051[c0]'.'R_rxn00394_c0' -1
'cpd00073[c0]'.'R_rxn00394_c0' 1
'cpd00067[c0]'.'R_rxn00872_c0' -1
'cpd00015[c0]'.'R_rxn00872_c0' -1
'cpd00982[c0]'.'R_rxn00872_c0' 1
'cpd00650[c0]'.'R_rxn00872_c0' 1
'cpd00120[c0]'.'R_rxn00872_c0' -1
'cpd00010[c0]'.'R_rxn05919_c0' 1
'cpd00095[c0]'.'R_rxn05919_c0' -1
'cpd11611[c0]'.'R_rxn05919_c0' -1
'cpd12300[c0]'.'R_rxn05919_c0' 1
'cpd00067[c0]'.'R_rxn05871_c0' 1
'cpd00003[c0]'.'R_rxn05871_c0' -1
'cpd00004[c0]'.'R_rxn05871_c0' 1
'cpd00195[c0]'.'R_rxn05871_c0' -1
'cpd11616[c0]'.'R_rxn05871_c0' 1
'cpd00169[c0]'.'R_rxn01106_c0' 1
'cpd00482[c0]'.'R_rxn01106_c0' -1
'cpd00009[c0]'.'R_rxn01539_c0' -1
'cpd00001[c0]'.'R_rxn01539_c0' 1
'cpd00305[c0]'.'R_rxn01539_c0' -1
'cpd00793[c0]'.'R_rxn01539_c0' 1
'cpd00067[c0]'.'R_rxn00931_c0' 2
'cpd00006[c0]'.'R_rxn00931_c0' -1
'cpd00005[c0]'.'R_rxn00931_c0' 1
'cpd02431[c0]'.'R_rxn00931_c0' 1
'cpd00129[c0]'.'R_rxn00931_c0' -1
'cpd00067[c0]'.'R_rxn06771_c0' 1
'cpd00017[c0]'.'R_rxn06771_c0' -1
'cpd00019[c0]'.'R_rxn06771_c0' 1
'cpd12677[c0]'.'R_rxn06771_c0' -1
'cpd12700[c0]'.'R_rxn06771_c0' 1
'cpd00067[c0]'.'R_rxn08756_c0' 1
'cpd00001[c0]'.'R_rxn08756_c0' -1
'cpd00003[c0]'.'R_rxn08756_c0' -1
'cpd00004[c0]'.'R_rxn08756_c0' 1
'cpd08615[c0]'.'R_rxn08756_c0' 1
'cpd00113[c0]'.'R_rxn08756_c0' -1
'cpd00067[c0]'.'R_rxn08470_c0' 1
'cpd00001[c0]'.'R_rxn08470_c0' 1
'cpd00007[c0]'.'R_rxn08470_c0' -1
'cpd01270[c0]'.'R_rxn08470_c0' -1
'cpd00050[c0]'.'R_rxn08470_c0' 1
'cpd00081[c0]'.'R_rxn08470_c0' 1
'cpd11596[c0]'.'R_rxn08470_c0' -1
'cpd01011[c0]'.'R_rxn08470_c0' 1
'cpd00012[c0]'.'R_rxn09450_c0' -1
'cpd00002[c0]'.'R_rxn09450_c0' 1
'cpd00010[c0]'.'R_rxn09450_c0' 1
'cpd00018[c0]'.'R_rxn09450_c0' -1
'cpd15237[c0]'.'R_rxn09450_c0' 1
'cpd15238[c0]'.'R_rxn09450_c0' -1
'cpd00067[c0]'.'R_rxn04938_c0' 1
'cpd00006[c0]'.'R_rxn04938_c0' -1
'cpd00005[c0]'.'R_rxn04938_c0' 1
'cpd09879[c0]'.'R_rxn04938_c0' -1
'cpd00759[c0]'.'R_rxn04938_c0' 1
'cpd00067[c0]'.'R_rxn02636_c0' 1
'cpd00006[c0]'.'R_rxn02636_c0' -1
'cpd00005[c0]'.'R_rxn02636_c0' 1
'cpd01228[c0]'.'R_rxn02636_c0' 1
'cpd03254[c0]'.'R_rxn02636_c0' -1
'cpd00067[c0]'.'R_rxn00412_c0' 2
'cpd00002[c0]'.'R_rxn00412_c0' -1
'cpd00008[c0]'.'R_rxn00412_c0' 1
'cpd00009[c0]'.'R_rxn00412_c0' 1
'cpd00001[c0]'.'R_rxn00412_c0' -1
'cpd00023[c0]'.'R_rxn00412_c0' 1
'cpd00052[c0]'.'R_rxn00412_c0' 1
'cpd00053[c0]'.'R_rxn00412_c0' -1
'cpd00062[c0]'.'R_rxn00412_c0' -1
'cpd00023[c0]'.'R_rxn02339_c0' 1
'cpd00024[c0]'.'R_rxn02339_c0' -1
'cpd00830[c0]'.'R_rxn02339_c0' 1
'cpd01974[c0]'.'R_rxn02339_c0' -1
'cpd00033[c0]'.'R_rxn00650_c0' 1
'cpd00001[c0]'.'R_rxn00650_c0' -1
'cpd00084[c0]'.'R_rxn00650_c0' 1
'cpd01017[c0]'.'R_rxn00650_c0' -1
'cpd00067[c0]'.'R_rxn03167_c0' 3
'cpd00009[c0]'.'R_rxn03167_c0' 3
'cpd00001[c0]'.'R_rxn03167_c0' -3
'cpd02961[c0]'.'R_rxn03167_c0' 1
'cpd02978[c0]'.'R_rxn03167_c0' -1
'cpd00095[c0]'.'R_rxn00787_c0' 1
'cpd00102[c0]'.'R_rxn00787_c0' 1
'cpd02371[c0]'.'R_rxn00787_c0' -1
'cpd00002[c0]'.'R_rxn00515_c0' -1
'cpd00008[c0]'.'R_rxn00515_c0' 1
'cpd00068[c0]'.'R_rxn00515_c0' 1
'cpd00090[c0]'.'R_rxn00515_c0' -1
'cpd00067[c0]'.'R_rxn08846_c0' 1
'cpd00001[c0]'.'R_rxn08846_c0' -1
'cpd02090[c0]'.'R_rxn08846_c0' 1
'cpd03847[c0]'.'R_rxn08846_c0' 1
'cpd15344[c0]'.'R_rxn08846_c0' -1
'cpd00067[c0]'.'R_rxn03005_c0' 2
'cpd00001[c0]'.'R_rxn03005_c0' -1
'cpd00087[c0]'.'R_rxn03005_c0' 1
'cpd00347[c0]'.'R_rxn03005_c0' -1
'cpd02678[c0]'.'R_rxn03005_c0' 1
'cpd02394[c0]'.'R_rxn03005_c0' -1
'cpd00067[c0]'.'R_rxn05012_c0' 1
'cpd00009[c0]'.'R_rxn05012_c0' 1
'cpd00146[c0]'.'R_rxn05012_c0' -1
'cpd00342[c0]'.'R_rxn05012_c0' -1
'cpd11209[c0]'.'R_rxn05012_c0' 1
'cpd00001[c0]'.'R_rxn03437_c0' 1
'cpd02535[c0]'.'R_rxn03437_c0' -1
'cpd00508[c0]'.'R_rxn03437_c0' 1
'cpd00002[c0]'.'R_rxn01353_c0' -1
'cpd00008[c0]'.'R_rxn01353_c0' 1
'cpd00241[c0]'.'R_rxn01353_c0' 1
'cpd00295[c0]'.'R_rxn01353_c0' -1
'cpd00067[c0]'.'R_rxn03244_c0' 1
'cpd00003[c0]'.'R_rxn03244_c0' -1
'cpd00004[c0]'.'R_rxn03244_c0' 1
'cpd03118[c0]'.'R_rxn03244_c0' -1
'cpd03119[c0]'.'R_rxn03244_c0' 1
'cpd00009[c0]'.'R_rxn00228_c0' 1
'cpd00001[c0]'.'R_rxn00228_c0' -1
'cpd00029[c0]'.'R_rxn00228_c0' 1
'cpd03385[c0]'.'R_rxn00228_c0' -1
'cpd00067[c0]'.'R_rxn00616_c0' -1
'cpd00015[c0]'.'R_rxn00616_c0' -1
'cpd00982[c0]'.'R_rxn00616_c0' 1
'cpd00080[c0]'.'R_rxn00616_c0' -1
'cpd00095[c0]'.'R_rxn00616_c0' 1
'cpd00067[c0]'.'R_rxn00313_c0' -1
'cpd00011[c0]'.'R_rxn00313_c0' 1
'cpd00516[c0]'.'R_rxn00313_c0' -1
'cpd00039[c0]'.'R_rxn00313_c0' 1
'cpd00001[c0]'.'R_rxn02949_c0' -1
'cpd03572[c0]'.'R_rxn02949_c0' 1
'cpd02187[c0]'.'R_rxn02949_c0' -1
'cpd00003[c0]'.'R_rxn00735_c0' -1
'cpd00004[c0]'.'R_rxn00735_c0' 1
'cpd00011[c0]'.'R_rxn00735_c0' 1
'cpd00094[c0]'.'R_rxn00735_c0' 1
'cpd03593[c0]'.'R_rxn00735_c0' -1
'cpd00067[c0]'.'R_rxn10571_c0' 1
'cpd00002[c0]'.'R_rxn10571_c0' -1
'cpd00008[c0]'.'R_rxn10571_c0' 1
'cpd00009[c0]'.'R_rxn10571_c0' 1
'cpd00001[c0]'.'R_rxn10571_c0' -1
'cpd00254[e0]'.'R_rxn10571_c0' -1
'cpd00254[c0]'.'R_rxn10571_c0' 1
'cpd00067[c0]'.'R_rxn04750_c0' 4
'cpd00003[c0]'.'R_rxn04750_c0' 1
'cpd00004[c0]'.'R_rxn04750_c0' -1
'cpd09844[c0]'.'R_rxn04750_c0' 1
'cpd01507[c0]'.'R_rxn04750_c0' -1
'cpd00080[c0]'.'R_rxn14229_c0' -1
'cpd00095[c0]'.'R_rxn14229_c0' 1
'cpd00364[c0]'.'R_rxn14229_c0' -1
'cpd00415[c0]'.'R_rxn14229_c0' 1
'cpd00067[c0]'.'R_rxn08647_c0' 1
'cpd00002[c0]'.'R_rxn08647_c0' -1
'cpd00008[c0]'.'R_rxn08647_c0' 1
'cpd00223[c0]'.'R_rxn08647_c0' -1
'cpd00482[c0]'.'R_rxn08647_c0' 1
'cpd00067[c0]'.'R_rxn03366_c0' 2
'cpd00001[c0]'.'R_rxn03366_c0' -1
'cpd00006[c0]'.'R_rxn03366_c0' -1
'cpd00005[c0]'.'R_rxn03366_c0' 1
'cpd03365[c0]'.'R_rxn03366_c0' -1
'cpd03366[c0]'.'R_rxn03366_c0' 1
'cpd00067[c0]'.'R_rxn10042_c0' 3
'cpd00002[c0]'.'R_rxn10042_c0' 1
'cpd00008[c0]'.'R_rxn10042_c0' -1
'cpd00009[c0]'.'R_rxn10042_c0' -1
'cpd00001[c0]'.'R_rxn10042_c0' 1
'cpd00067[e0]'.'R_rxn10042_c0' -4
'cpd00067[c0]'.'R_rxn08803_c0' 1
'cpd00001[c0]'.'R_rxn08803_c0' -1
'cpd00908[c0]'.'R_rxn08803_c0' 1
'cpd01741[c0]'.'R_rxn08803_c0' 1
'cpd15313[c0]'.'R_rxn08803_c0' -1
'cpd00067[c0]'.'R_rxn06062_c0' 1
'cpd00001[c0]'.'R_rxn06062_c0' -1
'cpd00049[c0]'.'R_rxn06062_c0' 1
'cpd12064[c0]'.'R_rxn06062_c0' -1
'cpd00266[c0]'.'R_rxn06062_c0' 1
'cpd00067[c0]'.'R_rxn01543_c0' 1
'cpd00001[c0]'.'R_rxn01543_c0' -1
'cpd00309[c0]'.'R_rxn01543_c0' -1
'cpd03280[c0]'.'R_rxn01543_c0' 1
'cpd00067[c0]'.'R_rxn02895_c0' 1
'cpd00002[c0]'.'R_rxn02895_c0' -1
'cpd00033[c0]'.'R_rxn02895_c0' -1
'cpd00008[c0]'.'R_rxn02895_c0' 1
'cpd00009[c0]'.'R_rxn02895_c0' 1
'cpd01982[c0]'.'R_rxn02895_c0' -1
'cpd02394[c0]'.'R_rxn02895_c0' 1
'cpd00067[c0]'.'R_rxn01066_c0' 1
'cpd00001[c0]'.'R_rxn01066_c0' -1
'cpd00049[c0]'.'R_rxn01066_c0' 1
'cpd01664[c0]'.'R_rxn01066_c0' -1
'cpd00160[c0]'.'R_rxn01066_c0' 1
'cpd00001[c0]'.'R_rxn02934_c0' 1
'cpd02691[c0]'.'R_rxn02934_c0' -1
'cpd02125[c0]'.'R_rxn02934_c0' 1
'cpd00067[c0]'.'R_rxn08089_c0' -1
'cpd11493[c0]'.'R_rxn08089_c0' 1
'cpd15328[c0]'.'R_rxn08089_c0' -1
'cpd15527[c0]'.'R_rxn08089_c0' 1
'cpd11825[c0]'.'R_rxn08089_c0' -1
'cpd00067[c0]'.'R_rxn07688_c0' 1
'cpd00003[c0]'.'R_rxn07688_c0' -1
'cpd00004[c0]'.'R_rxn07688_c0' 1
'cpd15053[c0]'.'R_rxn07688_c0' -1
'cpd15054[c0]'.'R_rxn07688_c0' 1
'cpd00001[c0]'.'R_rxn00189_c0' -1
'cpd00023[c0]'.'R_rxn00189_c0' 1
'cpd00013[c0]'.'R_rxn00189_c0' 1
'cpd00053[c0]'.'R_rxn00189_c0' -1
'cpd00067[c0]'.'R_rxn00543_c0' 1
'cpd00003[c0]'.'R_rxn00543_c0' -1
'cpd00004[c0]'.'R_rxn00543_c0' 1
'cpd00071[c0]'.'R_rxn00543_c0' 1
'cpd00363[c0]'.'R_rxn00543_c0' -1
'cpd00519[c0]'.'R_rxn01996_c0' 1
'cpd00891[c0]'.'R_rxn01996_c0' -1
'cpd00067[c0]'.'R_rxn00428_c0' 2
'cpd00001[c0]'.'R_rxn00428_c0' -1
'cpd00055[c0]'.'R_rxn00428_c0' 1
'cpd00099[c0]'.'R_rxn00428_c0' 2
'cpd01530[c0]'.'R_rxn00428_c0' -1
'cpd00002[c0]'.'R_rxn10253_c0' -1
'cpd00008[c0]'.'R_rxn10253_c0' 1
'cpd15677[c0]'.'R_rxn10253_c0' 1
'cpd15701[c0]'.'R_rxn10253_c0' -1
'cpd00010[c0]'.'R_rxn10207_c0' 1
'cpd00080[c0]'.'R_rxn10207_c0' -1
'cpd11435[c0]'.'R_rxn10207_c0' -1
'cpd15673[c0]'.'R_rxn10207_c0' 1
'cpd00012[c0]'.'R_rxn10221_c0' 1
'cpd00067[c0]'.'R_rxn10221_c0' 1
'cpd00052[c0]'.'R_rxn10221_c0' -1
'cpd15678[c0]'.'R_rxn10221_c0' -1
'cpd15684[c0]'.'R_rxn10221_c0' 1
'cpd00067[c0]'.'R_rxn05451_c0' -2
'cpd00010[c0]'.'R_rxn05451_c0' -1
'cpd11493[c0]'.'R_rxn05451_c0' 1
'cpd11439[c0]'.'R_rxn05451_c0' 1
'cpd11515[c0]'.'R_rxn05451_c0' -1
'cpd00001[c0]'.'R_rxn00469_c0' -1
'cpd00029[c0]'.'R_rxn00469_c0' 1
'cpd00064[c0]'.'R_rxn00469_c0' 1
'cpd00342[c0]'.'R_rxn00469_c0' -1
'cpd00067[c0]'.'R_rxn02784_c0' 1
'cpd00006[c0]'.'R_rxn02784_c0' -1
'cpd00005[c0]'.'R_rxn02784_c0' 1
'cpd02238[c0]'.'R_rxn02784_c0' -1
'cpd01638[c0]'.'R_rxn02784_c0' 1
'cpd00033[c0]'.'R_rxn02795_c0' 1
'cpd00001[c0]'.'R_rxn02795_c0' -1
'cpd01663[c0]'.'R_rxn02795_c0' 1
'cpd03247[c0]'.'R_rxn02795_c0' -1
'cpd00010[c0]'.'R_rxn10203_c0' 1
'cpd01695[c0]'.'R_rxn10203_c0' -1
'cpd00080[c0]'.'R_rxn10203_c0' -1
'cpd15331[c0]'.'R_rxn10203_c0' 1
'cpd00067[c0]'.'R_rxn07876_c0' 2
'cpd00001[c0]'.'R_rxn07876_c0' -1
'cpd00003[c0]'.'R_rxn07876_c0' -1
'cpd00004[c0]'.'R_rxn07876_c0' 1
'cpd06739[c0]'.'R_rxn07876_c0' -1
'cpd15166[c0]'.'R_rxn07876_c0' 1
'cpd00067[c0]'.'R_rxn12191_c0' 1
'cpd00006[c0]'.'R_rxn12191_c0' -1
'cpd00005[c0]'.'R_rxn12191_c0' 1
'cpd00098[c0]'.'R_rxn12191_c0' -1
'cpd00447[c0]'.'R_rxn12191_c0' 1
'cpd00035[c0]'.'R_rxn00283_c0' -1
'cpd00117[c0]'.'R_rxn00283_c0' 1
'cpd00067[c0]'.'R_rxn00726_c0' 1
'cpd00001[c0]'.'R_rxn00726_c0' 1
'cpd00020[c0]'.'R_rxn00726_c0' 1
'cpd00093[c0]'.'R_rxn00726_c0' 1
'cpd00013[c0]'.'R_rxn00726_c0' -1
'cpd00216[c0]'.'R_rxn00726_c0' -1
'cpd00067[c0]'.'R_rxn01847_c0' 1
'cpd00003[c0]'.'R_rxn01847_c0' -1
'cpd00004[c0]'.'R_rxn01847_c0' 1
'cpd02186[c0]'.'R_rxn01847_c0' 1
'cpd00432[c0]'.'R_rxn01847_c0' -1
'cpd00067[c0]'.'R_rxn08851_c0' 1
'cpd00001[c0]'.'R_rxn08851_c0' -1
'cpd15269[c0]'.'R_rxn08851_c0' 1
'cpd02090[c0]'.'R_rxn08851_c0' 1
'cpd15349[c0]'.'R_rxn08851_c0' -1
'cpd00012[c0]'.'R_rxn02155_c0' 1
'cpd00002[c0]'.'R_rxn02155_c0' -1
'cpd00873[c0]'.'R_rxn02155_c0' -1
'cpd00638[c0]'.'R_rxn02155_c0' 1
'cpd00668[c0]'.'R_rxn02187_c0' -1
'cpd02569[c0]'.'R_rxn02187_c0' 1
'cpd00067[c0]'.'R_rxn02866_c0' -1
'cpd00015[c0]'.'R_rxn02866_c0' -1
'cpd00982[c0]'.'R_rxn02866_c0' 1
'cpd01882[c0]'.'R_rxn02866_c0' -1
'cpd01966[c0]'.'R_rxn02866_c0' 1
'cpd00067[c0]'.'R_rxn11968_c0' 1
'cpd11625[c0]'.'R_rxn11968_c0' -1
'cpd11673[c0]'.'R_rxn11968_c0' 1
'cpd02074[c0]'.'R_rxn11968_c0' 1
'cpd00549[c0]'.'R_rxn11968_c0' -1
'cpd00002[c0]'.'R_rxn01754_c0' -1
'cpd00008[c0]'.'R_rxn01754_c0' 1
'cpd00392[c0]'.'R_rxn01754_c0' -1
'cpd02203[c0]'.'R_rxn01754_c0' 1
'cpd00067[c0]'.'R_rxn08552_c0' -2
'cpd11493[c0]'.'R_rxn08552_c0' 1
'cpd00080[c0]'.'R_rxn08552_c0' -1
'cpd15328[c0]'.'R_rxn08552_c0' 1
'cpd11825[c0]'.'R_rxn08552_c0' -1
'cpd00067[c0]'.'R_rxn14291_c0' -1
'cpd00006[c0]'.'R_rxn14291_c0' 1
'cpd00005[c0]'.'R_rxn14291_c0' -1
'cpd03139[c0]'.'R_rxn14291_c0' 1
'cpd00420[c0]'.'R_rxn14291_c0' -1
'cpd00067[c0]'.'R_rxn04325_c0' -1
'cpd00001[c0]'.'R_rxn04325_c0' 1
'cpd00006[c0]'.'R_rxn04325_c0' 1
'cpd00005[c0]'.'R_rxn04325_c0' -1
'cpd00007[c0]'.'R_rxn04325_c0' -1
'cpd08795[c0]'.'R_rxn04325_c0' -1
'cpd08796[c0]'.'R_rxn04325_c0' 1
'cpd00020[c0]'.'R_rxn07449_c0' 1
'cpd00081[c0]'.'R_rxn07449_c0' 1
'cpd14790[c0]'.'R_rxn07449_c0' -1
'cpd00067[c0]'.'R_rxn00675_c0' 1
'cpd00010[c0]'.'R_rxn00675_c0' -1
'cpd00018[c0]'.'R_rxn00675_c0' 1
'cpd00086[c0]'.'R_rxn00675_c0' 1
'cpd03560[c0]'.'R_rxn00675_c0' -1
'cpd00067[c0]'.'R_rxn01018_c0' 1
'cpd00009[c0]'.'R_rxn01018_c0' 1
'cpd00041[c0]'.'R_rxn01018_c0' -1
'cpd00343[c0]'.'R_rxn01018_c0' 1
'cpd00146[c0]'.'R_rxn01018_c0' -1
'cpd00067[c0]'.'R_rxn04132_c0' 1
'cpd00001[c0]'.'R_rxn04132_c0' -1
'cpd00011[c0]'.'R_rxn04132_c0' 1
'cpd01567[c0]'.'R_rxn04132_c0' 1
'cpd08625[c0]'.'R_rxn04132_c0' -1
'cpd00012[c0]'.'R_rxn11544_c0' 1
'cpd00067[c0]'.'R_rxn11544_c0' 1
'cpd00002[c0]'.'R_rxn11544_c0' -2
'cpd00008[c0]'.'R_rxn11544_c0' 2
'cpd00001[c0]'.'R_rxn11544_c0' -1
'cpd00023[c0]'.'R_rxn11544_c0' 2
'cpd00053[c0]'.'R_rxn11544_c0' -2
'cpd03832[c0]'.'R_rxn11544_c0' -1
'cpd03913[c0]'.'R_rxn11544_c0' 1
'cpd00067[c0]'.'R_rxn08813_c0' 1
'cpd00001[c0]'.'R_rxn08813_c0' -1
'cpd02090[c0]'.'R_rxn08813_c0' 1
'cpd00214[c0]'.'R_rxn08813_c0' 1
'cpd15321[c0]'.'R_rxn08813_c0' -1
'cpd00067[c0]'.'R_rxn00124_c0' 1
'cpd00002[c0]'.'R_rxn00124_c0' -1
'cpd00008[c0]'.'R_rxn00124_c0' 1
'cpd00016[c0]'.'R_rxn00124_c0' 1
'cpd00215[c0]'.'R_rxn00124_c0' -1
'cpd00067[c0]'.'R_rxn10219_c0' 1
'cpd00010[c0]'.'R_rxn10219_c0' 1
'cpd11441[c0]'.'R_rxn10219_c0' -1
'cpd15682[c0]'.'R_rxn10219_c0' 1
'cpd15676[c0]'.'R_rxn10219_c0' -1
'cpd00012[c0]'.'R_rxn00947_c0' 1
'cpd00067[c0]'.'R_rxn00947_c0' 1
'cpd00002[c0]'.'R_rxn00947_c0' -1
'cpd00010[c0]'.'R_rxn00947_c0' -1
'cpd00018[c0]'.'R_rxn00947_c0' 1
'cpd00214[c0]'.'R_rxn00947_c0' -1
'cpd00134[c0]'.'R_rxn00947_c0' 1
'cpd00001[c0]'.'R_rxn03247_c0' 1
'cpd03120[c0]'.'R_rxn03247_c0' -1
'cpd03130[c0]'.'R_rxn03247_c0' 1
'cpd00010[c0]'.'R_rxn10210_c0' 1
'cpd11441[c0]'.'R_rxn10210_c0' -1
'cpd00080[c0]'.'R_rxn10210_c0' -1
'cpd15676[c0]'.'R_rxn10210_c0' 1
'cpd00067[c0]'.'R_rxn01476_c0' 1
'cpd00001[c0]'.'R_rxn01476_c0' -1
'cpd00911[c0]'.'R_rxn01476_c0' -1
'cpd00284[c0]'.'R_rxn01476_c0' 1
'cpd00042[c0]'.'R_rxn00205_c0' -2
'cpd00001[c0]'.'R_rxn00205_c0' 2
'cpd00025[c0]'.'R_rxn00205_c0' -1
'cpd00111[c0]'.'R_rxn00205_c0' 1
'cpd00067[c0]'.'R_rxn02576_c0' 1
'cpd00002[c0]'.'R_rxn02576_c0' -1
'cpd00008[c0]'.'R_rxn02576_c0' 1
'cpd01085[c0]'.'R_rxn02576_c0' -1
'cpd01684[c0]'.'R_rxn02576_c0' 1
'cpd00001[c0]'.'R_rxn03146_c0' -1
'cpd00029[c0]'.'R_rxn03146_c0' 1
'cpd02886[c0]'.'R_rxn03146_c0' -1
'cpd03584[c0]'.'R_rxn03146_c0' 1
'cpd00001[c0]'.'R_rxn02789_c0' 1
'cpd01646[c0]'.'R_rxn02789_c0' -1
'cpd01710[c0]'.'R_rxn02789_c0' 1
'cpd00012[c0]'.'R_rxn00988_c0' 1
'cpd00067[c0]'.'R_rxn00988_c0' 1
'cpd00002[c0]'.'R_rxn00988_c0' -1
'cpd00010[c0]'.'R_rxn00988_c0' -1
'cpd00018[c0]'.'R_rxn00988_c0' 1
'cpd00279[c0]'.'R_rxn00988_c0' 1
'cpd00142[c0]'.'R_rxn00988_c0' -1
'cpd00024[c0]'.'R_rxn01156_c0' -1
'cpd00143[c0]'.'R_rxn01156_c0' 1
'cpd00186[c0]'.'R_rxn01156_c0' 1
'cpd01526[c0]'.'R_rxn01156_c0' -1
'cpd00001[c0]'.'R_rxn01600_c0' -1
'cpd00013[c0]'.'R_rxn01600_c0' 1
'cpd00007[c0]'.'R_rxn01600_c0' -1
'cpd00025[c0]'.'R_rxn01600_c0' 1
'cpd00445[c0]'.'R_rxn01600_c0' -1
'cpd00329[c0]'.'R_rxn01600_c0' 1
'cpd00067[c0]'.'R_rxn14384_c0' -1
'cpd11625[c0]'.'R_rxn14384_c0' 1
'cpd11623[c0]'.'R_rxn14384_c0' -1
'cpd17406[c0]'.'R_rxn14384_c0' -1
'cpd17407[c0]'.'R_rxn14384_c0' 1
'cpd00067[c0]'.'R_rxn05455_c0' -2
'cpd00010[c0]'.'R_rxn05455_c0' -1
'cpd11493[c0]'.'R_rxn05455_c0' 1
'cpd11435[c0]'.'R_rxn05455_c0' 1
'cpd11565[c0]'.'R_rxn05455_c0' -1
'cpd00067[c0]'.'R_rxn00410_c0' 2
'cpd00002[c0]'.'R_rxn00410_c0' -1
'cpd00008[c0]'.'R_rxn00410_c0' 1
'cpd00009[c0]'.'R_rxn00410_c0' 1
'cpd00013[c0]'.'R_rxn00410_c0' -1
'cpd00052[c0]'.'R_rxn00410_c0' 1
'cpd00062[c0]'.'R_rxn00410_c0' -1
'cpd00067[c0]'.'R_rxn03063_c0' 1
'cpd00017[c0]'.'R_rxn03063_c0' -1
'cpd00019[c0]'.'R_rxn03063_c0' 1
'cpd03221[c0]'.'R_rxn03063_c0' -1
'cpd02755[c0]'.'R_rxn03063_c0' 1
'cpd00102[c0]'.'R_rxn01333_c0' -1
'cpd00072[c0]'.'R_rxn01333_c0' 1
'cpd00238[c0]'.'R_rxn01333_c0' -1
'cpd00236[c0]'.'R_rxn01333_c0' 1
'cpd00067[c0]'.'R_rxn11711_c0' 2
'cpd00001[c0]'.'R_rxn11711_c0' -1
'cpd00010[c0]'.'R_rxn11711_c0' 1
'cpd00399[c0]'.'R_rxn11711_c0' -1
'cpd00536[c0]'.'R_rxn11711_c0' 1
'cpd00020[c0]'.'R_rxn02925_c0' 1
'cpd00035[c0]'.'R_rxn02925_c0' -1
'cpd00287[c0]'.'R_rxn02925_c0' -1
'cpd02096[c0]'.'R_rxn02925_c0' 1
'cpd00002[c0]'.'R_rxn10257_c0' -1
'cpd00008[c0]'.'R_rxn10257_c0' 1
'cpd15681[c0]'.'R_rxn10257_c0' 1
'cpd15705[c0]'.'R_rxn10257_c0' -1
'cpd00001[c0]'.'R_rxn06394_c0' -1
'cpd00232[c0]'.'R_rxn06394_c0' 1
'cpd00947[c0]'.'R_rxn06394_c0' 1
'cpd12599[c0]'.'R_rxn06394_c0' -1
'cpd00012[c0]'.'R_rxn00151_c0' 1
'cpd00067[c0]'.'R_rxn00151_c0' 2
'cpd00002[c0]'.'R_rxn00151_c0' -1
'cpd00009[c0]'.'R_rxn00151_c0' -1
'cpd00018[c0]'.'R_rxn00151_c0' 1
'cpd00020[c0]'.'R_rxn00151_c0' -1
'cpd00061[c0]'.'R_rxn00151_c0' 1
'cpd00037[c0]'.'R_rxn03933_c0' -1
'cpd00014[c0]'.'R_rxn03933_c0' 1
'cpd02948[c0]'.'R_rxn03933_c0' -1
'cpd03491[c0]'.'R_rxn03933_c0' 1
'cpd00067[c0]'.'R_rxn07684_c0' 1
'cpd00003[c0]'.'R_rxn07684_c0' -1
'cpd00004[c0]'.'R_rxn07684_c0' 1
'cpd15049[c0]'.'R_rxn07684_c0' -1
'cpd15050[c0]'.'R_rxn07684_c0' 1
'cpd00067[c0]'.'R_rxn05737_c0' 1
'cpd00001[c0]'.'R_rxn05737_c0' 1
'cpd00007[c0]'.'R_rxn05737_c0' -1
'cpd00210[c0]'.'R_rxn05737_c0' -1
'cpd01270[c0]'.'R_rxn05737_c0' -1
'cpd00050[c0]'.'R_rxn05737_c0' 1
'cpd00081[c0]'.'R_rxn05737_c0' 1
'cpd04122[c0]'.'R_rxn05737_c0' 1
'cpd00067[c0]'.'R_rxn11718_c0' 2
'cpd00001[c0]'.'R_rxn11718_c0' -1
'cpd00010[c0]'.'R_rxn11718_c0' 1
'cpd01519[c0]'.'R_rxn11718_c0' -1
'cpd00188[c0]'.'R_rxn11718_c0' 1
'cpd00046[c0]'.'R_rxn09110_c0' 1
'cpd00080[c0]'.'R_rxn09110_c0' -1
'cpd15422[c0]'.'R_rxn09110_c0' -1
'cpd15544[c0]'.'R_rxn09110_c0' 1
'cpd00067[c0]'.'R_rxn00529_c0' -1
'cpd00011[c0]'.'R_rxn00529_c0' 1
'cpd00069[c0]'.'R_rxn00529_c0' -1
'cpd00374[c0]'.'R_rxn00529_c0' 1
'cpd00067[c0]'.'R_rxn11710_c0' 2
'cpd00001[c0]'.'R_rxn11710_c0' -1
'cpd00010[c0]'.'R_rxn11710_c0' 1
'cpd01393[c0]'.'R_rxn11710_c0' -1
'cpd03848[c0]'.'R_rxn11710_c0' 1
'cpd00067[c0]'.'R_rxn00303_c0' 2
'cpd00002[c0]'.'R_rxn00303_c0' -1
'cpd00018[c0]'.'R_rxn00303_c0' 1
'cpd00038[c0]'.'R_rxn00303_c0' -1
'cpd02740[c0]'.'R_rxn00303_c0' 1
'cpd00001[c0]'.'R_rxn00799_c0' 1
'cpd00130[c0]'.'R_rxn00799_c0' -1
'cpd00106[c0]'.'R_rxn00799_c0' 1
'cpd00067[c0]'.'R_rxn01073_c0' 1
'cpd00001[c0]'.'R_rxn01073_c0' -1
'cpd00908[c0]'.'R_rxn01073_c0' -1
'cpd00080[c0]'.'R_rxn01073_c0' 1
'cpd00162[c0]'.'R_rxn01073_c0' 1
'cpd00012[c0]'.'R_rxn02405_c0' 1
'cpd00067[c0]'.'R_rxn02405_c0' 1
'cpd00052[c0]'.'R_rxn02405_c0' -1
'cpd00875[c0]'.'R_rxn02405_c0' -1
'cpd02546[c0]'.'R_rxn02405_c0' 1
'cpd00067[c0]'.'R_rxn00011_c0' 1
'cpd00020[c0]'.'R_rxn00011_c0' 1
'cpd00011[c0]'.'R_rxn00011_c0' -1
'cpd00056[c0]'.'R_rxn00011_c0' 1
'cpd03049[c0]'.'R_rxn00011_c0' -1
'cpd00509[c0]'.'R_rxn01986_c0' -1
'cpd00510[c0]'.'R_rxn01986_c0' 1
'cpd00443[c0]'.'R_rxn02200_c0' -1
'cpd00683[c0]'.'R_rxn02200_c0' 1
'cpd00001[c0]'.'R_rxn02200_c0' 1
'cpd00954[c0]'.'R_rxn02200_c0' -1
'cpd00078[c0]'.'R_rxn00602_c0' 1
'cpd00891[c0]'.'R_rxn00602_c0' -1
'cpd00009[c0]'.'R_rxn01069_c0' 1
'cpd00001[c0]'.'R_rxn01069_c0' -1
'cpd00809[c0]'.'R_rxn01069_c0' -1
'cpd00161[c0]'.'R_rxn01069_c0' 1
'cpd00067[c0]'.'R_rxn05528_c0' 1
'cpd00002[c0]'.'R_rxn05528_c0' -1
'cpd00008[c0]'.'R_rxn05528_c0' 1
'cpd00009[c0]'.'R_rxn05528_c0' 1
'cpd00001[c0]'.'R_rxn05528_c0' -1
'cpd00058[e0]'.'R_rxn05528_c0' 1
'cpd00058[c0]'.'R_rxn05528_c0' -1
'cpd00012[c0]'.'R_rxn00791_c0' 1
'cpd00067[c0]'.'R_rxn00791_c0' 1
'cpd00093[c0]'.'R_rxn00791_c0' -1
'cpd00103[c0]'.'R_rxn00791_c0' -1
'cpd02642[c0]'.'R_rxn00791_c0' 1
'cpd00012[c0]'.'R_rxn00702_c0' 1
'cpd00052[c0]'.'R_rxn00702_c0' -1
'cpd00089[c0]'.'R_rxn00702_c0' -1
'cpd00390[c0]'.'R_rxn00702_c0' 1
'cpd00001[c0]'.'R_rxn02883_c0' 1
'cpd01960[c0]'.'R_rxn02883_c0' 1
'cpd03708[c0]'.'R_rxn02883_c0' -1
'cpd00009[c0]'.'R_rxn03150_c0' 1
'cpd00001[c0]'.'R_rxn03150_c0' -1
'cpd02904[c0]'.'R_rxn03150_c0' -1
'cpd03423[c0]'.'R_rxn03150_c0' 1
'cpd00012[c0]'.'R_rxn00065_c0' 1
'cpd00067[c0]'.'R_rxn00065_c0' 1
'cpd00002[c0]'.'R_rxn00065_c0' -1
'cpd00446[c0]'.'R_rxn00065_c0' 1
'cpd00198[c0]'.'R_rxn04676_c0' -1
'cpd00102[c0]'.'R_rxn04676_c0' 1
'cpd09421[c0]'.'R_rxn04676_c0' 1
'cpd00056[c0]'.'R_rxn04676_c0' -1
'cpd00067[c0]'.'R_rxn11715_c0' 2
'cpd00001[c0]'.'R_rxn11715_c0' -1
'cpd00010[c0]'.'R_rxn11715_c0' 1
'cpd14890[c0]'.'R_rxn11715_c0' -1
'cpd03852[c0]'.'R_rxn11715_c0' 1
'cpd00011[c0]'.'R_rxn01827_c0' 1
'cpd00007[c0]'.'R_rxn01827_c0' -1
'cpd00868[c0]'.'R_rxn01827_c0' -1
'cpd00426[c0]'.'R_rxn01827_c0' 1
'cpd00067[c0]'.'R_rxn07260_c0' 1
'cpd00009[c0]'.'R_rxn07260_c0' 1
'cpd00001[c0]'.'R_rxn07260_c0' -1
'cpd12322[c0]'.'R_rxn07260_c0' 1
'cpd14506[c0]'.'R_rxn07260_c0' -1
'cpd00067[c0]'.'R_rxn01007_c0' -1
'cpd00144[c0]'.'R_rxn01007_c0' -1
'cpd00011[c0]'.'R_rxn01007_c0' 1
'cpd00163[c0]'.'R_rxn01007_c0' 1
'cpd00012[c0]'.'R_rxn00105_c0' 1
'cpd00002[c0]'.'R_rxn00105_c0' -1
'cpd00003[c0]'.'R_rxn00105_c0' 1
'cpd00355[c0]'.'R_rxn00105_c0' -1
'cpd00009[c0]'.'R_rxn03446_c0' 1
'cpd00001[c0]'.'R_rxn03446_c0' -1
'cpd03607[c0]'.'R_rxn03446_c0' -1
'cpd03608[c0]'.'R_rxn03446_c0' 1
'cpd00067[c0]'.'R_rxn01302_c0' 1
'cpd00006[c0]'.'R_rxn01302_c0' -1
'cpd00005[c0]'.'R_rxn01302_c0' 1
'cpd00227[c0]'.'R_rxn01302_c0' -1
'cpd00346[c0]'.'R_rxn01302_c0' 1
'cpd00067[c0]'.'R_rxn00490_c0' -1
'cpd00001[c0]'.'R_rxn00490_c0' 1
'cpd00011[c0]'.'R_rxn00490_c0' 1
'cpd00066[c0]'.'R_rxn00490_c0' 1
'cpd00616[c0]'.'R_rxn00490_c0' -1
'cpd00067[c0]'.'R_rxn00101_c0' -2
'cpd00001[c0]'.'R_rxn00101_c0' -1
'cpd00011[c0]'.'R_rxn00101_c0' 1
'cpd00013[c0]'.'R_rxn00101_c0' 2
'cpd00073[c0]'.'R_rxn00101_c0' -1
'cpd00027[c0]'.'R_rxn00223_c0' -1
'cpd00082[c0]'.'R_rxn00223_c0' 1
'cpd00067[c0]'.'R_rxn02285_c0' -1
'cpd00006[c0]'.'R_rxn02285_c0' 1
'cpd00005[c0]'.'R_rxn02285_c0' -1
'cpd00773[c0]'.'R_rxn02285_c0' 1
'cpd02820[c0]'.'R_rxn02285_c0' -1
'cpd00067[c0]'.'R_rxn08848_c0' 1
'cpd00001[c0]'.'R_rxn08848_c0' -1
'cpd02090[c0]'.'R_rxn08848_c0' 1
'cpd00214[c0]'.'R_rxn08848_c0' 1
'cpd15346[c0]'.'R_rxn08848_c0' -1
'cpd00067[c0]'.'R_rxn07883_c0' 1
'cpd00003[c0]'.'R_rxn07883_c0' -1
'cpd00004[c0]'.'R_rxn07883_c0' 1
'cpd15173[c0]'.'R_rxn07883_c0' -1
'cpd15175[c0]'.'R_rxn07883_c0' 1
'cpd00067[c0]'.'R_rxn00691_c0' 1
'cpd00001[c0]'.'R_rxn00691_c0' -1
'cpd00047[c0]'.'R_rxn00691_c0' 1
'cpd00087[c0]'.'R_rxn00691_c0' 1
'cpd00201[c0]'.'R_rxn00691_c0' -1
'cpd00067[c0]'.'R_rxn08840_c0' 1
'cpd00001[c0]'.'R_rxn08840_c0' -1
'cpd00908[c0]'.'R_rxn08840_c0' 1
'cpd15298[c0]'.'R_rxn08840_c0' 1
'cpd15338[c0]'.'R_rxn08840_c0' -1
'cpd00067[c0]'.'R_rxn06577_c0' -1
'cpd00003[c0]'.'R_rxn06577_c0' 1
'cpd11953[c0]'.'R_rxn06577_c0' 1
'cpd00133[c0]'.'R_rxn06577_c0' -1
'cpd12522[c0]'.'R_rxn06577_c0' -1
'cpd00067[c0]'.'R_rxn01987_c0' 1
'cpd00002[c0]'.'R_rxn01987_c0' -1
'cpd00008[c0]'.'R_rxn01987_c0' 1
'cpd00510[c0]'.'R_rxn01987_c0' 1
'cpd01242[c0]'.'R_rxn01987_c0' -1
'cpd00012[c0]'.'R_rxn09310_c0' 1
'cpd00067[c0]'.'R_rxn09310_c0' 2
'cpd00002[c0]'.'R_rxn09310_c0' -1
'cpd00001[c0]'.'R_rxn09310_c0' 1
'cpd00018[c0]'.'R_rxn09310_c0' 1
'cpd00084[c0]'.'R_rxn09310_c0' -1
'cpd08289[c0]'.'R_rxn09310_c0' -1
'cpd00011[c0]'.'R_rxn09310_c0' 1
'cpd00035[c0]'.'R_rxn09310_c0' 1
'cpd00069[c0]'.'R_rxn09310_c0' -1
'cpd02654[c0]'.'R_rxn09310_c0' 1
'cpd15378[c0]'.'R_rxn09310_c0' 1
'cpd00012[c0]'.'R_rxn02834_c0' 1
'cpd00067[c0]'.'R_rxn02834_c0' 2
'cpd00001[c0]'.'R_rxn02834_c0' -1
'cpd01775[c0]'.'R_rxn02834_c0' -1
'cpd01777[c0]'.'R_rxn02834_c0' 1
'cpd00067[c0]'.'R_rxn03860_c0' 1
'cpd00003[c0]'.'R_rxn03860_c0' -1
'cpd00004[c0]'.'R_rxn03860_c0' 1
'cpd06711[c0]'.'R_rxn03860_c0' -1
'cpd06712[c0]'.'R_rxn03860_c0' 1
'cpd00001[c0]'.'R_rxn00459_c0' 1
'cpd00061[c0]'.'R_rxn00459_c0' 1
'cpd00482[c0]'.'R_rxn00459_c0' -1
'cpd00067[c0]'.'R_rxn03291_c0' -1
'cpd00006[c0]'.'R_rxn03291_c0' 1
'cpd00005[c0]'.'R_rxn03291_c0' -1
'cpd03234[c0]'.'R_rxn03291_c0' 1
'cpd03238[c0]'.'R_rxn03291_c0' -1
'cpd00067[c0]'.'R_rxn00770_c0' 1
'cpd00002[c0]'.'R_rxn00770_c0' -1
'cpd00018[c0]'.'R_rxn00770_c0' 1
'cpd00103[c0]'.'R_rxn00770_c0' 1
'cpd00101[c0]'.'R_rxn00770_c0' -1
'cpd00067[c0]'.'R_rxn08806_c0' 1
'cpd00001[c0]'.'R_rxn08806_c0' -1
'cpd00908[c0]'.'R_rxn08806_c0' 1
'cpd00214[c0]'.'R_rxn08806_c0' 1
'cpd15316[c0]'.'R_rxn08806_c0' -1
'cpd00067[c0]'.'R_rxn05195_c0' 1
'cpd00002[c0]'.'R_rxn05195_c0' -1
'cpd00008[c0]'.'R_rxn05195_c0' 1
'cpd00009[c0]'.'R_rxn05195_c0' 1
'cpd00001[c0]'.'R_rxn05195_c0' -1
'cpd10516[e0]'.'R_rxn05195_c0' -1
'cpd10516[c0]'.'R_rxn05195_c0' 1
'cpd00067[c0]'.'R_rxn05209_c0' -1
'cpd00067[e0]'.'R_rxn05209_c0' 1
'cpd00971[e0]'.'R_rxn05209_c0' -1
'cpd00971[c0]'.'R_rxn05209_c0' 1
'cpd00067[c0]'.'R_rxn06377_c0' -1
'cpd00033[c0]'.'R_rxn06377_c0' -1
'cpd00011[c0]'.'R_rxn06377_c0' 1
'cpd12005[c0]'.'R_rxn06377_c0' -1
'cpd11830[c0]'.'R_rxn06377_c0' 1
'cpd00067[c0]'.'R_rxn08444_c0' 1
'cpd00001[c0]'.'R_rxn08444_c0' -1
'cpd00010[c0]'.'R_rxn08444_c0' 1
'cpd00327[c0]'.'R_rxn08444_c0' -1
'cpd01080[c0]'.'R_rxn08444_c0' 1
'cpd00012[c0]'.'R_rxn05059_c0' 1
'cpd00067[c0]'.'R_rxn05059_c0' 1
'cpd00001[c0]'.'R_rxn05059_c0' -2
'cpd00356[c0]'.'R_rxn05059_c0' -1
'cpd00013[c0]'.'R_rxn05059_c0' 1
'cpd00299[c0]'.'R_rxn05059_c0' 1
'cpd00012[c0]'.'R_rxn00175_c0' 1
'cpd00067[c0]'.'R_rxn00175_c0' 1
'cpd00002[c0]'.'R_rxn00175_c0' -1
'cpd00022[c0]'.'R_rxn00175_c0' 1
'cpd00010[c0]'.'R_rxn00175_c0' -1
'cpd00018[c0]'.'R_rxn00175_c0' 1
'cpd00029[c0]'.'R_rxn00175_c0' -1
'cpd00001[c0]'.'R_rxn00427_c0' 2
'cpd00025[c0]'.'R_rxn00427_c0' -1
'cpd00055[c0]'.'R_rxn00427_c0' 1
'cpd00116[c0]'.'R_rxn00427_c0' -1
'cpd00067[c0]'.'R_rxn06197_c0' -1
'cpd00002[c0]'.'R_rxn06197_c0' 1
'cpd00008[c0]'.'R_rxn06197_c0' -1
'cpd11712[c0]'.'R_rxn06197_c0' 1
'cpd12508[c0]'.'R_rxn06197_c0' -1
'cpd00067[c0]'.'R_rxn01208_c0' -1
'cpd00011[c0]'.'R_rxn01208_c0' 1
'cpd02605[c0]'.'R_rxn01208_c0' -1
'cpd00200[c0]'.'R_rxn01208_c0' 1
'cpd00067[c0]'.'R_rxn01143_c0' 1
'cpd00002[c0]'.'R_rxn01143_c0' -1
'cpd00008[c0]'.'R_rxn01143_c0' 1
'cpd00184[c0]'.'R_rxn01143_c0' -1
'cpd00298[c0]'.'R_rxn01143_c0' 1
'cpd00023[c0]'.'R_rxn00260_c0' 1
'cpd00032[c0]'.'R_rxn00260_c0' 1
'cpd00024[c0]'.'R_rxn00260_c0' -1
'cpd00041[c0]'.'R_rxn00260_c0' -1
'cpd00067[c0]'.'R_rxn02196_c0' 1
'cpd00001[c0]'.'R_rxn02196_c0' -1
'cpd00029[c0]'.'R_rxn02196_c0' 1
'cpd00679[c0]'.'R_rxn02196_c0' -1
'cpd01995[c0]'.'R_rxn02196_c0' 1
'cpd00001[c0]'.'R_rxn03380_c0' 1
'cpd00054[c0]'.'R_rxn03380_c0' -1
'cpd03397[c0]'.'R_rxn03380_c0' -1
'cpd03398[c0]'.'R_rxn03380_c0' 1
'cpd00001[c0]'.'R_rxn07454_c0' 1
'cpd14796[c0]'.'R_rxn07454_c0' -1
'cpd14795[c0]'.'R_rxn07454_c0' 1
'cpd00009[c0]'.'R_rxn00461_c0' 1
'cpd00037[c0]'.'R_rxn00461_c0' -1
'cpd00061[c0]'.'R_rxn00461_c0' -1
'cpd02820[c0]'.'R_rxn00461_c0' 1
'cpd00067[c0]'.'R_rxn05613_c0' 1
'cpd00002[c0]'.'R_rxn05613_c0' -1
'cpd00008[c0]'.'R_rxn05613_c0' 1
'cpd00009[c0]'.'R_rxn05613_c0' 1
'cpd00001[c0]'.'R_rxn05613_c0' -1
'cpd01914[e0]'.'R_rxn05613_c0' -1
'cpd01914[c0]'.'R_rxn05613_c0' 1
'cpd00099[c0]'.'R_rxn10473_c0' -1
'cpd00099[e0]'.'R_rxn10473_c0' 1
'cpd00067[c0]'.'R_rxn06037_c0' 1
'cpd00003[c0]'.'R_rxn06037_c0' -1
'cpd00004[c0]'.'R_rxn06037_c0' 1
'cpd11718[c0]'.'R_rxn06037_c0' -1
'cpd11637[c0]'.'R_rxn06037_c0' 1
'cpd00067[c0]'.'R_rxn00181_c0' -1
'cpd00002[c0]'.'R_rxn00181_c0' -1
'cpd00008[c0]'.'R_rxn00181_c0' 1
'cpd00023[c0]'.'R_rxn00181_c0' -1
'cpd03413[c0]'.'R_rxn00181_c0' 1
'cpd00002[c0]'.'R_rxn00669_c0' -1
'cpd00008[c0]'.'R_rxn00669_c0' 1
'cpd00009[c0]'.'R_rxn00669_c0' 1
'cpd00010[c0]'.'R_rxn00669_c0' -1
'cpd00086[c0]'.'R_rxn00669_c0' 1
'cpd00141[c0]'.'R_rxn00669_c0' -1
'cpd00012[c0]'.'R_rxn05247_c0' 1
'cpd00002[c0]'.'R_rxn05247_c0' -1
'cpd00010[c0]'.'R_rxn05247_c0' -1
'cpd00018[c0]'.'R_rxn05247_c0' 1
'cpd11435[c0]'.'R_rxn05247_c0' 1
'cpd11430[c0]'.'R_rxn05247_c0' -1
'cpd00002[c0]'.'R_rxn02460_c0' -1
'cpd00008[c0]'.'R_rxn02460_c0' 1
'cpd00916[c0]'.'R_rxn02460_c0' -1
'cpd00934[c0]'.'R_rxn02460_c0' 1
'cpd00067[c0]'.'R_rxn03136_c0' 1
'cpd00106[c0]'.'R_rxn03136_c0' 1
'cpd02851[c0]'.'R_rxn03136_c0' 1
'cpd02921[c0]'.'R_rxn03136_c0' -1
'cpd00001[c0]'.'R_rxn00222_c0' -1
'cpd00158[c0]'.'R_rxn00222_c0' -1
'cpd00027[c0]'.'R_rxn00222_c0' 2
'cpd00067[c0]'.'R_rxn10229_c0' 2
'cpd00054[c0]'.'R_rxn10229_c0' -1
'cpd00046[c0]'.'R_rxn10229_c0' 1
'cpd15686[c0]'.'R_rxn10229_c0' -1
'cpd15692[c0]'.'R_rxn10229_c0' 1
'cpd00001[c0]'.'R_rxn12052_c0' 1
'cpd14475[c0]'.'R_rxn12052_c0' -1
'cpd01418[c0]'.'R_rxn12052_c0' -1
'cpd02026[c0]'.'R_rxn12052_c0' 1
'cpd11848[c0]'.'R_rxn12052_c0' 1
'cpd00001[c0]'.'R_rxn06193_c0' -1
'cpd00013[c0]'.'R_rxn06193_c0' 1
'cpd11710[c0]'.'R_rxn06193_c0' -1
'cpd12236[c0]'.'R_rxn06193_c0' 1
'cpd00067[c0]'.'R_rxn02937_c0' 1
'cpd00002[c0]'.'R_rxn02937_c0' -1
'cpd00008[c0]'.'R_rxn02937_c0' 1
'cpd00009[c0]'.'R_rxn02937_c0' 1
'cpd02826[c0]'.'R_rxn02937_c0' -1
'cpd02140[c0]'.'R_rxn02937_c0' 1
'cpd00067[c0]'.'R_rxn08088_c0' 2
'cpd11493[c0]'.'R_rxn08088_c0' -1
'cpd15268[c0]'.'R_rxn08088_c0' 1
'cpd15329[c0]'.'R_rxn08088_c0' 1
'cpd15526[c0]'.'R_rxn08088_c0' -1
'cpd00067[c0]'.'R_rxn08810_c0' 1
'cpd00001[c0]'.'R_rxn08810_c0' -1
'cpd01741[c0]'.'R_rxn08810_c0' 1
'cpd02090[c0]'.'R_rxn08810_c0' 1
'cpd15318[c0]'.'R_rxn08810_c0' -1
'cpd00001[c0]'.'R_rxn03467_c0' -1
'cpd00232[c0]'.'R_rxn03467_c0' 1
'cpd03660[c0]'.'R_rxn03467_c0' -1
'cpd03661[c0]'.'R_rxn03467_c0' 1
'cpd00067[c0]'.'R_rxn01652_c0' 1
'cpd00001[c0]'.'R_rxn01652_c0' -1
'cpd02197[c0]'.'R_rxn01652_c0' 1
'cpd00347[c0]'.'R_rxn01652_c0' -1
'cpd00001[c0]'.'R_rxn03541_c0' 1
'cpd02039[c0]'.'R_rxn03541_c0' -1
'cpd03917[c0]'.'R_rxn03541_c0' -1
'cpd03918[c0]'.'R_rxn03541_c0' 1
'cpd00067[c0]'.'R_rxn08087_c0' -1
'cpd11493[c0]'.'R_rxn08087_c0' 1
'cpd15525[c0]'.'R_rxn08087_c0' 1
'cpd15239[c0]'.'R_rxn08087_c0' -1
'cpd15326[c0]'.'R_rxn08087_c0' -1
'cpd00067[c0]'.'R_rxn08818_c0' 2
'cpd00001[c0]'.'R_rxn08818_c0' -1
'cpd00080[c0]'.'R_rxn08818_c0' 1
'cpd03847[c0]'.'R_rxn08818_c0' 1
'cpd15363[c0]'.'R_rxn08818_c0' -1
'cpd00067[c0]'.'R_rxn00992_c0' 1
'cpd00003[c0]'.'R_rxn00992_c0' -1
'cpd00004[c0]'.'R_rxn00992_c0' 1
'cpd00142[c0]'.'R_rxn00992_c0' 1
'cpd00797[c0]'.'R_rxn00992_c0' -1
'cpd00067[c0]'.'R_rxn02432_c0' -1
'cpd00001[c0]'.'R_rxn02432_c0' 1
'cpd00003[c0]'.'R_rxn02432_c0' 1
'cpd00004[c0]'.'R_rxn02432_c0' -1
'cpd02638[c0]'.'R_rxn02432_c0' 1
'cpd00897[c0]'.'R_rxn02432_c0' -1
'cpd00012[c0]'.'R_rxn08312_c0' -1
'cpd00067[c0]'.'R_rxn08312_c0' -1
'cpd00052[c0]'.'R_rxn08312_c0' 1
'cpd15527[c0]'.'R_rxn08312_c0' 1
'cpd15420[c0]'.'R_rxn08312_c0' -1
'cpd00067[c0]'.'R_rxn01396_c0' 1
'cpd00002[c0]'.'R_rxn01396_c0' -1
'cpd00008[c0]'.'R_rxn01396_c0' 1
'cpd00478[c0]'.'R_rxn01396_c0' 1
'cpd00263[c0]'.'R_rxn01396_c0' -1
'cpd00009[c0]'.'R_rxn01961_c0' 1
'cpd00001[c0]'.'R_rxn01961_c0' -1
'cpd01217[c0]'.'R_rxn01961_c0' 1
'cpd00497[c0]'.'R_rxn01961_c0' -1
'cpd00067[c0]'.'R_rxn01517_c0' -1
'cpd00002[c0]'.'R_rxn01517_c0' -1
'cpd00008[c0]'.'R_rxn01517_c0' 1
'cpd00299[c0]'.'R_rxn01517_c0' -1
'cpd00978[c0]'.'R_rxn01517_c0' 1
'cpd00001[c0]'.'R_rxn07653_c0' 1
'cpd02907[c0]'.'R_rxn07653_c0' -1
'cpd02846[c0]'.'R_rxn07653_c0' 1
'cpd00067[c0]'.'R_rxn10226_c0' 2
'cpd00054[c0]'.'R_rxn10226_c0' -1
'cpd00046[c0]'.'R_rxn10226_c0' 1
'cpd15683[c0]'.'R_rxn10226_c0' -1
'cpd15689[c0]'.'R_rxn10226_c0' 1
'cpd00001[c0]'.'R_rxn09978_c0' -1
'cpd00027[c0]'.'R_rxn09978_c0' 1
'cpd00116[c0]'.'R_rxn09978_c0' 1
'cpd15584[c0]'.'R_rxn09978_c0' -1
'cpd00067[c0]'.'R_rxn09211_c0' 2
'cpd00054[c0]'.'R_rxn09211_c0' -1
'cpd00046[c0]'.'R_rxn09211_c0' 1
'cpd15420[c0]'.'R_rxn09211_c0' -1
'cpd15558[c0]'.'R_rxn09211_c0' 1
'cpd00067[c0]'.'R_rxn01807_c0' 1
'cpd00002[c0]'.'R_rxn01807_c0' -1
'cpd00008[c0]'.'R_rxn01807_c0' 1
'cpd00493[c0]'.'R_rxn01807_c0' 1
'cpd00419[c0]'.'R_rxn01807_c0' -1
'cpd00067[c0]'.'R_rxn01800_c0' -1
'cpd00001[c0]'.'R_rxn01800_c0' -1
'cpd00654[c0]'.'R_rxn01800_c0' -1
'cpd00013[c0]'.'R_rxn01800_c0' 1
'cpd00412[c0]'.'R_rxn01800_c0' 1
'cpd00067[c0]'.'R_rxn02107_c0' 2
'cpd00001[c0]'.'R_rxn02107_c0' -1
'cpd00003[c0]'.'R_rxn02107_c0' -1
'cpd00004[c0]'.'R_rxn02107_c0' 1
'cpd03709[c0]'.'R_rxn02107_c0' -1
'cpd00599[c0]'.'R_rxn02107_c0' 1
'cpd00012[c0]'.'R_rxn08309_c0' -1
'cpd00067[c0]'.'R_rxn08309_c0' -1
'cpd00052[c0]'.'R_rxn08309_c0' 1
'cpd15419[c0]'.'R_rxn08309_c0' -1
'cpd15524[c0]'.'R_rxn08309_c0' 1
'cpd00067[c0]'.'R_rxn01118_c0' 2
'cpd00001[c0]'.'R_rxn01118_c0' -1
'cpd00174[c0]'.'R_rxn01118_c0' -1
'cpd00552[c0]'.'R_rxn01118_c0' 1
'cpd01996[c0]'.'R_rxn01118_c0' 1
'cpd00001[c0]'.'R_rxn03060_c0' 1
'cpd01501[c0]'.'R_rxn03060_c0' -1
'cpd02597[c0]'.'R_rxn03060_c0' 1
'cpd00002[c0]'.'R_rxn01512_c0' -1
'cpd00008[c0]'.'R_rxn01512_c0' 1
'cpd00357[c0]'.'R_rxn01512_c0' 1
'cpd00297[c0]'.'R_rxn01512_c0' -1
'cpd00443[c0]'.'R_rxn03841_c0' 1
'cpd00067[c0]'.'R_rxn03841_c0' 1
'cpd00020[c0]'.'R_rxn03841_c0' 1
'cpd08210[c0]'.'R_rxn03841_c0' -1
'cpd00067[c0]'.'R_rxn00866_c0' -1
'cpd00011[c0]'.'R_rxn00866_c0' 1
'cpd00119[c0]'.'R_rxn00866_c0' -1
'cpd00312[c0]'.'R_rxn00866_c0' 1
'cpd00067[c0]'.'R_rxn03249_c0' 1
'cpd00003[c0]'.'R_rxn03249_c0' -1
'cpd00004[c0]'.'R_rxn03249_c0' 1
'cpd03122[c0]'.'R_rxn03249_c0' -1
'cpd03123[c0]'.'R_rxn03249_c0' 1
'cpd00067[c0]'.'R_rxn04113_c0' -1
'cpd00001[c0]'.'R_rxn04113_c0' 1
'cpd00006[c0]'.'R_rxn04113_c0' 1
'cpd00005[c0]'.'R_rxn04113_c0' -1
'cpd08615[c0]'.'R_rxn04113_c0' -1
'cpd00113[c0]'.'R_rxn04113_c0' 1
'cpd00067[c0]'.'R_rxn00861_c0' 1
'cpd00022[c0]'.'R_rxn00861_c0' -1
'cpd00010[c0]'.'R_rxn00861_c0' 1
'cpd00119[c0]'.'R_rxn00861_c0' -1
'cpd01921[c0]'.'R_rxn00861_c0' 1
'cpd00067[c0]'.'R_rxn10218_c0' 1
'cpd00010[c0]'.'R_rxn10218_c0' 1
'cpd11439[c0]'.'R_rxn10218_c0' -1
'cpd15675[c0]'.'R_rxn10218_c0' -1
'cpd15681[c0]'.'R_rxn10218_c0' 1
'cpd00067[c0]'.'R_rxn05909_c0' -1
'cpd00001[c0]'.'R_rxn05909_c0' 1
'cpd00054[c0]'.'R_rxn05909_c0' -1
'cpd00084[c0]'.'R_rxn05909_c0' 1
'cpd00239[c0]'.'R_rxn05909_c0' -1
'cpd00067[c0]'.'R_rxn06979_c0' 2
'cpd00002[c0]'.'R_rxn06979_c0' -2
'cpd00008[c0]'.'R_rxn06979_c0' 2
'cpd00009[c0]'.'R_rxn06979_c0' 2
'cpd00001[c0]'.'R_rxn06979_c0' -2
'cpd00023[c0]'.'R_rxn06979_c0' 2
'cpd00053[c0]'.'R_rxn06979_c0' -2
'cpd03421[c0]'.'R_rxn06979_c0' -1
'cpd03914[c0]'.'R_rxn06979_c0' 1
'cpd15560[c0]'.'R_rxn09272_c0' -1
'cpd15561[c0]'.'R_rxn09272_c0' 1
'cpd00106[c0]'.'R_rxn09272_c0' 1
'cpd00036[c0]'.'R_rxn09272_c0' -1
'cpd00067[c0]'.'R_rxn03845_c0' -1
'cpd00001[c0]'.'R_rxn03845_c0' -1
'cpd03960[c0]'.'R_rxn03845_c0' -1
'cpd00591[c0]'.'R_rxn03845_c0' 1
'cpd03961[c0]'.'R_rxn03845_c0' 1
'cpd00067[c0]'.'R_rxn00943_c0' 1
'cpd00001[c0]'.'R_rxn00943_c0' -1
'cpd00010[c0]'.'R_rxn00943_c0' 1
'cpd00214[c0]'.'R_rxn00943_c0' 1
'cpd00134[c0]'.'R_rxn00943_c0' -1
'cpd00067[c0]'.'R_rxn08469_c0' 1
'cpd00001[c0]'.'R_rxn08469_c0' 1
'cpd00007[c0]'.'R_rxn08469_c0' -1
'cpd00071[c0]'.'R_rxn08469_c0' 1
'cpd01270[c0]'.'R_rxn08469_c0' -1
'cpd00050[c0]'.'R_rxn08469_c0' 1
'cpd00081[c0]'.'R_rxn08469_c0' 1
'cpd11579[c0]'.'R_rxn08469_c0' -1
'cpd00001[c0]'.'R_rxn00016_c0' -1
'cpd01157[c0]'.'R_rxn00016_c0' -1
'cpd00122[c0]'.'R_rxn00016_c0' 2
'cpd00013[c0]'.'R_rxn14282_c0' 2
'cpd00007[c0]'.'R_rxn14282_c0' -1
'cpd00291[c0]'.'R_rxn14282_c0' -2
'cpd02502[c0]'.'R_rxn14282_c0' 2
'cpd00001[c0]'.'R_rxn02213_c0' 1
'cpd00699[c0]'.'R_rxn02213_c0' -1
'cpd01716[c0]'.'R_rxn02213_c0' 1
'cpd00067[c0]'.'R_rxn03365_c0' 2
'cpd00001[c0]'.'R_rxn03365_c0' -1
'cpd00003[c0]'.'R_rxn03365_c0' -1
'cpd00004[c0]'.'R_rxn03365_c0' 1
'cpd03365[c0]'.'R_rxn03365_c0' -1
'cpd03366[c0]'.'R_rxn03365_c0' 1
'cpd00067[c0]'.'R_rxn14099_c0' -1
'cpd00006[c0]'.'R_rxn14099_c0' 1
'cpd00005[c0]'.'R_rxn14099_c0' -1
'cpd02365[c0]'.'R_rxn14099_c0' 1
'cpd00237[c0]'.'R_rxn14099_c0' -1
'cpd00067[c0]'.'R_rxn05454_c0' -2
'cpd00010[c0]'.'R_rxn05454_c0' -1
'cpd11493[c0]'.'R_rxn05454_c0' 1
'cpd11432[c0]'.'R_rxn05454_c0' 1
'cpd11544[c0]'.'R_rxn05454_c0' -1
'cpd00067[c0]'.'R_rxn01127_c0' -1
'cpd00002[c0]'.'R_rxn01127_c0' -1
'cpd00008[c0]'.'R_rxn01127_c0' 1
'cpd00177[c0]'.'R_rxn01127_c0' 1
'cpd00294[c0]'.'R_rxn01127_c0' -1
'cpd00064[c0]'.'R_rxn01461_c0' 1
'cpd00051[c0]'.'R_rxn01461_c0' -1
'cpd00281[c0]'.'R_rxn01461_c0' -1
'cpd00762[c0]'.'R_rxn01461_c0' 1
'cpd00067[c0]'.'R_rxn04908_c0' -1
'cpd00001[c0]'.'R_rxn04908_c0' 1
'cpd00003[c0]'.'R_rxn04908_c0' 1
'cpd00004[c0]'.'R_rxn04908_c0' -1
'cpd04248[c0]'.'R_rxn04908_c0' -1
'cpd04661[c0]'.'R_rxn04908_c0' 1
'cpd00067[c0]'.'R_rxn08548_c0' -2
'cpd11493[c0]'.'R_rxn08548_c0' 1
'cpd00080[c0]'.'R_rxn08548_c0' -1
'cpd15330[c0]'.'R_rxn08548_c0' 1
'cpd15294[c0]'.'R_rxn08548_c0' -1
'cpd00067[c0]'.'R_rxn06314_c0' 1
'cpd00046[c0]'.'R_rxn06314_c0' 1
'cpd12322[c0]'.'R_rxn06314_c0' -1
'cpd00256[c0]'.'R_rxn06314_c0' -1
'cpd11789[c0]'.'R_rxn06314_c0' 1
'cpd00067[c0]'.'R_rxn00615_c0' 1
'cpd00002[c0]'.'R_rxn00615_c0' -1
'cpd00008[c0]'.'R_rxn00615_c0' 1
'cpd00080[c0]'.'R_rxn00615_c0' 1
'cpd00100[c0]'.'R_rxn00615_c0' -1
'cpd00067[c0]'.'R_rxn08468_c0' 1
'cpd00001[c0]'.'R_rxn08468_c0' 1
'cpd00007[c0]'.'R_rxn08468_c0' -1
'cpd00055[c0]'.'R_rxn08468_c0' 1
'cpd01270[c0]'.'R_rxn08468_c0' -1
'cpd00050[c0]'.'R_rxn08468_c0' 1
'cpd00081[c0]'.'R_rxn08468_c0' 1
'cpd08023[c0]'.'R_rxn08468_c0' -1
'cpd00006[c0]'.'R_rxn03979_c0' -1
'cpd00005[c0]'.'R_rxn03979_c0' 1
'cpd00011[c0]'.'R_rxn03979_c0' 1
'cpd00142[c0]'.'R_rxn03979_c0' -1
'cpd02246[c0]'.'R_rxn03979_c0' -1
'cpd08336[c0]'.'R_rxn03979_c0' 1
'cpd00067[c0]'.'R_rxn06168_c0' 1
'cpd11625[c0]'.'R_rxn06168_c0' -1
'cpd11673[c0]'.'R_rxn06168_c0' 1
'cpd00404[c0]'.'R_rxn06168_c0' -1
'cpd00815[c0]'.'R_rxn06168_c0' 1
'cpd00010[c0]'.'R_rxn10206_c0' 1
'cpd00080[c0]'.'R_rxn10206_c0' -1
'cpd11434[c0]'.'R_rxn10206_c0' -1
'cpd15672[c0]'.'R_rxn10206_c0' 1
'cpd12044[c0]'.'R_rxn06870_c0' -1
'cpd12868[c0]'.'R_rxn06870_c0' 1
'cpd00009[c0]'.'R_rxn00743_c0' 1
'cpd00001[c0]'.'R_rxn00743_c0' -1
'cpd00095[c0]'.'R_rxn00743_c0' -1
'cpd00157[c0]'.'R_rxn00743_c0' 1
'cpd00067[c0]'.'R_rxn10202_c0' 1
'cpd00010[c0]'.'R_rxn10202_c0' -1
'cpd00080[c0]'.'R_rxn10202_c0' 1
'cpd15327[c0]'.'R_rxn10202_c0' -1
'cpd00134[c0]'.'R_rxn10202_c0' 1
'cpd00067[c0]'.'R_rxn02483_c0' -1
'cpd00011[c0]'.'R_rxn02483_c0' 1
'cpd00938[c0]'.'R_rxn02483_c0' -1
'cpd02255[c0]'.'R_rxn02483_c0' 1
'cpd00067[c0]'.'R_rxn02247_c0' 1
'cpd00722[c0]'.'R_rxn02247_c0' -1
'cpd00029[c0]'.'R_rxn02247_c0' 1
'cpd00302[c0]'.'R_rxn02247_c0' -1
'cpd01070[c0]'.'R_rxn02247_c0' 1
'cpd00022[c0]'.'R_rxn00874_c0' -1
'cpd00010[c0]'.'R_rxn00874_c0' 1
'cpd00120[c0]'.'R_rxn00874_c0' -1
'cpd03123[c0]'.'R_rxn00874_c0' 1
'cpd00067[c0]'.'R_rxn00834_c0' 1
'cpd00001[c0]'.'R_rxn00834_c0' -1
'cpd00003[c0]'.'R_rxn00834_c0' -1
'cpd00004[c0]'.'R_rxn00834_c0' 1
'cpd00114[c0]'.'R_rxn00834_c0' -1
'cpd00497[c0]'.'R_rxn00834_c0' 1
'cpd00033[c0]'.'R_rxn06540_c0' 1
'cpd00042[c0]'.'R_rxn06540_c0' -1
'cpd12113[c0]'.'R_rxn06540_c0' -1
'cpd12176[c0]'.'R_rxn06540_c0' 1
'cpd00009[c0]'.'R_rxn01187_c0' -1
'cpd00001[c0]'.'R_rxn01187_c0' 1
'cpd00198[c0]'.'R_rxn01187_c0' -1
'cpd00102[c0]'.'R_rxn01187_c0' 1
'cpd00196[c0]'.'R_rxn01187_c0' 1
'cpd00067[c0]'.'R_rxn00599_c0' -1
'cpd00033[c0]'.'R_rxn00599_c0' -1
'cpd00010[c0]'.'R_rxn00599_c0' 1
'cpd00011[c0]'.'R_rxn00599_c0' 1
'cpd00078[c0]'.'R_rxn00599_c0' -1
'cpd00338[c0]'.'R_rxn00599_c0' 1
'cpd00089[c0]'.'R_rxn00704_c0' -1
'cpd00079[c0]'.'R_rxn00704_c0' 1
'cpd00067[c0]'.'R_rxn01459_c0' 2
'cpd00001[c0]'.'R_rxn01459_c0' -1
'cpd00006[c0]'.'R_rxn01459_c0' -1
'cpd00005[c0]'.'R_rxn01459_c0' 1
'cpd00281[c0]'.'R_rxn01459_c0' 1
'cpd00434[c0]'.'R_rxn01459_c0' -1
'cpd00022[c0]'.'R_rxn03641_c0' -1
'cpd00029[c0]'.'R_rxn03641_c0' 1
'cpd00728[c0]'.'R_rxn03641_c0' -1
'cpd07946[c0]'.'R_rxn03641_c0' 1
'cpd00012[c0]'.'R_rxn05252_c0' 1
'cpd00002[c0]'.'R_rxn05252_c0' -1
'cpd00010[c0]'.'R_rxn05252_c0' -1
'cpd00018[c0]'.'R_rxn05252_c0' 1
'cpd11432[c0]'.'R_rxn05252_c0' 1
'cpd11431[c0]'.'R_rxn05252_c0' -1
'cpd00023[c0]'.'R_rxn02844_c0' -1
'cpd00024[c0]'.'R_rxn02844_c0' 1
'cpd01807[c0]'.'R_rxn02844_c0' -1
'cpd03378[c0]'.'R_rxn02844_c0' 1
'cpd00067[c0]'.'R_rxn01230_c0' 1
'cpd00001[c0]'.'R_rxn01230_c0' -1
'cpd00003[c0]'.'R_rxn01230_c0' -1
'cpd00004[c0]'.'R_rxn01230_c0' 1
'cpd00210[c0]'.'R_rxn01230_c0' 1
'cpd00406[c0]'.'R_rxn01230_c0' -1
'cpd00067[c0]'.'R_rxn01530_c0' 1
'cpd00003[c0]'.'R_rxn01530_c0' -1
'cpd00004[c0]'.'R_rxn01530_c0' 1
'cpd00365[c0]'.'R_rxn01530_c0' -1
'cpd00304[c0]'.'R_rxn01530_c0' 1
'cpd00067[c0]'.'R_rxn01499_c0' -1
'cpd00011[c0]'.'R_rxn01499_c0' 1
'cpd00291[c0]'.'R_rxn01499_c0' -1
'cpd02357[c0]'.'R_rxn01499_c0' 1
'cpd00198[c0]'.'R_rxn00785_c0' 1
'cpd00102[c0]'.'R_rxn00785_c0' -1
'cpd00072[c0]'.'R_rxn00785_c0' -1
'cpd00236[c0]'.'R_rxn00785_c0' 1
'cpd00067[c0]'.'R_rxn03909_c0' -1
'cpd08289[c0]'.'R_rxn03909_c0' 1
'cpd00020[c0]'.'R_rxn03909_c0' -1
'cpd00011[c0]'.'R_rxn03909_c0' 1
'cpd00102[c0]'.'R_rxn03909_c0' -1
'cpd00067[c0]'.'R_rxn10806_c0' -2
'cpd00001[c0]'.'R_rxn10806_c0' 1
'cpd00067[e0]'.'R_rxn10806_c0' 2
'cpd00007[c0]'.'R_rxn10806_c0' -0.5
'cpd15500[c0]'.'R_rxn10806_c0' 1
'cpd15499[c0]'.'R_rxn10806_c0' -1
'cpd00067[c0]'.'R_rxn01101_c0' 1
'cpd00003[c0]'.'R_rxn01101_c0' -1
'cpd00004[c0]'.'R_rxn01101_c0' 1
'cpd00169[c0]'.'R_rxn01101_c0' -1
'cpd02069[c0]'.'R_rxn01101_c0' 1
'cpd00013[c0]'.'R_rxn06600_c0' 1
'cpd00125[c0]'.'R_rxn06600_c0' 1
'cpd00087[c0]'.'R_rxn06600_c0' -1
'cpd11830[c0]'.'R_rxn06600_c0' -1
'cpd12225[c0]'.'R_rxn06600_c0' 1
'cpd00067[c0]'.'R_rxn00216_c0' 1
'cpd00002[c0]'.'R_rxn00216_c0' -1
'cpd00008[c0]'.'R_rxn00216_c0' 1
'cpd00027[c0]'.'R_rxn00216_c0' -1
'cpd00079[c0]'.'R_rxn00216_c0' 1
'cpd00067[c0]'.'R_rxn08808_c0' -1
'cpd00001[c0]'.'R_rxn08808_c0' -1
'cpd00908[c0]'.'R_rxn08808_c0' 1
'cpd12547[c0]'.'R_rxn08808_c0' -1
'cpd01080[c0]'.'R_rxn08808_c0' 1
'cpd00067[c0]'.'R_rxn04726_c0' 1
'cpd00003[c0]'.'R_rxn04726_c0' -1
'cpd00004[c0]'.'R_rxn04726_c0' 1
'cpd09793[c0]'.'R_rxn04726_c0' 1
'cpd09792[c0]'.'R_rxn04726_c0' -1
'cpd00067[c0]'.'R_rxn00550_c0' 2
'cpd00009[c0]'.'R_rxn00550_c0' 1
'cpd00001[c0]'.'R_rxn00550_c0' -1
'cpd00072[c0]'.'R_rxn00550_c0' 1
'cpd00503[c0]'.'R_rxn00550_c0' -1
'cpd00012[c0]'.'R_rxn07841_c0' 1
'cpd00067[c0]'.'R_rxn07841_c0' 1
'cpd00002[c0]'.'R_rxn07841_c0' -1
'cpd00202[c0]'.'R_rxn07841_c0' -1
'cpd15130[c0]'.'R_rxn07841_c0' 1
'cpd00365[c0]'.'R_rxn01703_c0' -1
'cpd00667[c0]'.'R_rxn01703_c0' 1
'cpd00024[c0]'.'R_rxn06576_c0' -1
'cpd00011[c0]'.'R_rxn06576_c0' 1
'cpd00007[c0]'.'R_rxn06576_c0' -1
'cpd00036[c0]'.'R_rxn06576_c0' 1
'cpd12208[c0]'.'R_rxn06576_c0' -1
'cpd12435[c0]'.'R_rxn06576_c0' 1
'cpd00067[c0]'.'R_rxn00884_c0' 1
'cpd00017[c0]'.'R_rxn00884_c0' -1
'cpd00019[c0]'.'R_rxn00884_c0' 1
'cpd00121[c0]'.'R_rxn00884_c0' -1
'cpd02296[c0]'.'R_rxn00884_c0' 1
'cpd00022[c0]'.'R_rxn02199_c0' -1
'cpd00010[c0]'.'R_rxn02199_c0' 1
'cpd00680[c0]'.'R_rxn02199_c0' -1
'cpd02267[c0]'.'R_rxn02199_c0' 1
'cpd00067[c0]'.'R_rxn05024_c0' -1
'cpd00001[c0]'.'R_rxn05024_c0' 1
'cpd02021[c0]'.'R_rxn05024_c0' -1
'cpd11217[c0]'.'R_rxn05024_c0' 1
'cpd00067[c0]'.'R_rxn01851_c0' 2
'cpd00001[c0]'.'R_rxn01851_c0' -1
'cpd00003[c0]'.'R_rxn01851_c0' -1
'cpd00004[c0]'.'R_rxn01851_c0' 1
'cpd00281[c0]'.'R_rxn01851_c0' 1
'cpd00434[c0]'.'R_rxn01851_c0' -1
'cpd00067[c0]'.'R_rxn08178_c0' -1
'cpd00104[c0]'.'R_rxn08178_c0' 1
'cpd00001[c0]'.'R_rxn08178_c0' 1
'cpd00003[c0]'.'R_rxn08178_c0' 1
'cpd00004[c0]'.'R_rxn08178_c0' -1
'cpd15414[c0]'.'R_rxn08178_c0' -1
'cpd00067[c0]'.'R_rxn11834_c0' 1
'cpd00003[c0]'.'R_rxn11834_c0' -1
'cpd00004[c0]'.'R_rxn11834_c0' 1
'cpd16395[c0]'.'R_rxn11834_c0' -1
'cpd16396[c0]'.'R_rxn11834_c0' 1
'cpd00012[c0]'.'R_rxn09449_c0' 1
'cpd00067[c0]'.'R_rxn09449_c0' 1
'cpd00002[c0]'.'R_rxn09449_c0' -1
'cpd00010[c0]'.'R_rxn09449_c0' -1
'cpd00018[c0]'.'R_rxn09449_c0' 1
'cpd00327[c0]'.'R_rxn09449_c0' 1
'cpd01080[c0]'.'R_rxn09449_c0' -1
'cpd00067[c0]'.'R_rxn00314_c0' 1
'cpd00001[c0]'.'R_rxn00314_c0' -1
'cpd00006[c0]'.'R_rxn00314_c0' -1
'cpd00005[c0]'.'R_rxn00314_c0' 1
'cpd00020[c0]'.'R_rxn00314_c0' 1
'cpd00039[c0]'.'R_rxn00314_c0' 1
'cpd02490[c0]'.'R_rxn00314_c0' -1
'cpd00254[e0]'.'R_rxn05616_c0' 1
'cpd00254[c0]'.'R_rxn05616_c0' -1
'cpd00067[c0]'.'R_rxn08805_c0' 1
'cpd00001[c0]'.'R_rxn08805_c0' -1
'cpd00908[c0]'.'R_rxn08805_c0' 1
'cpd15298[c0]'.'R_rxn08805_c0' 1
'cpd15315[c0]'.'R_rxn08805_c0' -1
'cpd00009[c0]'.'R_rxn01507_c0' 1
'cpd00001[c0]'.'R_rxn01507_c0' -1
'cpd00294[c0]'.'R_rxn01507_c0' -1
'cpd00438[c0]'.'R_rxn01507_c0' 1
'cpd00067[c0]'.'R_rxn01790_c0' 1
'cpd00006[c0]'.'R_rxn01790_c0' -1
'cpd00005[c0]'.'R_rxn01790_c0' 1
'cpd00408[c0]'.'R_rxn01790_c0' -1
'cpd00712[c0]'.'R_rxn01790_c0' 1
'cpd00067[c0]'.'R_rxn00077_c0' 1
'cpd00002[c0]'.'R_rxn00077_c0' -1
'cpd00008[c0]'.'R_rxn00077_c0' 1
'cpd00006[c0]'.'R_rxn00077_c0' 1
'cpd00003[c0]'.'R_rxn00077_c0' -1
'cpd00001[c0]'.'R_rxn01388_c0' 1
'cpd00260[c0]'.'R_rxn01388_c0' -1
'cpd00331[c0]'.'R_rxn01388_c0' 1
'cpd02601[c0]'.'R_rxn02391_c0' 1
'cpd02603[c0]'.'R_rxn02391_c0' -1
'cpd00067[c0]'.'R_rxn03638_c0' 1
'cpd00022[c0]'.'R_rxn03638_c0' -1
'cpd00010[c0]'.'R_rxn03638_c0' 1
'cpd03671[c0]'.'R_rxn03638_c0' -1
'cpd02611[c0]'.'R_rxn03638_c0' 1
'cpd00067[c0]'.'R_rxn02897_c0' 1
'cpd00873[c0]'.'R_rxn02897_c0' -1
'cpd02904[c0]'.'R_rxn02897_c0' 1
'cpd01997[c0]'.'R_rxn02897_c0' -1
'cpd00218[c0]'.'R_rxn02897_c0' 1
'cpd00020[c0]'.'R_rxn14077_c0' -1
'cpd00118[c0]'.'R_rxn14077_c0' -1
'cpd00035[c0]'.'R_rxn14077_c0' 1
'cpd00434[c0]'.'R_rxn14077_c0' 1
'cpd00067[c0]'.'R_rxn05126_c0' 2
'cpd00001[c0]'.'R_rxn05126_c0' -1
'cpd00003[c0]'.'R_rxn05126_c0' -1
'cpd00004[c0]'.'R_rxn05126_c0' 1
'cpd11341[c0]'.'R_rxn05126_c0' -1
'cpd11408[c0]'.'R_rxn05126_c0' 1
'cpd00067[c0]'.'R_rxn10217_c0' 1
'cpd00010[c0]'.'R_rxn10217_c0' 1
'cpd11437[c0]'.'R_rxn10217_c0' -1
'cpd15680[c0]'.'R_rxn10217_c0' 1
'cpd15674[c0]'.'R_rxn10217_c0' -1
'cpd00067[c0]'.'R_rxn01406_c0' 1
'cpd00118[c0]'.'R_rxn01406_c0' -1
'cpd00264[c0]'.'R_rxn01406_c0' 1
'cpd00147[c0]'.'R_rxn01406_c0' 1
'cpd00837[c0]'.'R_rxn01406_c0' -1
'cpd00067[c0]'.'R_rxn04377_c0' 1
'cpd00009[c0]'.'R_rxn04377_c0' 1
'cpd00001[c0]'.'R_rxn04377_c0' -1
'cpd03651[c0]'.'R_rxn04377_c0' -1
'cpd00267[c0]'.'R_rxn04377_c0' 1
'cpd00012[c0]'.'R_rxn05249_c0' 1
'cpd00002[c0]'.'R_rxn05249_c0' -1
'cpd00010[c0]'.'R_rxn05249_c0' -1
'cpd00018[c0]'.'R_rxn05249_c0' 1
'cpd11437[c0]'.'R_rxn05249_c0' 1
'cpd11436[c0]'.'R_rxn05249_c0' -1
'cpd00067[c0]'.'R_rxn01816_c0' -1
'cpd00084[c0]'.'R_rxn01816_c0' 1
'cpd00424[c0]'.'R_rxn01816_c0' -1
'cpd00036[c0]'.'R_rxn01816_c0' -1
'cpd00822[c0]'.'R_rxn01816_c0' 1
'cpd00067[c0]'.'R_rxn06322_c0' -1
'cpd00008[c0]'.'R_rxn06322_c0' 1
'cpd00009[c0]'.'R_rxn06322_c0' -1
'cpd11794[c0]'.'R_rxn06322_c0' 1
'cpd11888[c0]'.'R_rxn06322_c0' -1
'cpd00012[c0]'.'R_rxn10223_c0' 1
'cpd00067[c0]'.'R_rxn10223_c0' 1
'cpd15686[c0]'.'R_rxn10223_c0' 1
'cpd00052[c0]'.'R_rxn10223_c0' -1
'cpd15680[c0]'.'R_rxn10223_c0' -1
'cpd00067[c0]'.'R_rxn04658_c0' -1
'cpd00009[c0]'.'R_rxn04658_c0' 1
'cpd00006[c0]'.'R_rxn04658_c0' 1
'cpd00005[c0]'.'R_rxn04658_c0' -1
'cpd09351[c0]'.'R_rxn04658_c0' 1
'cpd09350[c0]'.'R_rxn04658_c0' -1
'cpd00022[c0]'.'R_rxn00991_c0' 1
'cpd00292[c0]'.'R_rxn00991_c0' -1
'cpd00142[c0]'.'R_rxn00991_c0' 1
'cpd00046[c0]'.'R_rxn10260_c0' 1
'cpd00080[c0]'.'R_rxn10260_c0' -1
'cpd15684[c0]'.'R_rxn10260_c0' -1
'cpd15717[c0]'.'R_rxn10260_c0' 1
'cpd00067[c0]'.'R_rxn03915_c0' 2
'cpd00001[c0]'.'R_rxn03915_c0' -1
'cpd00003[c0]'.'R_rxn03915_c0' -1
'cpd00004[c0]'.'R_rxn03915_c0' 1
'cpd01956[c0]'.'R_rxn03915_c0' -1
'cpd01129[c0]'.'R_rxn03915_c0' 1
'cpd00067[c0]'.'R_rxn03242_c0' 1
'cpd00003[c0]'.'R_rxn03242_c0' -1
'cpd00004[c0]'.'R_rxn03242_c0' 1
'cpd03116[c0]'.'R_rxn03242_c0' -1
'cpd03117[c0]'.'R_rxn03242_c0' 1
'cpd00067[c0]'.'R_rxn01368_c0' -1
'cpd00001[c0]'.'R_rxn01368_c0' -1
'cpd00013[c0]'.'R_rxn01368_c0' 1
'cpd00367[c0]'.'R_rxn01368_c0' -1
'cpd00249[c0]'.'R_rxn01368_c0' 1
'cpd00067[c0]'.'R_rxn00134_c0' 1
'cpd00002[c0]'.'R_rxn00134_c0' -1
'cpd00008[c0]'.'R_rxn00134_c0' 1
'cpd00018[c0]'.'R_rxn00134_c0' 1
'cpd00182[c0]'.'R_rxn00134_c0' -1
'cpd00067[c0]'.'R_rxn01480_c0' 1
'cpd00003[c0]'.'R_rxn01480_c0' -1
'cpd00004[c0]'.'R_rxn01480_c0' 1
'cpd00876[c0]'.'R_rxn01480_c0' -1
'cpd00287[c0]'.'R_rxn01480_c0' 1
'cpd00067[c0]'.'R_rxn11768_c0' 1
'cpd00001[c0]'.'R_rxn11768_c0' -1
'cpd00003[c0]'.'R_rxn11768_c0' -1
'cpd00004[c0]'.'R_rxn11768_c0' 1
'cpd02832[c0]'.'R_rxn11768_c0' -1
'cpd16422[c0]'.'R_rxn11768_c0' 1
'cpd00046[c0]'.'R_rxn09109_c0' 1
'cpd00080[c0]'.'R_rxn09109_c0' -1
'cpd15423[c0]'.'R_rxn09109_c0' -1
'cpd15543[c0]'.'R_rxn09109_c0' 1
'cpd00001[c0]'.'R_rxn00141_c0' -1
'cpd00135[c0]'.'R_rxn00141_c0' 1
'cpd00019[c0]'.'R_rxn00141_c0' -1
'cpd00182[c0]'.'R_rxn00141_c0' 1
'cpd00001[c0]'.'R_rxn07056_c0' -1
'cpd00013[c0]'.'R_rxn07056_c0' 1
'cpd00049[c0]'.'R_rxn07056_c0' 1
'cpd11636[c0]'.'R_rxn07056_c0' -1
'cpd00012[c0]'.'R_rxn14294_c0' 1
'cpd00067[c0]'.'R_rxn14294_c0' 1
'cpd00350[c0]'.'R_rxn14294_c0' -1
'cpd06559[c0]'.'R_rxn14294_c0' 1
'cpd00198[c0]'.'R_rxn01200_c0' 1
'cpd00102[c0]'.'R_rxn01200_c0' -1
'cpd00101[c0]'.'R_rxn01200_c0' 1
'cpd00238[c0]'.'R_rxn01200_c0' -1
'cpd00067[c0]'.'R_rxn00130_c0' -1
'cpd00001[c0]'.'R_rxn00130_c0' -1
'cpd00018[c0]'.'R_rxn00130_c0' -1
'cpd00013[c0]'.'R_rxn00130_c0' 1
'cpd00114[c0]'.'R_rxn00130_c0' 1
'cpd00067[c0]'.'R_rxn00859_c0' 3
'cpd00001[c0]'.'R_rxn00859_c0' -1
'cpd00003[c0]'.'R_rxn00859_c0' -2
'cpd00004[c0]'.'R_rxn00859_c0' 2
'cpd00641[c0]'.'R_rxn00859_c0' -1
'cpd00119[c0]'.'R_rxn00859_c0' 1
'cpd00002[c0]'.'R_rxn11761_c0' -1
'cpd00008[c0]'.'R_rxn11761_c0' 1
'cpd08545[c0]'.'R_rxn11761_c0' -1
'cpd02607[c0]'.'R_rxn11761_c0' 1
'cpd00067[c0]'.'R_rxn04744_c0' 2
'cpd00001[c0]'.'R_rxn04744_c0' -1
'cpd00003[c0]'.'R_rxn04744_c0' -1
'cpd00004[c0]'.'R_rxn04744_c0' 1
'cpd09811[c0]'.'R_rxn04744_c0' -1
'cpd09812[c0]'.'R_rxn04744_c0' 1
'cpd00020[c0]'.'R_rxn02185_c0' 1
'cpd00056[c0]'.'R_rxn02185_c0' -1
'cpd00668[c0]'.'R_rxn02185_c0' -1
'cpd03049[c0]'.'R_rxn02185_c0' 1
'cpd00067[c0]'.'R_rxn00763_c0' 1
'cpd00003[c0]'.'R_rxn00763_c0' -1
'cpd00004[c0]'.'R_rxn00763_c0' 1
'cpd00100[c0]'.'R_rxn00763_c0' -1
'cpd00448[c0]'.'R_rxn00763_c0' 1
'cpd00067[c0]'.'R_rxn08550_c0' -2
'cpd11493[c0]'.'R_rxn08550_c0' 1
'cpd00080[c0]'.'R_rxn08550_c0' -1
'cpd15239[c0]'.'R_rxn08550_c0' -1
'cpd15326[c0]'.'R_rxn08550_c0' 1
'cpd00067[c0]'.'R_rxn08811_c0' 1
'cpd00001[c0]'.'R_rxn08811_c0' -1
'cpd02090[c0]'.'R_rxn08811_c0' 1
'cpd03847[c0]'.'R_rxn08811_c0' 1
'cpd15319[c0]'.'R_rxn08811_c0' -1
'cpd00001[c0]'.'R_rxn02473_c0' 1
'cpd00930[c0]'.'R_rxn02473_c0' 1
'cpd02843[c0]'.'R_rxn02473_c0' -1
'cpd00067[c0]'.'R_rxn06060_c0' 1
'cpd00042[c0]'.'R_rxn06060_c0' -2
'cpd00081[c0]'.'R_rxn06060_c0' 1
'cpd00239[c0]'.'R_rxn06060_c0' 1
'cpd00111[c0]'.'R_rxn06060_c0' 1
'cpd00268[c0]'.'R_rxn06060_c0' -1
'cpd00014[c0]'.'R_rxn06690_c0' 1
'cpd00043[c0]'.'R_rxn06690_c0' -1
'cpd12499[c0]'.'R_rxn06690_c0' -1
'cpd02902[c0]'.'R_rxn06690_c0' 1
'cpd00067[c0]'.'R_rxn00280_c0' 1
'cpd00001[c0]'.'R_rxn00280_c0' -1
'cpd00003[c0]'.'R_rxn00280_c0' -1
'cpd00004[c0]'.'R_rxn00280_c0' 1
'cpd00020[c0]'.'R_rxn00280_c0' 1
'cpd00035[c0]'.'R_rxn00280_c0' 1
'cpd02051[c0]'.'R_rxn00280_c0' -1
'cpd00012[c0]'.'R_rxn01434_c0' 1
'cpd00067[c0]'.'R_rxn01434_c0' 2
'cpd00002[c0]'.'R_rxn01434_c0' -1
'cpd00018[c0]'.'R_rxn01434_c0' 1
'cpd00041[c0]'.'R_rxn01434_c0' -1
'cpd02152[c0]'.'R_rxn01434_c0' 1
'cpd00274[c0]'.'R_rxn01434_c0' -1
'cpd00001[c0]'.'R_rxn00912_c0' -1
'cpd00123[c0]'.'R_rxn00912_c0' -1
'cpd00125[c0]'.'R_rxn00912_c0' -1
'cpd00087[c0]'.'R_rxn00912_c0' 1
'cpd00712[c0]'.'R_rxn00912_c0' 1
'cpd00067[c0]'.'R_rxn08819_c0' 2
'cpd00001[c0]'.'R_rxn08819_c0' -1
'cpd00080[c0]'.'R_rxn08819_c0' 1
'cpd15298[c0]'.'R_rxn08819_c0' 1
'cpd15362[c0]'.'R_rxn08819_c0' -1
'cpd00001[c0]'.'R_rxn03849_c0' -1
'cpd00013[c0]'.'R_rxn03849_c0' 1
'cpd03963[c0]'.'R_rxn03849_c0' -1
'cpd00742[c0]'.'R_rxn03849_c0' 1
'cpd00067[c0]'.'R_rxn03512_c0' -3
'cpd03832[c0]'.'R_rxn03512_c0' 1
'cpd03835[c0]'.'R_rxn03512_c0' -1
'cpd00067[c0]'.'R_rxn02852_c0' 2
'cpd00007[c0]'.'R_rxn02852_c0' -1
'cpd01822[c0]'.'R_rxn02852_c0' -1
'cpd02307[c0]'.'R_rxn02852_c0' 1
'cpd00067[c0]'.'R_rxn01083_c0' -1
'cpd00013[c0]'.'R_rxn01083_c0' 1
'cpd00132[c0]'.'R_rxn01083_c0' -1
'cpd00165[c0]'.'R_rxn01083_c0' -1
'cpd02003[c0]'.'R_rxn01083_c0' 1
'cpd00067[c0]'.'R_rxn00632_c0' 1
'cpd00009[c0]'.'R_rxn00632_c0' 1
'cpd00001[c0]'.'R_rxn00632_c0' -1
'cpd00082[c0]'.'R_rxn00632_c0' 1
'cpd02085[c0]'.'R_rxn00632_c0' -1
'cpd00001[c0]'.'R_rxn09979_c0' -1
'cpd00027[c0]'.'R_rxn09979_c0' 1
'cpd00116[c0]'.'R_rxn09979_c0' 1
'cpd15585[c0]'.'R_rxn09979_c0' -1
'cpd00002[c0]'.'R_rxn00985_c0' -1
'cpd00008[c0]'.'R_rxn00985_c0' 1
'cpd00141[c0]'.'R_rxn00985_c0' -1
'cpd01844[c0]'.'R_rxn00985_c0' 1
'cpd00067[c0]'.'R_rxn10212_c0' -1
'cpd00010[c0]'.'R_rxn10212_c0' 1
'cpd01695[c0]'.'R_rxn10212_c0' -1
'cpd15331[c0]'.'R_rxn10212_c0' -1
'cpd15522[c0]'.'R_rxn10212_c0' 1
'cpd00067[c0]'.'R_rxn01011_c0' 1
'cpd00003[c0]'.'R_rxn01011_c0' -1
'cpd00004[c0]'.'R_rxn01011_c0' 1
'cpd00223[c0]'.'R_rxn01011_c0' -1
'cpd00145[c0]'.'R_rxn01011_c0' 1
'cpd00002[c0]'.'R_rxn08294_c0' 1
'cpd00008[c0]'.'R_rxn08294_c0' -1
'cpd15521[c0]'.'R_rxn08294_c0' -1
'cpd15306[c0]'.'R_rxn08294_c0' 1
'cpd00046[c0]'.'R_rxn10259_c0' 1
'cpd00080[c0]'.'R_rxn10259_c0' -1
'cpd15683[c0]'.'R_rxn10259_c0' -1
'cpd15716[c0]'.'R_rxn10259_c0' 1
'cpd00067[c0]'.'R_rxn01602_c0' 1
'cpd00006[c0]'.'R_rxn01602_c0' -1
'cpd00005[c0]'.'R_rxn01602_c0' 1
'cpd00330[c0]'.'R_rxn01602_c0' -1
'cpd00393[c0]'.'R_rxn01602_c0' 1
'cpd00067[c0]'.'R_rxn02302_c0' 1
'cpd00084[c0]'.'R_rxn02302_c0' -1
'cpd00029[c0]'.'R_rxn02302_c0' 1
'cpd00424[c0]'.'R_rxn02302_c0' 1
'cpd00790[c0]'.'R_rxn02302_c0' -1
'cpd00067[c0]'.'R_rxn03068_c0' 1
'cpd00006[c0]'.'R_rxn03068_c0' -1
'cpd00005[c0]'.'R_rxn03068_c0' 1
'cpd02498[c0]'.'R_rxn03068_c0' -1
'cpd02569[c0]'.'R_rxn03068_c0' 1
'cpd00067[c0]'.'R_rxn02100_c0' 1
'cpd00001[c0]'.'R_rxn02100_c0' -1
'cpd00765[c0]'.'R_rxn02100_c0' -1
'cpd00594[c0]'.'R_rxn02100_c0' 1
'cpd00104[c0]'.'R_rxn00794_c0' 1
'cpd00001[c0]'.'R_rxn00794_c0' -1
'cpd00013[c0]'.'R_rxn00794_c0' 1
'cpd01301[c0]'.'R_rxn00794_c0' -1
'cpd00067[c0]'.'R_rxn11717_c0' 2
'cpd00001[c0]'.'R_rxn11717_c0' -1
'cpd00010[c0]'.'R_rxn11717_c0' 1
'cpd02263[c0]'.'R_rxn11717_c0' -1
'cpd02077[c0]'.'R_rxn11717_c0' 1
'cpd00067[c0]'.'R_rxn08467_c0' 1
'cpd00001[c0]'.'R_rxn08467_c0' 1
'cpd00229[c0]'.'R_rxn08467_c0' 1
'cpd00007[c0]'.'R_rxn08467_c0' -1
'cpd01270[c0]'.'R_rxn08467_c0' -1
'cpd00050[c0]'.'R_rxn08467_c0' 1
'cpd00081[c0]'.'R_rxn08467_c0' 1
'cpd03048[c0]'.'R_rxn08467_c0' -1
'cpd00067[c0]'.'R_rxn04631_c0' 1
'cpd00017[c0]'.'R_rxn04631_c0' -1
'cpd00019[c0]'.'R_rxn04631_c0' 1
'cpd09264[c0]'.'R_rxn04631_c0' -1
'cpd08434[c0]'.'R_rxn04631_c0' 1
'cpd00001[c0]'.'R_rxn03241_c0' 1
'cpd03115[c0]'.'R_rxn03241_c0' -1
'cpd03127[c0]'.'R_rxn03241_c0' 1
'cpd00009[c0]'.'R_rxn01521_c0' 1
'cpd00001[c0]'.'R_rxn01521_c0' -1
'cpd00412[c0]'.'R_rxn01521_c0' 1
'cpd00299[c0]'.'R_rxn01521_c0' -1
'cpd00012[c0]'.'R_rxn11759_c0' 1
'cpd00103[c0]'.'R_rxn11759_c0' -1
'cpd04810[c0]'.'R_rxn11759_c0' -1
'cpd16438[c0]'.'R_rxn11759_c0' 1
'cpd00067[c0]'.'R_rxn00338_c0' 1
'cpd00007[c0]'.'R_rxn00338_c0' -1
'cpd00041[c0]'.'R_rxn00338_c0' -1
'cpd00025[c0]'.'R_rxn00338_c0' 1
'cpd03470[c0]'.'R_rxn00338_c0' 1
'cpd00067[c0]'.'R_rxn01975_c0' 1
'cpd00006[c0]'.'R_rxn01975_c0' -1
'cpd00005[c0]'.'R_rxn01975_c0' 1
'cpd00863[c0]'.'R_rxn01975_c0' -1
'cpd00911[c0]'.'R_rxn01975_c0' 1
'cpd00012[c0]'.'R_rxn00700_c0' 1
'cpd00089[c0]'.'R_rxn00700_c0' -1
'cpd00038[c0]'.'R_rxn00700_c0' -1
'cpd00315[c0]'.'R_rxn00700_c0' 1
'cpd00033[c0]'.'R_rxn03094_c0' 1
'cpd00001[c0]'.'R_rxn03094_c0' -1
'cpd02733[c0]'.'R_rxn03094_c0' 1
'cpd03245[c0]'.'R_rxn03094_c0' -1
'cpd00001[c0]'.'R_rxn02202_c0' 1
'cpd01705[c0]'.'R_rxn02202_c0' -1
'cpd00684[c0]'.'R_rxn02202_c0' 1
'cpd00067[c0]'.'R_rxn00119_c0' -1
'cpd00002[c0]'.'R_rxn00119_c0' -1
'cpd00008[c0]'.'R_rxn00119_c0' 1
'cpd00014[c0]'.'R_rxn00119_c0' 1
'cpd00091[c0]'.'R_rxn00119_c0' -1
'cpd00067[c0]'.'R_rxn02529_c0' -1
'cpd01015[c0]'.'R_rxn02529_c0' -1
'cpd01101[c0]'.'R_rxn02529_c0' 1
'cpd00011[c0]'.'R_rxn02529_c0' 1
'cpd00242[c0]'.'R_rxn02529_c0' -1
'cpd01451[c0]'.'R_rxn02677_c0' -1
'cpd01334[c0]'.'R_rxn02677_c0' 1
'cpd00067[c0]'.'R_rxn04453_c0' 1
'cpd00001[c0]'.'R_rxn04453_c0' -1
'cpd09027[c0]'.'R_rxn04453_c0' 1
'cpd08625[c0]'.'R_rxn04453_c0' -1
'cpd00067[c0]'.'R_rxn08549_c0' -2
'cpd11493[c0]'.'R_rxn08549_c0' 1
'cpd00080[c0]'.'R_rxn08549_c0' -1
'cpd15327[c0]'.'R_rxn08549_c0' 1
'cpd15277[c0]'.'R_rxn08549_c0' -1
'cpd00067[c0]'.'R_rxn08179_c0' -1
'cpd00104[c0]'.'R_rxn08179_c0' 1
'cpd00001[c0]'.'R_rxn08179_c0' 1
'cpd00006[c0]'.'R_rxn08179_c0' 1
'cpd00005[c0]'.'R_rxn08179_c0' -1
'cpd15414[c0]'.'R_rxn08179_c0' -1
'cpd00007[c0]'.'R_rxn05468_c0' 1
'cpd00007[e0]'.'R_rxn05468_c0' -1
'cpd00067[c0]'.'R_rxn02174_c0' 1
'cpd00001[c0]'.'R_rxn02174_c0' -1
'cpd02143[c0]'.'R_rxn02174_c0' -1
'cpd00653[c0]'.'R_rxn02174_c0' 1
'cpd00001[c0]'.'R_rxn01633_c0' 1
'cpd00340[c0]'.'R_rxn01633_c0' 1
'cpd00520[c0]'.'R_rxn01633_c0' -1
'cpd00002[c0]'.'R_rxn02957_c0' -1
'cpd00008[c0]'.'R_rxn02957_c0' 1
'cpd02204[c0]'.'R_rxn02957_c0' -1
'cpd02573[c0]'.'R_rxn02957_c0' 1
'cpd00010[c0]'.'R_rxn01304_c0' 1
'cpd00078[c0]'.'R_rxn01304_c0' -1
'cpd00822[c0]'.'R_rxn01304_c0' 1
'cpd00227[c0]'.'R_rxn01304_c0' -1
'cpd00067[c0]'.'R_rxn01900_c0' -1
'cpd00006[c0]'.'R_rxn01900_c0' 1
'cpd00005[c0]'.'R_rxn01900_c0' -1
'cpd01983[c0]'.'R_rxn01900_c0' 1
'cpd00463[c0]'.'R_rxn01900_c0' -1
'cpd00001[c0]'.'R_rxn00974_c0' 1
'cpd00137[c0]'.'R_rxn00974_c0' -1
'cpd00331[c0]'.'R_rxn00974_c0' 1
'cpd00067[c0]'.'R_rxn01948_c0' -1
'cpd00011[c0]'.'R_rxn01948_c0' 1
'cpd00490[c0]'.'R_rxn01948_c0' -1
'cpd00579[c0]'.'R_rxn01948_c0' 1
'cpd00020[c0]'.'R_rxn00415_c0' -1
'cpd00053[c0]'.'R_rxn00415_c0' -1
'cpd00035[c0]'.'R_rxn00415_c0' 1
'cpd00695[c0]'.'R_rxn00415_c0' 1
'cpd00002[c0]'.'R_rxn06389_c0' -1
'cpd00008[c0]'.'R_rxn06389_c0' 1
'cpd11837[c0]'.'R_rxn06389_c0' -1
'cpd12582[c0]'.'R_rxn06389_c0' 1
'cpd00067[c0]'.'R_rxn03882_c0' -2
'cpd00009[c0]'.'R_rxn03882_c0' -1
'cpd00001[c0]'.'R_rxn03882_c0' 1
'cpd00011[c0]'.'R_rxn03882_c0' 1
'cpd01773[c0]'.'R_rxn03882_c0' 1
'cpd00136[c0]'.'R_rxn03882_c0' -1
'cpd00067[c0]'.'R_rxn02008_c0' 1
'cpd00002[c0]'.'R_rxn02008_c0' -1
'cpd00008[c0]'.'R_rxn02008_c0' 1
'cpd00009[c0]'.'R_rxn02008_c0' 1
'cpd00186[c0]'.'R_rxn02008_c0' -1
'cpd00525[c0]'.'R_rxn02008_c0' 1
'cpd00890[c0]'.'R_rxn02008_c0' -1
'cpd00009[c0]'.'R_rxn05740_c0' 1
'cpd00089[c0]'.'R_rxn05740_c0' -1
'cpd00155[c0]'.'R_rxn05740_c0' 1
'cpd15302[c0]'.'R_rxn05740_c0' -1
'cpd03494[c0]'.'R_rxn03904_c0' 1
'cpd00091[c0]'.'R_rxn03904_c0' 1
'cpd00286[c0]'.'R_rxn03904_c0' -1
'cpd02968[c0]'.'R_rxn03904_c0' -1
'cpd00012[c0]'.'R_rxn07842_c0' 1
'cpd00067[c0]'.'R_rxn07842_c0' 1
'cpd00008[c0]'.'R_rxn07842_c0' -1
'cpd00202[c0]'.'R_rxn07842_c0' -1
'cpd15131[c0]'.'R_rxn07842_c0' 1
'cpd00020[c0]'.'R_rxn00783_c0' 1
'cpd00102[c0]'.'R_rxn00783_c0' 1
'cpd00945[c0]'.'R_rxn00783_c0' -1
'cpd00002[c0]'.'R_rxn00409_c0' -1
'cpd00008[c0]'.'R_rxn00409_c0' 1
'cpd00096[c0]'.'R_rxn00409_c0' -1
'cpd00052[c0]'.'R_rxn00409_c0' 1
'cpd00067[c0]'.'R_rxn01107_c0' 1
'cpd00001[c0]'.'R_rxn01107_c0' -1
'cpd00170[c0]'.'R_rxn01107_c0' -1
'cpd00222[c0]'.'R_rxn01107_c0' 1
'cpd00067[c0]'.'R_rxn07885_c0' 2
'cpd00001[c0]'.'R_rxn07885_c0' -1
'cpd00003[c0]'.'R_rxn07885_c0' -1
'cpd00004[c0]'.'R_rxn07885_c0' 1
'cpd15166[c0]'.'R_rxn07885_c0' 1
'cpd08238[c0]'.'R_rxn07885_c0' -1
'cpd00067[c0]'.'R_rxn08842_c0' 1
'cpd00001[c0]'.'R_rxn08842_c0' -1
'cpd00908[c0]'.'R_rxn08842_c0' 1
'cpd15237[c0]'.'R_rxn08842_c0' 1
'cpd15340[c0]'.'R_rxn08842_c0' -1
'cpd00001[c0]'.'R_rxn00210_c0' -1
'cpd00024[c0]'.'R_rxn00210_c0' 1
'cpd00013[c0]'.'R_rxn00210_c0' 1
'cpd00007[c0]'.'R_rxn00210_c0' -1
'cpd00025[c0]'.'R_rxn00210_c0' 1
'cpd00186[c0]'.'R_rxn00210_c0' -1
'cpd00475[c0]'.'R_rxn00778_c0' -1
'cpd00101[c0]'.'R_rxn00778_c0' 1
'cpd00067[c0]'.'R_rxn03901_c0' 2
'cpd00009[c0]'.'R_rxn03901_c0' 1
'cpd00001[c0]'.'R_rxn03901_c0' -1
'cpd00286[c0]'.'R_rxn03901_c0' 1
'cpd02229[c0]'.'R_rxn03901_c0' -1
'cpd00012[c0]'.'R_rxn10052_c0' 1
'cpd00008[c0]'.'R_rxn10052_c0' 1
'cpd00018[c0]'.'R_rxn10052_c0' -1
'cpd00421[c0]'.'R_rxn10052_c0' -1
'cpd00067[c0]'.'R_rxn04133_c0' 1
'cpd00001[c0]'.'R_rxn04133_c0' -1
'cpd00011[c0]'.'R_rxn04133_c0' 1
'cpd08625[c0]'.'R_rxn04133_c0' -1
'cpd01092[c0]'.'R_rxn04133_c0' 1
'cpd00023[c0]'.'R_rxn00193_c0' -1
'cpd00186[c0]'.'R_rxn00193_c0' 1
'cpd00002[c0]'.'R_rxn02517_c0' -1
'cpd00008[c0]'.'R_rxn02517_c0' 1
'cpd00976[c0]'.'R_rxn02517_c0' -1
'cpd00977[c0]'.'R_rxn02517_c0' 1
'cpd00001[c0]'.'R_rxn06760_c0' -1
'cpd00232[c0]'.'R_rxn06760_c0' 1
'cpd12640[c0]'.'R_rxn06760_c0' 1
'cpd02999[c0]'.'R_rxn06760_c0' -1
'cpd00042[c0]'.'R_rxn04840_c0' -2
'cpd00001[c0]'.'R_rxn04840_c0' 1
'cpd00111[c0]'.'R_rxn04840_c0' 1
'cpd03176[c0]'.'R_rxn04840_c0' -1
'cpd02918[c0]'.'R_rxn04840_c0' 1
'cpd00067[c0]'.'R_rxn00653_c0' -2
'cpd00001[c0]'.'R_rxn00653_c0' 1
'cpd00003[c0]'.'R_rxn00653_c0' 1
'cpd00004[c0]'.'R_rxn00653_c0' -1
'cpd00085[c0]'.'R_rxn00653_c0' -1
'cpd01504[c0]'.'R_rxn00653_c0' 1
'cpd00067[c0]'.'R_rxn03164_c0' 1
'cpd00002[c0]'.'R_rxn03164_c0' -1
'cpd00008[c0]'.'R_rxn03164_c0' 1
'cpd00009[c0]'.'R_rxn03164_c0' 1
'cpd02968[c0]'.'R_rxn03164_c0' 1
'cpd00731[c0]'.'R_rxn03164_c0' -1
'cpd02964[c0]'.'R_rxn03164_c0' -1
'cpd00067[c0]'.'R_rxn06372_c0' 1
'cpd00017[c0]'.'R_rxn06372_c0' -1
'cpd00019[c0]'.'R_rxn06372_c0' 1
'cpd11827[c0]'.'R_rxn06372_c0' -1
'cpd12496[c0]'.'R_rxn06372_c0' 1
'cpd00067[c0]'.'R_rxn00929_c0' 2
'cpd00003[c0]'.'R_rxn00929_c0' -1
'cpd00004[c0]'.'R_rxn00929_c0' 1
'cpd02431[c0]'.'R_rxn00929_c0' 1
'cpd00129[c0]'.'R_rxn00929_c0' -1
'cpd00067[c0]'.'R_rxn08800_c0' 2
'cpd00001[c0]'.'R_rxn08800_c0' -1
'cpd15237[c0]'.'R_rxn08800_c0' 1
'cpd00080[c0]'.'R_rxn08800_c0' 1
'cpd15326[c0]'.'R_rxn08800_c0' -1
'cpd00009[c0]'.'R_rxn02166_c0' 1
'cpd00001[c0]'.'R_rxn02166_c0' -1
'cpd02135[c0]'.'R_rxn02166_c0' -1
'cpd00646[c0]'.'R_rxn02166_c0' 1
'cpd00067[c0]'.'R_rxn00256_c0' 1
'cpd00001[c0]'.'R_rxn00256_c0' -1
'cpd00022[c0]'.'R_rxn00256_c0' -1
'cpd00010[c0]'.'R_rxn00256_c0' 1
'cpd00032[c0]'.'R_rxn00256_c0' -1
'cpd00137[c0]'.'R_rxn00256_c0' 1
'cpd00072[c0]'.'R_rxn03644_c0' 1
'cpd03583[c0]'.'R_rxn03644_c0' -1
'cpd15560[c0]'.'R_rxn08335_c0' -1
'cpd15561[c0]'.'R_rxn08335_c0' 1
'cpd00282[c0]'.'R_rxn08335_c0' -1
'cpd00247[c0]'.'R_rxn08335_c0' 1
'cpd00067[c0]'.'R_rxn03004_c0' 1
'cpd00087[c0]'.'R_rxn03004_c0' 1
'cpd02678[c0]'.'R_rxn03004_c0' 1
'cpd02394[c0]'.'R_rxn03004_c0' -1
'cpd00201[c0]'.'R_rxn03004_c0' -1
'cpd00012[c0]'.'R_rxn00138_c0' 1
'cpd00067[c0]'.'R_rxn00138_c0' 2
'cpd00002[c0]'.'R_rxn00138_c0' -1
'cpd00018[c0]'.'R_rxn00138_c0' 1
'cpd00003[c0]'.'R_rxn00138_c0' 1
'cpd00013[c0]'.'R_rxn00138_c0' -1
'cpd00638[c0]'.'R_rxn00138_c0' -1
'cpd00067[c0]'.'R_rxn06729_c0' -1
'cpd00037[c0]'.'R_rxn06729_c0' -1
'cpd11493[c0]'.'R_rxn06729_c0' 1
'cpd02886[c0]'.'R_rxn06729_c0' 1
'cpd11484[c0]'.'R_rxn06729_c0' -1
'cpd00001[c0]'.'R_rxn02015_c0' 1
'cpd00210[c0]'.'R_rxn02015_c0' -1
'cpd00526[c0]'.'R_rxn02015_c0' -1
'cpd03047[c0]'.'R_rxn02015_c0' 1
'cpd00009[c0]'.'R_rxn01952_c0' -1
'cpd00001[c0]'.'R_rxn01952_c0' 1
'cpd02612[c0]'.'R_rxn01952_c0' 1
'cpd00492[c0]'.'R_rxn01952_c0' -1
'cpd00001[c0]'.'R_rxn02167_c0' 1
'cpd00842[c0]'.'R_rxn02167_c0' -1
'cpd00650[c0]'.'R_rxn02167_c0' 1
'cpd00067[c0]'.'R_rxn10770_c0' 1
'cpd00003[c0]'.'R_rxn10770_c0' -1
'cpd00004[c0]'.'R_rxn10770_c0' 1
'cpd00098[c0]'.'R_rxn10770_c0' -1
'cpd00447[c0]'.'R_rxn10770_c0' 1
'cpd00001[c0]'.'R_rxn05089_c0' -1
'cpd00084[c0]'.'R_rxn05089_c0' 1
'cpd00007[c0]'.'R_rxn05089_c0' -1
'cpd00025[c0]'.'R_rxn05089_c0' 1
'cpd04131[c0]'.'R_rxn05089_c0' -1
'cpd11253[c0]'.'R_rxn05089_c0' 1
'cpd00067[c0]'.'R_rxn02297_c0' -1
'cpd00010[c0]'.'R_rxn02297_c0' 1
'cpd00011[c0]'.'R_rxn02297_c0' 1
'cpd00035[c0]'.'R_rxn02297_c0' -1
'cpd00782[c0]'.'R_rxn02297_c0' -1
'cpd00800[c0]'.'R_rxn02297_c0' 1
'cpd03671[c0]'.'R_rxn01485_c0' -1
'cpd00288[c0]'.'R_rxn01485_c0' 1
'cpd00001[c0]'.'R_rxn03031_c0' -1
'cpd00010[c0]'.'R_rxn03031_c0' 1
'cpd00078[c0]'.'R_rxn03031_c0' -1
'cpd02465[c0]'.'R_rxn03031_c0' -1
'cpd02724[c0]'.'R_rxn03031_c0' 1
'cpd00067[c0]'.'R_rxn09207_c0' 2
'cpd00054[c0]'.'R_rxn09207_c0' -1
'cpd00046[c0]'.'R_rxn09207_c0' 1
'cpd15422[c0]'.'R_rxn09207_c0' -1
'cpd15554[c0]'.'R_rxn09207_c0' 1
'cpd00067[c0]'.'R_rxn00239_c0' -1
'cpd00002[c0]'.'R_rxn00239_c0' -1
'cpd00008[c0]'.'R_rxn00239_c0' 1
'cpd00126[c0]'.'R_rxn00239_c0' -1
'cpd00031[c0]'.'R_rxn00239_c0' 1
'cpd00067[c0]'.'R_rxn02465_c0' 1
'cpd00009[c0]'.'R_rxn02465_c0' -1
'cpd00006[c0]'.'R_rxn02465_c0' -1
'cpd00005[c0]'.'R_rxn02465_c0' 1
'cpd02552[c0]'.'R_rxn02465_c0' 1
'cpd00918[c0]'.'R_rxn02465_c0' -1
'cpd00012[c0]'.'R_rxn01791_c0' 1
'cpd00067[c0]'.'R_rxn01791_c0' 2
'cpd00002[c0]'.'R_rxn01791_c0' -1
'cpd00018[c0]'.'R_rxn01791_c0' 1
'cpd00085[c0]'.'R_rxn01791_c0' -1
'cpd00408[c0]'.'R_rxn01791_c0' -1
'cpd00644[c0]'.'R_rxn01791_c0' 1
'cpd00009[c0]'.'R_rxn04376_c0' 1
'cpd00001[c0]'.'R_rxn04376_c0' -1
'cpd00824[c0]'.'R_rxn04376_c0' -1
'cpd00623[c0]'.'R_rxn04376_c0' 1
'cpd00067[c0]'.'R_rxn03333_c0' 1
'cpd00003[c0]'.'R_rxn03333_c0' -1
'cpd00004[c0]'.'R_rxn03333_c0' 1
'cpd03306[c0]'.'R_rxn03333_c0' -1
'cpd03307[c0]'.'R_rxn03333_c0' 1
'cpd00001[c0]'.'R_rxn03465_c0' -1
'cpd00232[c0]'.'R_rxn03465_c0' 1
'cpd03660[c0]'.'R_rxn03465_c0' 1
'cpd03659[c0]'.'R_rxn03465_c0' -1
'cpd00001[c0]'.'R_rxn00950_c0' -1
'cpd00020[c0]'.'R_rxn00950_c0' 1
'cpd00013[c0]'.'R_rxn00950_c0' 1
'cpd00135[c0]'.'R_rxn00950_c0' 1
'cpd00424[c0]'.'R_rxn00950_c0' -1
'cpd00067[c0]'.'R_rxn00002_c0' -3
'cpd00001[c0]'.'R_rxn00002_c0' -1
'cpd00011[c0]'.'R_rxn00002_c0' 2
'cpd00013[c0]'.'R_rxn00002_c0' 2
'cpd00742[c0]'.'R_rxn00002_c0' -1
'cpd00067[c0]'.'R_rxn08043_c0' -1
'cpd00020[c0]'.'R_rxn08043_c0' -1
'cpd00011[c0]'.'R_rxn08043_c0' 1
'cpd00498[c0]'.'R_rxn08043_c0' 1
'cpd00094[c0]'.'R_rxn08043_c0' -1
'cpd00067[c0]'.'R_rxn05937_c0' 1
'cpd00006[c0]'.'R_rxn05937_c0' 1
'cpd00005[c0]'.'R_rxn05937_c0' -1
'cpd11620[c0]'.'R_rxn05937_c0' 1
'cpd11621[c0]'.'R_rxn05937_c0' -1
'cpd00012[c0]'.'R_rxn10220_c0' 1
'cpd00067[c0]'.'R_rxn10220_c0' 1
'cpd00052[c0]'.'R_rxn10220_c0' -1
'cpd15677[c0]'.'R_rxn10220_c0' -1
'cpd15683[c0]'.'R_rxn10220_c0' 1
'cpd00046[c0]'.'R_rxn10261_c0' 1
'cpd00080[c0]'.'R_rxn10261_c0' -1
'cpd15685[c0]'.'R_rxn10261_c0' -1
'cpd15718[c0]'.'R_rxn10261_c0' 1
'cpd00067[c0]'.'R_rxn08816_c0' 1
'cpd00001[c0]'.'R_rxn08816_c0' -1
'cpd15269[c0]'.'R_rxn08816_c0' 1
'cpd02090[c0]'.'R_rxn08816_c0' 1
'cpd15324[c0]'.'R_rxn08816_c0' -1
'cpd00012[c0]'.'R_rxn01519_c0' 1
'cpd00067[c0]'.'R_rxn01519_c0' 2
'cpd00001[c0]'.'R_rxn01519_c0' -1
'cpd00299[c0]'.'R_rxn01519_c0' 1
'cpd00358[c0]'.'R_rxn01519_c0' -1
'cpd00001[c0]'.'R_rxn07655_c0' 1
'cpd15037[c0]'.'R_rxn07655_c0' -1
'cpd15040[c0]'.'R_rxn07655_c0' 1
'cpd00023[c0]'.'R_rxn03797_c0' 1
'cpd00024[c0]'.'R_rxn03797_c0' -1
'cpd03640[c0]'.'R_rxn03797_c0' 1
'cpd01588[c0]'.'R_rxn03797_c0' -1
'cpd00067[c0]'.'R_rxn01014_c0' -1
'cpd00011[c0]'.'R_rxn01014_c0' 1
'cpd00229[c0]'.'R_rxn01014_c0' 1
'cpd00145[c0]'.'R_rxn01014_c0' -1
'cpd00002[c0]'.'R_rxn10255_c0' -1
'cpd00008[c0]'.'R_rxn10255_c0' 1
'cpd15679[c0]'.'R_rxn10255_c0' 1
'cpd15703[c0]'.'R_rxn10255_c0' -1
'cpd00067[c0]'.'R_rxn02063_c0' -1
'cpd00001[c0]'.'R_rxn02063_c0' 1
'cpd00006[c0]'.'R_rxn02063_c0' 1
'cpd00005[c0]'.'R_rxn02063_c0' -1
'cpd00007[c0]'.'R_rxn02063_c0' -1
'cpd00559[c0]'.'R_rxn02063_c0' -1
'cpd00776[c0]'.'R_rxn02063_c0' 1
'cpd00067[c0]'.'R_rxn08797_c0' 1
'cpd00001[c0]'.'R_rxn08797_c0' -1
'cpd00080[c0]'.'R_rxn08797_c0' 1
'cpd15331[c0]'.'R_rxn08797_c0' -1
'cpd03847[c0]'.'R_rxn08797_c0' 1
'cpd00046[c0]'.'R_rxn09108_c0' 1
'cpd00080[c0]'.'R_rxn09108_c0' -1
'cpd15417[c0]'.'R_rxn09108_c0' -1
'cpd15542[c0]'.'R_rxn09108_c0' 1
'cpd00067[c0]'.'R_rxn01513_c0' -1
'cpd00002[c0]'.'R_rxn01513_c0' -1
'cpd00008[c0]'.'R_rxn01513_c0' 1
'cpd00297[c0]'.'R_rxn01513_c0' 1
'cpd00298[c0]'.'R_rxn01513_c0' -1
'cpd00001[c0]'.'R_rxn02105_c0' -1
'cpd00013[c0]'.'R_rxn02105_c0' 1
'cpd01267[c0]'.'R_rxn02105_c0' -1
'cpd00597[c0]'.'R_rxn02105_c0' 1
'cpd00017[c0]'.'R_rxn04016_c0' -1
'cpd00019[c0]'.'R_rxn04016_c0' 1
'cpd01563[c0]'.'R_rxn04016_c0' -1
'cpd08353[c0]'.'R_rxn04016_c0' 1
'cpd00067[c0]'.'R_rxn02186_c0' -1
'cpd00006[c0]'.'R_rxn02186_c0' 1
'cpd00005[c0]'.'R_rxn02186_c0' -1
'cpd02498[c0]'.'R_rxn02186_c0' 1
'cpd00668[c0]'.'R_rxn02186_c0' -1
'cpd00012[c0]'.'R_rxn08307_c0' -1
'cpd00067[c0]'.'R_rxn08307_c0' -1
'cpd15522[c0]'.'R_rxn08307_c0' 1
'cpd00052[c0]'.'R_rxn08307_c0' 1
'cpd15423[c0]'.'R_rxn08307_c0' -1
'cpd00478[c0]'.'R_rxn00209_c0' -1
'cpd00007[c0]'.'R_rxn00209_c0' -1
'cpd00025[c0]'.'R_rxn00209_c0' 1
'cpd00016[c0]'.'R_rxn00209_c0' 1
'cpd00067[c0]'.'R_rxn01274_c0' 1
'cpd00042[c0]'.'R_rxn01274_c0' 1
'cpd00001[c0]'.'R_rxn01274_c0' -1
'cpd02182[c0]'.'R_rxn01274_c0' -1
'cpd00221[c0]'.'R_rxn01274_c0' 1
'cpd00067[c0]'.'R_rxn02230_c0' 1
'cpd00020[c0]'.'R_rxn02230_c0' 1
'cpd00706[c0]'.'R_rxn02230_c0' -1
'cpd00150[c0]'.'R_rxn02230_c0' -1
'cpd01211[c0]'.'R_rxn02230_c0' 1
'cpd00067[c0]'.'R_rxn03246_c0' 1
'cpd00003[c0]'.'R_rxn03246_c0' -1
'cpd00004[c0]'.'R_rxn03246_c0' 1
'cpd03120[c0]'.'R_rxn03246_c0' -1
'cpd03121[c0]'.'R_rxn03246_c0' 1
'cpd12379[c0]'.'R_rxn06517_c0' -1
'cpd01495[c0]'.'R_rxn06517_c0' 1
'cpd12050[c0]'.'R_rxn06517_c0' 1
'cpd00067[c0]'.'R_rxn00604_c0' 1
'cpd00006[c0]'.'R_rxn00604_c0' -1
'cpd00005[c0]'.'R_rxn00604_c0' 1
'cpd00911[c0]'.'R_rxn00604_c0' 1
'cpd00079[c0]'.'R_rxn00604_c0' -1
'cpd02777[c0]'.'R_rxn03109_c0' -1
'cpd02776[c0]'.'R_rxn03109_c0' 1
'cpd00067[c0]'.'R_rxn01019_c0' 1
'cpd00009[c0]'.'R_rxn01019_c0' 1
'cpd00064[c0]'.'R_rxn01019_c0' -1
'cpd00274[c0]'.'R_rxn01019_c0' 1
'cpd00146[c0]'.'R_rxn01019_c0' -1
'cpd00067[c0]'.'R_rxn08849_c0' 1
'cpd00001[c0]'.'R_rxn08849_c0' -1
'cpd15237[c0]'.'R_rxn08849_c0' 1
'cpd02090[c0]'.'R_rxn08849_c0' 1
'cpd15347[c0]'.'R_rxn08849_c0' -1
'cpd00012[c0]'.'R_rxn09448_c0' -1
'cpd00002[c0]'.'R_rxn09448_c0' 1
'cpd00010[c0]'.'R_rxn09448_c0' 1
'cpd00018[c0]'.'R_rxn09448_c0' -1
'cpd15269[c0]'.'R_rxn09448_c0' 1
'cpd15274[c0]'.'R_rxn09448_c0' -1
'cpd00067[c0]'.'R_rxn09208_c0' 2
'cpd00054[c0]'.'R_rxn09208_c0' -1
'cpd00046[c0]'.'R_rxn09208_c0' 1
'cpd15419[c0]'.'R_rxn09208_c0' -1
'cpd15555[c0]'.'R_rxn09208_c0' 1
'cpd00067[c0]'.'R_rxn02406_c0' 2
'cpd00001[c0]'.'R_rxn02406_c0' -1
'cpd00010[c0]'.'R_rxn02406_c0' 1
'cpd00876[c0]'.'R_rxn02406_c0' 1
'cpd02503[c0]'.'R_rxn02406_c0' -1
'cpd00010[c0]'.'R_rxn10211_c0' 1
'cpd15327[c0]'.'R_rxn10211_c0' -1
'cpd00134[c0]'.'R_rxn10211_c0' -1
'cpd15524[c0]'.'R_rxn10211_c0' 1
'cpd00067[c0]'.'R_rxn00014_c0' -2
'cpd00001[c0]'.'R_rxn00014_c0' 2
'cpd00025[c0]'.'R_rxn00014_c0' -1
'cpd00110[c0]'.'R_rxn00014_c0' -2
'cpd00109[c0]'.'R_rxn00014_c0' 2
'cpd00067[c0]'.'R_rxn00202_c0' -1
'cpd00001[c0]'.'R_rxn00202_c0' 1
'cpd00022[c0]'.'R_rxn00202_c0' 1
'cpd00010[c0]'.'R_rxn00202_c0' -1
'cpd00024[c0]'.'R_rxn00202_c0' 1
'cpd00919[c0]'.'R_rxn00202_c0' -1
'cpd00002[c0]'.'R_rxn08295_c0' 1
'cpd00008[c0]'.'R_rxn08295_c0' -1
'cpd15522[c0]'.'R_rxn08295_c0' -1
'cpd15307[c0]'.'R_rxn08295_c0' 1
'cpd00023[c0]'.'R_rxn02914_c0' 1
'cpd00024[c0]'.'R_rxn02914_c0' -1
'cpd02069[c0]'.'R_rxn02914_c0' 1
'cpd00738[c0]'.'R_rxn02914_c0' -1
'cpd00001[c0]'.'R_rxn03657_c0' -1
'cpd01588[c0]'.'R_rxn03657_c0' 1
'cpd03997[c0]'.'R_rxn03657_c0' -1
'cpd01644[c0]'.'R_rxn02788_c0' -1
'cpd02183[c0]'.'R_rxn02788_c0' 1
'cpd00067[c0]'.'R_rxn00686_c0' 1
'cpd00006[c0]'.'R_rxn00686_c0' -1
'cpd00005[c0]'.'R_rxn00686_c0' 1
'cpd00330[c0]'.'R_rxn00686_c0' 1
'cpd00087[c0]'.'R_rxn00686_c0' -1
'cpd00067[c0]'.'R_rxn05456_c0' -2
'cpd00010[c0]'.'R_rxn05456_c0' -1
'cpd11441[c0]'.'R_rxn05456_c0' 1
'cpd11493[c0]'.'R_rxn05456_c0' 1
'cpd11569[c0]'.'R_rxn05456_c0' -1
'cpd00046[c0]'.'R_rxn09112_c0' 1
'cpd00080[c0]'.'R_rxn09112_c0' -1
'cpd15418[c0]'.'R_rxn09112_c0' -1
'cpd15546[c0]'.'R_rxn09112_c0' 1
'cpd00498[c0]'.'R_rxn03194_c0' 1
'cpd00056[c0]'.'R_rxn03194_c0' 1
'cpd00094[c0]'.'R_rxn03194_c0' -1
'cpd03049[c0]'.'R_rxn03194_c0' -1
'cpd00067[c0]'.'R_rxn11716_c0' 2
'cpd00001[c0]'.'R_rxn11716_c0' -1
'cpd00010[c0]'.'R_rxn11716_c0' 1
'cpd01942[c0]'.'R_rxn11716_c0' -1
'cpd03849[c0]'.'R_rxn11716_c0' 1
'cpd00067[c0]'.'R_rxn01286_c0' 2
'cpd00001[c0]'.'R_rxn01286_c0' -1
'cpd00003[c0]'.'R_rxn01286_c0' -1
'cpd00004[c0]'.'R_rxn01286_c0' 1
'cpd00223[c0]'.'R_rxn01286_c0' 1
'cpd00448[c0]'.'R_rxn01286_c0' -1
'cpd00067[c0]'.'R_rxn05289_c0' -1
'cpd00006[c0]'.'R_rxn05289_c0' 1
'cpd00005[c0]'.'R_rxn05289_c0' -1
'cpd11421[c0]'.'R_rxn05289_c0' 1
'cpd11420[c0]'.'R_rxn05289_c0' -1
'cpd00067[c0]'.'R_rxn02827_c0' 1
'cpd00001[c0]'.'R_rxn02827_c0' 1
'cpd01762[c0]'.'R_rxn02827_c0' -1
'cpd03703[c0]'.'R_rxn02827_c0' 1
'cpd00011[c0]'.'R_rxn05467_c0' 1
'cpd00011[e0]'.'R_rxn05467_c0' -1
'cpd00002[c0]'.'R_rxn00117_c0' -1
'cpd00008[c0]'.'R_rxn00117_c0' 1
'cpd00014[c0]'.'R_rxn00117_c0' -1
'cpd00062[c0]'.'R_rxn00117_c0' 1
'cpd00330[c0]'.'R_rxn01520_c0' 1
'cpd00125[c0]'.'R_rxn01520_c0' -1
'cpd00299[c0]'.'R_rxn01520_c0' -1
'cpd00298[c0]'.'R_rxn01520_c0' 1
'cpd00067[c0]'.'R_rxn00330_c0' 1
'cpd00001[c0]'.'R_rxn00330_c0' -1
'cpd00022[c0]'.'R_rxn00330_c0' -1
'cpd00010[c0]'.'R_rxn00330_c0' 1
'cpd00130[c0]'.'R_rxn00330_c0' 1
'cpd00040[c0]'.'R_rxn00330_c0' -1
'cpd00012[c0]'.'R_rxn05736_c0' 1
'cpd00067[c0]'.'R_rxn05736_c0' 1
'cpd00002[c0]'.'R_rxn05736_c0' -1
'cpd00010[c0]'.'R_rxn05736_c0' -1
'cpd00018[c0]'.'R_rxn05736_c0' 1
'cpd01695[c0]'.'R_rxn05736_c0' 1
'cpd03847[c0]'.'R_rxn05736_c0' -1
'cpd00023[c0]'.'R_rxn03445_c0' 1
'cpd00024[c0]'.'R_rxn03445_c0' -1
'cpd03607[c0]'.'R_rxn03445_c0' -1
'cpd03606[c0]'.'R_rxn03445_c0' 1
'cpd00023[c0]'.'R_rxn01641_c0' -1
'cpd00087[c0]'.'R_rxn01641_c0' 1
'cpd00344[c0]'.'R_rxn01641_c0' 1
'cpd00502[c0]'.'R_rxn01641_c0' -1
'cpd00003[c0]'.'R_rxn11663_c0' -1
'cpd00004[c0]'.'R_rxn11663_c0' 1
'cpd08449[c0]'.'R_rxn11663_c0' 1
'cpd00011[c0]'.'R_rxn11663_c0' 1
'cpd03607[c0]'.'R_rxn11663_c0' -1
'cpd00023[c0]'.'R_rxn00493_c0' 1
'cpd00024[c0]'.'R_rxn00493_c0' -1
'cpd00143[c0]'.'R_rxn00493_c0' 1
'cpd00066[c0]'.'R_rxn00493_c0' -1
'cpd00002[c0]'.'R_rxn08298_c0' 1
'cpd00008[c0]'.'R_rxn08298_c0' -1
'cpd15525[c0]'.'R_rxn08298_c0' -1
'cpd15310[c0]'.'R_rxn08298_c0' 1
'cpd00067[c0]'.'R_rxn00560_c0' 1
'cpd00002[c0]'.'R_rxn00560_c0' -1
'cpd00008[c0]'.'R_rxn00560_c0' 1
'cpd00009[c0]'.'R_rxn00560_c0' 1
'cpd00242[c0]'.'R_rxn00560_c0' -1
'cpd00073[c0]'.'R_rxn00560_c0' -1
'cpd00742[c0]'.'R_rxn00560_c0' 1
'cpd00001[c0]'.'R_rxn02172_c0' 1
'cpd00651[c0]'.'R_rxn02172_c0' -1
'cpd02386[c0]'.'R_rxn02172_c0' 1
'cpd00042[c0]'.'R_rxn01834_c0' 1
'cpd02182[c0]'.'R_rxn01834_c0' -1
'cpd00428[c0]'.'R_rxn01834_c0' 1
'cpd00012[c0]'.'R_rxn00293_c0' 1
'cpd00037[c0]'.'R_rxn00293_c0' 1
'cpd00062[c0]'.'R_rxn00293_c0' -1
'cpd02611[c0]'.'R_rxn00293_c0' -1
'cpd00067[c0]'.'R_rxn05383_c0' 1
'cpd00010[c0]'.'R_rxn05383_c0' 1
'cpd11493[c0]'.'R_rxn05383_c0' -1
'cpd01882[c0]'.'R_rxn05383_c0' -1
'cpd11520[c0]'.'R_rxn05383_c0' 1
'cpd00002[c0]'.'R_rxn00839_c0' -1
'cpd00008[c0]'.'R_rxn00839_c0' 1
'cpd00115[c0]'.'R_rxn00839_c0' 1
'cpd00177[c0]'.'R_rxn00839_c0' -1
'cpd00001[c0]'.'R_rxn00006_c0' 2
'cpd00007[c0]'.'R_rxn00006_c0' 1
'cpd00025[c0]'.'R_rxn00006_c0' -2
'cpd00067[c0]'.'R_rxn05759_c0' 2
'cpd11640[c0]'.'R_rxn05759_c0' -1
'cpd11620[c0]'.'R_rxn05759_c0' 2
'cpd11621[c0]'.'R_rxn05759_c0' -2
'cpd00067[c0]'.'R_rxn00029_c0' 1
'cpd00001[c0]'.'R_rxn00029_c0' 2
'cpd00338[c0]'.'R_rxn00029_c0' -2
'cpd00689[c0]'.'R_rxn00029_c0' 1
'cpd00001[c0]'.'R_rxn00060_c0' -1
'cpd00013[c0]'.'R_rxn00060_c0' 4
'cpd00755[c0]'.'R_rxn00060_c0' 1
'cpd00689[c0]'.'R_rxn00060_c0' -4
'cpd00067[c0]'.'R_rxn00085_c0' 1
'cpd00023[c0]'.'R_rxn00085_c0' -2
'cpd00006[c0]'.'R_rxn00085_c0' -1
'cpd00005[c0]'.'R_rxn00085_c0' 1
'cpd00024[c0]'.'R_rxn00085_c0' 1
'cpd00053[c0]'.'R_rxn00085_c0' 1
'cpd00012[c0]'.'R_rxn00126_c0' -1
'cpd00067[c0]'.'R_rxn00126_c0' -1
'cpd00002[c0]'.'R_rxn00126_c0' 1
'cpd00009[c0]'.'R_rxn00126_c0' -1
'cpd00017[c0]'.'R_rxn00126_c0' -1
'cpd00060[c0]'.'R_rxn00126_c0' 1
'cpd00001[c0]'.'R_rxn00126_c0' 1
'cpd00009[c0]'.'R_rxn00137_c0' 1
'cpd00001[c0]'.'R_rxn00137_c0' -1
'cpd00018[c0]'.'R_rxn00137_c0' 1
'cpd00045[c0]'.'R_rxn00137_c0' -1
'cpd00001[c0]'.'R_rxn00143_c0' -1
'cpd00019[c0]'.'R_rxn00143_c0' -1
'cpd00128[c0]'.'R_rxn00143_c0' 1
'cpd02227[c0]'.'R_rxn00143_c0' 1
'cpd00067[c0]'.'R_rxn00145_c0' 2
'cpd00020[c0]'.'R_rxn00145_c0' 1
'cpd00110[c0]'.'R_rxn00145_c0' 2
'cpd00109[c0]'.'R_rxn00145_c0' -2
'cpd00159[c0]'.'R_rxn00145_c0' -1
'cpd00130[c0]'.'R_rxn00161_c0' -1
'cpd00006[c0]'.'R_rxn00161_c0' -1
'cpd00005[c0]'.'R_rxn00161_c0' 1
'cpd00020[c0]'.'R_rxn00161_c0' 1
'cpd00011[c0]'.'R_rxn00161_c0' 1
'cpd00067[c0]'.'R_rxn00183_c0' 2
'cpd00001[c0]'.'R_rxn00183_c0' -1
'cpd00023[c0]'.'R_rxn00183_c0' 1
'cpd00003[c0]'.'R_rxn00183_c0' -1
'cpd00004[c0]'.'R_rxn00183_c0' 1
'cpd00858[c0]'.'R_rxn00183_c0' -1
'cpd00067[c0]'.'R_rxn00192_c0' 1
'cpd00022[c0]'.'R_rxn00192_c0' -1
'cpd00010[c0]'.'R_rxn00192_c0' 1
'cpd00023[c0]'.'R_rxn00192_c0' -1
'cpd00477[c0]'.'R_rxn00192_c0' 1
'cpd00067[c0]'.'R_rxn00199_c0' -1
'cpd00024[c0]'.'R_rxn00199_c0' 1
'cpd00011[c0]'.'R_rxn00199_c0' 1
'cpd03187[c0]'.'R_rxn00199_c0' -1
'cpd00067[c0]'.'R_rxn00206_c0' -2
'cpd00007[c0]'.'R_rxn00206_c0' 1
'cpd00025[c0]'.'R_rxn00206_c0' 1
'cpd00532[c0]'.'R_rxn00206_c0' -2
'cpd00001[c0]'.'R_rxn05801_c0' 1
'cpd00418[c0]'.'R_rxn05801_c0' -2
'cpd11609[c0]'.'R_rxn05801_c0' 1
'cpd00659[c0]'.'R_rxn05801_c0' 1
'cpd11610[c0]'.'R_rxn05801_c0' -1
'cpd00067[c0]'.'R_rxn00224_c0' 2
'cpd00028[c0]'.'R_rxn00224_c0' 1
'cpd10515[c0]'.'R_rxn00224_c0' -1
'cpd01476[c0]'.'R_rxn00224_c0' -1
'cpd00067[c0]'.'R_rxn00227_c0' 1
'cpd00009[c0]'.'R_rxn00227_c0' 1
'cpd00001[c0]'.'R_rxn00227_c0' -1
'cpd00029[c0]'.'R_rxn00227_c0' 1
'cpd00196[c0]'.'R_rxn00227_c0' -1
'cpd00001[c0]'.'R_rxn00231_c0' -1
'cpd00029[c0]'.'R_rxn00231_c0' 1
'cpd00013[c0]'.'R_rxn00231_c0' 1
'cpd03734[c0]'.'R_rxn00231_c0' -1
'cpd00012[c0]'.'R_rxn00242_c0' 1
'cpd00001[c0]'.'R_rxn00242_c0' -1
'cpd00031[c0]'.'R_rxn00242_c0' 1
'cpd00905[c0]'.'R_rxn00242_c0' -1
'cpd00002[c0]'.'R_rxn00247_c0' -1
'cpd00008[c0]'.'R_rxn00247_c0' 1
'cpd00032[c0]'.'R_rxn00247_c0' -1
'cpd00011[c0]'.'R_rxn00247_c0' 1
'cpd00061[c0]'.'R_rxn00247_c0' 1
'cpd00032[c0]'.'R_rxn00255_c0' 1
'cpd00020[c0]'.'R_rxn00255_c0' 1
'cpd02544[c0]'.'R_rxn00255_c0' -1
'cpd00033[c0]'.'R_rxn00274_c0' -1
'cpd00022[c0]'.'R_rxn00274_c0' -1
'cpd00010[c0]'.'R_rxn00274_c0' 1
'cpd02211[c0]'.'R_rxn00274_c0' 1
'cpd00033[c0]'.'R_rxn00275_c0' -1
'cpd00023[c0]'.'R_rxn00275_c0' 1
'cpd00024[c0]'.'R_rxn00275_c0' -1
'cpd00040[c0]'.'R_rxn00275_c0' 1
'cpd00002[c0]'.'R_rxn00285_c0' -1
'cpd00008[c0]'.'R_rxn00285_c0' 1
'cpd00009[c0]'.'R_rxn00285_c0' 1
'cpd00010[c0]'.'R_rxn00285_c0' -1
'cpd00078[c0]'.'R_rxn00285_c0' 1
'cpd00036[c0]'.'R_rxn00285_c0' -1
'cpd00037[c0]'.'R_rxn00295_c0' -1
'cpd00175[c0]'.'R_rxn00295_c0' 1
'cpd00067[c0]'.'R_rxn00304_c0' 1
'cpd00020[c0]'.'R_rxn00304_c0' -1
'cpd00038[c0]'.'R_rxn00304_c0' -1
'cpd00061[c0]'.'R_rxn00304_c0' 1
'cpd00031[c0]'.'R_rxn00304_c0' 1
'cpd00007[c0]'.'R_rxn00333_c0' -1
'cpd00025[c0]'.'R_rxn00333_c0' 1
'cpd00040[c0]'.'R_rxn00333_c0' 1
'cpd00139[c0]'.'R_rxn00333_c0' -1
'cpd00067[c0]'.'R_rxn00361_c0' 1
'cpd00002[c0]'.'R_rxn00361_c0' -1
'cpd00008[c0]'.'R_rxn00361_c0' 1
'cpd00044[c0]'.'R_rxn00361_c0' 1
'cpd00193[c0]'.'R_rxn00361_c0' -1
'cpd00003[c0]'.'R_rxn00371_c0' -1
'cpd00004[c0]'.'R_rxn00371_c0' 1
'cpd00011[c0]'.'R_rxn00371_c0' 1
'cpd00047[c0]'.'R_rxn00371_c0' -1
'cpd00012[c0]'.'R_rxn00379_c0' 1
'cpd00002[c0]'.'R_rxn00379_c0' -1
'cpd00048[c0]'.'R_rxn00379_c0' -1
'cpd00193[c0]'.'R_rxn00379_c0' 1
'cpd00067[c0]'.'R_rxn00405_c0' -1
'cpd00011[c0]'.'R_rxn00405_c0' 1
'cpd00051[c0]'.'R_rxn00405_c0' -1
'cpd00152[c0]'.'R_rxn00405_c0' 1
'cpd00067[c0]'.'R_rxn00407_c0' -1
'cpd00001[c0]'.'R_rxn00407_c0' -1
'cpd00013[c0]'.'R_rxn00407_c0' 1
'cpd00052[c0]'.'R_rxn00407_c0' -1
'cpd00062[c0]'.'R_rxn00407_c0' 1
'cpd00067[c0]'.'R_rxn00414_c0' 2
'cpd00002[c0]'.'R_rxn00414_c0' -2
'cpd00008[c0]'.'R_rxn00414_c0' 2
'cpd00009[c0]'.'R_rxn00414_c0' 1
'cpd00001[c0]'.'R_rxn00414_c0' -1
'cpd00023[c0]'.'R_rxn00414_c0' 1
'cpd00242[c0]'.'R_rxn00414_c0' -1
'cpd00053[c0]'.'R_rxn00414_c0' -1
'cpd00146[c0]'.'R_rxn00414_c0' 1
'cpd00009[c0]'.'R_rxn00420_c0' 1
'cpd00001[c0]'.'R_rxn00420_c0' -1
'cpd00054[c0]'.'R_rxn00420_c0' 1
'cpd00738[c0]'.'R_rxn00420_c0' -1
'cpd00067[c0]'.'R_rxn00441_c0' -1
'cpd00024[c0]'.'R_rxn00441_c0' -1
'cpd00011[c0]'.'R_rxn00441_c0' 1
'cpd00056[c0]'.'R_rxn00441_c0' -1
'cpd03189[c0]'.'R_rxn00441_c0' 1
'cpd00012[c0]'.'R_rxn00463_c0' 1
'cpd00067[c0]'.'R_rxn00463_c0' 2
'cpd00001[c0]'.'R_rxn00463_c0' -1
'cpd00091[c0]'.'R_rxn00463_c0' 1
'cpd00062[c0]'.'R_rxn00463_c0' -1
'cpd00001[c0]'.'R_rxn00474_c0' 1
'cpd00054[c0]'.'R_rxn00474_c0' -1
'cpd00065[c0]'.'R_rxn00474_c0' 1
'cpd00359[c0]'.'R_rxn00474_c0' -1
'cpd00067[c0]'.'R_rxn00509_c0' 2
'cpd00001[c0]'.'R_rxn00509_c0' -1
'cpd00006[c0]'.'R_rxn00509_c0' -1
'cpd00005[c0]'.'R_rxn00509_c0' 1
'cpd00199[c0]'.'R_rxn00509_c0' -1
'cpd00036[c0]'.'R_rxn00509_c0' 1
'cpd00012[c0]'.'R_rxn00514_c0' 1
'cpd00067[c0]'.'R_rxn00514_c0' 2
'cpd00001[c0]'.'R_rxn00514_c0' -1
'cpd00068[c0]'.'R_rxn00514_c0' -1
'cpd00114[c0]'.'R_rxn00514_c0' 1
'cpd00023[c0]'.'R_rxn00555_c0' 1
'cpd00072[c0]'.'R_rxn00555_c0' -1
'cpd00053[c0]'.'R_rxn00555_c0' -1
'cpd00288[c0]'.'R_rxn00555_c0' 1
'cpd00067[c0]'.'R_rxn00567_c0' -2
'cpd00001[c0]'.'R_rxn00567_c0' 1
'cpd00075[c0]'.'R_rxn00567_c0' -1
'cpd00110[c0]'.'R_rxn00567_c0' -1
'cpd00109[c0]'.'R_rxn00567_c0' 1
'cpd00418[c0]'.'R_rxn00567_c0' 1
'cpd00067[c0]'.'R_rxn00588_c0' 2
'cpd00007[c0]'.'R_rxn00588_c0' -1
'cpd00077[c0]'.'R_rxn00588_c0' -1
'cpd01630[c0]'.'R_rxn00588_c0' 1
'cpd00067[c0]'.'R_rxn00598_c0' 5
'cpd00022[c0]'.'R_rxn00598_c0' 1
'cpd00010[c0]'.'R_rxn00598_c0' -1
'cpd00078[c0]'.'R_rxn00598_c0' 1
'cpd01507[c0]'.'R_rxn00598_c0' -1
'cpd00067[c0]'.'R_rxn00612_c0' 1
'cpd00006[c0]'.'R_rxn00612_c0' -1
'cpd00005[c0]'.'R_rxn00612_c0' 1
'cpd00080[c0]'.'R_rxn00612_c0' -1
'cpd00095[c0]'.'R_rxn00612_c0' 1
'cpd00067[c0]'.'R_rxn00623_c0' -3
'cpd00001[c0]'.'R_rxn00623_c0' 3
'cpd00006[c0]'.'R_rxn00623_c0' 3
'cpd00005[c0]'.'R_rxn00623_c0' -3
'cpd00081[c0]'.'R_rxn00623_c0' -1
'cpd00239[c0]'.'R_rxn00623_c0' 1
'cpd00023[c0]'.'R_rxn00647_c0' 1
'cpd00084[c0]'.'R_rxn00647_c0' -1
'cpd00024[c0]'.'R_rxn00647_c0' -1
'cpd00706[c0]'.'R_rxn00647_c0' 1
'cpd00722[c0]'.'R_rxn00649_c0' -1
'cpd00084[c0]'.'R_rxn00649_c0' 1
'cpd00029[c0]'.'R_rxn00649_c0' 1
'cpd00239[c0]'.'R_rxn00649_c0' -1
'cpd00067[c0]'.'R_rxn00654_c0' -2
'cpd00001[c0]'.'R_rxn00654_c0' -1
'cpd00011[c0]'.'R_rxn00654_c0' 1
'cpd00013[c0]'.'R_rxn00654_c0' 1
'cpd00085[c0]'.'R_rxn00654_c0' 1
'cpd01720[c0]'.'R_rxn00654_c0' -1
'cpd00022[c0]'.'R_rxn00676_c0' -1
'cpd00010[c0]'.'R_rxn00676_c0' 1
'cpd00086[c0]'.'R_rxn00676_c0' -1
'cpd02124[c0]'.'R_rxn00676_c0' 1
'cpd00010[c0]'.'R_rxn15094_c0' -1
'cpd00003[c0]'.'R_rxn15094_c0' -1
'cpd00004[c0]'.'R_rxn15094_c0' 1
'cpd00011[c0]'.'R_rxn15094_c0' 1
'cpd00086[c0]'.'R_rxn15094_c0' 1
'cpd19044[c0]'.'R_rxn15094_c0' -1
'cpd00060[c0]'.'R_rxn00693_c0' 1
'cpd00135[c0]'.'R_rxn00693_c0' -1
'cpd00087[c0]'.'R_rxn00693_c0' 1
'cpd00345[c0]'.'R_rxn00693_c0' -1
'cpd00013[c0]'.'R_rxn00737_c0' 1
'cpd00094[c0]'.'R_rxn00737_c0' 1
'cpd00161[c0]'.'R_rxn00737_c0' -1
'cpd00001[c0]'.'R_rxn00742_c0' -1
'cpd00084[c0]'.'R_rxn00742_c0' 1
'cpd00013[c0]'.'R_rxn00742_c0' 1
'cpd00424[c0]'.'R_rxn00742_c0' -1
'cpd00094[c0]'.'R_rxn00742_c0' 1
'cpd00095[c0]'.'R_rxn00747_c0' 1
'cpd00102[c0]'.'R_rxn00747_c0' -1
'cpd00067[c0]'.'R_rxn00775_c0' 2
'cpd00001[c0]'.'R_rxn00775_c0' -1
'cpd00018[c0]'.'R_rxn00775_c0' 1
'cpd00101[c0]'.'R_rxn00775_c0' 1
'cpd00251[c0]'.'R_rxn00775_c0' -1
'cpd00095[c0]'.'R_rxn00786_c0' 1
'cpd00102[c0]'.'R_rxn00786_c0' 1
'cpd00290[c0]'.'R_rxn00786_c0' -1
'cpd00023[c0]'.'R_rxn00806_c0' 1
'cpd00024[c0]'.'R_rxn00806_c0' -1
'cpd00200[c0]'.'R_rxn00806_c0' 1
'cpd00107[c0]'.'R_rxn00806_c0' -1
'cpd00001[c0]'.'R_rxn00832_c0' -1
'cpd00114[c0]'.'R_rxn00832_c0' -1
'cpd02884[c0]'.'R_rxn00832_c0' 1
'cpd00067[c0]'.'R_rxn00837_c0' -2
'cpd00006[c0]'.'R_rxn00837_c0' 1
'cpd00005[c0]'.'R_rxn00837_c0' -1
'cpd00013[c0]'.'R_rxn00837_c0' 1
'cpd00126[c0]'.'R_rxn00837_c0' -1
'cpd00114[c0]'.'R_rxn00837_c0' 1
'cpd00067[c0]'.'R_rxn00840_c0' 1
'cpd00020[c0]'.'R_rxn00840_c0' -1
'cpd00061[c0]'.'R_rxn00840_c0' 1
'cpd00115[c0]'.'R_rxn00840_c0' -1
'cpd00177[c0]'.'R_rxn00840_c0' 1
'cpd00023[c0]'.'R_rxn00856_c0' 1
'cpd00024[c0]'.'R_rxn00856_c0' -1
'cpd00118[c0]'.'R_rxn00856_c0' -1
'cpd00434[c0]'.'R_rxn00856_c0' 1
'cpd00067[c0]'.'R_rxn14159_c0' 1
'cpd00006[c0]'.'R_rxn14159_c0' 1
'cpd00005[c0]'.'R_rxn14159_c0' -1
'cpd11620[c0]'.'R_rxn14159_c0' 2
'cpd11621[c0]'.'R_rxn14159_c0' -2
'cpd00023[c0]'.'R_rxn00903_c0' 1
'cpd00024[c0]'.'R_rxn00903_c0' -1
'cpd00123[c0]'.'R_rxn00903_c0' 1
'cpd00156[c0]'.'R_rxn00903_c0' -1
'cpd00006[c0]'.'R_rxn00907_c0' -1
'cpd00005[c0]'.'R_rxn00907_c0' 1
'cpd00125[c0]'.'R_rxn00907_c0' -1
'cpd00347[c0]'.'R_rxn00907_c0' 1
'cpd00012[c0]'.'R_rxn00915_c0' 1
'cpd00067[c0]'.'R_rxn00915_c0' 1
'cpd00103[c0]'.'R_rxn00915_c0' -1
'cpd00126[c0]'.'R_rxn00915_c0' 1
'cpd00207[c0]'.'R_rxn00915_c0' -1
'cpd00012[c0]'.'R_rxn00916_c0' 1
'cpd00067[c0]'.'R_rxn00916_c0' 3
'cpd00002[c0]'.'R_rxn00916_c0' -1
'cpd00018[c0]'.'R_rxn00916_c0' 1
'cpd00013[c0]'.'R_rxn00916_c0' -1
'cpd00126[c0]'.'R_rxn00916_c0' 1
'cpd00497[c0]'.'R_rxn00916_c0' -1
'cpd00012[c0]'.'R_rxn00917_c0' 1
'cpd00067[c0]'.'R_rxn00917_c0' 3
'cpd00002[c0]'.'R_rxn00917_c0' -1
'cpd00001[c0]'.'R_rxn00917_c0' -1
'cpd00018[c0]'.'R_rxn00917_c0' 1
'cpd00023[c0]'.'R_rxn00917_c0' 1
'cpd00126[c0]'.'R_rxn00917_c0' 1
'cpd00053[c0]'.'R_rxn00917_c0' -1
'cpd00497[c0]'.'R_rxn00917_c0' -1
'cpd02431[c0]'.'R_rxn05947_c0' 1
'cpd00129[c0]'.'R_rxn05947_c0' -1
'cpd11609[c0]'.'R_rxn05947_c0' -1
'cpd11610[c0]'.'R_rxn05947_c0' 1
'cpd00067[c0]'.'R_rxn00946_c0' -1
'cpd00015[c0]'.'R_rxn00946_c0' -1
'cpd00982[c0]'.'R_rxn00946_c0' 1
'cpd00134[c0]'.'R_rxn00946_c0' -1
'cpd03126[c0]'.'R_rxn00946_c0' 1
'cpd00029[c0]'.'R_rxn00952_c0' 1
'cpd00135[c0]'.'R_rxn00952_c0' 1
'cpd00239[c0]'.'R_rxn00952_c0' -1
'cpd00790[c0]'.'R_rxn00952_c0' -1
'cpd00001[c0]'.'R_rxn15167_c0' 1
'cpd00054[c0]'.'R_rxn15167_c0' -1
'cpd00135[c0]'.'R_rxn15167_c0' -1
'cpd19019[c0]'.'R_rxn15167_c0' 1
'cpd00067[c0]'.'R_rxn00957_c0' 2
'cpd00001[c0]'.'R_rxn00957_c0' -1
'cpd00003[c0]'.'R_rxn00957_c0' -1
'cpd00004[c0]'.'R_rxn00957_c0' 1
'cpd00136[c0]'.'R_rxn00957_c0' 1
'cpd00484[c0]'.'R_rxn00957_c0' -1
'cpd00067[c0]'.'R_rxn00962_c0' -1
'cpd00001[c0]'.'R_rxn00962_c0' 1
'cpd00006[c0]'.'R_rxn00962_c0' 1
'cpd00005[c0]'.'R_rxn00962_c0' -1
'cpd00007[c0]'.'R_rxn00962_c0' -1
'cpd00136[c0]'.'R_rxn00962_c0' -1
'cpd00197[c0]'.'R_rxn00962_c0' 1
'cpd00012[c0]'.'R_rxn00964_c0' 1
'cpd00002[c0]'.'R_rxn00964_c0' -1
'cpd00010[c0]'.'R_rxn00964_c0' -1
'cpd00018[c0]'.'R_rxn00964_c0' 1
'cpd00136[c0]'.'R_rxn00964_c0' -1
'cpd01892[c0]'.'R_rxn00964_c0' 1
'cpd00067[c0]'.'R_rxn00965_c0' 2
'cpd00001[c0]'.'R_rxn00965_c0' -1
'cpd00010[c0]'.'R_rxn00965_c0' 1
'cpd00136[c0]'.'R_rxn00965_c0' 1
'cpd01892[c0]'.'R_rxn00965_c0' -1
'cpd00067[c0]'.'R_rxn05970_c0' -1
'cpd00017[c0]'.'R_rxn05970_c0' 1
'cpd00019[c0]'.'R_rxn05970_c0' -1
'cpd11624[c0]'.'R_rxn05970_c0' -1
'cpd12514[c0]'.'R_rxn05970_c0' 1
'cpd00067[c0]'.'R_rxn00979_c0' 2
'cpd00001[c0]'.'R_rxn00979_c0' -1
'cpd00003[c0]'.'R_rxn00979_c0' -1
'cpd00004[c0]'.'R_rxn00979_c0' 1
'cpd00229[c0]'.'R_rxn00979_c0' -1
'cpd00139[c0]'.'R_rxn00979_c0' 1
'cpd00009[c0]'.'R_rxn00980_c0' 1
'cpd00001[c0]'.'R_rxn00980_c0' -1
'cpd00139[c0]'.'R_rxn00980_c0' 1
'cpd00727[c0]'.'R_rxn00980_c0' -1
'cpd00012[c0]'.'R_rxn01035_c0' 1
'cpd00067[c0]'.'R_rxn01035_c0' 1
'cpd00002[c0]'.'R_rxn01035_c0' -1
'cpd00010[c0]'.'R_rxn01035_c0' -1
'cpd00018[c0]'.'R_rxn01035_c0' 1
'cpd00153[c0]'.'R_rxn01035_c0' -1
'cpd00401[c0]'.'R_rxn01035_c0' 1
'cpd00002[c0]'.'R_rxn08194_c0' -1
'cpd00421[c0]'.'R_rxn08194_c0' 1
'cpd00166[c0]'.'R_rxn08194_c0' 1
'cpd00635[c0]'.'R_rxn08194_c0' -1
'cpd00067[c0]'.'R_rxn01103_c0' 1
'cpd00009[c0]'.'R_rxn01103_c0' 1
'cpd00001[c0]'.'R_rxn01103_c0' -1
'cpd00169[c0]'.'R_rxn01103_c0' 1
'cpd00203[c0]'.'R_rxn01103_c0' -1
'cpd00006[c0]'.'R_rxn01115_c0' -1
'cpd00005[c0]'.'R_rxn01115_c0' 1
'cpd00011[c0]'.'R_rxn01115_c0' 1
'cpd00171[c0]'.'R_rxn01115_c0' 1
'cpd00284[c0]'.'R_rxn01115_c0' -1
'cpd00171[c0]'.'R_rxn01117_c0' 1
'cpd00817[c0]'.'R_rxn01117_c0' -1
'cpd00009[c0]'.'R_rxn01138_c0' -1
'cpd00475[c0]'.'R_rxn01138_c0' 1
'cpd00128[c0]'.'R_rxn01138_c0' 1
'cpd00182[c0]'.'R_rxn01138_c0' -1
'cpd00012[c0]'.'R_rxn01182_c0' 1
'cpd00067[c0]'.'R_rxn01182_c0' 1
'cpd00002[c0]'.'R_rxn01182_c0' -1
'cpd00010[c0]'.'R_rxn01182_c0' -1
'cpd00018[c0]'.'R_rxn01182_c0' 1
'cpd00604[c0]'.'R_rxn01182_c0' -1
'cpd00192[c0]'.'R_rxn01182_c0' 1
'cpd00022[c0]'.'R_rxn05349_c0' -1
'cpd00010[c0]'.'R_rxn05349_c0' 1
'cpd11494[c0]'.'R_rxn05349_c0' 1
'cpd11493[c0]'.'R_rxn05349_c0' -1
'cpd00067[c0]'.'R_rxn01193_c0' 1
'cpd00007[c0]'.'R_rxn01193_c0' -1
'cpd00197[c0]'.'R_rxn01193_c0' -1
'cpd02734[c0]'.'R_rxn01193_c0' 1
'cpd00023[c0]'.'R_rxn01204_c0' 1
'cpd00024[c0]'.'R_rxn01204_c0' -1
'cpd00199[c0]'.'R_rxn01204_c0' 1
'cpd00281[c0]'.'R_rxn01204_c0' -1
'cpd00067[c0]'.'R_rxn01211_c0' -1
'cpd00001[c0]'.'R_rxn01211_c0' 1
'cpd00347[c0]'.'R_rxn01211_c0' 1
'cpd00201[c0]'.'R_rxn01211_c0' -1
'cpd00219[c0]'.'R_rxn01256_c0' 1
'cpd00216[c0]'.'R_rxn01256_c0' -1
'cpd00067[c0]'.'R_rxn01275_c0' 1
'cpd00002[c0]'.'R_rxn01275_c0' -1
'cpd00008[c0]'.'R_rxn01275_c0' 1
'cpd00284[c0]'.'R_rxn01275_c0' 1
'cpd00222[c0]'.'R_rxn01275_c0' -1
'cpd00067[c0]'.'R_rxn01285_c0' -1
'cpd00011[c0]'.'R_rxn01285_c0' 1
'cpd00223[c0]'.'R_rxn01285_c0' 1
'cpd00666[c0]'.'R_rxn01285_c0' -1
'cpd00012[c0]'.'R_rxn06043_c0' 1
'cpd00067[c0]'.'R_rxn06043_c0' 1
'cpd00052[c0]'.'R_rxn06043_c0' -1
'cpd11422[c0]'.'R_rxn06043_c0' -1
'cpd11427[c0]'.'R_rxn06043_c0' 1
'cpd00067[c0]'.'R_rxn06044_c0' 2
'cpd00054[c0]'.'R_rxn06044_c0' -1
'cpd00046[c0]'.'R_rxn06044_c0' 1
'cpd11427[c0]'.'R_rxn06044_c0' -1
'cpd11455[c0]'.'R_rxn06044_c0' 1
'cpd00046[c0]'.'R_rxn06045_c0' 1
'cpd00080[c0]'.'R_rxn06045_c0' -1
'cpd11427[c0]'.'R_rxn06045_c0' -1
'cpd11454[c0]'.'R_rxn06045_c0' 1
'cpd00009[c0]'.'R_rxn01332_c0' 1
'cpd00001[c0]'.'R_rxn01332_c0' -1
'cpd00061[c0]'.'R_rxn01332_c0' -1
'cpd02857[c0]'.'R_rxn01332_c0' 1
'cpd00236[c0]'.'R_rxn01332_c0' -1
'cpd00095[c0]'.'R_rxn01334_c0' 1
'cpd00349[c0]'.'R_rxn01334_c0' -1
'cpd00236[c0]'.'R_rxn01334_c0' 1
'cpd00012[c0]'.'R_rxn01351_c0' 1
'cpd00067[c0]'.'R_rxn01351_c0' 2
'cpd00001[c0]'.'R_rxn01351_c0' -1
'cpd00296[c0]'.'R_rxn01351_c0' 1
'cpd00241[c0]'.'R_rxn01351_c0' -1
'cpd00067[c0]'.'R_rxn01354_c0' 1
'cpd00020[c0]'.'R_rxn01354_c0' -1
'cpd00061[c0]'.'R_rxn01354_c0' 1
'cpd00241[c0]'.'R_rxn01354_c0' -1
'cpd00295[c0]'.'R_rxn01354_c0' 1
'cpd00007[c0]'.'R_rxn01360_c0' -1
'cpd00025[c0]'.'R_rxn01360_c0' 1
'cpd00282[c0]'.'R_rxn01360_c0' -1
'cpd00247[c0]'.'R_rxn01360_c0' 1
'cpd00067[c0]'.'R_rxn01387_c0' 1
'cpd00006[c0]'.'R_rxn01387_c0' -1
'cpd00005[c0]'.'R_rxn01387_c0' 1
'cpd00260[c0]'.'R_rxn01387_c0' -1
'cpd03187[c0]'.'R_rxn01387_c0' 1
'cpd00001[c0]'.'R_rxn06061_c0' -1
'cpd00264[c0]'.'R_rxn06061_c0' -1
'cpd00726[c0]'.'R_rxn06061_c0' 1
'cpd00434[c0]'.'R_rxn06061_c0' 1
'cpd11609[c0]'.'R_rxn06061_c0' -1
'cpd11610[c0]'.'R_rxn06061_c0' 1
'cpd00067[c0]'.'R_rxn01418_c0' -1
'cpd00010[c0]'.'R_rxn01418_c0' -1
'cpd00003[c0]'.'R_rxn01418_c0' -1
'cpd00004[c0]'.'R_rxn01418_c0' 1
'cpd00011[c0]'.'R_rxn01418_c0' 1
'cpd00269[c0]'.'R_rxn01418_c0' -1
'cpd00413[c0]'.'R_rxn01418_c0' 1
'cpd00009[c0]'.'R_rxn01446_c0' -1
'cpd00277[c0]'.'R_rxn01446_c0' -1
'cpd00509[c0]'.'R_rxn01446_c0' 1
'cpd00207[c0]'.'R_rxn01446_c0' 1
'cpd00008[c0]'.'R_rxn05231_c0' -1
'cpd00001[c0]'.'R_rxn05231_c0' 1
'cpd00177[c0]'.'R_rxn05231_c0' 1
'cpd11421[c0]'.'R_rxn05231_c0' -1
'cpd11420[c0]'.'R_rxn05231_c0' 1
'cpd00001[c0]'.'R_rxn06075_c0' -1
'cpd00014[c0]'.'R_rxn06075_c0' 1
'cpd00978[c0]'.'R_rxn06075_c0' -1
'cpd11421[c0]'.'R_rxn06075_c0' 1
'cpd11420[c0]'.'R_rxn06075_c0' -1
'cpd00001[c0]'.'R_rxn05233_c0' 1
'cpd00031[c0]'.'R_rxn05233_c0' -1
'cpd00295[c0]'.'R_rxn05233_c0' 1
'cpd11421[c0]'.'R_rxn05233_c0' -1
'cpd11420[c0]'.'R_rxn05233_c0' 1
'cpd00067[c0]'.'R_rxn05239_c0' 1
'cpd00081[c0]'.'R_rxn05239_c0' 1
'cpd00044[c0]'.'R_rxn05239_c0' -1
'cpd00045[c0]'.'R_rxn05239_c0' 1
'cpd11421[c0]'.'R_rxn05239_c0' -1
'cpd11420[c0]'.'R_rxn05239_c0' 1
'cpd00001[c0]'.'R_rxn06076_c0' -1
'cpd00096[c0]'.'R_rxn06076_c0' 1
'cpd00533[c0]'.'R_rxn06076_c0' -1
'cpd11421[c0]'.'R_rxn06076_c0' 1
'cpd11420[c0]'.'R_rxn06076_c0' -1
'cpd00067[c0]'.'R_rxn06078_c0' 1
'cpd00029[c0]'.'R_rxn06078_c0' 1
'cpd00135[c0]'.'R_rxn06078_c0' 1
'cpd00081[c0]'.'R_rxn06078_c0' 1
'cpd00268[c0]'.'R_rxn06078_c0' -1
'cpd00790[c0]'.'R_rxn06078_c0' -1
'cpd11421[c0]'.'R_rxn06078_c0' -1
'cpd11420[c0]'.'R_rxn06078_c0' 1
'cpd00067[c0]'.'R_rxn06080_c0' 1
'cpd00009[c0]'.'R_rxn06080_c0' 1
'cpd00001[c0]'.'R_rxn06080_c0' -1
'cpd11454[c0]'.'R_rxn06080_c0' -1
'cpd11652[c0]'.'R_rxn06080_c0' 1
'cpd00067[c0]'.'R_rxn06081_c0' 1
'cpd00046[c0]'.'R_rxn06081_c0' 1
'cpd11427[c0]'.'R_rxn06081_c0' -1
'cpd11652[c0]'.'R_rxn06081_c0' -1
'cpd12801[c0]'.'R_rxn06081_c0' 1
'cpd00067[c0]'.'R_rxn06090_c0' -1
'cpd00011[c0]'.'R_rxn06090_c0' 1
'cpd11455[c0]'.'R_rxn06090_c0' -1
'cpd11456[c0]'.'R_rxn06090_c0' 1
'cpd00067[c0]'.'R_rxn06091_c0' 1
'cpd00017[c0]'.'R_rxn06091_c0' -1
'cpd00019[c0]'.'R_rxn06091_c0' 1
'cpd11456[c0]'.'R_rxn06091_c0' -1
'cpd11829[c0]'.'R_rxn06091_c0' 1
'cpd00001[c0]'.'R_rxn01504_c0' 1
'cpd00292[c0]'.'R_rxn01504_c0' -1
'cpd02068[c0]'.'R_rxn01504_c0' 1
'cpd00023[c0]'.'R_rxn01575_c0' 1
'cpd00024[c0]'.'R_rxn01575_c0' -1
'cpd00508[c0]'.'R_rxn01575_c0' 1
'cpd00322[c0]'.'R_rxn01575_c0' -1
'cpd00002[c0]'.'R_rxn06139_c0' -1
'cpd00008[c0]'.'R_rxn06139_c0' 1
'cpd11422[c0]'.'R_rxn06139_c0' 1
'cpd11423[c0]'.'R_rxn06139_c0' -1
'cpd00023[c0]'.'R_rxn01636_c0' -1
'cpd00064[c0]'.'R_rxn01636_c0' 1
'cpd00477[c0]'.'R_rxn01636_c0' 1
'cpd00342[c0]'.'R_rxn01636_c0' -1
'cpd00023[c0]'.'R_rxn01637_c0' 1
'cpd00024[c0]'.'R_rxn01637_c0' -1
'cpd00342[c0]'.'R_rxn01637_c0' -1
'cpd00918[c0]'.'R_rxn01637_c0' 1
'cpd00067[c0]'.'R_rxn01644_c0' 1
'cpd00001[c0]'.'R_rxn01644_c0' 2
'cpd00020[c0]'.'R_rxn01644_c0' -1
'cpd00346[c0]'.'R_rxn01644_c0' -1
'cpd02120[c0]'.'R_rxn01644_c0' 1
'cpd00067[c0]'.'R_rxn01664_c0' 1
'cpd00001[c0]'.'R_rxn01664_c0' 1
'cpd00352[c0]'.'R_rxn01664_c0' 1
'cpd02522[c0]'.'R_rxn01664_c0' -1
'cpd00067[c0]'.'R_rxn01672_c0' -1
'cpd00001[c0]'.'R_rxn01672_c0' -1
'cpd00356[c0]'.'R_rxn01672_c0' -1
'cpd00013[c0]'.'R_rxn01672_c0' 1
'cpd00358[c0]'.'R_rxn01672_c0' 1
'cpd00102[c0]'.'R_rxn01682_c0' 1
'cpd00359[c0]'.'R_rxn01682_c0' 1
'cpd02210[c0]'.'R_rxn01682_c0' -1
'cpd00067[c0]'.'R_rxn01740_c0' 1
'cpd00006[c0]'.'R_rxn01740_c0' -1
'cpd00005[c0]'.'R_rxn01740_c0' 1
'cpd00383[c0]'.'R_rxn01740_c0' -1
'cpd01716[c0]'.'R_rxn01740_c0' 1
'cpd00023[c0]'.'R_rxn01757_c0' 1
'cpd00024[c0]'.'R_rxn01757_c0' -1
'cpd00395[c0]'.'R_rxn01757_c0' -1
'cpd03285[c0]'.'R_rxn01757_c0' 1
'cpd00002[c0]'.'R_rxn06167_c0' -2
'cpd00008[c0]'.'R_rxn06167_c0' 2
'cpd00009[c0]'.'R_rxn06167_c0' 2
'cpd00001[c0]'.'R_rxn06167_c0' -2
'cpd11609[c0]'.'R_rxn06167_c0' 1
'cpd11610[c0]'.'R_rxn06167_c0' -1
'cpd00401[c0]'.'R_rxn06167_c0' -1
'cpd03763[c0]'.'R_rxn06167_c0' 1
'cpd00009[c0]'.'R_rxn01799_c0' -1
'cpd00092[c0]'.'R_rxn01799_c0' 1
'cpd00509[c0]'.'R_rxn01799_c0' 1
'cpd00412[c0]'.'R_rxn01799_c0' -1
'cpd00067[c0]'.'R_rxn01802_c0' -1
'cpd00015[c0]'.'R_rxn01802_c0' -1
'cpd00982[c0]'.'R_rxn01802_c0' 1
'cpd00650[c0]'.'R_rxn01802_c0' 1
'cpd00011[c0]'.'R_rxn01802_c0' 1
'cpd00413[c0]'.'R_rxn01802_c0' -1
'cpd00012[c0]'.'R_rxn01842_c0' 1
'cpd00067[c0]'.'R_rxn01842_c0' 2
'cpd00002[c0]'.'R_rxn01842_c0' -1
'cpd00010[c0]'.'R_rxn01842_c0' -1
'cpd00018[c0]'.'R_rxn01842_c0' 1
'cpd00430[c0]'.'R_rxn01842_c0' -1
'cpd00452[c0]'.'R_rxn01842_c0' 1
'cpd00067[c0]'.'R_rxn01843_c0' -1
'cpd00001[c0]'.'R_rxn01843_c0' -1
'cpd00013[c0]'.'R_rxn01843_c0' 1
'cpd00430[c0]'.'R_rxn01843_c0' 1
'cpd01647[c0]'.'R_rxn01843_c0' -1
'cpd00067[c0]'.'R_rxn01867_c0' 2
'cpd00001[c0]'.'R_rxn01867_c0' -1
'cpd00003[c0]'.'R_rxn01867_c0' -1
'cpd00004[c0]'.'R_rxn01867_c0' 1
'cpd00447[c0]'.'R_rxn01867_c0' -1
'cpd00540[c0]'.'R_rxn01867_c0' 1
'cpd00067[c0]'.'R_rxn01868_c0' 2
'cpd00001[c0]'.'R_rxn01868_c0' -1
'cpd00006[c0]'.'R_rxn01868_c0' -1
'cpd00005[c0]'.'R_rxn01868_c0' 1
'cpd00447[c0]'.'R_rxn01868_c0' -1
'cpd00540[c0]'.'R_rxn01868_c0' 1
'cpd00022[c0]'.'R_rxn01871_c0' -1
'cpd00010[c0]'.'R_rxn01871_c0' 1
'cpd00449[c0]'.'R_rxn01871_c0' -1
'cpd00836[c0]'.'R_rxn01871_c0' 1
'cpd00010[c0]'.'R_rxn01872_c0' 1
'cpd00078[c0]'.'R_rxn01872_c0' -1
'cpd00449[c0]'.'R_rxn01872_c0' -1
'cpd00860[c0]'.'R_rxn01872_c0' 1
'cpd00481[c0]'.'R_rxn14277_c0' 1
'cpd02187[c0]'.'R_rxn14277_c0' -1
'cpd11609[c0]'.'R_rxn14277_c0' 1
'cpd11610[c0]'.'R_rxn14277_c0' -1
'cpd00067[c0]'.'R_rxn14227_c0' -4
'cpd00001[c0]'.'R_rxn14227_c0' 1
'cpd11620[c0]'.'R_rxn14227_c0' -4
'cpd11621[c0]'.'R_rxn14227_c0' 4
'cpd00484[c0]'.'R_rxn14227_c0' -1
'cpd01042[c0]'.'R_rxn14227_c0' 1
'cpd00012[c0]'.'R_rxn01962_c0' 1
'cpd00067[c0]'.'R_rxn01962_c0' 2
'cpd00001[c0]'.'R_rxn01962_c0' -1
'cpd00497[c0]'.'R_rxn01962_c0' 1
'cpd00530[c0]'.'R_rxn01962_c0' -1
'cpd00001[c0]'.'R_rxn01973_c0' -1
'cpd00504[c0]'.'R_rxn01973_c0' 1
'cpd00036[c0]'.'R_rxn01973_c0' 1
'cpd02698[c0]'.'R_rxn01973_c0' -1
'cpd19006[c0]'.'R_rxn15364_c0' -1
'cpd19035[c0]'.'R_rxn15364_c0' 1
'cpd00009[c0]'.'R_rxn01985_c0' -1
'cpd00226[c0]'.'R_rxn01985_c0' 1
'cpd00509[c0]'.'R_rxn01985_c0' 1
'cpd03279[c0]'.'R_rxn01985_c0' -1
'cpd00067[c0]'.'R_rxn02011_c0' 1
'cpd00002[c0]'.'R_rxn02011_c0' -1
'cpd00008[c0]'.'R_rxn02011_c0' 1
'cpd00009[c0]'.'R_rxn02011_c0' 1
'cpd00516[c0]'.'R_rxn02011_c0' -1
'cpd00525[c0]'.'R_rxn02011_c0' -1
'cpd02964[c0]'.'R_rxn02011_c0' 1
'cpd00001[c0]'.'R_rxn06246_c0' 1
'cpd11609[c0]'.'R_rxn06246_c0' 1
'cpd00659[c0]'.'R_rxn06246_c0' -1
'cpd11610[c0]'.'R_rxn06246_c0' -1
'cpd00528[c0]'.'R_rxn06246_c0' 1
'cpd00067[c0]'.'R_rxn02056_c0' -2
'cpd00557[c0]'.'R_rxn02056_c0' -1
'cpd10515[c0]'.'R_rxn02056_c0' 1
'cpd03426[c0]'.'R_rxn02056_c0' 1
'cpd00001[c0]'.'R_rxn02222_c0' -1
'cpd00013[c0]'.'R_rxn02222_c0' 1
'cpd01747[c0]'.'R_rxn02222_c0' -1
'cpd00703[c0]'.'R_rxn02222_c0' 1
'cpd00760[c0]'.'R_rxn06334_c0' 1
'cpd02125[c0]'.'R_rxn06334_c0' -1
'cpd11609[c0]'.'R_rxn06334_c0' 1
'cpd11610[c0]'.'R_rxn06334_c0' -1
'cpd00001[c0]'.'R_rxn02275_c0' -1
'cpd00013[c0]'.'R_rxn02275_c0' 1
'cpd00762[c0]'.'R_rxn02275_c0' 1
'cpd01973[c0]'.'R_rxn02275_c0' -1
'cpd00067[c0]'.'R_rxn02287_c0' 1
'cpd00017[c0]'.'R_rxn02287_c0' -2
'cpd00019[c0]'.'R_rxn02287_c0' 2
'cpd00774[c0]'.'R_rxn02287_c0' -1
'cpd01620[c0]'.'R_rxn02287_c0' 1
'cpd00067[c0]'.'R_rxn02288_c0' -4
'cpd00011[c0]'.'R_rxn02288_c0' 4
'cpd00774[c0]'.'R_rxn02288_c0' -1
'cpd02083[c0]'.'R_rxn02288_c0' 1
'cpd00012[c0]'.'R_rxn02296_c0' 1
'cpd00067[c0]'.'R_rxn02296_c0' 1
'cpd00002[c0]'.'R_rxn02296_c0' -1
'cpd00010[c0]'.'R_rxn02296_c0' -1
'cpd00018[c0]'.'R_rxn02296_c0' 1
'cpd00782[c0]'.'R_rxn02296_c0' 1
'cpd01727[c0]'.'R_rxn02296_c0' -1
'cpd00067[c0]'.'R_rxn02303_c0' -2
'cpd00001[c0]'.'R_rxn02303_c0' 2
'cpd00011[c0]'.'R_rxn02303_c0' 2
'cpd00007[c0]'.'R_rxn02303_c0' -1
'cpd02083[c0]'.'R_rxn02303_c0' -1
'cpd00791[c0]'.'R_rxn02303_c0' 1
'cpd00001[c0]'.'R_rxn02304_c0' 6
'cpd00007[c0]'.'R_rxn02304_c0' -3
'cpd01476[c0]'.'R_rxn02304_c0' 2
'cpd00791[c0]'.'R_rxn02304_c0' -2
'cpd00009[c0]'.'R_rxn02331_c0' 1
'cpd00001[c0]'.'R_rxn02331_c0' -1
'cpd00061[c0]'.'R_rxn02331_c0' -1
'cpd00817[c0]'.'R_rxn02331_c0' -1
'cpd02730[c0]'.'R_rxn02331_c0' 1
'cpd00056[c0]'.'R_rxn02342_c0' 1
'cpd03049[c0]'.'R_rxn02342_c0' -1
'cpd00836[c0]'.'R_rxn02342_c0' 1
'cpd00213[c0]'.'R_rxn02342_c0' -1
'cpd00842[c0]'.'R_rxn02345_c0' -1
'cpd02234[c0]'.'R_rxn02345_c0' 1
'cpd00067[c0]'.'R_rxn02356_c0' 2
'cpd00003[c0]'.'R_rxn02356_c0' -1
'cpd00004[c0]'.'R_rxn02356_c0' 1
'cpd00851[c0]'.'R_rxn02356_c0' -1
'cpd02625[c0]'.'R_rxn02356_c0' 1
'cpd00067[c0]'.'R_rxn02373_c0' 1
'cpd00009[c0]'.'R_rxn02373_c0' -1
'cpd00006[c0]'.'R_rxn02373_c0' -1
'cpd00005[c0]'.'R_rxn02373_c0' 1
'cpd02097[c0]'.'R_rxn02373_c0' 1
'cpd00858[c0]'.'R_rxn02373_c0' -1
'cpd00056[c0]'.'R_rxn02376_c0' 1
'cpd03189[c0]'.'R_rxn02376_c0' -1
'cpd00860[c0]'.'R_rxn02376_c0' 1
'cpd00213[c0]'.'R_rxn02376_c0' -1
'cpd00009[c0]'.'R_rxn02404_c0' 1
'cpd00001[c0]'.'R_rxn02404_c0' -1
'cpd00875[c0]'.'R_rxn02404_c0' 1
'cpd02730[c0]'.'R_rxn02404_c0' -1
'cpd00017[c0]'.'R_rxn06376_c0' -1
'cpd00019[c0]'.'R_rxn06376_c0' 1
'cpd12514[c0]'.'R_rxn06376_c0' 1
'cpd11829[c0]'.'R_rxn06376_c0' -1
'cpd00009[c0]'.'R_rxn02476_c0' 1
'cpd02030[c0]'.'R_rxn02476_c0' -1
'cpd00061[c0]'.'R_rxn02476_c0' -1
'cpd00932[c0]'.'R_rxn02476_c0' 1
'cpd00067[c0]'.'R_rxn02507_c0' -1
'cpd00001[c0]'.'R_rxn02507_c0' 1
'cpd00011[c0]'.'R_rxn02507_c0' 1
'cpd02210[c0]'.'R_rxn02507_c0' 1
'cpd00956[c0]'.'R_rxn02507_c0' -1
'cpd02642[c0]'.'R_rxn02508_c0' -1
'cpd00956[c0]'.'R_rxn02508_c0' 1
'cpd00012[c0]'.'R_rxn02518_c0' 1
'cpd00067[c0]'.'R_rxn02518_c0' 2
'cpd00001[c0]'.'R_rxn02518_c0' -1
'cpd00977[c0]'.'R_rxn02518_c0' -1
'cpd03704[c0]'.'R_rxn02518_c0' 1
'cpd00067[c0]'.'R_rxn02666_c0' -1
'cpd00011[c0]'.'R_rxn02666_c0' 1
'cpd02211[c0]'.'R_rxn02666_c0' -1
'cpd01298[c0]'.'R_rxn02666_c0' 1
'cpd00067[c0]'.'R_rxn02679_c0' -1
'cpd00015[c0]'.'R_rxn02679_c0' -1
'cpd00982[c0]'.'R_rxn02679_c0' 1
'cpd03130[c0]'.'R_rxn02679_c0' 1
'cpd01335[c0]'.'R_rxn02679_c0' -1
'cpd00022[c0]'.'R_rxn02680_c0' -1
'cpd00010[c0]'.'R_rxn02680_c0' 1
'cpd03119[c0]'.'R_rxn02680_c0' 1
'cpd01335[c0]'.'R_rxn02680_c0' -1
'cpd00067[c0]'.'R_rxn06493_c0' 1
'cpd00003[c0]'.'R_rxn06493_c0' -1
'cpd00004[c0]'.'R_rxn06493_c0' 1
'cpd12005[c0]'.'R_rxn06493_c0' 1
'cpd12225[c0]'.'R_rxn06493_c0' -1
'cpd00067[c0]'.'R_rxn02720_c0' -1
'cpd00015[c0]'.'R_rxn02720_c0' -1
'cpd00982[c0]'.'R_rxn02720_c0' 1
'cpd02060[c0]'.'R_rxn02720_c0' 1
'cpd01260[c0]'.'R_rxn02720_c0' -1
'cpd00022[c0]'.'R_rxn06510_c0' -1
'cpd00010[c0]'.'R_rxn06510_c0' 1
'cpd12689[c0]'.'R_rxn06510_c0' 1
'cpd01260[c0]'.'R_rxn06510_c0' -1
'cpd00067[c0]'.'R_rxn02733_c0' 3
'cpd00002[c0]'.'R_rxn02733_c0' -1
'cpd00008[c0]'.'R_rxn02733_c0' 1
'cpd00009[c0]'.'R_rxn02733_c0' 1
'cpd00001[c0]'.'R_rxn02733_c0' -1
'cpd00254[c0]'.'R_rxn02733_c0' -1
'cpd01476[c0]'.'R_rxn02733_c0' -1
'cpd02216[c0]'.'R_rxn02733_c0' 1
'cpd00001[c0]'.'R_rxn02749_c0' 1
'cpd01700[c0]'.'R_rxn02749_c0' -1
'cpd01502[c0]'.'R_rxn02749_c0' 1
'cpd00001[c0]'.'R_rxn02751_c0' -1
'cpd03593[c0]'.'R_rxn02751_c0' 1
'cpd01502[c0]'.'R_rxn02751_c0' -1
'cpd00067[c0]'.'R_rxn02774_c0' 2
'cpd00003[c0]'.'R_rxn02774_c0' -1
'cpd00004[c0]'.'R_rxn02774_c0' 1
'cpd03426[c0]'.'R_rxn02774_c0' 1
'cpd01620[c0]'.'R_rxn02774_c0' -1
'cpd00067[c0]'.'R_rxn02775_c0' 1
'cpd00017[c0]'.'R_rxn02775_c0' -1
'cpd00019[c0]'.'R_rxn02775_c0' 1
'cpd01620[c0]'.'R_rxn02775_c0' -1
'cpd03420[c0]'.'R_rxn02775_c0' 1
'cpd00067[c0]'.'R_rxn02803_c0' -1
'cpd00015[c0]'.'R_rxn02803_c0' -1
'cpd00982[c0]'.'R_rxn02803_c0' 1
'cpd01695[c0]'.'R_rxn02803_c0' -1
'cpd03127[c0]'.'R_rxn02803_c0' 1
'cpd00022[c0]'.'R_rxn02804_c0' -1
'cpd00010[c0]'.'R_rxn02804_c0' 1
'cpd03114[c0]'.'R_rxn02804_c0' 1
'cpd01695[c0]'.'R_rxn02804_c0' -1
'cpd00067[c0]'.'R_rxn02889_c0' 1
'cpd00002[c0]'.'R_rxn02889_c0' -1
'cpd00008[c0]'.'R_rxn02889_c0' 1
'cpd00009[c0]'.'R_rxn02889_c0' 1
'cpd00242[c0]'.'R_rxn02889_c0' -1
'cpd01966[c0]'.'R_rxn02889_c0' -1
'cpd02068[c0]'.'R_rxn02889_c0' 1
'cpd00067[c0]'.'R_rxn02928_c0' 1
'cpd00003[c0]'.'R_rxn02928_c0' -1
'cpd00004[c0]'.'R_rxn02928_c0' 1
'cpd02465[c0]'.'R_rxn02928_c0' -1
'cpd02120[c0]'.'R_rxn02928_c0' 1
'cpd00067[c0]'.'R_rxn02929_c0' 1
'cpd00006[c0]'.'R_rxn02929_c0' -1
'cpd00005[c0]'.'R_rxn02929_c0' 1
'cpd02465[c0]'.'R_rxn02929_c0' -1
'cpd02120[c0]'.'R_rxn02929_c0' 1
'cpd00067[c0]'.'R_rxn02938_c0' -1
'cpd00011[c0]'.'R_rxn02938_c0' 1
'cpd02893[c0]'.'R_rxn02938_c0' -1
'cpd02140[c0]'.'R_rxn02938_c0' 1
'cpd00017[c0]'.'R_rxn02959_c0' -1
'cpd00019[c0]'.'R_rxn02959_c0' 1
'cpd02216[c0]'.'R_rxn02959_c0' -1
'cpd02762[c0]'.'R_rxn02959_c0' 1
'cpd00067[c0]'.'R_rxn02980_c0' -1
'cpd00001[c0]'.'R_rxn02980_c0' 1
'cpd02304[c0]'.'R_rxn02980_c0' 1
'cpd02717[c0]'.'R_rxn02980_c0' -1
'cpd00067[c0]'.'R_rxn02981_c0' 1
'cpd00003[c0]'.'R_rxn02981_c0' -1
'cpd00004[c0]'.'R_rxn02981_c0' 1
'cpd02304[c0]'.'R_rxn02981_c0' 1
'cpd03183[c0]'.'R_rxn02981_c0' -1
'cpd11494[c0]'.'R_rxn05347_c0' -1
'cpd11492[c0]'.'R_rxn05347_c0' -1
'cpd11493[c0]'.'R_rxn05347_c0' 1
'cpd00011[c0]'.'R_rxn05347_c0' 1
'cpd11488[c0]'.'R_rxn05347_c0' 1
'cpd00012[c0]'.'R_rxn03039_c0' 1
'cpd00067[c0]'.'R_rxn03039_c0' 1
'cpd00103[c0]'.'R_rxn03039_c0' -1
'cpd02851[c0]'.'R_rxn03039_c0' 1
'cpd02506[c0]'.'R_rxn03039_c0' -1
'cpd02572[c0]'.'R_rxn03040_c0' -1
'cpd02507[c0]'.'R_rxn03040_c0' 1
'cpd00022[c0]'.'R_rxn06673_c0' -1
'cpd00070[c0]'.'R_rxn06673_c0' 1
'cpd12848[c0]'.'R_rxn06673_c0' 1
'cpd12543[c0]'.'R_rxn06673_c0' -1
'cpd02574[c0]'.'R_rxn03057_c0' -1
'cpd02791[c0]'.'R_rxn03057_c0' 1
'cpd00001[c0]'.'R_rxn05329_c0' 1
'cpd11478[c0]'.'R_rxn05329_c0' -1
'cpd11465[c0]'.'R_rxn05329_c0' 1
'cpd00067[c0]'.'R_rxn05322_c0' -2
'cpd00003[c0]'.'R_rxn05322_c0' 1
'cpd00004[c0]'.'R_rxn05322_c0' -1
'cpd11465[c0]'.'R_rxn05322_c0' -1
'cpd11464[c0]'.'R_rxn05322_c0' 1
'cpd00001[c0]'.'R_rxn15467_c0' 1
'cpd00123[c0]'.'R_rxn15467_c0' 1
'cpd19030[c0]'.'R_rxn15467_c0' -1
'cpd00067[c0]'.'R_rxn03070_c0' 1
'cpd00001[c0]'.'R_rxn03070_c0' 1
'cpd02625[c0]'.'R_rxn03070_c0' 1
'cpd03530[c0]'.'R_rxn03070_c0' -1
'cpd00067[c0]'.'R_rxn03072_c0' 1
'cpd00001[c0]'.'R_rxn03072_c0' -2
'cpd00006[c0]'.'R_rxn03072_c0' -1
'cpd00005[c0]'.'R_rxn03072_c0' 1
'cpd01974[c0]'.'R_rxn03072_c0' 1
'cpd02625[c0]'.'R_rxn03072_c0' -1
'cpd00067[c0]'.'R_rxn03084_c0' 1
'cpd00002[c0]'.'R_rxn03084_c0' -1
'cpd00008[c0]'.'R_rxn03084_c0' 1
'cpd00009[c0]'.'R_rxn03084_c0' 1
'cpd00001[c0]'.'R_rxn03084_c0' -1
'cpd00023[c0]'.'R_rxn03084_c0' 1
'cpd00053[c0]'.'R_rxn03084_c0' -1
'cpd02678[c0]'.'R_rxn03084_c0' -1
'cpd02826[c0]'.'R_rxn03084_c0' 1
'cpd00023[c0]'.'R_rxn03087_c0' 1
'cpd00024[c0]'.'R_rxn03087_c0' -1
'cpd02724[c0]'.'R_rxn03087_c0' 1
'cpd02698[c0]'.'R_rxn03087_c0' -1
'cpd00001[c0]'.'R_rxn03089_c0' 1
'cpd02544[c0]'.'R_rxn03089_c0' -1
'cpd02707[c0]'.'R_rxn03089_c0' 1
'cpd02734[c0]'.'R_rxn03097_c0' -1
'cpd03183[c0]'.'R_rxn03097_c0' 1
'cpd00006[c0]'.'R_rxn05339_c0' -1
'cpd00005[c0]'.'R_rxn05339_c0' 1
'cpd11488[c0]'.'R_rxn05339_c0' 1
'cpd11478[c0]'.'R_rxn05339_c0' -1
'cpd00067[c0]'.'R_rxn05338_c0' -1
'cpd00006[c0]'.'R_rxn05338_c0' 1
'cpd00005[c0]'.'R_rxn05338_c0' -1
'cpd11482[c0]'.'R_rxn05338_c0' 1
'cpd11487[c0]'.'R_rxn05338_c0' -1
'cpd00067[c0]'.'R_rxn05333_c0' 1
'cpd00001[c0]'.'R_rxn05333_c0' 1
'cpd11482[c0]'.'R_rxn05333_c0' -1
'cpd11475[c0]'.'R_rxn05333_c0' 1
'cpd00067[c0]'.'R_rxn05341_c0' 1
'cpd00006[c0]'.'R_rxn05341_c0' -1
'cpd00005[c0]'.'R_rxn05341_c0' 1
'cpd11483[c0]'.'R_rxn05341_c0' -1
'cpd11490[c0]'.'R_rxn05341_c0' 1
'cpd00001[c0]'.'R_rxn05334_c0' 1
'cpd11483[c0]'.'R_rxn05334_c0' -1
'cpd11471[c0]'.'R_rxn05334_c0' 1
'cpd00006[c0]'.'R_rxn05336_c0' -1
'cpd00005[c0]'.'R_rxn05336_c0' 1
'cpd11481[c0]'.'R_rxn05336_c0' -1
'cpd11485[c0]'.'R_rxn05336_c0' 1
'cpd00001[c0]'.'R_rxn05332_c0' 1
'cpd11481[c0]'.'R_rxn05332_c0' -1
'cpd11477[c0]'.'R_rxn05332_c0' 1
'cpd00067[c0]'.'R_rxn03130_c0' 2
'cpd00001[c0]'.'R_rxn03130_c0' -1
'cpd00091[c0]'.'R_rxn03130_c0' 1
'cpd02835[c0]'.'R_rxn03130_c0' -1
'cpd02930[c0]'.'R_rxn03130_c0' 1
'cpd11493[c0]'.'R_rxn06723_c0' 1
'cpd02835[c0]'.'R_rxn06723_c0' 1
'cpd03584[c0]'.'R_rxn06723_c0' -1
'cpd11484[c0]'.'R_rxn06723_c0' -1
'cpd00087[c0]'.'R_rxn03137_c0' 1
'cpd02851[c0]'.'R_rxn03137_c0' -1
'cpd00201[c0]'.'R_rxn03137_c0' -1
'cpd02884[c0]'.'R_rxn03137_c0' 1
'cpd00006[c0]'.'R_rxn05342_c0' -1
'cpd00005[c0]'.'R_rxn05342_c0' 1
'cpd11484[c0]'.'R_rxn05342_c0' -1
'cpd11491[c0]'.'R_rxn05342_c0' 1
'cpd00001[c0]'.'R_rxn05335_c0' 1
'cpd11484[c0]'.'R_rxn05335_c0' -1
'cpd11467[c0]'.'R_rxn05335_c0' 1
'cpd00067[c0]'.'R_rxn03175_c0' -1
'cpd02979[c0]'.'R_rxn03175_c0' -1
'cpd02991[c0]'.'R_rxn03175_c0' 1
'cpd00067[c0]'.'R_rxn03182_c0' 1
'cpd00046[c0]'.'R_rxn03182_c0' 1
'cpd02993[c0]'.'R_rxn03182_c0' -1
'cpd02546[c0]'.'R_rxn03182_c0' -1
'cpd03585[c0]'.'R_rxn03182_c0' 1
'cpd00067[c0]'.'R_rxn03188_c0' -2
'cpd00001[c0]'.'R_rxn03188_c0' -1
'cpd00011[c0]'.'R_rxn03188_c0' 1
'cpd00013[c0]'.'R_rxn03188_c0' 1
'cpd03034[c0]'.'R_rxn03188_c0' -1
'cpd03063[c0]'.'R_rxn03188_c0' 1
'cpd00020[c0]'.'R_rxn15491_c0' 1
'cpd00056[c0]'.'R_rxn15491_c0' -1
'cpd03049[c0]'.'R_rxn15491_c0' 1
'cpd19047[c0]'.'R_rxn15491_c0' -1
'cpd00067[c0]'.'R_rxn05324_c0' -2
'cpd00003[c0]'.'R_rxn05324_c0' 1
'cpd00004[c0]'.'R_rxn05324_c0' -1
'cpd11468[c0]'.'R_rxn05324_c0' 1
'cpd11469[c0]'.'R_rxn05324_c0' -1
'cpd11492[c0]'.'R_rxn05345_c0' -1
'cpd11493[c0]'.'R_rxn05345_c0' 1
'cpd00011[c0]'.'R_rxn05345_c0' 1
'cpd11468[c0]'.'R_rxn05345_c0' -1
'cpd11491[c0]'.'R_rxn05345_c0' 1
'cpd00022[c0]'.'R_rxn03243_c0' -1
'cpd00010[c0]'.'R_rxn03243_c0' 1
'cpd03117[c0]'.'R_rxn03243_c0' 1
'cpd03128[c0]'.'R_rxn03243_c0' -1
'cpd00022[c0]'.'R_rxn03248_c0' -1
'cpd00010[c0]'.'R_rxn03248_c0' 1
'cpd03121[c0]'.'R_rxn03248_c0' 1
'cpd03124[c0]'.'R_rxn03248_c0' -1
'cpd00001[c0]'.'R_rxn03250_c0' 1
'cpd03122[c0]'.'R_rxn03250_c0' -1
'cpd03125[c0]'.'R_rxn03250_c0' 1
'cpd00067[c0]'.'R_rxn03251_c0' -1
'cpd00015[c0]'.'R_rxn03251_c0' -1
'cpd00982[c0]'.'R_rxn03251_c0' 1
'cpd03124[c0]'.'R_rxn03251_c0' -1
'cpd03125[c0]'.'R_rxn03251_c0' 1
'cpd00067[c0]'.'R_rxn03253_c0' -1
'cpd00015[c0]'.'R_rxn03253_c0' -1
'cpd00982[c0]'.'R_rxn03253_c0' 1
'cpd03129[c0]'.'R_rxn03253_c0' 1
'cpd03128[c0]'.'R_rxn03253_c0' -1
'cpd11609[c0]'.'R_rxn11620_c0' 1
'cpd11610[c0]'.'R_rxn11620_c0' -1
'cpd03215[c0]'.'R_rxn11620_c0' -1
'cpd03206[c0]'.'R_rxn11620_c0' 1
'cpd00001[c0]'.'R_rxn06790_c0' 2
'cpd00007[c0]'.'R_rxn06790_c0' -1
'cpd11609[c0]'.'R_rxn06790_c0' 1
'cpd11610[c0]'.'R_rxn06790_c0' -1
'cpd03215[c0]'.'R_rxn06790_c0' -1
'cpd03216[c0]'.'R_rxn06790_c0' 1
'cpd00001[c0]'.'R_rxn06792_c0' 2
'cpd00007[c0]'.'R_rxn06792_c0' -1
'cpd11609[c0]'.'R_rxn06792_c0' 1
'cpd11610[c0]'.'R_rxn06792_c0' -1
'cpd03216[c0]'.'R_rxn06792_c0' -1
'cpd03217[c0]'.'R_rxn06792_c0' 1
'cpd00067[c0]'.'R_rxn05733_c0' 1
'cpd00722[c0]'.'R_rxn05733_c0' -1
'cpd00084[c0]'.'R_rxn05733_c0' 1
'cpd00029[c0]'.'R_rxn05733_c0' 1
'cpd00081[c0]'.'R_rxn05733_c0' 1
'cpd00268[c0]'.'R_rxn05733_c0' -1
'cpd11421[c0]'.'R_rxn05733_c0' -1
'cpd11420[c0]'.'R_rxn05733_c0' 1
'cpd11492[c0]'.'R_rxn05346_c0' -1
'cpd11493[c0]'.'R_rxn05346_c0' 1
'cpd00011[c0]'.'R_rxn05346_c0' 1
'cpd11464[c0]'.'R_rxn05346_c0' -1
'cpd11486[c0]'.'R_rxn05346_c0' 1
'cpd00006[c0]'.'R_rxn05337_c0' -1
'cpd00005[c0]'.'R_rxn05337_c0' 1
'cpd11486[c0]'.'R_rxn05337_c0' 1
'cpd11479[c0]'.'R_rxn05337_c0' -1
'cpd00001[c0]'.'R_rxn05330_c0' 1
'cpd11479[c0]'.'R_rxn05330_c0' -1
'cpd11473[c0]'.'R_rxn05330_c0' 1
'cpd00067[c0]'.'R_rxn05326_c0' -1
'cpd00003[c0]'.'R_rxn05326_c0' 1
'cpd00004[c0]'.'R_rxn05326_c0' -1
'cpd11473[c0]'.'R_rxn05326_c0' -1
'cpd11472[c0]'.'R_rxn05326_c0' 1
'cpd00067[c0]'.'R_rxn05350_c0' -1
'cpd11492[c0]'.'R_rxn05350_c0' -1
'cpd11493[c0]'.'R_rxn05350_c0' 1
'cpd00011[c0]'.'R_rxn05350_c0' 1
'cpd11490[c0]'.'R_rxn05350_c0' 1
'cpd11472[c0]'.'R_rxn05350_c0' -1
'cpd00067[c0]'.'R_rxn05325_c0' -1
'cpd00003[c0]'.'R_rxn05325_c0' 1
'cpd00004[c0]'.'R_rxn05325_c0' -1
'cpd11471[c0]'.'R_rxn05325_c0' -1
'cpd11470[c0]'.'R_rxn05325_c0' 1
'cpd11492[c0]'.'R_rxn05343_c0' -1
'cpd11493[c0]'.'R_rxn05343_c0' 1
'cpd00011[c0]'.'R_rxn05343_c0' 1
'cpd11487[c0]'.'R_rxn05343_c0' 1
'cpd11470[c0]'.'R_rxn05343_c0' -1
'cpd00067[c0]'.'R_rxn05327_c0' -2
'cpd00003[c0]'.'R_rxn05327_c0' 1
'cpd00004[c0]'.'R_rxn05327_c0' -1
'cpd11475[c0]'.'R_rxn05327_c0' -1
'cpd11474[c0]'.'R_rxn05327_c0' 1
'cpd11492[c0]'.'R_rxn05348_c0' -1
'cpd11493[c0]'.'R_rxn05348_c0' 1
'cpd00011[c0]'.'R_rxn05348_c0' 1
'cpd11474[c0]'.'R_rxn05348_c0' -1
'cpd11489[c0]'.'R_rxn05348_c0' 1
'cpd00006[c0]'.'R_rxn05340_c0' -1
'cpd00005[c0]'.'R_rxn05340_c0' 1
'cpd11489[c0]'.'R_rxn05340_c0' 1
'cpd11480[c0]'.'R_rxn05340_c0' -1
'cpd00001[c0]'.'R_rxn05331_c0' 1
'cpd11469[c0]'.'R_rxn05331_c0' 1
'cpd11480[c0]'.'R_rxn05331_c0' -1
'cpd00067[c0]'.'R_rxn05323_c0' -2
'cpd00003[c0]'.'R_rxn05323_c0' 1
'cpd00004[c0]'.'R_rxn05323_c0' -1
'cpd11466[c0]'.'R_rxn05323_c0' 1
'cpd11467[c0]'.'R_rxn05323_c0' -1
'cpd11492[c0]'.'R_rxn05344_c0' -1
'cpd11466[c0]'.'R_rxn05344_c0' -1
'cpd11493[c0]'.'R_rxn05344_c0' 1
'cpd00011[c0]'.'R_rxn05344_c0' 1
'cpd11485[c0]'.'R_rxn05344_c0' 1
'cpd00067[c0]'.'R_rxn05328_c0' -1
'cpd00003[c0]'.'R_rxn05328_c0' 1
'cpd00004[c0]'.'R_rxn05328_c0' -1
'cpd11476[c0]'.'R_rxn05328_c0' 1
'cpd11477[c0]'.'R_rxn05328_c0' -1
'cpd00067[c0]'.'R_rxn03384_c0' -4
'cpd00011[c0]'.'R_rxn03384_c0' 4
'cpd03414[c0]'.'R_rxn03384_c0' -1
'cpd03416[c0]'.'R_rxn03384_c0' 1
'cpd00067[c0]'.'R_rxn03424_c0' -2
'cpd00001[c0]'.'R_rxn03424_c0' 1
'cpd00003[c0]'.'R_rxn03424_c0' 1
'cpd00004[c0]'.'R_rxn03424_c0' -1
'cpd01974[c0]'.'R_rxn03424_c0' -1
'cpd03530[c0]'.'R_rxn03424_c0' 1
'cpd00023[c0]'.'R_rxn15507_c0' 1
'cpd00024[c0]'.'R_rxn15507_c0' -1
'cpd19042[c0]'.'R_rxn15507_c0' -1
'cpd19041[c0]'.'R_rxn15507_c0' 1
'cpd00067[c0]'.'R_rxn03439_c0' 1
'cpd00046[c0]'.'R_rxn03439_c0' 1
'cpd02546[c0]'.'R_rxn03439_c0' -1
'cpd03585[c0]'.'R_rxn03439_c0' -1
'cpd03586[c0]'.'R_rxn03439_c0' 1
'cpd11493[c0]'.'R_rxn06865_c0' 1
'cpd11468[c0]'.'R_rxn06865_c0' -1
'cpd03586[c0]'.'R_rxn06865_c0' -1
'cpd03736[c0]'.'R_rxn06865_c0' 1
'cpd00067[c0]'.'R_rxn03491_c0' 2
'cpd00017[c0]'.'R_rxn03491_c0' -2
'cpd00011[c0]'.'R_rxn03491_c0' 1
'cpd00019[c0]'.'R_rxn03491_c0' 2
'cpd03835[c0]'.'R_rxn03491_c0' 1
'cpd03760[c0]'.'R_rxn03491_c0' -1
'cpd00067[c0]'.'R_rxn03492_c0' 1
'cpd00006[c0]'.'R_rxn03492_c0' -1
'cpd00005[c0]'.'R_rxn03492_c0' 1
'cpd03760[c0]'.'R_rxn03492_c0' -1
'cpd03761[c0]'.'R_rxn03492_c0' 1
'cpd03831[c0]'.'R_rxn03511_c0' 1
'cpd03830[c0]'.'R_rxn03511_c0' -1
'cpd00067[c0]'.'R_rxn03513_c0' 2
'cpd00017[c0]'.'R_rxn03513_c0' -1
'cpd00019[c0]'.'R_rxn03513_c0' 1
'cpd03833[c0]'.'R_rxn03513_c0' -1
'cpd03834[c0]'.'R_rxn03513_c0' 1
'cpd00067[c0]'.'R_rxn03514_c0' 1
'cpd00017[c0]'.'R_rxn03514_c0' -1
'cpd00019[c0]'.'R_rxn03514_c0' 1
'cpd03834[c0]'.'R_rxn03514_c0' -1
'cpd03839[c0]'.'R_rxn03514_c0' 1
'cpd00067[c0]'.'R_rxn06874_c0' 6
'cpd00002[c0]'.'R_rxn06874_c0' -16
'cpd00008[c0]'.'R_rxn06874_c0' 16
'cpd00009[c0]'.'R_rxn06874_c0' 16
'cpd00001[c0]'.'R_rxn06874_c0' -16
'cpd11640[c0]'.'R_rxn06874_c0' 1
'cpd00013[c0]'.'R_rxn06874_c0' 2
'cpd11620[c0]'.'R_rxn06874_c0' -8
'cpd11621[c0]'.'R_rxn06874_c0' 8
'cpd00528[c0]'.'R_rxn06874_c0' -1
'cpd00067[c0]'.'R_rxn03532_c0' -2
'cpd00001[c0]'.'R_rxn03532_c0' 1
'cpd00003[c0]'.'R_rxn03532_c0' 1
'cpd00004[c0]'.'R_rxn03532_c0' -1
'cpd00007[c0]'.'R_rxn03532_c0' -1
'cpd03420[c0]'.'R_rxn03532_c0' -1
'cpd03833[c0]'.'R_rxn03532_c0' 1
'cpd00067[c0]'.'R_rxn11650_c0' 3
'cpd01270[c0]'.'R_rxn11650_c0' -1
'cpd00050[c0]'.'R_rxn11650_c0' 1
'cpd03914[c0]'.'R_rxn11650_c0' -2
'cpd03915[c0]'.'R_rxn11650_c0' 2
'cpd00067[c0]'.'R_rxn03534_c0' -2
'cpd00017[c0]'.'R_rxn03534_c0' 1
'cpd00001[c0]'.'R_rxn03534_c0' 1
'cpd00029[c0]'.'R_rxn03534_c0' -1
'cpd00019[c0]'.'R_rxn03534_c0' -1
'cpd03761[c0]'.'R_rxn03534_c0' -1
'cpd03839[c0]'.'R_rxn03534_c0' 1
'cpd00067[c0]'.'R_rxn03535_c0' -1
'cpd00002[c0]'.'R_rxn03535_c0' -1
'cpd00421[c0]'.'R_rxn03535_c0' 1
'cpd03915[c0]'.'R_rxn03535_c0' -1
'cpd03916[c0]'.'R_rxn03535_c0' 1
'cpd00067[c0]'.'R_rxn03536_c0' 1
'cpd00002[c0]'.'R_rxn03536_c0' -1
'cpd00008[c0]'.'R_rxn03536_c0' 1
'cpd03918[c0]'.'R_rxn03536_c0' -1
'cpd03919[c0]'.'R_rxn03536_c0' 1
'cpd00012[c0]'.'R_rxn03537_c0' 1
'cpd00067[c0]'.'R_rxn03537_c0' 1
'cpd00038[c0]'.'R_rxn03537_c0' -1
'cpd03919[c0]'.'R_rxn03537_c0' -1
'cpd03920[c0]'.'R_rxn03537_c0' 1
'cpd00067[c0]'.'R_rxn03538_c0' 1
'cpd00126[c0]'.'R_rxn03538_c0' 1
'cpd03423[c0]'.'R_rxn03538_c0' -1
'cpd00166[c0]'.'R_rxn03538_c0' 1
'cpd03920[c0]'.'R_rxn03538_c0' -1
'cpd00067[c0]'.'R_rxn03540_c0' 4
'cpd00002[c0]'.'R_rxn03540_c0' -4
'cpd00008[c0]'.'R_rxn03540_c0' 4
'cpd00009[c0]'.'R_rxn03540_c0' 4
'cpd00001[c0]'.'R_rxn03540_c0' -4
'cpd00023[c0]'.'R_rxn03540_c0' 4
'cpd00053[c0]'.'R_rxn03540_c0' -4
'cpd03917[c0]'.'R_rxn03540_c0' 1
'cpd03916[c0]'.'R_rxn03540_c0' -1
'cpd00067[c0]'.'R_rxn10476_c0' 2
'cpd00002[c0]'.'R_rxn10476_c0' -1
'cpd00008[c0]'.'R_rxn10476_c0' 1
'cpd00009[c0]'.'R_rxn10476_c0' 1
'cpd00001[c0]'.'R_rxn10476_c0' -1
'cpd03913[c0]'.'R_rxn10476_c0' -1
'cpd03914[c0]'.'R_rxn10476_c0' 1
'cpd00149[c0]'.'R_rxn10476_c0' -1
'cpd00067[c0]'.'R_rxn03586_c0' -1
'cpd00001[c0]'.'R_rxn03586_c0' 1
'cpd00003[c0]'.'R_rxn03586_c0' 1
'cpd00004[c0]'.'R_rxn03586_c0' -1
'cpd00007[c0]'.'R_rxn03586_c0' -1
'cpd00055[c0]'.'R_rxn03586_c0' 1
'cpd00197[c0]'.'R_rxn03586_c0' 1
'cpd04073[c0]'.'R_rxn03586_c0' -1
'cpd00067[c0]'.'R_rxn03617_c0' 1
'cpd00003[c0]'.'R_rxn03617_c0' -1
'cpd00004[c0]'.'R_rxn03617_c0' 1
'cpd04103[c0]'.'R_rxn03617_c0' -1
'cpd04104[c0]'.'R_rxn03617_c0' 1
'cpd00003[c0]'.'R_rxn03622_c0' -1
'cpd00004[c0]'.'R_rxn03622_c0' 1
'cpd00782[c0]'.'R_rxn03622_c0' -1
'cpd04111[c0]'.'R_rxn03622_c0' 1
'cpd00001[c0]'.'R_rxn11651_c0' 1
'cpd11609[c0]'.'R_rxn11651_c0' 1
'cpd11610[c0]'.'R_rxn11651_c0' -1
'cpd01892[c0]'.'R_rxn11651_c0' -1
'cpd00401[c0]'.'R_rxn11651_c0' 1
'cpd00067[c0]'.'R_rxn06926_c0' -1
'cpd00002[c0]'.'R_rxn06926_c0' -1
'cpd00008[c0]'.'R_rxn06926_c0' 1
'cpd00009[c0]'.'R_rxn06926_c0' 1
'cpd00001[c0]'.'R_rxn06926_c0' -1
'cpd11620[c0]'.'R_rxn06926_c0' -1
'cpd11621[c0]'.'R_rxn06926_c0' 1
'cpd01090[c0]'.'R_rxn06926_c0' -1
'cpd03956[c0]'.'R_rxn06926_c0' 1
'cpd11609[c0]'.'R_rxn06938_c0' 1
'cpd11610[c0]'.'R_rxn06938_c0' -1
'cpd00413[c0]'.'R_rxn06938_c0' 1
'cpd01599[c0]'.'R_rxn06938_c0' -1
'cpd00067[c0]'.'R_rxn03864_c0' 1
'cpd00003[c0]'.'R_rxn03864_c0' -1
'cpd00004[c0]'.'R_rxn03864_c0' 1
'cpd06704[c0]'.'R_rxn03864_c0' -1
'cpd06705[c0]'.'R_rxn03864_c0' 1
'cpd00022[c0]'.'R_rxn03866_c0' 1
'cpd00010[c0]'.'R_rxn03866_c0' -1
'cpd00413[c0]'.'R_rxn03866_c0' 1
'cpd04104[c0]'.'R_rxn03866_c0' -1
'cpd00067[c0]'.'R_rxn03871_c0' 2
'cpd00001[c0]'.'R_rxn03871_c0' -1
'cpd00782[c0]'.'R_rxn03871_c0' 1
'cpd06705[c0]'.'R_rxn03871_c0' -1
'cpd00001[c0]'.'R_rxn03879_c0' -1
'cpd06704[c0]'.'R_rxn03879_c0' 1
'cpd06703[c0]'.'R_rxn03879_c0' -1
'cpd00001[c0]'.'R_rxn03880_c0' -1
'cpd04103[c0]'.'R_rxn03880_c0' 1
'cpd04111[c0]'.'R_rxn03880_c0' -1
'cpd00067[c0]'.'R_rxn12009_c0' 2
'cpd00002[c0]'.'R_rxn12009_c0' -1
'cpd00009[c0]'.'R_rxn12009_c0' 1
'cpd00001[c0]'.'R_rxn12009_c0' -1
'cpd00018[c0]'.'R_rxn12009_c0' 1
'cpd01773[c0]'.'R_rxn12009_c0' 1
'cpd00127[c0]'.'R_rxn12009_c0' -1
'cpd00012[c0]'.'R_rxn03916_c0' 1
'cpd00002[c0]'.'R_rxn03916_c0' -1
'cpd04920[c0]'.'R_rxn03916_c0' -1
'cpd03830[c0]'.'R_rxn03916_c0' 1
'cpd00238[c0]'.'R_rxn03917_c0' -1
'cpd04918[c0]'.'R_rxn03917_c0' 1
'cpd00067[c0]'.'R_rxn03918_c0' 1
'cpd00002[c0]'.'R_rxn03918_c0' -1
'cpd00008[c0]'.'R_rxn03918_c0' 1
'cpd08316[c0]'.'R_rxn03918_c0' 1
'cpd04918[c0]'.'R_rxn03918_c0' -1
'cpd00001[c0]'.'R_rxn04027_c0' 1
'cpd00026[c0]'.'R_rxn04027_c0' -1
'cpd00081[c0]'.'R_rxn04027_c0' -1
'cpd08358[c0]'.'R_rxn04027_c0' 1
'cpd00067[c0]'.'R_rxn06971_c0' 1
'cpd00046[c0]'.'R_rxn06971_c0' 1
'cpd00098[c0]'.'R_rxn06971_c0' -1
'cpd11624[c0]'.'R_rxn06971_c0' 1
'cpd11427[c0]'.'R_rxn06971_c0' -1
'cpd00067[c0]'.'R_rxn14270_c0' -7
'cpd00017[c0]'.'R_rxn14270_c0' -1
'cpd00019[c0]'.'R_rxn14270_c0' 1
'cpd17535[c0]'.'R_rxn14270_c0' 1
'cpd08368[c0]'.'R_rxn14270_c0' -1
'cpd00017[c0]'.'R_rxn04047_c0' -1
'cpd00019[c0]'.'R_rxn04047_c0' 1
'cpd08369[c0]'.'R_rxn04047_c0' -1
'cpd08370[c0]'.'R_rxn04047_c0' 1
'cpd00067[c0]'.'R_rxn04048_c0' 1
'cpd00017[c0]'.'R_rxn04048_c0' -1
'cpd00019[c0]'.'R_rxn04048_c0' 1
'cpd08371[c0]'.'R_rxn04048_c0' 1
'cpd08370[c0]'.'R_rxn04048_c0' -1
'cpd00067[c0]'.'R_rxn04050_c0' -1
'cpd00006[c0]'.'R_rxn04050_c0' 1
'cpd00005[c0]'.'R_rxn04050_c0' -1
'cpd08372[c0]'.'R_rxn04050_c0' -1
'cpd08373[c0]'.'R_rxn04050_c0' 1
'cpd00067[c0]'.'R_rxn04152_c0' -1
'cpd00001[c0]'.'R_rxn04152_c0' 1
'cpd00006[c0]'.'R_rxn04152_c0' 1
'cpd00005[c0]'.'R_rxn04152_c0' -1
'cpd00007[c0]'.'R_rxn04152_c0' -1
'cpd02762[c0]'.'R_rxn04152_c0' -1
'cpd08629[c0]'.'R_rxn04152_c0' 1
'cpd00067[c0]'.'R_rxn04153_c0' -1
'cpd00001[c0]'.'R_rxn04153_c0' 2
'cpd00006[c0]'.'R_rxn04153_c0' 1
'cpd00005[c0]'.'R_rxn04153_c0' -1
'cpd00007[c0]'.'R_rxn04153_c0' -1
'cpd08629[c0]'.'R_rxn04153_c0' -1
'cpd08630[c0]'.'R_rxn04153_c0' 1
'cpd00001[c0]'.'R_rxn04154_c0' 2
'cpd00006[c0]'.'R_rxn04154_c0' 1
'cpd00005[c0]'.'R_rxn04154_c0' -1
'cpd00007[c0]'.'R_rxn04154_c0' -1
'cpd08630[c0]'.'R_rxn04154_c0' -1
'cpd08631[c0]'.'R_rxn04154_c0' 1
'cpd00001[c0]'.'R_rxn11665_c0' 1
'cpd11609[c0]'.'R_rxn11665_c0' 1
'cpd11610[c0]'.'R_rxn11665_c0' -1
'cpd02762[c0]'.'R_rxn11665_c0' 1
'cpd08629[c0]'.'R_rxn11665_c0' -1
'cpd00067[c0]'.'R_rxn04158_c0' -2
'cpd01845[c0]'.'R_rxn04158_c0' 1
'cpd08631[c0]'.'R_rxn04158_c0' -1
'cpd00012[c0]'.'R_rxn04161_c0' 1
'cpd00067[c0]'.'R_rxn04161_c0' -1
'cpd01449[c0]'.'R_rxn04161_c0' -1
'cpd03214[c0]'.'R_rxn04161_c0' -1
'cpd03148[c0]'.'R_rxn04161_c0' 1
'cpd00067[c0]'.'R_rxn04384_c0' 1
'cpd00002[c0]'.'R_rxn04384_c0' -1
'cpd00008[c0]'.'R_rxn04384_c0' 1
'cpd00009[c0]'.'R_rxn04384_c0' 1
'cpd03917[c0]'.'R_rxn04384_c0' -1
'cpd03919[c0]'.'R_rxn04384_c0' 1
'cpd02547[c0]'.'R_rxn04384_c0' -1
'cpd00067[c0]'.'R_rxn04413_c0' 1
'cpd00038[c0]'.'R_rxn04413_c0' -1
'cpd00031[c0]'.'R_rxn04413_c0' 1
'cpd03918[c0]'.'R_rxn04413_c0' -1
'cpd03919[c0]'.'R_rxn04413_c0' 1
'cpd00011[c0]'.'R_rxn04456_c0' 1
'cpd09027[c0]'.'R_rxn04456_c0' -1
'cpd01092[c0]'.'R_rxn04456_c0' 1
'cpd00017[c0]'.'R_rxn04704_c0' -2
'cpd00060[c0]'.'R_rxn04704_c0' 2
'cpd00011[c0]'.'R_rxn04704_c0' 2
'cpd00438[c0]'.'R_rxn04704_c0' 2
'cpd02083[c0]'.'R_rxn04704_c0' -1
'cpd00791[c0]'.'R_rxn04704_c0' 1
'cpd00023[c0]'.'R_rxn04786_c0' -1
'cpd00024[c0]'.'R_rxn04786_c0' 1
'cpd00346[c0]'.'R_rxn04786_c0' -1
'cpd02095[c0]'.'R_rxn04786_c0' 1
'cpd00067[c0]'.'R_rxn15641_c0' -1
'cpd01630[c0]'.'R_rxn15641_c0' -1
'cpd19162[c0]'.'R_rxn15641_c0' 1
'cpd00067[c0]'.'R_rxn07189_c0' 3
'cpd00001[c0]'.'R_rxn07189_c0' -1
'cpd00011[c0]'.'R_rxn07189_c0' 1
'cpd11620[c0]'.'R_rxn07189_c0' 1
'cpd11621[c0]'.'R_rxn07189_c0' -1
'cpd00204[c0]'.'R_rxn07189_c0' -1
'cpd00067[c0]'.'R_rxn04958_c0' -1
'cpd00006[c0]'.'R_rxn04958_c0' 1
'cpd00005[c0]'.'R_rxn04958_c0' -1
'cpd00007[c0]'.'R_rxn04958_c0' -1
'cpd00025[c0]'.'R_rxn04958_c0' 1
'cpd00067[c0]'.'R_rxn05029_c0' -1
'cpd00002[c0]'.'R_rxn05029_c0' -1
'cpd00421[c0]'.'R_rxn05029_c0' 1
'cpd03918[c0]'.'R_rxn05029_c0' 1
'cpd03422[c0]'.'R_rxn05029_c0' -1
'cpd00067[c0]'.'R_rxn05054_c0' 1
'cpd00002[c0]'.'R_rxn05054_c0' -1
'cpd00008[c0]'.'R_rxn05054_c0' 1
'cpd00009[c0]'.'R_rxn05054_c0' 1
'cpd02039[c0]'.'R_rxn05054_c0' -1
'cpd03917[c0]'.'R_rxn05054_c0' -1
'cpd03918[c0]'.'R_rxn05054_c0' 1
'cpd00067[c0]'.'R_rxn05092_c0' 2
'cpd00007[c0]'.'R_rxn05092_c0' -1
'cpd00047[c0]'.'R_rxn05092_c0' 1
'cpd11255[c0]'.'R_rxn05092_c0' -1
'cpd00869[c0]'.'R_rxn05092_c0' 1
'cpd00012[c0]'.'R_rxn05120_c0' 1
'cpd00067[c0]'.'R_rxn05120_c0' 1
'cpd00001[c0]'.'R_rxn05120_c0' -1
'cpd00350[c0]'.'R_rxn05120_c0' -1
'cpd00028[c0]'.'R_rxn05120_c0' -1
'cpd11313[c0]'.'R_rxn05120_c0' 1
'cpd00001[c0]'.'R_rxn07350_c0' -1
'cpd03217[c0]'.'R_rxn07350_c0' -1
'cpd14601[c0]'.'R_rxn07350_c0' 1
'cpd11609[c0]'.'R_rxn15684_c0' 1
'cpd11610[c0]'.'R_rxn15684_c0' -1
'cpd14601[c0]'.'R_rxn15684_c0' 1
'cpd14605[c0]'.'R_rxn15684_c0' -1
'cpd00067[c0]'.'R_rxn07352_c0' 1
'cpd00017[c0]'.'R_rxn07352_c0' -1
'cpd00019[c0]'.'R_rxn07352_c0' 1
'cpd14605[c0]'.'R_rxn07352_c0' -1
'cpd14608[c0]'.'R_rxn07352_c0' 1
'cpd00001[c0]'.'R_rxn07353_c0' -1
'cpd14608[c0]'.'R_rxn07353_c0' -1
'cpd14609[c0]'.'R_rxn07353_c0' 1
'cpd00067[c0]'.'R_rxn15685_c0' 2
'cpd14609[c0]'.'R_rxn15685_c0' -1
'cpd14610[c0]'.'R_rxn15685_c0' 1
'cpd00067[c0]'.'R_rxn07355_c0' 1
'cpd00017[c0]'.'R_rxn07355_c0' -1
'cpd00019[c0]'.'R_rxn07355_c0' 1
'cpd14610[c0]'.'R_rxn07355_c0' -1
'cpd14612[c0]'.'R_rxn07355_c0' 1
'cpd00067[c0]'.'R_rxn07358_c0' 1
'cpd00017[c0]'.'R_rxn07358_c0' -1
'cpd00019[c0]'.'R_rxn07358_c0' 1
'cpd14601[c0]'.'R_rxn07358_c0' -1
'cpd14617[c0]'.'R_rxn07358_c0' 1
'cpd00001[c0]'.'R_rxn07359_c0' -1
'cpd14617[c0]'.'R_rxn07359_c0' -1
'cpd14618[c0]'.'R_rxn07359_c0' 1
'cpd00067[c0]'.'R_rxn07360_c0' 1
'cpd00017[c0]'.'R_rxn07360_c0' -1
'cpd00019[c0]'.'R_rxn07360_c0' 1
'cpd14618[c0]'.'R_rxn07360_c0' -1
'cpd14619[c0]'.'R_rxn07360_c0' 1
'cpd00001[c0]'.'R_rxn07363_c0' -1
'cpd03216[c0]'.'R_rxn07363_c0' -1
'cpd14623[c0]'.'R_rxn07363_c0' 1
'cpd14623[c0]'.'R_rxn07364_c0' -1
'cpd14626[c0]'.'R_rxn07364_c0' 1
'cpd00067[c0]'.'R_rxn15686_c0' 2
'cpd14623[c0]'.'R_rxn15686_c0' -1
'cpd14628[c0]'.'R_rxn15686_c0' 1
'cpd00067[c0]'.'R_rxn07366_c0' 1
'cpd00017[c0]'.'R_rxn07366_c0' -1
'cpd00019[c0]'.'R_rxn07366_c0' 1
'cpd14628[c0]'.'R_rxn07366_c0' -1
'cpd14630[c0]'.'R_rxn07366_c0' 1
'cpd00001[c0]'.'R_rxn07367_c0' -1
'cpd14630[c0]'.'R_rxn07367_c0' -1
'cpd14632[c0]'.'R_rxn07367_c0' 1
'cpd00067[c0]'.'R_rxn15694_c0' 1
'cpd00003[c0]'.'R_rxn15694_c0' -1
'cpd00004[c0]'.'R_rxn15694_c0' 1
'cpd19172[c0]'.'R_rxn15694_c0' -1
'cpd19171[c0]'.'R_rxn15694_c0' 1
'cpd00067[c0]'.'R_rxn07465_c0' -1
'cpd00011[c0]'.'R_rxn07465_c0' 1
'cpd00726[c0]'.'R_rxn07465_c0' 1
'cpd02095[c0]'.'R_rxn07465_c0' -1
'cpd00067[c0]'.'R_rxn07576_c0' -1
'cpd11492[c0]'.'R_rxn07576_c0' -1
'cpd11493[c0]'.'R_rxn07576_c0' 1
'cpd00011[c0]'.'R_rxn07576_c0' 1
'cpd11476[c0]'.'R_rxn07576_c0' -1
'cpd14938[c0]'.'R_rxn07576_c0' 1
'cpd00067[c0]'.'R_rxn07577_c0' -1
'cpd00006[c0]'.'R_rxn07577_c0' 1
'cpd00005[c0]'.'R_rxn07577_c0' -1
'cpd14938[c0]'.'R_rxn07577_c0' -1
'cpd14939[c0]'.'R_rxn07577_c0' 1
'cpd00001[c0]'.'R_rxn07578_c0' 1
'cpd14939[c0]'.'R_rxn07578_c0' -1
'cpd14940[c0]'.'R_rxn07578_c0' 1
'cpd00067[c0]'.'R_rxn07579_c0' -1
'cpd00003[c0]'.'R_rxn07579_c0' 1
'cpd00004[c0]'.'R_rxn07579_c0' -1
'cpd14940[c0]'.'R_rxn07579_c0' -1
'cpd12458[c0]'.'R_rxn07579_c0' 1
'cpd14601[c0]'.'R_rxn07625_c0' -1
'cpd14986[c0]'.'R_rxn07625_c0' 1
'cpd02717[c0]'.'R_rxn07630_c0' 1
'cpd02707[c0]'.'R_rxn07630_c0' -1
'cpd14986[c0]'.'R_rxn07634_c0' -1
'cpd14987[c0]'.'R_rxn07634_c0' 1
'cpd00067[c0]'.'R_rxn15925_c0' 2
'cpd19423[c0]'.'R_rxn15925_c0' -1
'cpd19425[c0]'.'R_rxn15925_c0' 1
'cpd00067[c0]'.'R_rxn15926_c0' -2
'cpd19425[c0]'.'R_rxn15926_c0' 1
'cpd19426[c0]'.'R_rxn15926_c0' -1
'cpd00012[c0]'.'R_rxn15927_c0' 1
'cpd00067[c0]'.'R_rxn15927_c0' -3
'cpd00006[c0]'.'R_rxn15927_c0' 3
'cpd00005[c0]'.'R_rxn15927_c0' -3
'cpd00289[c0]'.'R_rxn15927_c0' -1
'cpd19426[c0]'.'R_rxn15927_c0' -1
'cpd08108[c0]'.'R_rxn15927_c0' 1
'cpd00012[c0]'.'R_rxn15928_c0' 1
'cpd00067[c0]'.'R_rxn15928_c0' -3
'cpd00006[c0]'.'R_rxn15928_c0' 3
'cpd00005[c0]'.'R_rxn15928_c0' -3
'cpd00289[c0]'.'R_rxn15928_c0' -1
'cpd19425[c0]'.'R_rxn15928_c0' -1
'cpd08107[c0]'.'R_rxn15928_c0' 1
'cpd00001[c0]'.'R_rxn15972_c0' -1
'cpd00029[c0]'.'R_rxn15972_c0' 1
'cpd00274[c0]'.'R_rxn15972_c0' 1
'cpd11209[c0]'.'R_rxn15972_c0' -1
'cpd00067[c0]'.'R_rxn16112_c0' 2
'cpd03763[c0]'.'R_rxn16112_c0' 1
'cpd06703[c0]'.'R_rxn16112_c0' -1
'cpd15500[c0]'.'R_rxn16331_c0' -3
'cpd15499[c0]'.'R_rxn16331_c0' 3
'cpd01476[c0]'.'R_rxn16331_c0' 1
'cpd00791[c0]'.'R_rxn16331_c0' -1
'cpd03211[c0]'.'R_rxn16538_c0' 1
'cpd11609[c0]'.'R_rxn16538_c0' 1
'cpd11610[c0]'.'R_rxn16538_c0' -1
'cpd03206[c0]'.'R_rxn16538_c0' -1
'cpd00001[c0]'.'R_rxn16632_c0' 1
'cpd14601[c0]'.'R_rxn16632_c0' 1
'cpd21134[c0]'.'R_rxn16632_c0' -1
'cpd00067[c0]'.'R_rxn37614_c0' -2
'cpd15560[c0]'.'R_rxn37614_c0' -1
'cpd15561[c0]'.'R_rxn37614_c0' 1
'cpd00110[c0]'.'R_rxn37614_c0' -2
'cpd00109[c0]'.'R_rxn37614_c0' 2
'cpd11632[c0]'.'R_rxn37614_c0' -2
'cpd11632[c0]'.'R_rxn33887_c0' -1
'cpd00067[c0]'.'R_rxn00023_c0' 2
'cpd00268[c0]'.'R_rxn00023_c0' -2
'cpd00110[c0]'.'R_rxn00023_c0' 2
'cpd00109[c0]'.'R_rxn00023_c0' -2
'cpd01414[c0]'.'R_rxn00023_c0' 1
'cpd00067[c0]'.'R_rxn05730_c0' 1
'cpd00067[e0]'.'R_rxn05730_c0' -1
'cpd01414[c0]'.'R_rxn05730_c0' 1
'cpd01414[e0]'.'R_rxn05730_c0' -1
'cpd00067[c0]'.'R_rxn13689_c0' -2
'cpd15560[c0]'.'R_rxn13689_c0' 1
'cpd00067[e0]'.'R_rxn13689_c0' 4
'cpd15561[c0]'.'R_rxn13689_c0' -1
'cpd00110[c0]'.'R_rxn13689_c0' 2
'cpd00109[c0]'.'R_rxn13689_c0' -2
'cpd00072[c0]'.'R_rxn00558_c0' 1
'cpd00079[c0]'.'R_rxn00558_c0' -1
'cpd00067[c0]'.'R_rxn00545_c0' 1
'cpd00002[c0]'.'R_rxn00545_c0' -1
'cpd00008[c0]'.'R_rxn00545_c0' 1
'cpd00290[c0]'.'R_rxn00545_c0' 1
'cpd00072[c0]'.'R_rxn00545_c0' -1
'cpd00022[c0]'.'R_rxn00154_c0' 1
'cpd00010[c0]'.'R_rxn00154_c0' -1
'cpd00003[c0]'.'R_rxn00154_c0' -1
'cpd00004[c0]'.'R_rxn00154_c0' 1
'cpd00020[c0]'.'R_rxn00154_c0' -1
'cpd00011[c0]'.'R_rxn00154_c0' 1
'cpd00010[c0]'.'R_rxn08094_c0' -1
'cpd00003[c0]'.'R_rxn08094_c0' -1
'cpd00004[c0]'.'R_rxn08094_c0' 1
'cpd00024[c0]'.'R_rxn08094_c0' -1
'cpd00011[c0]'.'R_rxn08094_c0' 1
'cpd00078[c0]'.'R_rxn08094_c0' 1
'cpd00006[c0]'.'R_rxn00198_c0' -1
'cpd00005[c0]'.'R_rxn00198_c0' 1
'cpd00260[c0]'.'R_rxn00198_c0' -1
'cpd00024[c0]'.'R_rxn00198_c0' 1
'cpd00011[c0]'.'R_rxn00198_c0' 1
'cpd00067[c0]'.'R_rxn08168_c0' 1
'cpd00106[c0]'.'R_rxn08168_c0' -1
'cpd00041[c0]'.'R_rxn08168_c0' -1
'cpd03470[c0]'.'R_rxn08168_c0' 1
'cpd00036[c0]'.'R_rxn08168_c0' 1
'cpd00008[c0]'.'R_rxn08713_c0' 1
'cpd03831[c0]'.'R_rxn08713_c0' -1
'cpd15432[c0]'.'R_rxn08713_c0' 1
'cpd15477[c0]'.'R_rxn08713_c0' -1
'cpd00067[c0]'.'R_rxn05144_c0' 1
'cpd00009[c0]'.'R_rxn05144_c0' 1
'cpd00001[c0]'.'R_rxn05144_c0' 3
'cpd00023[c0]'.'R_rxn05144_c0' 1
'cpd00102[c0]'.'R_rxn05144_c0' -1
'cpd00016[c0]'.'R_rxn05144_c0' 1
'cpd00053[c0]'.'R_rxn05144_c0' -1
'cpd00171[c0]'.'R_rxn05144_c0' -1
'cpd11492[c0]'.'R_rxn05400_c0' -1
'cpd11493[c0]'.'R_rxn05400_c0' 1
'cpd00011[c0]'.'R_rxn05400_c0' 1
'cpd11536[c0]'.'R_rxn05400_c0' -1
'cpd11537[c0]'.'R_rxn05400_c0' 1
'cpd00067[c0]'.'R_rxn02003_c0' -1
'cpd00006[c0]'.'R_rxn02003_c0' 1
'cpd00005[c0]'.'R_rxn02003_c0' -1
'cpd00522[c0]'.'R_rxn02003_c0' -1
'cpd02113[c0]'.'R_rxn02003_c0' 1
'cpd00067[c0]'.'R_rxn10266_c0' 1
'cpd00009[c0]'.'R_rxn10266_c0' 1
'cpd00001[c0]'.'R_rxn10266_c0' -1
'cpd15717[c0]'.'R_rxn10266_c0' -1
'cpd15723[c0]'.'R_rxn10266_c0' 1
'cpd00067[c0]'.'R_rxn05443_c0' -1
'cpd00003[c0]'.'R_rxn05443_c0' 1
'cpd00004[c0]'.'R_rxn05443_c0' -1
'cpd11540[c0]'.'R_rxn05443_c0' 1
'cpd11539[c0]'.'R_rxn05443_c0' -1
'cpd00067[c0]'.'R_rxn01647_c0' -1
'cpd00009[c0]'.'R_rxn01647_c0' 1
'cpd00475[c0]'.'R_rxn01647_c0' -1
'cpd03471[c0]'.'R_rxn01647_c0' 1
'cpd00218[c0]'.'R_rxn01647_c0' -1
'cpd11492[c0]'.'R_rxn05375_c0' -1
'cpd11493[c0]'.'R_rxn05375_c0' 1
'cpd00011[c0]'.'R_rxn05375_c0' 1
'cpd11511[c0]'.'R_rxn05375_c0' -1
'cpd11512[c0]'.'R_rxn05375_c0' 1
'cpd00001[c0]'.'R_rxn05406_c0' 1
'cpd11542[c0]'.'R_rxn05406_c0' -1
'cpd11543[c0]'.'R_rxn05406_c0' 1
'cpd11492[c0]'.'R_rxn05367_c0' -1
'cpd11493[c0]'.'R_rxn05367_c0' 1
'cpd00011[c0]'.'R_rxn05367_c0' 1
'cpd11503[c0]'.'R_rxn05367_c0' -1
'cpd11504[c0]'.'R_rxn05367_c0' 1
'cpd00067[c0]'.'R_rxn03108_c0' -1
'cpd00002[c0]'.'R_rxn03108_c0' -1
'cpd00008[c0]'.'R_rxn03108_c0' 1
'cpd02775[c0]'.'R_rxn03108_c0' -1
'cpd02894[c0]'.'R_rxn03108_c0' 1
'cpd11492[c0]'.'R_rxn05363_c0' -1
'cpd11493[c0]'.'R_rxn05363_c0' 1
'cpd00011[c0]'.'R_rxn05363_c0' 1
'cpd11499[c0]'.'R_rxn05363_c0' -1
'cpd11500[c0]'.'R_rxn05363_c0' 1
'cpd11492[c0]'.'R_rxn05359_c0' -1
'cpd11493[c0]'.'R_rxn05359_c0' 1
'cpd00011[c0]'.'R_rxn05359_c0' 1
'cpd11495[c0]'.'R_rxn05359_c0' -1
'cpd11496[c0]'.'R_rxn05359_c0' 1
'cpd00067[c0]'.'R_rxn05437_c0' -1
'cpd00003[c0]'.'R_rxn05437_c0' 1
'cpd00004[c0]'.'R_rxn05437_c0' -1
'cpd11515[c0]'.'R_rxn05437_c0' 1
'cpd11514[c0]'.'R_rxn05437_c0' -1
'cpd00067[c0]'.'R_rxn04675_c0' -1
'cpd00024[c0]'.'R_rxn04675_c0' -1
'cpd00020[c0]'.'R_rxn04675_c0' 1
'cpd00011[c0]'.'R_rxn04675_c0' 1
'cpd00658[c0]'.'R_rxn04675_c0' -1
'cpd03451[c0]'.'R_rxn04675_c0' 1
'cpd00001[c0]'.'R_rxn02832_c0' 1
'cpd03451[c0]'.'R_rxn02832_c0' -1
'cpd01772[c0]'.'R_rxn02832_c0' 1
'cpd00012[c0]'.'R_rxn13477_c0' 3
'cpd00067[c0]'.'R_rxn13477_c0' 3
'cpd00113[c0]'.'R_rxn13477_c0' -3
'cpd00350[c0]'.'R_rxn13477_c0' -1
'cpd00906[c0]'.'R_rxn13477_c0' 1
'cpd00067[c0]'.'R_rxn08618_c0' 4
'cpd00014[c0]'.'R_rxn08618_c0' 1
'cpd00026[c0]'.'R_rxn08618_c0' -1
'cpd15489[c0]'.'R_rxn08618_c0' -1
'cpd15479[c0]'.'R_rxn08618_c0' 1
'cpd00001[c0]'.'R_rxn05369_c0' 1
'cpd11505[c0]'.'R_rxn05369_c0' -1
'cpd11506[c0]'.'R_rxn05369_c0' 1
'cpd00067[c0]'.'R_rxn05385_c0' -1
'cpd00006[c0]'.'R_rxn05385_c0' 1
'cpd00005[c0]'.'R_rxn05385_c0' -1
'cpd11521[c0]'.'R_rxn05385_c0' -1
'cpd11522[c0]'.'R_rxn05385_c0' 1
'cpd00067[c0]'.'R_rxn08708_c0' 4
'cpd00002[c0]'.'R_rxn08708_c0' -1
'cpd00008[c0]'.'R_rxn08708_c0' 1
'cpd15484[c0]'.'R_rxn08708_c0' -1
'cpd15549[c0]'.'R_rxn08708_c0' 1
'cpd00014[c0]'.'R_rxn08583_c0' 1
'cpd00026[c0]'.'R_rxn08583_c0' -1
'cpd15479[c0]'.'R_rxn08583_c0' -1
'cpd15469[c0]'.'R_rxn08583_c0' 1
'cpd00067[c0]'.'R_rxn00392_c0' 1
'cpd00002[c0]'.'R_rxn00392_c0' -1
'cpd00008[c0]'.'R_rxn00392_c0' 1
'cpd00050[c0]'.'R_rxn00392_c0' 1
'cpd00220[c0]'.'R_rxn00392_c0' -1
'cpd00012[c0]'.'R_rxn00122_c0' 1
'cpd00002[c0]'.'R_rxn00122_c0' -1
'cpd00015[c0]'.'R_rxn00122_c0' 1
'cpd00050[c0]'.'R_rxn00122_c0' -1
'cpd00067[c0]'.'R_rxn05150_c0' 1
'cpd00002[c0]'.'R_rxn05150_c0' -1
'cpd00008[c0]'.'R_rxn05150_c0' 1
'cpd00009[c0]'.'R_rxn05150_c0' 1
'cpd00001[c0]'.'R_rxn05150_c0' -1
'cpd00034[c0]'.'R_rxn05150_c0' 1
'cpd00034[e0]'.'R_rxn05150_c0' -1
'cpd00067[c0]'.'R_rxn02286_c0' 1
'cpd00002[c0]'.'R_rxn02286_c0' -1
'cpd00008[c0]'.'R_rxn02286_c0' 1
'cpd00009[c0]'.'R_rxn02286_c0' 1
'cpd00035[c0]'.'R_rxn02286_c0' -1
'cpd00773[c0]'.'R_rxn02286_c0' -1
'cpd00890[c0]'.'R_rxn02286_c0' 1
'cpd00067[c0]'.'R_rxn05393_c0' -1
'cpd00006[c0]'.'R_rxn05393_c0' 1
'cpd00005[c0]'.'R_rxn05393_c0' -1
'cpd11529[c0]'.'R_rxn05393_c0' -1
'cpd11530[c0]'.'R_rxn05393_c0' 1
'cpd00067[c0]'.'R_rxn00056_c0' 4
'cpd00001[c0]'.'R_rxn00056_c0' -2
'cpd00007[c0]'.'R_rxn00056_c0' 1
'cpd10516[c0]'.'R_rxn00056_c0' -4
'cpd10515[c0]'.'R_rxn00056_c0' 4
'cpd00067[c0]'.'R_rxn09225_c0' -4
'cpd00297[c0]'.'R_rxn09225_c0' 1
'cpd02113[c0]'.'R_rxn09225_c0' -1
'cpd15489[c0]'.'R_rxn09225_c0' 1
'cpd15492[c0]'.'R_rxn09225_c0' -1
'cpd00067[c0]'.'R_rxn11946_c0' 1
'cpd00017[c0]'.'R_rxn11946_c0' -1
'cpd15560[c0]'.'R_rxn11946_c0' 1
'cpd00019[c0]'.'R_rxn11946_c0' 1
'cpd03449[c0]'.'R_rxn11946_c0' -1
'cpd00001[c0]'.'R_rxn05386_c0' 1
'cpd11522[c0]'.'R_rxn05386_c0' -1
'cpd11523[c0]'.'R_rxn05386_c0' 1
'cpd00014[c0]'.'R_rxn08620_c0' 1
'cpd00026[c0]'.'R_rxn08620_c0' -1
'cpd15477[c0]'.'R_rxn08620_c0' 1
'cpd15475[c0]'.'R_rxn08620_c0' -1
'cpd00067[c0]'.'R_rxn05405_c0' -1
'cpd00006[c0]'.'R_rxn05405_c0' 1
'cpd00005[c0]'.'R_rxn05405_c0' -1
'cpd11542[c0]'.'R_rxn05405_c0' 1
'cpd11541[c0]'.'R_rxn05405_c0' -1
'cpd00067[c0]'.'R_rxn10232_c0' -2
'cpd00011[c0]'.'R_rxn10232_c0' 1
'cpd15689[c0]'.'R_rxn10232_c0' -1
'cpd15695[c0]'.'R_rxn10232_c0' 1
'cpd00067[c0]'.'R_rxn08709_c0' 1
'cpd00002[c0]'.'R_rxn08709_c0' -1
'cpd00008[c0]'.'R_rxn08709_c0' 1
'cpd15488[c0]'.'R_rxn08709_c0' -1
'cpd15550[c0]'.'R_rxn08709_c0' 1
'cpd00067[c0]'.'R_rxn05389_c0' -1
'cpd00006[c0]'.'R_rxn05389_c0' 1
'cpd00005[c0]'.'R_rxn05389_c0' -1
'cpd11525[c0]'.'R_rxn05389_c0' -1
'cpd11526[c0]'.'R_rxn05389_c0' 1
'cpd00012[c0]'.'R_rxn09345_c0' 8
'cpd00067[c0]'.'R_rxn09345_c0' 8
'cpd00113[c0]'.'R_rxn09345_c0' -8
'cpd00350[c0]'.'R_rxn09345_c0' -1
'cpd02229[c0]'.'R_rxn09345_c0' 1
'cpd00067[c0]'.'R_rxn04954_c0' -1
'cpd00003[c0]'.'R_rxn04954_c0' 1
'cpd00004[c0]'.'R_rxn04954_c0' -1
'cpd00125[c0]'.'R_rxn04954_c0' -1
'cpd00345[c0]'.'R_rxn04954_c0' 1
'cpd00012[c0]'.'R_rxn01213_c0' 1
'cpd00067[c0]'.'R_rxn01213_c0' 1
'cpd00202[c0]'.'R_rxn01213_c0' -1
'cpd00113[c0]'.'R_rxn01213_c0' -1
'cpd00283[c0]'.'R_rxn01213_c0' 1
'cpd11492[c0]'.'R_rxn05371_c0' -1
'cpd11493[c0]'.'R_rxn05371_c0' 1
'cpd00011[c0]'.'R_rxn05371_c0' 1
'cpd11507[c0]'.'R_rxn05371_c0' -1
'cpd11508[c0]'.'R_rxn05371_c0' 1
'cpd00067[c0]'.'R_rxn05439_c0' -1
'cpd00003[c0]'.'R_rxn05439_c0' 1
'cpd00004[c0]'.'R_rxn05439_c0' -1
'cpd11523[c0]'.'R_rxn05439_c0' -1
'cpd11524[c0]'.'R_rxn05439_c0' 1
'cpd00014[c0]'.'R_rxn08619_c0' 1
'cpd00026[c0]'.'R_rxn08619_c0' -1
'cpd15469[c0]'.'R_rxn08619_c0' -1
'cpd15475[c0]'.'R_rxn08619_c0' 1
'cpd11492[c0]'.'R_rxn05392_c0' -1
'cpd11493[c0]'.'R_rxn05392_c0' 1
'cpd00011[c0]'.'R_rxn05392_c0' 1
'cpd11529[c0]'.'R_rxn05392_c0' 1
'cpd11528[c0]'.'R_rxn05392_c0' -1
'cpd00067[c0]'.'R_rxn01607_c0' 1
'cpd00002[c0]'.'R_rxn01607_c0' -1
'cpd00008[c0]'.'R_rxn01607_c0' 1
'cpd00332[c0]'.'R_rxn01607_c0' -1
'cpd00812[c0]'.'R_rxn01607_c0' 1
'cpd00008[c0]'.'R_rxn08711_c0' 1
'cpd03831[c0]'.'R_rxn08711_c0' -1
'cpd15485[c0]'.'R_rxn08711_c0' -1
'cpd15484[c0]'.'R_rxn08711_c0' 1
'cpd00067[c0]'.'R_rxn05444_c0' -1
'cpd00003[c0]'.'R_rxn05444_c0' 1
'cpd00004[c0]'.'R_rxn05444_c0' -1
'cpd11544[c0]'.'R_rxn05444_c0' 1
'cpd11543[c0]'.'R_rxn05444_c0' -1
'cpd00012[c0]'.'R_rxn01466_c0' 1
'cpd00067[c0]'.'R_rxn01466_c0' 1
'cpd00113[c0]'.'R_rxn01466_c0' -1
'cpd00350[c0]'.'R_rxn01466_c0' 1
'cpd00283[c0]'.'R_rxn01466_c0' -1
'cpd00067[c0]'.'R_rxn02475_c0' -1
'cpd00001[c0]'.'R_rxn02475_c0' -1
'cpd00013[c0]'.'R_rxn02475_c0' 1
'cpd00957[c0]'.'R_rxn02475_c0' -1
'cpd00931[c0]'.'R_rxn02475_c0' 1
'cpd00067[c0]'.'R_rxn05440_c0' -1
'cpd00003[c0]'.'R_rxn05440_c0' 1
'cpd00004[c0]'.'R_rxn05440_c0' -1
'cpd11528[c0]'.'R_rxn05440_c0' 1
'cpd11527[c0]'.'R_rxn05440_c0' -1
'cpd00067[c0]'.'R_rxn05514_c0' -1
'cpd00067[e0]'.'R_rxn05514_c0' 1
'cpd00063[c0]'.'R_rxn05514_c0' 1
'cpd00063[e0]'.'R_rxn05514_c0' -1
'cpd00012[c0]'.'R_rxn03893_c0' 1
'cpd00067[c0]'.'R_rxn03893_c0' 1
'cpd00136[c0]'.'R_rxn03893_c0' -1
'cpd02557[c0]'.'R_rxn03893_c0' -1
'cpd03443[c0]'.'R_rxn03893_c0' 1
'cpd00067[c0]'.'R_rxn10265_c0' 1
'cpd00009[c0]'.'R_rxn10265_c0' 1
'cpd00001[c0]'.'R_rxn10265_c0' -1
'cpd15716[c0]'.'R_rxn10265_c0' -1
'cpd15722[c0]'.'R_rxn10265_c0' 1
'cpd00067[c0]'.'R_rxn05436_c0' -1
'cpd00003[c0]'.'R_rxn05436_c0' 1
'cpd00004[c0]'.'R_rxn05436_c0' -1
'cpd11511[c0]'.'R_rxn05436_c0' 1
'cpd11510[c0]'.'R_rxn05436_c0' -1
'cpd00012[c0]'.'R_rxn03891_c0' 1
'cpd00067[c0]'.'R_rxn03891_c0' 1
'cpd00113[c0]'.'R_rxn03891_c0' -1
'cpd00906[c0]'.'R_rxn03891_c0' -1
'cpd02590[c0]'.'R_rxn03891_c0' 1
'cpd03495[c0]'.'R_rxn10199_c0' -1
'cpd02229[c0]'.'R_rxn10199_c0' 1
'cpd15665[c0]'.'R_rxn10199_c0' 1
'cpd15666[c0]'.'R_rxn10199_c0' -1
'cpd00149[c0]'.'R_rxn10474_c0' 1
'cpd00149[e0]'.'R_rxn10474_c0' -1
'cpd11492[c0]'.'R_rxn05379_c0' -1
'cpd11493[c0]'.'R_rxn05379_c0' 1
'cpd00011[c0]'.'R_rxn05379_c0' 1
'cpd11515[c0]'.'R_rxn05379_c0' -1
'cpd11516[c0]'.'R_rxn05379_c0' 1
'cpd00067[c0]'.'R_rxn03397_c0' 1
'cpd00017[c0]'.'R_rxn03397_c0' -1
'cpd00019[c0]'.'R_rxn03397_c0' 1
'cpd03447[c0]'.'R_rxn03397_c0' -1
'cpd03448[c0]'.'R_rxn03397_c0' 1
'cpd00067[c0]'.'R_rxn05360_c0' -1
'cpd00006[c0]'.'R_rxn05360_c0' 1
'cpd00005[c0]'.'R_rxn05360_c0' -1
'cpd11496[c0]'.'R_rxn05360_c0' -1
'cpd11497[c0]'.'R_rxn05360_c0' 1
'cpd00067[c0]'.'R_rxn01501_c0' -2
'cpd00010[c0]'.'R_rxn01501_c0' 1
'cpd00006[c0]'.'R_rxn01501_c0' 2
'cpd00005[c0]'.'R_rxn01501_c0' -2
'cpd00292[c0]'.'R_rxn01501_c0' -1
'cpd00332[c0]'.'R_rxn01501_c0' 1
'cpd11492[c0]'.'R_rxn05384_c0' -1
'cpd11493[c0]'.'R_rxn05384_c0' 1
'cpd00011[c0]'.'R_rxn05384_c0' 1
'cpd11520[c0]'.'R_rxn05384_c0' -1
'cpd11521[c0]'.'R_rxn05384_c0' 1
'cpd00001[c0]'.'R_rxn05377_c0' 1
'cpd11514[c0]'.'R_rxn05377_c0' 1
'cpd11513[c0]'.'R_rxn05377_c0' -1
'cpd11492[c0]'.'R_rxn05404_c0' -1
'cpd11493[c0]'.'R_rxn05404_c0' 1
'cpd00011[c0]'.'R_rxn05404_c0' 1
'cpd11540[c0]'.'R_rxn05404_c0' -1
'cpd11541[c0]'.'R_rxn05404_c0' 1
'cpd00012[c0]'.'R_rxn02831_c0' 1
'cpd00067[c0]'.'R_rxn02831_c0' 1
'cpd00002[c0]'.'R_rxn02831_c0' -1
'cpd00010[c0]'.'R_rxn02831_c0' -1
'cpd00018[c0]'.'R_rxn02831_c0' 1
'cpd02021[c0]'.'R_rxn02831_c0' 1
'cpd01772[c0]'.'R_rxn02831_c0' -1
'cpd00001[c0]'.'R_rxn05398_c0' 1
'cpd11534[c0]'.'R_rxn05398_c0' -1
'cpd11535[c0]'.'R_rxn05398_c0' 1
'cpd00067[c0]'.'R_rxn02341_c0' -1
'cpd00011[c0]'.'R_rxn02341_c0' 1
'cpd00834[c0]'.'R_rxn02341_c0' 1
'cpd02666[c0]'.'R_rxn02341_c0' -1
'cpd00067[c0]'.'R_rxn08131_c0' 4
'cpd00001[c0]'.'R_rxn08131_c0' -1
'cpd00003[c0]'.'R_rxn08131_c0' -1
'cpd00004[c0]'.'R_rxn08131_c0' 1
'cpd00047[c0]'.'R_rxn08131_c0' 2
'cpd02140[c0]'.'R_rxn08131_c0' -1
'cpd02775[c0]'.'R_rxn08131_c0' 1
'cpd00067[c0]'.'R_rxn05401_c0' -1
'cpd00006[c0]'.'R_rxn05401_c0' 1
'cpd00005[c0]'.'R_rxn05401_c0' -1
'cpd11537[c0]'.'R_rxn05401_c0' -1
'cpd11538[c0]'.'R_rxn05401_c0' 1
'cpd00067[c0]'.'R_rxn10233_c0' -2
'cpd00011[c0]'.'R_rxn10233_c0' 1
'cpd15690[c0]'.'R_rxn10233_c0' -1
'cpd15696[c0]'.'R_rxn10233_c0' 1
'cpd00067[c0]'.'R_rxn00851_c0' 1
'cpd00002[c0]'.'R_rxn00851_c0' -1
'cpd00008[c0]'.'R_rxn00851_c0' 1
'cpd00009[c0]'.'R_rxn00851_c0' 1
'cpd00117[c0]'.'R_rxn00851_c0' -2
'cpd00731[c0]'.'R_rxn00851_c0' 1
'cpd11466[c0]'.'R_rxn06848_c0' -1
'cpd11493[c0]'.'R_rxn06848_c0' 1
'cpd03587[c0]'.'R_rxn06848_c0' 1
'cpd03736[c0]'.'R_rxn06848_c0' -1
'cpd00001[c0]'.'R_rxn12224_c0' 1
'cpd00007[c0]'.'R_rxn12224_c0' -1
'cpd03447[c0]'.'R_rxn12224_c0' 1
'cpd03446[c0]'.'R_rxn12224_c0' -1
'cpd00067[c0]'.'R_rxn05368_c0' -1
'cpd00006[c0]'.'R_rxn05368_c0' 1
'cpd00005[c0]'.'R_rxn05368_c0' -1
'cpd11504[c0]'.'R_rxn05368_c0' -1
'cpd11505[c0]'.'R_rxn05368_c0' 1
'cpd00067[c0]'.'R_rxn02474_c0' -1
'cpd00006[c0]'.'R_rxn02474_c0' 1
'cpd00005[c0]'.'R_rxn02474_c0' -1
'cpd02720[c0]'.'R_rxn02474_c0' 1
'cpd00931[c0]'.'R_rxn02474_c0' -1
'cpd00067[c0]'.'R_rxn03393_c0' -1
'cpd00011[c0]'.'R_rxn03393_c0' 1
'cpd03443[c0]'.'R_rxn03393_c0' -1
'cpd03444[c0]'.'R_rxn03393_c0' 1
'cpd00001[c0]'.'R_rxn05365_c0' 1
'cpd11501[c0]'.'R_rxn05365_c0' -1
'cpd11502[c0]'.'R_rxn05365_c0' 1
'cpd00067[c0]'.'R_rxn00299_c0' 1
'cpd00001[c0]'.'R_rxn00299_c0' -1
'cpd00047[c0]'.'R_rxn00299_c0' 1
'cpd00038[c0]'.'R_rxn00299_c0' -1
'cpd02978[c0]'.'R_rxn00299_c0' 1
'cpd00001[c0]'.'R_rxn05373_c0' 1
'cpd11510[c0]'.'R_rxn05373_c0' 1
'cpd11509[c0]'.'R_rxn05373_c0' -1
'cpd00067[c0]'.'R_rxn05434_c0' -1
'cpd00003[c0]'.'R_rxn05434_c0' 1
'cpd00004[c0]'.'R_rxn05434_c0' -1
'cpd11503[c0]'.'R_rxn05434_c0' 1
'cpd11502[c0]'.'R_rxn05434_c0' -1
'cpd00067[c0]'.'R_rxn00048_c0' -1
'cpd02882[c0]'.'R_rxn00048_c0' 1
'cpd02656[c0]'.'R_rxn00048_c0' -2
'cpd00220[c0]'.'R_rxn00048_c0' 1
'cpd00067[c0]'.'R_rxn05488_c0' 1
'cpd00029[c0]'.'R_rxn05488_c0' 1
'cpd00067[e0]'.'R_rxn05488_c0' -1
'cpd00029[e0]'.'R_rxn05488_c0' -1
'cpd00012[c0]'.'R_rxn12008_c0' 1
'cpd00067[c0]'.'R_rxn12008_c0' 1
'cpd00113[c0]'.'R_rxn12008_c0' -1
'cpd02557[c0]'.'R_rxn12008_c0' 1
'cpd02590[c0]'.'R_rxn12008_c0' -1
'cpd00067[c0]'.'R_rxn05364_c0' -1
'cpd00006[c0]'.'R_rxn05364_c0' 1
'cpd00005[c0]'.'R_rxn05364_c0' -1
'cpd11500[c0]'.'R_rxn05364_c0' -1
'cpd11501[c0]'.'R_rxn05364_c0' 1
'cpd00007[c0]'.'R_rxn12225_c0' -1
'cpd03444[c0]'.'R_rxn12225_c0' -2
'cpd03445[c0]'.'R_rxn12225_c0' 2
'cpd00012[c0]'.'R_rxn08333_c0' 1
'cpd00011[c0]'.'R_rxn08333_c0' 1
'cpd02295[c0]'.'R_rxn08333_c0' -1
'cpd15353[c0]'.'R_rxn08333_c0' 1
'cpd02557[c0]'.'R_rxn08333_c0' -1
'cpd00067[c0]'.'R_rxn03395_c0' 1
'cpd00017[c0]'.'R_rxn03395_c0' -1
'cpd00019[c0]'.'R_rxn03395_c0' 1
'cpd03446[c0]'.'R_rxn03395_c0' 1
'cpd03445[c0]'.'R_rxn03395_c0' -1
'cpd00067[c0]'.'R_rxn12510_c0' 1
'cpd00002[c0]'.'R_rxn12510_c0' -1
'cpd00008[c0]'.'R_rxn12510_c0' 1
'cpd00644[c0]'.'R_rxn12510_c0' -1
'cpd02201[c0]'.'R_rxn12510_c0' 1
'cpd00067[c0]'.'R_rxn10954_c0' -15
'cpd00001[c0]'.'R_rxn10954_c0' 8
'cpd11492[c0]'.'R_rxn10954_c0' -7
'cpd00006[c0]'.'R_rxn10954_c0' 16
'cpd00005[c0]'.'R_rxn10954_c0' -16
'cpd11493[c0]'.'R_rxn10954_c0' 7
'cpd00011[c0]'.'R_rxn10954_c0' 7
'cpd15268[c0]'.'R_rxn10954_c0' 1
'cpd11488[c0]'.'R_rxn10954_c0' -1
'cpd00067[c0]'.'R_rxn09106_c0' 1
'cpd00009[c0]'.'R_rxn09106_c0' 1
'cpd00001[c0]'.'R_rxn09106_c0' -1
'cpd15547[c0]'.'R_rxn09106_c0' -1
'cpd15540[c0]'.'R_rxn09106_c0' 1
'cpd00067[c0]'.'R_rxn05441_c0' -1
'cpd00003[c0]'.'R_rxn05441_c0' 1
'cpd00004[c0]'.'R_rxn05441_c0' -1
'cpd11531[c0]'.'R_rxn05441_c0' -1
'cpd11532[c0]'.'R_rxn05441_c0' 1
'cpd00205[c0]'.'R_rxn05206_c0' 1
'cpd00205[e0]'.'R_rxn05206_c0' -1
'cpd00067[c0]'.'R_rxn10094_c0' 1
'cpd00017[c0]'.'R_rxn10094_c0' -1
'cpd00019[c0]'.'R_rxn10094_c0' 1
'cpd15500[c0]'.'R_rxn10094_c0' 1
'cpd15352[c0]'.'R_rxn10094_c0' -1
'cpd00012[c0]'.'R_rxn00300_c0' 1
'cpd00067[c0]'.'R_rxn00300_c0' 3
'cpd00001[c0]'.'R_rxn00300_c0' -3
'cpd00047[c0]'.'R_rxn00300_c0' 1
'cpd00038[c0]'.'R_rxn00300_c0' -1
'cpd00957[c0]'.'R_rxn00300_c0' 1
'cpd00012[c0]'.'R_rxn02305_c0' 1
'cpd00793[c0]'.'R_rxn02305_c0' 1
'cpd02654[c0]'.'R_rxn02305_c0' -1
'cpd02894[c0]'.'R_rxn02305_c0' -1
'cpd00001[c0]'.'R_rxn05361_c0' 1
'cpd11497[c0]'.'R_rxn05361_c0' -1
'cpd11498[c0]'.'R_rxn05361_c0' 1
'cpd00067[c0]'.'R_rxn05442_c0' -1
'cpd00003[c0]'.'R_rxn05442_c0' 1
'cpd00004[c0]'.'R_rxn05442_c0' -1
'cpd11536[c0]'.'R_rxn05442_c0' 1
'cpd11535[c0]'.'R_rxn05442_c0' -1
'cpd00067[c0]'.'R_rxn09202_c0' -2
'cpd00011[c0]'.'R_rxn09202_c0' 1
'cpd15557[c0]'.'R_rxn09202_c0' -1
'cpd15533[c0]'.'R_rxn09202_c0' 1
'cpd00001[c0]'.'R_rxn05402_c0' 1
'cpd11539[c0]'.'R_rxn05402_c0' 1
'cpd11538[c0]'.'R_rxn05402_c0' -1
'cpd00067[c0]'.'R_rxn05651_c0' 1
'cpd00067[e0]'.'R_rxn05651_c0' -1
'cpd00048[c0]'.'R_rxn05651_c0' 1
'cpd00048[e0]'.'R_rxn05651_c0' -1
'cpd00067[c0]'.'R_rxn05433_c0' -1
'cpd00003[c0]'.'R_rxn05433_c0' 1
'cpd00004[c0]'.'R_rxn05433_c0' -1
'cpd11499[c0]'.'R_rxn05433_c0' 1
'cpd11498[c0]'.'R_rxn05433_c0' -1
'cpd00216[c0]'.'R_rxn01258_c0' -1
'cpd00658[c0]'.'R_rxn01258_c0' 1
'cpd00067[c0]'.'R_rxn12239_c0' 1
'cpd00003[c0]'.'R_rxn12239_c0' -1
'cpd00004[c0]'.'R_rxn12239_c0' 1
'cpd15378[c0]'.'R_rxn12239_c0' -1
'cpd00484[c0]'.'R_rxn12239_c0' 1
'cpd00013[c0]'.'R_rxn05466_c0' 1
'cpd00013[e0]'.'R_rxn05466_c0' -1
'cpd00067[c0]'.'R_rxn05380_c0' -1
'cpd00006[c0]'.'R_rxn05380_c0' 1
'cpd00005[c0]'.'R_rxn05380_c0' -1
'cpd11516[c0]'.'R_rxn05380_c0' -1
'cpd11517[c0]'.'R_rxn05380_c0' 1
'cpd00067[c0]'.'R_rxn05145_c0' 1
'cpd00002[c0]'.'R_rxn05145_c0' -1
'cpd00008[c0]'.'R_rxn05145_c0' 1
'cpd00009[c0]'.'R_rxn05145_c0' 2
'cpd00001[c0]'.'R_rxn05145_c0' -1
'cpd00009[e0]'.'R_rxn05145_c0' -1
'cpd00012[c0]'.'R_rxn09177_c0' 1
'cpd00067[c0]'.'R_rxn09177_c0' 2
'cpd00046[c0]'.'R_rxn09177_c0' 1
'cpd00084[c0]'.'R_rxn09177_c0' -1
'cpd00052[c0]'.'R_rxn09177_c0' -1
'cpd02666[c0]'.'R_rxn09177_c0' 1
'cpd02201[c0]'.'R_rxn09177_c0' -1
'cpd00067[c0]'.'R_rxn00438_c0' -1
'cpd00002[c0]'.'R_rxn00438_c0' -1
'cpd00008[c0]'.'R_rxn00438_c0' 1
'cpd00056[c0]'.'R_rxn00438_c0' 1
'cpd00793[c0]'.'R_rxn00438_c0' -1
'cpd00067[c0]'.'R_rxn01603_c0' 1
'cpd00683[c0]'.'R_rxn01603_c0' -1
'cpd00002[c0]'.'R_rxn01603_c0' -1
'cpd00008[c0]'.'R_rxn01603_c0' 1
'cpd00009[c0]'.'R_rxn01603_c0' 1
'cpd00023[c0]'.'R_rxn01603_c0' -1
'cpd00330[c0]'.'R_rxn01603_c0' 1
'cpd00443[c0]'.'R_rxn10421_c0' 1
'cpd00067[c0]'.'R_rxn10421_c0' 1
'cpd00067[e0]'.'R_rxn10421_c0' -1
'cpd00443[e0]'.'R_rxn10421_c0' -1
'cpd11492[c0]'.'R_rxn05388_c0' -1
'cpd11493[c0]'.'R_rxn05388_c0' 1
'cpd00011[c0]'.'R_rxn05388_c0' 1
'cpd11525[c0]'.'R_rxn05388_c0' 1
'cpd11524[c0]'.'R_rxn05388_c0' -1
'cpd00067[c0]'.'R_rxn05040_c0' 1
'cpd00047[c0]'.'R_rxn05040_c0' 1
'cpd00171[c0]'.'R_rxn05040_c0' -1
'cpd11225[c0]'.'R_rxn05040_c0' 1
'cpd11492[c0]'.'R_rxn05396_c0' -1
'cpd11493[c0]'.'R_rxn05396_c0' 1
'cpd00011[c0]'.'R_rxn05396_c0' 1
'cpd11532[c0]'.'R_rxn05396_c0' -1
'cpd11533[c0]'.'R_rxn05396_c0' 1
'cpd00067[c0]'.'R_rxn05372_c0' -1
'cpd00006[c0]'.'R_rxn05372_c0' 1
'cpd00005[c0]'.'R_rxn05372_c0' -1
'cpd11508[c0]'.'R_rxn05372_c0' -1
'cpd11509[c0]'.'R_rxn05372_c0' 1
'cpd00008[c0]'.'R_rxn08712_c0' 1
'cpd03831[c0]'.'R_rxn08712_c0' -1
'cpd15549[c0]'.'R_rxn08712_c0' -1
'cpd15488[c0]'.'R_rxn08712_c0' 1
'cpd00067[c0]'.'R_rxn05618_c0' 1
'cpd00067[e0]'.'R_rxn05618_c0' -1
'cpd00030[c0]'.'R_rxn05618_c0' 1
'cpd00030[e0]'.'R_rxn05618_c0' -1
'cpd00067[c0]'.'R_rxn05435_c0' -1
'cpd00003[c0]'.'R_rxn05435_c0' 1
'cpd00004[c0]'.'R_rxn05435_c0' -1
'cpd11506[c0]'.'R_rxn05435_c0' -1
'cpd11507[c0]'.'R_rxn05435_c0' 1
'cpd00012[c0]'.'R_rxn00340_c0' 1
'cpd00067[c0]'.'R_rxn00340_c0' 2
'cpd00002[c0]'.'R_rxn00340_c0' -1
'cpd00018[c0]'.'R_rxn00340_c0' 1
'cpd00013[c0]'.'R_rxn00340_c0' -1
'cpd00041[c0]'.'R_rxn00340_c0' -1
'cpd00132[c0]'.'R_rxn00340_c0' 1
'cpd00067[c0]'.'R_rxn08954_c0' 1
'cpd00046[c0]'.'R_rxn08954_c0' 1
'cpd02546[c0]'.'R_rxn08954_c0' -1
'cpd15492[c0]'.'R_rxn08954_c0' 1
'cpd15550[c0]'.'R_rxn08954_c0' -1
'cpd00067[c0]'.'R_rxn05397_c0' -1
'cpd00006[c0]'.'R_rxn05397_c0' 1
'cpd00005[c0]'.'R_rxn05397_c0' -1
'cpd11534[c0]'.'R_rxn05397_c0' 1
'cpd11533[c0]'.'R_rxn05397_c0' -1
'cpd00001[c0]'.'R_rxn05381_c0' 1
'cpd11517[c0]'.'R_rxn05381_c0' -1
'cpd11518[c0]'.'R_rxn05381_c0' 1
'cpd00001[c0]'.'R_rxn05390_c0' 1
'cpd11526[c0]'.'R_rxn05390_c0' -1
'cpd11527[c0]'.'R_rxn05390_c0' 1
'cpd00067[c0]'.'R_rxn05376_c0' -1
'cpd00006[c0]'.'R_rxn05376_c0' 1
'cpd00005[c0]'.'R_rxn05376_c0' -1
'cpd11512[c0]'.'R_rxn05376_c0' -1
'cpd11513[c0]'.'R_rxn05376_c0' 1
'cpd00067[c0]'.'R_rxn05438_c0' -1
'cpd00003[c0]'.'R_rxn05438_c0' 1
'cpd00004[c0]'.'R_rxn05438_c0' -1
'cpd11519[c0]'.'R_rxn05438_c0' 1
'cpd11518[c0]'.'R_rxn05438_c0' -1
'cpd00001[c0]'.'R_rxn05394_c0' 1
'cpd11530[c0]'.'R_rxn05394_c0' -1
'cpd11531[c0]'.'R_rxn05394_c0' 1
'cpd00067[c0]'.'R_rxn02322_c0' -1
'cpd00002[c0]'.'R_rxn02322_c0' -1
'cpd00008[c0]'.'R_rxn02322_c0' 1
'cpd00841[c0]'.'R_rxn02322_c0' 1
'cpd00812[c0]'.'R_rxn02322_c0' -1
'cpd00067[c0]'.'R_rxn05176_c0' 1
'cpd00002[c0]'.'R_rxn05176_c0' -1
'cpd00008[c0]'.'R_rxn05176_c0' 1
'cpd00009[c0]'.'R_rxn05176_c0' 1
'cpd00001[c0]'.'R_rxn05176_c0' -1
'cpd00268[c0]'.'R_rxn05176_c0' 1
'cpd00268[e0]'.'R_rxn05176_c0' -1
'cpd00067[c0]'.'R_rxn_sox_c0' 12
'cpd00001[c0]'.'R_rxn_sox_c0' -5
'cpd00268[c0]'.'R_rxn_sox_c0' -1
'cpd00110[c0]'.'R_rxn_sox_c0' 2
'cpd00109[c0]'.'R_rxn_sox_c0' -2
'cpd00048[c0]'.'R_rxn_sox_c0' 2
'cpd00067[c0]'.'R_rxn00068_c0' 1
'cpd00003[c0]'.'R_rxn00068_c0' 1
'cpd00004[c0]'.'R_rxn00068_c0' -1
'cpd10516[c0]'.'R_rxn00068_c0' -2
'cpd10515[c0]'.'R_rxn00068_c0' 2
'cpd00067[c0]'.'R_rxn09043_c0' 3
'cpd00002[c0]'.'R_rxn09043_c0' -2
'cpd00008[c0]'.'R_rxn09043_c0' 2
'cpd00009[c0]'.'R_rxn09043_c0' 2
'cpd00001[c0]'.'R_rxn09043_c0' -3
'cpd00003[c0]'.'R_rxn09043_c0' -1
'cpd00004[c0]'.'R_rxn09043_c0' 1
'cpd03447[c0]'.'R_rxn09043_c0' 1
'cpd03446[c0]'.'R_rxn09043_c0' -1
'cpd00007[c0]'.'R_rxn12226_c0' -1
'cpd03449[c0]'.'R_rxn12226_c0' 1
'cpd03448[c0]'.'R_rxn12226_c0' -1
'cpd00067[c0]'.'R_rxn09041_c0' 3
'cpd00002[c0]'.'R_rxn09041_c0' -2
'cpd00008[c0]'.'R_rxn09041_c0' 2
'cpd00009[c0]'.'R_rxn09041_c0' 2
'cpd00001[c0]'.'R_rxn09041_c0' -3
'cpd00003[c0]'.'R_rxn09041_c0' -1
'cpd00004[c0]'.'R_rxn09041_c0' 1
'cpd03449[c0]'.'R_rxn09041_c0' 1
'cpd03448[c0]'.'R_rxn09041_c0' -1
'cpd00067[c0]'.'R_rxn09045_c0' 3
'cpd00002[c0]'.'R_rxn09045_c0' -2
'cpd00008[c0]'.'R_rxn09045_c0' 2
'cpd00009[c0]'.'R_rxn09045_c0' 2
'cpd00001[c0]'.'R_rxn09045_c0' -3
'cpd00003[c0]'.'R_rxn09045_c0' -1
'cpd00004[c0]'.'R_rxn09045_c0' 1
'cpd03444[c0]'.'R_rxn09045_c0' -1
'cpd03445[c0]'.'R_rxn09045_c0' 1
'cpd00528[c0]'.'R_rxn10577_c0' 1
'cpd00528[e0]'.'R_rxn10577_c0' -1
'cpd11640[c0]'.'R_rxn10542_c0' -1
'cpd11640[e0]'.'R_rxn10542_c0' 1
'cpd00067[c0]'.'R_rxn16679_c0' -1
'cpd00001[c0]'.'R_rxn16679_c0' 1
'cpd00006[c0]'.'R_rxn16679_c0' 1
'cpd00005[c0]'.'R_rxn16679_c0' -1
'cpd00007[c0]'.'R_rxn16679_c0' -1
'cpd00452[c0]'.'R_rxn16679_c0' -1
'cpd21301[c0]'.'R_rxn16679_c0' 1
'cpd21301[c0]'.'R_rxn16678_c0' -1
'cpd21214[c0]'.'R_rxn16678_c0' 1
'cpd00001[c0]'.'R_rxn16677_c0' -1
'cpd21214[c0]'.'R_rxn16677_c0' -1
'cpd21185[c0]'.'R_rxn16677_c0' 1
'cpd00067[c0]'.'R_rxn16661_c0' 2
'cpd00001[c0]'.'R_rxn16661_c0' -1
'cpd00006[c0]'.'R_rxn16661_c0' -1
'cpd00005[c0]'.'R_rxn16661_c0' 1
'cpd21185[c0]'.'R_rxn16661_c0' -1
'cpd21184[c0]'.'R_rxn16661_c0' 1
'cpd00067[c0]'.'R_rxn16680_c0' -1
'cpd00022[c0]'.'R_rxn16680_c0' 1
'cpd00010[c0]'.'R_rxn16680_c0' -1
'cpd21184[c0]'.'R_rxn16680_c0' -1
'cpd09843[c0]'.'R_rxn16680_c0' 1
'cpd00067[c0]'.'R_rxn04751_c0' 1
'cpd00001[c0]'.'R_rxn04751_c0' -1
'cpd09844[c0]'.'R_rxn04751_c0' 1
'cpd09843[c0]'.'R_rxn04751_c0' -1
'cpd00763[c0]'.'R_rxn02276_c0' -1
'cpd00780[c0]'.'R_rxn02276_c0' 1
'cpd00067[c0]'.'R_rxn00993_c0' 1
'cpd00001[c0]'.'R_rxn00993_c0' -1
'cpd00106[c0]'.'R_rxn00993_c0' 1
'cpd00142[c0]'.'R_rxn00993_c0' 1
'cpd00780[c0]'.'R_rxn00993_c0' -1
'cpd00001[c0]'.'R_rxn12676_c0' -1
'cpd00022[c0]'.'R_rxn12676_c0' 1
'cpd00484[c0]'.'R_rxn12676_c0' 1
'cpd00192[c0]'.'R_rxn12676_c0' -1
'cpd00067[c0]'.'R_rxn20482_c0' 1
'cpd00001[c0]'.'R_rxn20482_c0' -1
'cpd11620[c0]'.'R_rxn20482_c0' 1
'cpd11621[c0]'.'R_rxn20482_c0' -1
'cpd01892[c0]'.'R_rxn20482_c0' 1
'cpd00401[c0]'.'R_rxn20482_c0' -1
'cpd00067[c0]'.'R_rxn17231_c0' 1
'cpd00002[c0]'.'R_rxn17231_c0' 2
'cpd00008[c0]'.'R_rxn17231_c0' -2
'cpd00009[c0]'.'R_rxn17231_c0' -2
'cpd00001[c0]'.'R_rxn17231_c0' 2
'cpd11620[c0]'.'R_rxn17231_c0' 1
'cpd11621[c0]'.'R_rxn17231_c0' -1
'cpd00401[c0]'.'R_rxn17231_c0' 1
'cpd03763[c0]'.'R_rxn17231_c0' -1
'cpd00015[c0]'.'R_rxn20701_c0' 1
'cpd00982[c0]'.'R_rxn20701_c0' -1
'cpd03763[c0]'.'R_rxn20701_c0' -1
'cpd06703[c0]'.'R_rxn20701_c0' 1
'cpd00067[c0]'.'R_rxn03874_c0' -1
'cpd00001[c0]'.'R_rxn03874_c0' -1
'cpd00650[c0]'.'R_rxn03874_c0' -1
'cpd03043[c0]'.'R_rxn03874_c0' 1
'cpd00067[c0]'.'R_rxn_cpd00197_cons_c0' 3
'cpd00001[c0]'.'R_rxn_cpd00197_cons_c0' -2
'cpd00032[c0]'.'R_rxn_cpd00197_cons_c0' 1
'cpd00006[c0]'.'R_rxn_cpd00197_cons_c0' -1
'cpd00005[c0]'.'R_rxn_cpd00197_cons_c0' 1
'cpd00020[c0]'.'R_rxn_cpd00197_cons_c0' 1
'cpd00007[c0]'.'R_rxn_cpd00197_cons_c0' -1
'cpd00197[c0]'.'R_rxn_cpd00197_cons_c0' -1
'cpd00067[c0]'.'R_rxn_cpd00854_cons_c0' 2
'cpd00001[c0]'.'R_rxn_cpd00854_cons_c0' -2
'cpd00003[c0]'.'R_rxn_cpd00854_cons_c0' -1
'cpd00004[c0]'.'R_rxn_cpd00854_cons_c0' 1
'cpd00020[c0]'.'R_rxn_cpd00854_cons_c0' 1
'cpd00011[c0]'.'R_rxn_cpd00854_cons_c0' 1
'cpd00007[c0]'.'R_rxn_cpd00854_cons_c0' -1
'cpd00199[c0]'.'R_rxn_cpd00854_cons_c0' 1
'cpd00854[c0]'.'R_rxn_cpd00854_cons_c0' -1
'cpd00067[c0]'.'R_rxn_cpd00197_tr_c0' 1
'cpd00067[e0]'.'R_rxn_cpd00197_tr_c0' -1
'cpd00197[c0]'.'R_rxn_cpd00197_tr_c0' 1
'cpd00197[e0]'.'R_rxn_cpd00197_tr_c0' -1
'cpd00067[c0]'.'R_rxn_cpd00430_tr_c0' 1
'cpd00067[e0]'.'R_rxn_cpd00430_tr_c0' -1
'cpd00430[c0]'.'R_rxn_cpd00430_tr_c0' 1
'cpd00430[e0]'.'R_rxn_cpd00430_tr_c0' -1
'cpd00067[c0]'.'R_rxn_cpd00854_tr_c0' 1
'cpd00067[e0]'.'R_rxn_cpd00854_tr_c0' -1
'cpd00854[c0]'.'R_rxn_cpd00854_tr_c0' 1
'cpd00854[e0]'.'R_rxn_cpd00854_tr_c0' -1
'cpd00067[c0]'.'R_rxn_cpd00426_tr_c0' 1
'cpd00067[e0]'.'R_rxn_cpd00426_tr_c0' -1
'cpd00426[c0]'.'R_rxn_cpd00426_tr_c0' 1
'cpd00426[e0]'.'R_rxn_cpd00426_tr_c0' -1
'cpd00067[c0]'.'R__rxn_cpd00604_tr_c0' 1
'cpd00067[e0]'.'R__rxn_cpd00604_tr_c0' -1
'cpd00604[c0]'.'R__rxn_cpd00604_tr_c0' 1
'cpd00604[e0]'.'R__rxn_cpd00604_tr_c0' -1
'cpd00067[c0]'.'R_rxn_cpd00153_tr_c0' 1
'cpd00067[e0]'.'R_rxn_cpd00153_tr_c0' -1
'cpd00153[c0]'.'R_rxn_cpd00153_tr_c0' 1
'cpd00153[e0]'.'R_rxn_cpd00153_tr_c0' -1
'cpd00067[c0]'.'R_rxn00781_c0' 1
'cpd00009[c0]'.'R_rxn00781_c0' -1
'cpd00003[c0]'.'R_rxn00781_c0' -1
'cpd00004[c0]'.'R_rxn00781_c0' 1
'cpd00102[c0]'.'R_rxn00781_c0' -1
'cpd00203[c0]'.'R_rxn00781_c0' 1

'cpd00012[c0]'.'bio1' 0.484591
'cpd00067[c0]'.'bio1' 40.000000
'cpd00002[c0]'.'bio1' -40.110176
'cpd00033[c0]'.'bio1' -0.52
'cpd00008[c0]'.'bio1' 40.000000
'cpd00009[c0]'.'bio1' 39.996904
'cpd00042[c0]'.'bio1' -0.005046
'cpd00017[c0]'.'bio1' -0.005046
'cpd00060[c0]'.'bio1' -0.033557
'cpd00001[c0]'.'bio1' -35.540309
'cpd00054[c0]'.'bio1' -0.2666666
'cpd00010[c0]'.'bio1' -0.003096
'cpd00023[c0]'.'bio1' -0.284246
'cpd00084[c0]'.'bio1' -0.024793
'cpd00015[c0]'.'bio1' -0.003096
'cpd00356[c0]'.'bio1' -0.026143
'cpd00006[c0]'.'bio1' -0.003096
'cpd00003[c0]'.'bio1' -0.003096
*exp_sij didn't work
'cpd11493[c0]'.'bio1' -0.003096
'cpd17042[c0]'.'bio1' -1.000000
'cpd15560[c0]'.'bio1' -0.003096
'cpd00118[c0]'.'bio1' -0.005046
'cpd00264[c0]'.'bio1' -0.005046
'cpd00041[c0]'.'bio1' -0.272727
'cpd00052[c0]'.'bio1' -0.049689
'cpd00016[c0]'.'bio1' -0.005046
'cpd00038[c0]'.'bio1' -0.058011
'cpd15500[c0]'.'bio1' -0.003096
'cpd00099[c0]'.'bio1' -0.005046
'cpd00058[c0]'.'bio1' -0.005046
'cpd00087[c0]'.'bio1' -0.005046
'cpd00051[c0]'.'bio1' -0.32
'cpd00357[c0]'.'bio1' -0.012461
'cpd00053[c0]'.'bio1' -0.284246
'cpd00056[c0]'.'bio1' -0.005046
'cpd00035[c0]'.'bio1' -0.674157
'cpd00039[c0]'.'bio1' -0.319727
'cpd00115[c0]'.'bio1' -0.012121
'cpd00062[c0]'.'bio1' -0.043343
'cpd17043[c0]'.'bio1' -1.000000
'cpd15352[c0]'.'bio1' -0.003096
'cpd00065[c0]'.'bio1' -0.009803
'cpd00241[c0]'.'bio1' -0.023121
'cpd00069[c0]'.'bio1' -0.110497
'cpd17041[c0]'.'bio1' -1.000000
'cpd00119[c0]'.'bio1' -0.103225
'cpd00066[c0]'.'bio1' -0.193939
'cpd12370[c0]'.'bio1' 0.003096
'cpd00129[c0]'.'bio1' -0.271929
'cpd00254[c0]'.'bio1' -0.005046
'cpd00161[c0]'.'bio1' -0.302521
'cpd00201[c0]'.'bio1' -0.005046
'cpd10516[c0]'.'bio1' -0.005046
'cpd01997[c0]'.'bio1' 0.003096
'cpd00132[c0]'.'bio1' -0.272727
'cpd02229[c0]'.'bio1' -0.005046
'cpd11416[c0]'.'bio1' 1.000000
'cpd00030[c0]'.'bio1' -0.005046
'cpd00034[c0]'.'bio1' -0.005046
*exp_sij didn't work
'cpd15665[c0]'.'bio1' -0.025011
'cpd00557[c0]'.'bio1' -0.005046
'cpd15723[c0]'.'bio1' -0.009118
'cpd00156[c0]'.'bio1' -0.316239
'cpd15533[c0]'.'bio1' -0.027443
'cpd15540[c0]'.'bio1' -0.008790
'cpd00048[c0]'.'bio1' -0.005046
'cpd00345[c0]'.'bio1' -0.005046
'cpd00063[c0]'.'bio1' -0.005046
'cpd00028[c0]'.'bio1' -0.005046
'cpd03422[c0]'.'bio1' 0.003096
'cpd15432[c0]'.'bio1' -0.005274
'cpd10515[c0]'.'bio1' -0.005046
'cpd15666[c0]'.'bio1' 0.025011
'cpd00149[c0]'.'bio1' -0.005046
'cpd00220[c0]'.'bio1' -0.005046
'cpd15696[c0]'.'bio1' -0.028511
'cpd00205[c0]'.'bio1' -0.005046
'cpd15695[c0]'.'bio1' -0.028511
'cpd00322[c0]'.'bio1' -0.213740
*exp_sij didn't work
'cpd00166[c0]'.'bio1' -0.003096
'cpd15722[c0]'.'bio1' -0.009118
'cpd00107[c0]'.'bio1' -0.435114
*adding PHB to biomass (doesn't work)
*'cpd03043[c0]'.'bio1' -0.01176
*adding Glycogen proxy to biomass
'cpd00089[c0]'.'bio1' -0.27027
*adding BCH proxy to biomass (doesn't work)
*'cpd01845[c0]'.'bio1' -0.01803
*adding Carotenoid proxy to biomass
'cpd03205[c0]'.'bio1' -0.00551

'cpd00067[e0]'.'EX_cpd00067_e0' -1
'cpd11576[e0]'.'EX_cpd11576_e0' -1
'cpd00001[e0]'.'EX_cpd00001_e0' -1
'cpd00023[e0]'.'EX_cpd00023_e0' -1
'cpd00971[e0]'.'EX_cpd00971_e0' -1
'cpd00058[e0]'.'EX_cpd00058_e0' -1
'cpd00060[e0]'.'EX_cpd00060_e0' -1
'cpd00137[e0]'.'EX_cpd00137_e0' -1
'cpd00637[e0]'.'EX_cpd00637_e0' -1
'cpd00254[e0]'.'EX_cpd00254_e0' -1
'cpd10516[e0]'.'EX_cpd10516_e0' -1
'cpd01914[e0]'.'EX_cpd01914_e0' -1
'cpd00099[e0]'.'EX_cpd00099_e0' -1
'cpd00007[e0]'.'EX_cpd00007_e0' -1
'cpd15302[c0]'.'EX_cpd15302_c0' -1
'cpd00011[e0]'.'EX_cpd00011_e0' -1
'cpd11416[c0]'.'EX_cpd11416_c0' -1
'cpd01414[e0]'.'EX_cpd01414_e0' -1
'cpd00034[e0]'.'EX_cpd00034_e0' -1
'cpd00063[e0]'.'EX_cpd00063_e0' -1
'cpd00149[e0]'.'EX_cpd00149_e0' -1
'cpd00029[e0]'.'EX_cpd00029_e0' -1
'cpd00205[e0]'.'EX_cpd00205_e0' -1
'cpd00048[e0]'.'EX_cpd00048_e0' -1
'cpd00013[e0]'.'EX_cpd00013_e0' -1
'cpd00009[e0]'.'EX_cpd00009_e0' -1
'cpd00443[e0]'.'EX_cpd00443_e0' -1
'cpd00030[e0]'.'EX_cpd00030_e0' -1
'cpd00268[e0]'.'EX_cpd00268_e0' -1
'cpd00528[e0]'.'EX_cpd00528_e0' -1
'cpd11640[e0]'.'EX_cpd11640_e0' -1
'cpd00197[e0]'.'EX_cpd00197_e0' -1
'cpd00430[e0]'.'EX_cpd00430_e0' -1
'cpd00854[e0]'.'EX_cpd00854_e0' -1
'cpd00426[e0]'.'EX_cpd00426_e0' -1
'cpd00604[e0]'.'EX_cpd00604_e0' -1
'cpd00153[e0]'.'EX_cpd00153_e0' -1

*quinol export rxns
'cpd15560[c0]'.'tr_cpd15560' -1
'cpd15561[c0]'.'tr_cpd15561' -1

*NAD/NADH export rxns
'cpd00003[c0]'.'tr_cpd00003' -1
'cpd00004[c0]'.'tr_cpd00004' -1

'cpd00067[c0]'.'R_rxn08180_c0_B' -1
'cpd00017[c0]'.'R_rxn08180_c0_B' 1
'cpd00074[c0]'.'R_rxn08180_c0_B' 1
'cpd01311[c0]'.'R_rxn08180_c0_B' 1
'cpd00060[c0]'.'R_rxn08180_c0_B' -1
'cpd00104[c0]'.'R_rxn08180_c0_B' -1
'cpd03091[c0]'.'R_rxn08180_c0_B' -1
'cpd00067[c0]'.'R_rxn00364_c0_B' 1
'cpd00002[c0]'.'R_rxn00364_c0_B' 1
'cpd00008[c0]'.'R_rxn00364_c0_B' -1
'cpd00046[c0]'.'R_rxn00364_c0_B' 1
'cpd00096[c0]'.'R_rxn00364_c0_B' -1
'cpd00037[c0]'.'R_rxn03408_c0_B' 1
'cpd03494[c0]'.'R_rxn03408_c0_B' 1
'cpd00014[c0]'.'R_rxn03408_c0_B' -1
'cpd03495[c0]'.'R_rxn03408_c0_B' -1
'cpd00012[c0]'.'R_rxn05250_c0_B' -1
'cpd00002[c0]'.'R_rxn05250_c0_B' 1
'cpd00010[c0]'.'R_rxn05250_c0_B' 1
'cpd11440[c0]'.'R_rxn05250_c0_B' 1
'cpd00018[c0]'.'R_rxn05250_c0_B' -1
'cpd11441[c0]'.'R_rxn05250_c0_B' -1
'cpd00067[c0]'.'R_rxn14087_c0_B' 1
'cpd00308[c0]'.'R_rxn14087_c0_B' 1
'cpd11494[c0]'.'R_rxn14087_c0_B' 1
'cpd00029[c0]'.'R_rxn14087_c0_B' -1
'cpd11492[c0]'.'R_rxn14087_c0_B' -1
'cpd00002[c0]'.'R_rxn01673_c0_B' 1
'cpd00008[c0]'.'R_rxn01673_c0_B' -1
'cpd00533[c0]'.'R_rxn01673_c0_B' 1
'cpd00356[c0]'.'R_rxn01673_c0_B' -1
'cpd00067[c0]'.'R_rxn01452_c0_B' -1
'cpd00006[c0]'.'R_rxn01452_c0_B' 1
'cpd00842[c0]'.'R_rxn01452_c0_B' 1
'cpd00005[c0]'.'R_rxn01452_c0_B' -1
'cpd00279[c0]'.'R_rxn01452_c0_B' -1
'cpd00137[c0]'.'R_rxn00973_c0_B' 1
'cpd00260[c0]'.'R_rxn00973_c0_B' -1
'cpd00521[c0]'.'R_rxn02000_c0_B' 1
'cpd00522[c0]'.'R_rxn02000_c0_B' -1
'cpd00067[c0]'.'R_rxn03239_c0_B' -1
'cpd00003[c0]'.'R_rxn03239_c0_B' 1
'cpd03113[c0]'.'R_rxn03239_c0_B' 1
'cpd00004[c0]'.'R_rxn03239_c0_B' -1
'cpd03114[c0]'.'R_rxn03239_c0_B' -1
'cpd00010[c0]'.'R_rxn05457_c0_B' 1
'cpd11466[c0]'.'R_rxn05457_c0_B' 1
'cpd01695[c0]'.'R_rxn05457_c0_B' -1
'cpd11493[c0]'.'R_rxn05457_c0_B' -1
'cpd00002[c0]'.'R_rxn00107_c0_B' 1
'cpd00008[c0]'.'R_rxn00107_c0_B' -1
'cpd07923[c0]'.'R_rxn00107_c0_B' 1
'cpd07924[c0]'.'R_rxn00107_c0_B' -1
'cpd00067[c0]'.'R_rxn04271_c0_B' -2
'cpd00001[c0]'.'R_rxn04271_c0_B' 1
'cpd00003[c0]'.'R_rxn04271_c0_B' 1
'cpd00004[c0]'.'R_rxn04271_c0_B' -1
'cpd08739[c0]'.'R_rxn04271_c0_B' 1
'cpd08740[c0]'.'R_rxn04271_c0_B' -1
'cpd17042[c0]'.'R_rxn13783_c0_B' -1
'cpd00009[c0]'.'R_rxn01358_c0_B' 1
'cpd00246[c0]'.'R_rxn01358_c0_B' 1
'cpd00226[c0]'.'R_rxn01358_c0_B' -1
'cpd00475[c0]'.'R_rxn01358_c0_B' -1
'cpd00067[c0]'.'R_rxn10231_c0_B' -2
'cpd00054[c0]'.'R_rxn10231_c0_B' 1
'cpd00046[c0]'.'R_rxn10231_c0_B' -1
'cpd15688[c0]'.'R_rxn10231_c0_B' 1
'cpd15694[c0]'.'R_rxn10231_c0_B' -1
'cpd00023[c0]'.'R_rxn03086_c0_B' -1
'cpd00024[c0]'.'R_rxn03086_c0_B' 1
'cpd02685[c0]'.'R_rxn03086_c0_B' 1
'cpd03289[c0]'.'R_rxn03086_c0_B' -1
'cpd00067[c0]'.'R_rxn03046_c0_B' -1
'cpd00002[c0]'.'R_rxn03046_c0_B' 1
'cpd00008[c0]'.'R_rxn03046_c0_B' -1
'cpd02519[c0]'.'R_rxn03046_c0_B' 1
'cpd02744[c0]'.'R_rxn03046_c0_B' -1
'cpd00067[c0]'.'R_rxn01219_c0_B' 1
'cpd00002[c0]'.'R_rxn01219_c0_B' 1
'cpd00008[c0]'.'R_rxn01219_c0_B' -1
'cpd00533[c0]'.'R_rxn01219_c0_B' -1
'cpd00206[c0]'.'R_rxn01219_c0_B' 1
'cpd00001[c0]'.'R_rxn02168_c0_B' -1
'cpd02234[c0]'.'R_rxn02168_c0_B' 1
'cpd00650[c0]'.'R_rxn02168_c0_B' -1
'cpd00022[c0]'.'R_rxn00258_c0_B' -1
'cpd00032[c0]'.'R_rxn00258_c0_B' -1
'cpd00020[c0]'.'R_rxn00258_c0_B' 1
'cpd00070[c0]'.'R_rxn00258_c0_B' 1
'cpd00018[c0]'.'R_rxn00800_c0_B' -1
'cpd02375[c0]'.'R_rxn00800_c0_B' 1
'cpd00106[c0]'.'R_rxn00800_c0_B' -1
'cpd00067[c0]'.'R_rxn00211_c0_B' -3
'cpd00001[c0]'.'R_rxn00211_c0_B' 1
'cpd00003[c0]'.'R_rxn00211_c0_B' 2
'cpd00004[c0]'.'R_rxn00211_c0_B' -2
'cpd00026[c0]'.'R_rxn00211_c0_B' 1
'cpd00144[c0]'.'R_rxn00211_c0_B' -1
'cpd00002[c0]'.'R_rxn00179_c0_B' 1
'cpd00008[c0]'.'R_rxn00179_c0_B' -1
'cpd00023[c0]'.'R_rxn00179_c0_B' 1
'cpd02097[c0]'.'R_rxn00179_c0_B' -1
'cpd00009[c0]'.'R_rxn01218_c0_B' -1
'cpd00001[c0]'.'R_rxn01218_c0_B' 1
'cpd00206[c0]'.'R_rxn01218_c0_B' 1
'cpd00654[c0]'.'R_rxn01218_c0_B' -1
'cpd00023[c0]'.'R_rxn02320_c0_B' -1
'cpd00024[c0]'.'R_rxn02320_c0_B' 1
'cpd00807[c0]'.'R_rxn02320_c0_B' 1
'cpd00930[c0]'.'R_rxn02320_c0_B' -1
'cpd00118[c0]'.'R_rxn01405_c0_B' 1
'cpd00264[c0]'.'R_rxn01405_c0_B' 1
'cpd00726[c0]'.'R_rxn01405_c0_B' -1
'cpd03802[c0]'.'R_rxn01405_c0_B' -1
'cpd02961[c0]'.'R_rxn02504_c0_B' 1
'cpd00229[c0]'.'R_rxn02504_c0_B' -1
'cpd00954[c0]'.'R_rxn02504_c0_B' -1
'cpd00001[c0]'.'R_rxn02796_c0_B' 1
'cpd03246[c0]'.'R_rxn02796_c0_B' 1
'cpd00210[c0]'.'R_rxn02796_c0_B' -1
'cpd01663[c0]'.'R_rxn02796_c0_B' -1
'cpd00046[c0]'.'R_rxn10262_c0_B' -1
'cpd00080[c0]'.'R_rxn10262_c0_B' 1
'cpd15686[c0]'.'R_rxn10262_c0_B' 1
'cpd15719[c0]'.'R_rxn10262_c0_B' -1
'cpd00067[c0]'.'R_rxn10126_c0_B' -1
'cpd00015[c0]'.'R_rxn10126_c0_B' -1
'cpd00982[c0]'.'R_rxn10126_c0_B' 1
'cpd15560[c0]'.'R_rxn10126_c0_B' 1
'cpd15561[c0]'.'R_rxn10126_c0_B' -1
'cpd00010[c0]'.'R_rxn10209_c0_B' -1
'cpd00080[c0]'.'R_rxn10209_c0_B' 1
'cpd11439[c0]'.'R_rxn10209_c0_B' 1
'cpd15675[c0]'.'R_rxn10209_c0_B' -1
'cpd00067[c0]'.'R_rxn08084_c0_B' 1
'cpd11466[c0]'.'R_rxn08084_c0_B' 1
'cpd11493[c0]'.'R_rxn08084_c0_B' -1
'cpd15331[c0]'.'R_rxn08084_c0_B' 1
'cpd15522[c0]'.'R_rxn08084_c0_B' -1
'cpd00012[c0]'.'R_rxn10225_c0_B' -1
'cpd00067[c0]'.'R_rxn10225_c0_B' -1
'cpd15688[c0]'.'R_rxn10225_c0_B' -1
'cpd00052[c0]'.'R_rxn10225_c0_B' 1
'cpd15682[c0]'.'R_rxn10225_c0_B' 1
'cpd00010[c0]'.'R_rxn10205_c0_B' -1
'cpd00080[c0]'.'R_rxn10205_c0_B' 1
'cpd11432[c0]'.'R_rxn10205_c0_B' 1
'cpd15671[c0]'.'R_rxn10205_c0_B' -1
'cpd00009[c0]'.'R_rxn02988_c0_B' 1
'cpd00001[c0]'.'R_rxn02988_c0_B' 2
'cpd02333[c0]'.'R_rxn02988_c0_B' 1
'cpd00095[c0]'.'R_rxn02988_c0_B' -1
'cpd03470[c0]'.'R_rxn02988_c0_B' -1
'cpd00067[c0]'.'R_rxn04792_c0_B' -1
'cpd00003[c0]'.'R_rxn04792_c0_B' 1
'cpd00004[c0]'.'R_rxn04792_c0_B' -1
'cpd09879[c0]'.'R_rxn04792_c0_B' 1
'cpd00759[c0]'.'R_rxn04792_c0_B' -1
'cpd00067[c0]'.'R_rxn10228_c0_B' -2
'cpd00054[c0]'.'R_rxn10228_c0_B' 1
'cpd00046[c0]'.'R_rxn10228_c0_B' -1
'cpd15685[c0]'.'R_rxn10228_c0_B' 1
'cpd15691[c0]'.'R_rxn10228_c0_B' -1
'cpd00002[c0]'.'R_rxn05814_c0_B' 1
'cpd00008[c0]'.'R_rxn05814_c0_B' -1
'cpd12232[c0]'.'R_rxn05814_c0_B' 1
'cpd00354[c0]'.'R_rxn05814_c0_B' -1
'cpd00032[c0]'.'R_rxn00678_c0_B' -1
'cpd00020[c0]'.'R_rxn00678_c0_B' 1
'cpd00519[c0]'.'R_rxn00678_c0_B' 1
'cpd00086[c0]'.'R_rxn00678_c0_B' -1
'cpd00012[c0]'.'R_rxn00001_c0_B' 1
'cpd00067[c0]'.'R_rxn00001_c0_B' -1
'cpd00009[c0]'.'R_rxn00001_c0_B' -2
'cpd00001[c0]'.'R_rxn00001_c0_B' 1
'cpd00001[c0]'.'R_rxn00953_c0_B' -1
'cpd00054[c0]'.'R_rxn00953_c0_B' 1
'cpd00135[c0]'.'R_rxn00953_c0_B' 1
'cpd00424[c0]'.'R_rxn00953_c0_B' -1
'cpd00067[c0]'.'R_rxn11944_c0_B' 1
'cpd00017[c0]'.'R_rxn11944_c0_B' -1
'cpd00019[c0]'.'R_rxn11944_c0_B' 1
'cpd02738[c0]'.'R_rxn11944_c0_B' 1
'cpd02555[c0]'.'R_rxn11944_c0_B' -1
'cpd00067[c0]'.'R_rxn08710_c0_B' 3
'cpd00008[c0]'.'R_rxn08710_c0_B' -1
'cpd03587[c0]'.'R_rxn08710_c0_B' 1
'cpd03831[c0]'.'R_rxn08710_c0_B' 1
'cpd15485[c0]'.'R_rxn08710_c0_B' -1
'cpd00002[c0]'.'R_rxn10254_c0_B' 1
'cpd00008[c0]'.'R_rxn10254_c0_B' -1
'cpd15702[c0]'.'R_rxn10254_c0_B' 1
'cpd15678[c0]'.'R_rxn10254_c0_B' -1
'cpd00067[c0]'.'R_rxn05459_c0_B' 1
'cpd00010[c0]'.'R_rxn05459_c0_B' 1
'cpd11493[c0]'.'R_rxn05459_c0_B' -1
'cpd11573[c0]'.'R_rxn05459_c0_B' 1
'cpd00327[c0]'.'R_rxn05459_c0_B' -1
'cpd00067[c0]'.'R_rxn05453_c0_B' 2
'cpd00010[c0]'.'R_rxn05453_c0_B' 1
'cpd11493[c0]'.'R_rxn05453_c0_B' -1
'cpd11540[c0]'.'R_rxn05453_c0_B' 1
'cpd11437[c0]'.'R_rxn05453_c0_B' -1
'cpd00067[c0]'.'R_rxn08796_c0_B' -1
'cpd00001[c0]'.'R_rxn08796_c0_B' 1
'cpd00080[c0]'.'R_rxn08796_c0_B' -1
'cpd01741[c0]'.'R_rxn08796_c0_B' -1
'cpd15325[c0]'.'R_rxn08796_c0_B' 1
'cpd02864[c0]'.'R_rxn03142_c0_B' 1
'cpd02880[c0]'.'R_rxn03142_c0_B' -1
'cpd00055[c0]'.'R_rxn01048_c0_B' 1
'cpd00198[c0]'.'R_rxn01048_c0_B' 1
'cpd00102[c0]'.'R_rxn01048_c0_B' -1
'cpd00157[c0]'.'R_rxn01048_c0_B' -1
'cpd00002[c0]'.'R_rxn01604_c0_B' 1
'cpd00008[c0]'.'R_rxn01604_c0_B' -1
'cpd00009[c0]'.'R_rxn01604_c0_B' -1
'cpd00047[c0]'.'R_rxn01604_c0_B' 1
'cpd00330[c0]'.'R_rxn01604_c0_B' 1
'cpd02046[c0]'.'R_rxn01604_c0_B' -1
'cpd00067[c0]'.'R_rxn10214_c0_B' -1
'cpd00010[c0]'.'R_rxn10214_c0_B' -1
'cpd11432[c0]'.'R_rxn10214_c0_B' 1
'cpd15671[c0]'.'R_rxn10214_c0_B' 1
'cpd15677[c0]'.'R_rxn10214_c0_B' -1
'cpd00002[c0]'.'R_rxn00337_c0_B' 1
'cpd00008[c0]'.'R_rxn00337_c0_B' -1
'cpd00041[c0]'.'R_rxn00337_c0_B' 1
'cpd01977[c0]'.'R_rxn00337_c0_B' -1
'cpd00067[c0]'.'R_rxn02812_c0_B' 1
'cpd00002[c0]'.'R_rxn02812_c0_B' 1
'cpd00008[c0]'.'R_rxn02812_c0_B' -1
'cpd01711[c0]'.'R_rxn02812_c0_B' 1
'cpd02353[c0]'.'R_rxn02812_c0_B' -1
'cpd00067[c0]'.'R_rxn07680_c0_B' -1
'cpd00003[c0]'.'R_rxn07680_c0_B' 1
'cpd00004[c0]'.'R_rxn07680_c0_B' -1
'cpd15045[c0]'.'R_rxn07680_c0_B' 1
'cpd15046[c0]'.'R_rxn07680_c0_B' -1
'cpd00179[c0]'.'R_rxn01134_c0_B' 1
'cpd00794[c0]'.'R_rxn01134_c0_B' -1
'cpd00009[c0]'.'R_rxn00088_c0_B' -1
'cpd00001[c0]'.'R_rxn00088_c0_B' 1
'cpd00006[c0]'.'R_rxn00088_c0_B' 1
'cpd00003[c0]'.'R_rxn00088_c0_B' -1
'cpd00013[c0]'.'R_rxn00015_c0_B' -1
'cpd00118[c0]'.'R_rxn00015_c0_B' 2
'cpd03802[c0]'.'R_rxn00015_c0_B' -1
'cpd12390[c0]'.'R_rxn06633_c0_B' 1
'cpd12358[c0]'.'R_rxn06633_c0_B' -1
'cpd00009[c0]'.'R_rxn02400_c0_B' -1
'cpd00001[c0]'.'R_rxn02400_c0_B' 1
'cpd00873[c0]'.'R_rxn02400_c0_B' 1
'cpd03471[c0]'.'R_rxn02400_c0_B' -1
'cpd00012[c0]'.'R_rxn00641_c0_B' -1
'cpd00083[c0]'.'R_rxn00641_c0_B' -1
'cpd00038[c0]'.'R_rxn00641_c0_B' 1
'cpd00485[c0]'.'R_rxn00641_c0_B' 1
'cpd00504[c0]'.'R_rxn01974_c0_B' 1
'cpd00516[c0]'.'R_rxn01974_c0_B' -1
'cpd00002[c0]'.'R_rxn00225_c0_B' 1
'cpd00008[c0]'.'R_rxn00225_c0_B' -1
'cpd00029[c0]'.'R_rxn00225_c0_B' 1
'cpd00196[c0]'.'R_rxn00225_c0_B' -1
'cpd00067[c0]'.'R_rxn05064_c0_B' 2
'cpd01101[c0]'.'R_rxn05064_c0_B' 1
'cpd00011[c0]'.'R_rxn05064_c0_B' -1
'cpd00013[c0]'.'R_rxn05064_c0_B' -1
'cpd00067[c0]'.'R_rxn00148_c0_B' -1
'cpd00002[c0]'.'R_rxn00148_c0_B' 1
'cpd00008[c0]'.'R_rxn00148_c0_B' -1
'cpd00020[c0]'.'R_rxn00148_c0_B' 1
'cpd00061[c0]'.'R_rxn00148_c0_B' -1
'cpd00067[c0]'.'R_rxn05358_c0_B' -1
'cpd00010[c0]'.'R_rxn05358_c0_B' -1
'cpd11493[c0]'.'R_rxn05358_c0_B' 1
'cpd00760[c0]'.'R_rxn05358_c0_B' 1
'cpd11495[c0]'.'R_rxn05358_c0_B' -1
'cpd00067[c0]'.'R_rxn02842_c0_B' -1
'cpd00003[c0]'.'R_rxn02842_c0_B' 1
'cpd00004[c0]'.'R_rxn02842_c0_B' -1
'cpd01795[c0]'.'R_rxn02842_c0_B' 1
'cpd02441[c0]'.'R_rxn02842_c0_B' -1
'cpd00498[c0]'.'R_rxn03436_c0_B' 1
'cpd10162[c0]'.'R_rxn03436_c0_B' -1
'cpd00001[c0]'.'R_rxn05319_c0_B' -1
'cpd00001[e0]'.'R_rxn05319_c0_B' 1
'cpd00023[c0]'.'R_rxn05298_c0_B' -1
'cpd00023[e0]'.'R_rxn05298_c0_B' 1
'cpd00971[e0]'.'R_rxn05298_c0_B' 1
'cpd00971[c0]'.'R_rxn05298_c0_B' -1
'cpd00067[c0]'.'R_rxn05408_c0_B' -1
'cpd00010[c0]'.'R_rxn05408_c0_B' -1
'cpd11493[c0]'.'R_rxn05408_c0_B' 1
'cpd00481[c0]'.'R_rxn05408_c0_B' 1
'cpd11545[c0]'.'R_rxn05408_c0_B' -1
'cpd00001[c0]'.'R_rxn02264_c0_B' -1
'cpd00755[c0]'.'R_rxn02264_c0_B' 1
'cpd00774[c0]'.'R_rxn02264_c0_B' -1
'cpd00067[c0]'.'R_rxn07177_c0_B' -1
'cpd00001[c0]'.'R_rxn07177_c0_B' 1
'cpd05640[c0]'.'R_rxn07177_c0_B' 1
'cpd00099[c0]'.'R_rxn07177_c0_B' -1
'cpd05639[c0]'.'R_rxn07177_c0_B' -1
'cpd00067[c0]'.'R_rxn01451_c0_B' -1
'cpd00842[c0]'.'R_rxn01451_c0_B' 1
'cpd00279[c0]'.'R_rxn01451_c0_B' -1
'cpd00003[c0]'.'R_rxn01451_c0_B' 1
'cpd00004[c0]'.'R_rxn01451_c0_B' -1
'cpd00067[c0]'.'R_rxn02687_c0_B' -1
'cpd00003[c0]'.'R_rxn02687_c0_B' 1
'cpd00004[c0]'.'R_rxn02687_c0_B' -1
'cpd01357[c0]'.'R_rxn02687_c0_B' 1
'cpd01447[c0]'.'R_rxn02687_c0_B' -1
'cpd00091[c0]'.'R_rxn03903_c0_B' -1
'cpd00286[c0]'.'R_rxn03903_c0_B' 1
'cpd02862[c0]'.'R_rxn03903_c0_B' 1
'cpd02948[c0]'.'R_rxn03903_c0_B' -1
'cpd00067[c0]'.'R_rxn00097_c0_B' 1
'cpd00002[c0]'.'R_rxn00097_c0_B' 1
'cpd00008[c0]'.'R_rxn00097_c0_B' -2
'cpd00018[c0]'.'R_rxn00097_c0_B' 1
'cpd00012[c0]'.'R_rxn00695_c0_B' -1
'cpd00002[c0]'.'R_rxn00695_c0_B' 1
'cpd00089[c0]'.'R_rxn00695_c0_B' 1
'cpd00387[c0]'.'R_rxn00695_c0_B' -1
'cpd00067[c0]'.'R_rxn00655_c0_B' -1
'cpd00001[c0]'.'R_rxn00655_c0_B' 1
'cpd00003[c0]'.'R_rxn00655_c0_B' 1
'cpd00004[c0]'.'R_rxn00655_c0_B' -1
'cpd00020[c0]'.'R_rxn00655_c0_B' -1
'cpd01489[c0]'.'R_rxn00655_c0_B' 1
'cpd00085[c0]'.'R_rxn00655_c0_B' -1
'cpd00033[c0]'.'R_rxn00692_c0_B' 1
'cpd00001[c0]'.'R_rxn00692_c0_B' 1
'cpd00054[c0]'.'R_rxn00692_c0_B' -1
'cpd00125[c0]'.'R_rxn00692_c0_B' 1
'cpd00087[c0]'.'R_rxn00692_c0_B' -1
'cpd00106[c0]'.'R_rxn00802_c0_B' -1
'cpd02152[c0]'.'R_rxn00802_c0_B' 1
'cpd00051[c0]'.'R_rxn00802_c0_B' -1
'cpd00067[c0]'.'R_rxn11632_c0_B' -1
'cpd03362[c0]'.'R_rxn11632_c0_B' 1
'cpd11625[c0]'.'R_rxn11632_c0_B' 1
'cpd03363[c0]'.'R_rxn11632_c0_B' -1
'cpd11612[c0]'.'R_rxn11632_c0_B' -1
'cpd00009[c0]'.'R_rxn02160_c0_B' -1
'cpd00001[c0]'.'R_rxn02160_c0_B' 1
'cpd00807[c0]'.'R_rxn02160_c0_B' 1
'cpd00641[c0]'.'R_rxn02160_c0_B' -1
'cpd00067[c0]'.'R_rxn10230_c0_B' -2
'cpd00054[c0]'.'R_rxn10230_c0_B' 1
'cpd00046[c0]'.'R_rxn10230_c0_B' -1
'cpd15687[c0]'.'R_rxn10230_c0_B' 1
'cpd15693[c0]'.'R_rxn10230_c0_B' -1
'cpd00009[c0]'.'R_rxn00913_c0_B' -1
'cpd00001[c0]'.'R_rxn00913_c0_B' 1
'cpd00311[c0]'.'R_rxn00913_c0_B' -1
'cpd00126[c0]'.'R_rxn00913_c0_B' 1
'cpd00067[c0]'.'R_rxn03958_c0_B' -1
'cpd00006[c0]'.'R_rxn03958_c0_B' 1
'cpd00005[c0]'.'R_rxn03958_c0_B' -1
'cpd08289[c0]'.'R_rxn03958_c0_B' -1
'cpd08286[c0]'.'R_rxn03958_c0_B' 1
'cpd00067[c0]'.'R_rxn00259_c0_B' -1
'cpd00022[c0]'.'R_rxn00259_c0_B' -1
'cpd00032[c0]'.'R_rxn00259_c0_B' -1
'cpd00442[c0]'.'R_rxn00259_c0_B' 1
'cpd00022[c0]'.'R_rxn00178_c0_B' 2
'cpd00010[c0]'.'R_rxn00178_c0_B' -1
'cpd00279[c0]'.'R_rxn00178_c0_B' -1
'cpd00009[c0]'.'R_rxn00549_c0_B' -1
'cpd00001[c0]'.'R_rxn00549_c0_B' 1
'cpd00290[c0]'.'R_rxn00549_c0_B' 1
'cpd00072[c0]'.'R_rxn00549_c0_B' -1
'cpd00067[c0]'.'R_rxn03951_c0_B' -1
'cpd00003[c0]'.'R_rxn03951_c0_B' 1
'cpd00004[c0]'.'R_rxn03951_c0_B' -1
'cpd04539[c0]'.'R_rxn03951_c0_B' -1
'cpd03607[c0]'.'R_rxn03951_c0_B' 1
'cpd00067[c0]'.'R_rxn07875_c0_B' -2
'cpd00001[c0]'.'R_rxn07875_c0_B' 1
'cpd00003[c0]'.'R_rxn07875_c0_B' 1
'cpd00004[c0]'.'R_rxn07875_c0_B' -1
'cpd01061[c0]'.'R_rxn07875_c0_B' 1
'cpd15165[c0]'.'R_rxn07875_c0_B' -1
'cpd00009[c0]'.'R_rxn01022_c0_B' 1
'cpd00147[c0]'.'R_rxn01022_c0_B' 1
'cpd00128[c0]'.'R_rxn01022_c0_B' -1
'cpd02574[c0]'.'R_rxn01022_c0_B' -1
'cpd00067[c0]'.'R_rxn10060_c0_B' -1
'cpd00006[c0]'.'R_rxn10060_c0_B' -1
'cpd00003[c0]'.'R_rxn10060_c0_B' 1
'cpd00357[c0]'.'R_rxn10060_c0_B' 1
'cpd00297[c0]'.'R_rxn10060_c0_B' -1
'cpd00067[c0]'.'R_rxn02933_c0_B' -1
'cpd00003[c0]'.'R_rxn02933_c0_B' 1
'cpd00004[c0]'.'R_rxn02933_c0_B' -1
'cpd02691[c0]'.'R_rxn02933_c0_B' 1
'cpd02124[c0]'.'R_rxn02933_c0_B' -1
'cpd11625[c0]'.'R_rxn14037_c0_B' -1
'cpd11612[c0]'.'R_rxn14037_c0_B' 1
'cpd17454[c0]'.'R_rxn14037_c0_B' 1
'cpd17455[c0]'.'R_rxn14037_c0_B' -1
'cpd00067[c0]'.'R_rxn05127_c0_B' -2
'cpd00001[c0]'.'R_rxn05127_c0_B' 1
'cpd00006[c0]'.'R_rxn05127_c0_B' 1
'cpd00005[c0]'.'R_rxn05127_c0_B' -1
'cpd11341[c0]'.'R_rxn05127_c0_B' 1
'cpd11408[c0]'.'R_rxn05127_c0_B' -1
'cpd00009[c0]'.'R_rxn01445_c0_B' -1
'cpd00001[c0]'.'R_rxn01445_c0_B' 1
'cpd00296[c0]'.'R_rxn01445_c0_B' 1
'cpd00277[c0]'.'R_rxn01445_c0_B' -1
'cpd00012[c0]'.'R_rxn05248_c0_B' -1
'cpd00002[c0]'.'R_rxn05248_c0_B' 1
'cpd00010[c0]'.'R_rxn05248_c0_B' 1
'cpd00018[c0]'.'R_rxn05248_c0_B' -1
'cpd11439[c0]'.'R_rxn05248_c0_B' -1
'cpd11438[c0]'.'R_rxn05248_c0_B' 1
'cpd00067[c0]'.'R_rxn14290_c0_B' 1
'cpd11625[c0]'.'R_rxn14290_c0_B' -1
'cpd11623[c0]'.'R_rxn14290_c0_B' 1
'cpd17418[c0]'.'R_rxn14290_c0_B' 1
'cpd17419[c0]'.'R_rxn14290_c0_B' -1
'cpd00067[c0]'.'R_rxn02159_c0_B' -1
'cpd00003[c0]'.'R_rxn02159_c0_B' 1
'cpd00004[c0]'.'R_rxn02159_c0_B' -1
'cpd00641[c0]'.'R_rxn02159_c0_B' 1
'cpd01324[c0]'.'R_rxn02159_c0_B' -1
'cpd00012[c0]'.'R_rxn10222_c0_B' -1
'cpd00067[c0]'.'R_rxn10222_c0_B' -1
'cpd00052[c0]'.'R_rxn10222_c0_B' 1
'cpd15685[c0]'.'R_rxn10222_c0_B' -1
'cpd15679[c0]'.'R_rxn10222_c0_B' 1
'cpd00046[c0]'.'R_rxn10263_c0_B' -1
'cpd00080[c0]'.'R_rxn10263_c0_B' 1
'cpd15687[c0]'.'R_rxn10263_c0_B' 1
'cpd15720[c0]'.'R_rxn10263_c0_B' -1
'cpd00023[c0]'.'R_rxn04288_c0_B' 1
'cpd00024[c0]'.'R_rxn04288_c0_B' -1
'cpd08707[c0]'.'R_rxn04288_c0_B' 1
'cpd08708[c0]'.'R_rxn04288_c0_B' -1
'cpd00001[c0]'.'R_rxn01157_c0_B' -1
'cpd00186[c0]'.'R_rxn01157_c0_B' 1
'cpd01512[c0]'.'R_rxn01157_c0_B' -1
'cpd00135[c0]'.'R_rxn05957_c0_B' -1
'cpd00036[c0]'.'R_rxn05957_c0_B' -1
'cpd00239[c0]'.'R_rxn05957_c0_B' 1
'cpd00822[c0]'.'R_rxn05957_c0_B' 1
'cpd00002[c0]'.'R_rxn10256_c0_B' 1
'cpd00008[c0]'.'R_rxn10256_c0_B' -1
'cpd15704[c0]'.'R_rxn10256_c0_B' 1
'cpd15680[c0]'.'R_rxn10256_c0_B' -1
'cpd00067[c0]'.'R_rxn04056_c0_B' -1
'cpd00006[c0]'.'R_rxn04056_c0_B' 1
'cpd00005[c0]'.'R_rxn04056_c0_B' -1
'cpd00480[c0]'.'R_rxn04056_c0_B' 1
'cpd01793[c0]'.'R_rxn04056_c0_B' -1
'cpd00001[c0]'.'R_rxn03245_c0_B' -1
'cpd03118[c0]'.'R_rxn03245_c0_B' 1
'cpd03129[c0]'.'R_rxn03245_c0_B' -1
'cpd00067[c0]'.'R_rxn05458_c0_B' 1
'cpd00010[c0]'.'R_rxn05458_c0_B' 1
'cpd11493[c0]'.'R_rxn05458_c0_B' -1
'cpd11476[c0]'.'R_rxn05458_c0_B' 1
'cpd00134[c0]'.'R_rxn05458_c0_B' -1
'cpd00067[c0]'.'R_rxn10213_c0_B' 1
'cpd00010[c0]'.'R_rxn10213_c0_B' -1
'cpd00327[c0]'.'R_rxn10213_c0_B' 1
'cpd15329[c0]'.'R_rxn10213_c0_B' 1
'cpd15526[c0]'.'R_rxn10213_c0_B' -1
'cpd00001[c0]'.'R_rxn02911_c0_B' -1
'cpd03116[c0]'.'R_rxn02911_c0_B' 1
'cpd02060[c0]'.'R_rxn02911_c0_B' -1
'cpd00067[c0]'.'R_rxn10067_c0_B' -1
'cpd00001[c0]'.'R_rxn10067_c0_B' -1
'cpd00007[c0]'.'R_rxn10067_c0_B' 1
'cpd01270[c0]'.'R_rxn10067_c0_B' 1
'cpd00050[c0]'.'R_rxn10067_c0_B' -1
'cpd00081[c0]'.'R_rxn10067_c0_B' -1
'cpd11578[c0]'.'R_rxn10067_c0_B' 1
'cpd15611[c0]'.'R_rxn10067_c0_B' -1
'cpd00009[c0]'.'R_rxn05039_c0_B' -1
'cpd00001[c0]'.'R_rxn05039_c0_B' 1
'cpd02720[c0]'.'R_rxn05039_c0_B' 1
'cpd02882[c0]'.'R_rxn05039_c0_B' -1
'cpd00001[c0]'.'R_rxn01161_c0_B' 1
'cpd00024[c0]'.'R_rxn01161_c0_B' -1
'cpd02277[c0]'.'R_rxn01161_c0_B' 1
'cpd00187[c0]'.'R_rxn01161_c0_B' -1
'cpd00002[c0]'.'R_rxn09320_c0_B' 1
'cpd00655[c0]'.'R_rxn09320_c0_B' 1
'cpd00128[c0]'.'R_rxn09320_c0_B' -1
'cpd15364[c0]'.'R_rxn09320_c0_B' -1
'cpd00055[c0]'.'R_rxn04677_c0_B' 1
'cpd00157[c0]'.'R_rxn04677_c0_B' -1
'cpd09421[c0]'.'R_rxn04677_c0_B' 1
'cpd00056[c0]'.'R_rxn04677_c0_B' -1
'cpd00010[c0]'.'R_rxn10208_c0_B' -1
'cpd00080[c0]'.'R_rxn10208_c0_B' 1
'cpd11437[c0]'.'R_rxn10208_c0_B' 1
'cpd15674[c0]'.'R_rxn10208_c0_B' -1
'cpd00067[c0]'.'R_rxn04630_c0_B' -1
'cpd00017[c0]'.'R_rxn04630_c0_B' 1
'cpd00019[c0]'.'R_rxn04630_c0_B' -1
'cpd06996[c0]'.'R_rxn04630_c0_B' 1
'cpd09264[c0]'.'R_rxn04630_c0_B' -1
'cpd00033[c0]'.'R_rxn04068_c0_B' -1
'cpd00001[c0]'.'R_rxn04068_c0_B' 1
'cpd00526[c0]'.'R_rxn04068_c0_B' -1
'cpd01318[c0]'.'R_rxn04068_c0_B' 1
'cpd00260[c0]'.'R_rxn00336_c0_B' 1
'cpd00040[c0]'.'R_rxn00336_c0_B' -1
'cpd00036[c0]'.'R_rxn00336_c0_B' -1
'cpd00067[c0]'.'R_rxn01465_c0_B' -1
'cpd00001[c0]'.'R_rxn01465_c0_B' 1
'cpd00282[c0]'.'R_rxn01465_c0_B' 1
'cpd00343[c0]'.'R_rxn01465_c0_B' -1
'cpd00060[c0]'.'R_rxn03052_c0_B' -1
'cpd00135[c0]'.'R_rxn03052_c0_B' 1
'cpd02738[c0]'.'R_rxn03052_c0_B' 1
'cpd02555[c0]'.'R_rxn03052_c0_B' -1
'cpd00067[c0]'.'R_rxn03208_c0_B' -1
'cpd00017[c0]'.'R_rxn03208_c0_B' 1
'cpd00019[c0]'.'R_rxn03208_c0_B' -1
'cpd03676[c0]'.'R_rxn03208_c0_B' 1
'cpd03081[c0]'.'R_rxn03208_c0_B' -1
'cpd00067[c0]'.'R_rxn01301_c0_B' -1
'cpd00003[c0]'.'R_rxn01301_c0_B' 1
'cpd00004[c0]'.'R_rxn01301_c0_B' -1
'cpd00227[c0]'.'R_rxn01301_c0_B' 1
'cpd00346[c0]'.'R_rxn01301_c0_B' -1
'cpd00067[c0]'.'R_rxn01643_c0_B' -1
'cpd00009[c0]'.'R_rxn01643_c0_B' 1
'cpd00006[c0]'.'R_rxn01643_c0_B' 1
'cpd00005[c0]'.'R_rxn01643_c0_B' -1
'cpd01977[c0]'.'R_rxn01643_c0_B' -1
'cpd00346[c0]'.'R_rxn01643_c0_B' 1
'cpd00067[c0]'.'R_rxn00248_c0_B' -1
'cpd00130[c0]'.'R_rxn00248_c0_B' 1
'cpd00032[c0]'.'R_rxn00248_c0_B' -1
'cpd00003[c0]'.'R_rxn00248_c0_B' 1
'cpd00004[c0]'.'R_rxn00248_c0_B' -1
'cpd11625[c0]'.'R_rxn14055_c0_B' -1
'cpd11623[c0]'.'R_rxn14055_c0_B' 1
'cpd17422[c0]'.'R_rxn14055_c0_B' 1
'cpd17423[c0]'.'R_rxn14055_c0_B' -1
'cpd00001[c0]'.'R_rxn03095_c0_B' 1
'cpd00210[c0]'.'R_rxn03095_c0_B' -1
'cpd03244[c0]'.'R_rxn03095_c0_B' 1
'cpd02733[c0]'.'R_rxn03095_c0_B' -1
'cpd00009[c0]'.'R_rxn00708_c0_B' -1
'cpd00001[c0]'.'R_rxn00708_c0_B' 1
'cpd00091[c0]'.'R_rxn00708_c0_B' 1
'cpd00249[c0]'.'R_rxn00708_c0_B' -1
'cpd00020[c0]'.'R_rxn00289_c0_B' -1
'cpd00036[c0]'.'R_rxn00289_c0_B' -1
'cpd02799[c0]'.'R_rxn00289_c0_B' 1
'cpd00012[c0]'.'R_rxn02175_c0_B' -1
'cpd00002[c0]'.'R_rxn02175_c0_B' 1
'cpd00655[c0]'.'R_rxn02175_c0_B' -1
'cpd00834[c0]'.'R_rxn02175_c0_B' 1
'cpd00067[c0]'.'R_rxn05211_c0_B' -1
'cpd00137[c0]'.'R_rxn05211_c0_B' -1
'cpd00067[e0]'.'R_rxn05211_c0_B' 1
'cpd00137[e0]'.'R_rxn05211_c0_B' 1
'cpd00001[c0]'.'R_rxn02835_c0_B' 1
'cpd01777[c0]'.'R_rxn02835_c0_B' 1
'cpd02979[c0]'.'R_rxn02835_c0_B' -1
'cpd00001[c0]'.'R_rxn03440_c0_B' -1
'cpd03588[c0]'.'R_rxn03440_c0_B' 1
'cpd03589[c0]'.'R_rxn03440_c0_B' -1
'cpd00067[c0]'.'R_rxn00108_c0_B' -1
'cpd00002[c0]'.'R_rxn00108_c0_B' -1
'cpd00008[c0]'.'R_rxn00108_c0_B' 1
'cpd07923[c0]'.'R_rxn00108_c0_B' 1
'cpd02480[c0]'.'R_rxn00108_c0_B' -1
'cpd00067[c0]'.'R_rxn03861_c0_B' -2
'cpd00006[c0]'.'R_rxn03861_c0_B' 1
'cpd00005[c0]'.'R_rxn03861_c0_B' -1
'cpd00279[c0]'.'R_rxn03861_c0_B' -1
'cpd03043[c0]'.'R_rxn03861_c0_B' 1
'cpd00012[c0]'.'R_rxn01675_c0_B' -1
'cpd00089[c0]'.'R_rxn01675_c0_B' 1
'cpd00626[c0]'.'R_rxn01675_c0_B' -1
'cpd00357[c0]'.'R_rxn01675_c0_B' 1
'cpd00067[c0]'.'R_rxn00324_c0_B' -1
'cpd00006[c0]'.'R_rxn00324_c0_B' 1
'cpd00005[c0]'.'R_rxn00324_c0_B' -1
'cpd00040[c0]'.'R_rxn00324_c0_B' -1
'cpd00139[c0]'.'R_rxn00324_c0_B' 1
'cpd00067[c0]'.'R_rxn03289_c0_B' -1
'cpd00003[c0]'.'R_rxn03289_c0_B' 1
'cpd00004[c0]'.'R_rxn03289_c0_B' -1
'cpd03233[c0]'.'R_rxn03289_c0_B' 1
'cpd03248[c0]'.'R_rxn03289_c0_B' -1
'cpd00020[c0]'.'R_rxn00656_c0_B' -1
'cpd00085[c0]'.'R_rxn00656_c0_B' -1
'cpd00035[c0]'.'R_rxn00656_c0_B' 1
'cpd00191[c0]'.'R_rxn00656_c0_B' 1
'cpd00001[c0]'.'R_rxn03240_c0_B' -1
'cpd03113[c0]'.'R_rxn03240_c0_B' 1
'cpd03126[c0]'.'R_rxn03240_c0_B' -1
'cpd00067[c0]'.'R_rxn09562_c0_B' 1
'cpd00126[c0]'.'R_rxn09562_c0_B' 1
'cpd00115[c0]'.'R_rxn09562_c0_B' 1
'cpd00031[c0]'.'R_rxn09562_c0_B' -1
'cpd00177[c0]'.'R_rxn09562_c0_B' -1
'cpd00301[c0]'.'R_rxn06098_c0_B' 1
'cpd11624[c0]'.'R_rxn06098_c0_B' 1
'cpd02601[c0]'.'R_rxn06098_c0_B' -1
'cpd11979[c0]'.'R_rxn06098_c0_B' -1
'cpd00067[c0]'.'R_rxn03282_c0_B' -1
'cpd00003[c0]'.'R_rxn03282_c0_B' 1
'cpd00004[c0]'.'R_rxn03282_c0_B' -1
'cpd03227[c0]'.'R_rxn03282_c0_B' 1
'cpd03228[c0]'.'R_rxn03282_c0_B' -1
'cpd00067[c0]'.'R_rxn03435_c0_B' -1
'cpd00006[c0]'.'R_rxn03435_c0_B' 1
'cpd00005[c0]'.'R_rxn03435_c0_B' -1
'cpd10162[c0]'.'R_rxn03435_c0_B' -1
'cpd02535[c0]'.'R_rxn03435_c0_B' 1
'cpd00067[c0]'.'R_rxn03080_c0_B' -1
'cpd00009[c0]'.'R_rxn03080_c0_B' -1
'cpd00001[c0]'.'R_rxn03080_c0_B' -2
'cpd02882[c0]'.'R_rxn03080_c0_B' 1
'cpd11225[c0]'.'R_rxn03080_c0_B' 1
'cpd02656[c0]'.'R_rxn03080_c0_B' -1
'cpd00154[c0]'.'R_rxn01044_c0_B' 1
'cpd00259[c0]'.'R_rxn01044_c0_B' -1
'cpd00023[c0]'.'R_rxn02830_c0_B' -1
'cpd00024[c0]'.'R_rxn02830_c0_B' 1
'cpd01770[c0]'.'R_rxn02830_c0_B' 1
'cpd03291[c0]'.'R_rxn02830_c0_B' -1
'cpd00024[c0]'.'R_rxn00849_c0_B' 1
'cpd00020[c0]'.'R_rxn00849_c0_B' -1
'cpd00186[c0]'.'R_rxn00849_c0_B' -1
'cpd00117[c0]'.'R_rxn00849_c0_B' 1
'cpd00067[c0]'.'R_rxn04723_c0_B' -2
'cpd00001[c0]'.'R_rxn04723_c0_B' 1
'cpd00003[c0]'.'R_rxn04723_c0_B' 1
'cpd00004[c0]'.'R_rxn04723_c0_B' -1
'cpd09790[c0]'.'R_rxn04723_c0_B' 1
'cpd09791[c0]'.'R_rxn04723_c0_B' -1
'cpd00012[c0]'.'R_rxn00213_c0_B' -1
'cpd00026[c0]'.'R_rxn00213_c0_B' -1
'cpd00089[c0]'.'R_rxn00213_c0_B' 1
'cpd00062[c0]'.'R_rxn00213_c0_B' 1
'cpd00171[c0]'.'R_rxn00777_c0_B' -1
'cpd00101[c0]'.'R_rxn00777_c0_B' 1
'cpd17043[c0]'.'R_rxn13784_c0_B' -1
'cpd00067[c0]'.'R_rxn11732_c0_B' -1
'cpd00003[c0]'.'R_rxn11732_c0_B' 1
'cpd00004[c0]'.'R_rxn11732_c0_B' -1
'cpd00024[c0]'.'R_rxn11732_c0_B' -1
'cpd01709[c0]'.'R_rxn11732_c0_B' 1
'cpd00067[c0]'.'R_rxn01013_c0_B' -1
'cpd00006[c0]'.'R_rxn01013_c0_B' 1
'cpd00005[c0]'.'R_rxn01013_c0_B' -1
'cpd00223[c0]'.'R_rxn01013_c0_B' 1
'cpd00145[c0]'.'R_rxn01013_c0_B' -1
'cpd01466[c0]'.'R_rxn02728_c0_B' 1
'cpd01653[c0]'.'R_rxn02728_c0_B' -1
'cpd00067[c0]'.'R_rxn06281_c0_B' -1
'cpd11625[c0]'.'R_rxn06281_c0_B' 1
'cpd00586[c0]'.'R_rxn06281_c0_B' 1
'cpd02364[c0]'.'R_rxn06281_c0_B' -1
'cpd11673[c0]'.'R_rxn06281_c0_B' -1
'cpd00067[c0]'.'R_rxn08801_c0_B' -1
'cpd00001[c0]'.'R_rxn08801_c0_B' 1
'cpd00080[c0]'.'R_rxn08801_c0_B' -1
'cpd15329[c0]'.'R_rxn08801_c0_B' 1
'cpd01080[c0]'.'R_rxn08801_c0_B' -1
'cpd00001[c0]'.'R_rxn00927_c0_B' 1
'cpd00128[c0]'.'R_rxn00927_c0_B' -1
'cpd00182[c0]'.'R_rxn00927_c0_B' 1
'cpd00105[c0]'.'R_rxn00927_c0_B' -1
'cpd00067[c0]'.'R_rxn00251_c0_B' 1
'cpd00009[c0]'.'R_rxn00251_c0_B' 1
'cpd00001[c0]'.'R_rxn00251_c0_B' -1
'cpd00032[c0]'.'R_rxn00251_c0_B' 1
'cpd00011[c0]'.'R_rxn00251_c0_B' -1
'cpd00061[c0]'.'R_rxn00251_c0_B' -1
'cpd00067[c0]'.'R_rxn10432_c0_B' -1
'cpd00003[c0]'.'R_rxn10432_c0_B' 1
'cpd00004[c0]'.'R_rxn10432_c0_B' -1
'cpd00024[c0]'.'R_rxn10432_c0_B' -1
'cpd02041[c0]'.'R_rxn10432_c0_B' 1
'cpd00067[c0]'.'R_rxn07261_c0_B' 2
'cpd00046[c0]'.'R_rxn07261_c0_B' 1
'cpd12606[c0]'.'R_rxn07261_c0_B' 1
'cpd00444[c0]'.'R_rxn07261_c0_B' -1
'cpd12322[c0]'.'R_rxn07261_c0_B' -1
'cpd00002[c0]'.'R_rxn00237_c0_B' 1
'cpd00008[c0]'.'R_rxn00237_c0_B' -1
'cpd00038[c0]'.'R_rxn00237_c0_B' -1
'cpd00031[c0]'.'R_rxn00237_c0_B' 1
'cpd00067[c0]'.'R_rxn07100_c0_B' -2
'cpd00046[c0]'.'R_rxn07100_c0_B' -1
'cpd00444[c0]'.'R_rxn07100_c0_B' 1
'cpd12273[c0]'.'R_rxn07100_c0_B' 1
'cpd12554[c0]'.'R_rxn07100_c0_B' -1
'cpd00067[c0]'.'R_rxn08086_c0_B' 1
'cpd11493[c0]'.'R_rxn08086_c0_B' -1
'cpd15327[c0]'.'R_rxn08086_c0_B' 1
'cpd15524[c0]'.'R_rxn08086_c0_B' -1
'cpd15277[c0]'.'R_rxn08086_c0_B' 1
'cpd00009[c0]'.'R_rxn03919_c0_B' -1
'cpd00001[c0]'.'R_rxn03919_c0_B' 1
'cpd08316[c0]'.'R_rxn03919_c0_B' 1
'cpd04920[c0]'.'R_rxn03919_c0_B' -1
'cpd00046[c0]'.'R_rxn10264_c0_B' -1
'cpd15688[c0]'.'R_rxn10264_c0_B' 1
'cpd00080[c0]'.'R_rxn10264_c0_B' 1
'cpd15721[c0]'.'R_rxn10264_c0_B' -1
'cpd00067[c0]'.'R_rxn06753_c0_B' -1
'cpd00044[c0]'.'R_rxn06753_c0_B' 1
'cpd12639[c0]'.'R_rxn06753_c0_B' 1
'cpd00045[c0]'.'R_rxn06753_c0_B' -1
'cpd12642[c0]'.'R_rxn06753_c0_B' -1
'cpd00067[c0]'.'R_rxn10227_c0_B' -2
'cpd00054[c0]'.'R_rxn10227_c0_B' 1
'cpd00046[c0]'.'R_rxn10227_c0_B' -1
'cpd15684[c0]'.'R_rxn10227_c0_B' 1
'cpd15690[c0]'.'R_rxn10227_c0_B' -1
'cpd00009[c0]'.'R_rxn01146_c0_B' 1
'cpd00184[c0]'.'R_rxn01146_c0_B' 1
'cpd00151[c0]'.'R_rxn01146_c0_B' -1
'cpd00509[c0]'.'R_rxn01146_c0_B' -1
'cpd00067[c0]'.'R_rxn09210_c0_B' -2
'cpd00054[c0]'.'R_rxn09210_c0_B' 1
'cpd00046[c0]'.'R_rxn09210_c0_B' -1
'cpd15421[c0]'.'R_rxn09210_c0_B' 1
'cpd15557[c0]'.'R_rxn09210_c0_B' -1
'cpd00067[c0]'.'R_rxn02260_c0_B' -1
'cpd00002[c0]'.'R_rxn02260_c0_B' -1
'cpd00008[c0]'.'R_rxn02260_c0_B' 1
'cpd00009[c0]'.'R_rxn02260_c0_B' 1
'cpd00010[c0]'.'R_rxn02260_c0_B' -1
'cpd00745[c0]'.'R_rxn02260_c0_B' -1
'cpd03375[c0]'.'R_rxn02260_c0_B' 1
'cpd00067[c0]'.'R_rxn01124_c0_B' -1
'cpd00003[c0]'.'R_rxn01124_c0_B' 1
'cpd00004[c0]'.'R_rxn01124_c0_B' -1
'cpd00176[c0]'.'R_rxn01124_c0_B' 1
'cpd02663[c0]'.'R_rxn01124_c0_B' -1
'cpd00001[c0]'.'R_rxn02181_c0_B' -1
'cpd03375[c0]'.'R_rxn02181_c0_B' 1
'cpd00663[c0]'.'R_rxn02181_c0_B' -1
'cpd00067[c0]'.'R_rxn00532_c0_B' -1
'cpd00010[c0]'.'R_rxn00532_c0_B' 1
'cpd00006[c0]'.'R_rxn00532_c0_B' 1
'cpd00005[c0]'.'R_rxn00532_c0_B' -1
'cpd00070[c0]'.'R_rxn00532_c0_B' -1
'cpd00191[c0]'.'R_rxn00532_c0_B' 1
'cpd00009[c0]'.'R_rxn00132_c0_B' -1
'cpd00001[c0]'.'R_rxn00132_c0_B' 1
'cpd00018[c0]'.'R_rxn00132_c0_B' 1
'cpd00182[c0]'.'R_rxn00132_c0_B' -1
'cpd00067[c0]'.'R_rxn02819_c0_B' -1
'cpd00017[c0]'.'R_rxn02819_c0_B' 1
'cpd00019[c0]'.'R_rxn02819_c0_B' -1
'cpd02787[c0]'.'R_rxn02819_c0_B' 1
'cpd01736[c0]'.'R_rxn02819_c0_B' -1
'cpd00067[c0]'.'R_rxn14125_c0_B' 1
'cpd11625[c0]'.'R_rxn14125_c0_B' -1
'cpd11623[c0]'.'R_rxn14125_c0_B' 1
'cpd17414[c0]'.'R_rxn14125_c0_B' 1
'cpd17415[c0]'.'R_rxn14125_c0_B' -1
'cpd00145[c0]'.'R_rxn01015_c0_B' 1
'cpd00843[c0]'.'R_rxn01015_c0_B' -1
'cpd00067[c0]'.'R_rxn10216_c0_B' -1
'cpd00010[c0]'.'R_rxn10216_c0_B' -1
'cpd15679[c0]'.'R_rxn10216_c0_B' -1
'cpd11435[c0]'.'R_rxn10216_c0_B' 1
'cpd15673[c0]'.'R_rxn10216_c0_B' 1
'cpd00067[c0]'.'R_rxn09244_c0_B' 1
'cpd00009[c0]'.'R_rxn09244_c0_B' -1
'cpd03078[c0]'.'R_rxn09244_c0_B' 1
'cpd15565[c0]'.'R_rxn09244_c0_B' 1
'cpd15563[c0]'.'R_rxn09244_c0_B' -1
'cpd00067[c0]'.'R_rxn14118_c0_B' 1
'cpd11625[c0]'.'R_rxn14118_c0_B' -1
'cpd11623[c0]'.'R_rxn14118_c0_B' 1
'cpd17401[c0]'.'R_rxn14118_c0_B' 1
'cpd17403[c0]'.'R_rxn14118_c0_B' -1
'cpd00210[c0]'.'R_rxn14301_c0_B' 1
'cpd00064[c0]'.'R_rxn14301_c0_B' -1
'cpd00051[c0]'.'R_rxn14301_c0_B' 1
'cpd01345[c0]'.'R_rxn14301_c0_B' -1
'cpd00001[c0]'.'R_rxn12013_c0_B' -1
'cpd11849[c0]'.'R_rxn12013_c0_B' 2
'cpd14475[c0]'.'R_rxn12013_c0_B' 1
'cpd00057[c0]'.'R_rxn12013_c0_B' -1
'cpd14474[c0]'.'R_rxn12013_c0_B' -1
'cpd00002[c0]'.'R_rxn06181_c0_B' 1
'cpd00008[c0]'.'R_rxn06181_c0_B' -1
'cpd11704[c0]'.'R_rxn06181_c0_B' 1
'cpd11820[c0]'.'R_rxn06181_c0_B' -1
'cpd00130[c0]'.'R_rxn08900_c0_B' 1
'cpd00032[c0]'.'R_rxn08900_c0_B' -1
'cpd15560[c0]'.'R_rxn08900_c0_B' 1
'cpd15561[c0]'.'R_rxn08900_c0_B' -1
'cpd00067[c0]'.'R_rxn04737_c0_B' -2
'cpd00001[c0]'.'R_rxn04737_c0_B' 1
'cpd09804[c0]'.'R_rxn04737_c0_B' -1
'cpd00003[c0]'.'R_rxn04737_c0_B' 1
'cpd00004[c0]'.'R_rxn04737_c0_B' -1
'cpd09802[c0]'.'R_rxn04737_c0_B' 1
'cpd00067[c0]'.'R_rxn05735_c0_B' -2
'cpd00033[c0]'.'R_rxn05735_c0_B' -1
'cpd00001[c0]'.'R_rxn05735_c0_B' 1
'cpd00003[c0]'.'R_rxn05735_c0_B' 1
'cpd00004[c0]'.'R_rxn05735_c0_B' -1
'cpd04122[c0]'.'R_rxn05735_c0_B' 1
'cpd00067[c0]'.'R_rxn03921_c0_B' -2
'cpd00001[c0]'.'R_rxn03921_c0_B' 1
'cpd00003[c0]'.'R_rxn03921_c0_B' 1
'cpd00004[c0]'.'R_rxn03921_c0_B' -1
'cpd08279[c0]'.'R_rxn03921_c0_B' 1
'cpd02045[c0]'.'R_rxn03921_c0_B' -1
'cpd00144[c0]'.'R_rxn01008_c0_B' 1
'cpd00472[c0]'.'R_rxn01008_c0_B' -1
'cpd00067[c0]'.'R_rxn03618_c0_B' -1
'cpd00003[c0]'.'R_rxn03618_c0_B' 1
'cpd00004[c0]'.'R_rxn03618_c0_B' -1
'cpd00055[c0]'.'R_rxn03618_c0_B' 1
'cpd04105[c0]'.'R_rxn03618_c0_B' 1
'cpd04106[c0]'.'R_rxn03618_c0_B' -1
'cpd00014[c0]'.'R_rxn03159_c0_B' -1
'cpd03002[c0]'.'R_rxn03159_c0_B' -1
'cpd02835[c0]'.'R_rxn03159_c0_B' 1
'cpd02930[c0]'.'R_rxn03159_c0_B' 1
'cpd00009[c0]'.'R_rxn00363_c0_B' -1
'cpd00001[c0]'.'R_rxn00363_c0_B' 1
'cpd00046[c0]'.'R_rxn00363_c0_B' 1
'cpd00367[c0]'.'R_rxn00363_c0_B' -1
'cpd00009[c0]'.'R_rxn01670_c0_B' -1
'cpd00001[c0]'.'R_rxn01670_c0_B' 1
'cpd00355[c0]'.'R_rxn01670_c0_B' 1
'cpd02016[c0]'.'R_rxn01670_c0_B' -1
'cpd00067[c0]'.'R_rxn14175_c0_B' 1
'cpd11625[c0]'.'R_rxn14175_c0_B' -1
'cpd11623[c0]'.'R_rxn14175_c0_B' 1
'cpd17410[c0]'.'R_rxn14175_c0_B' 1
'cpd17411[c0]'.'R_rxn14175_c0_B' -1
'cpd00067[c0]'.'R_rxn03055_c0_B' -2
'cpd00001[c0]'.'R_rxn03055_c0_B' 1
'cpd00003[c0]'.'R_rxn03055_c0_B' 1
'cpd00004[c0]'.'R_rxn03055_c0_B' -1
'cpd02828[c0]'.'R_rxn03055_c0_B' 1
'cpd02572[c0]'.'R_rxn03055_c0_B' -1
'cpd00039[c0]'.'R_rxn00321_c0_B' 1
'cpd00840[c0]'.'R_rxn00321_c0_B' -1
'cpd00067[c0]'.'R_rxn14054_c0_B' -1
'cpd00003[c0]'.'R_rxn14054_c0_B' 1
'cpd00004[c0]'.'R_rxn14054_c0_B' -1
'cpd04015[c0]'.'R_rxn14054_c0_B' 1
'cpd04017[c0]'.'R_rxn14054_c0_B' -1
'cpd00002[c0]'.'R_rxn01100_c0_B' 1
'cpd00008[c0]'.'R_rxn01100_c0_B' -1
'cpd00169[c0]'.'R_rxn01100_c0_B' 1
'cpd00203[c0]'.'R_rxn01100_c0_B' -1
'cpd00067[c0]'.'R_rxn00102_c0_B' 1
'cpd00001[c0]'.'R_rxn00102_c0_B' -1
'cpd00011[c0]'.'R_rxn00102_c0_B' -1
'cpd00242[c0]'.'R_rxn00102_c0_B' 1
'cpd00067[c0]'.'R_rxn02283_c0_B' -1
'cpd00023[c0]'.'R_rxn02283_c0_B' 1
'cpd00087[c0]'.'R_rxn02283_c0_B' -1
'cpd02197[c0]'.'R_rxn02283_c0_B' 1
'cpd00770[c0]'.'R_rxn02283_c0_B' -1
'cpd00067[c0]'.'R_rxn03287_c0_B' -1
'cpd00003[c0]'.'R_rxn03287_c0_B' 1
'cpd00004[c0]'.'R_rxn03287_c0_B' -1
'cpd03231[c0]'.'R_rxn03287_c0_B' 1
'cpd03232[c0]'.'R_rxn03287_c0_B' -1
'cpd00067[c0]'.'R_rxn00512_c0_B' -1
'cpd00003[c0]'.'R_rxn00512_c0_B' 1
'cpd00004[c0]'.'R_rxn00512_c0_B' -1
'cpd00040[c0]'.'R_rxn00512_c0_B' -1
'cpd00139[c0]'.'R_rxn00512_c0_B' 1
'cpd00009[c0]'.'R_rxn00831_c0_B' -1
'cpd00001[c0]'.'R_rxn00831_c0_B' 1
'cpd00246[c0]'.'R_rxn00831_c0_B' -1
'cpd00114[c0]'.'R_rxn00831_c0_B' 1
'cpd00001[c0]'.'R_rxn01352_c0_B' 1
'cpd00277[c0]'.'R_rxn01352_c0_B' -1
'cpd00241[c0]'.'R_rxn01352_c0_B' 1
'cpd00421[c0]'.'R_rxn01352_c0_B' -1
'cpd00067[c0]'.'R_rxn05872_c0_B' -1
'cpd00003[c0]'.'R_rxn05872_c0_B' 1
'cpd00004[c0]'.'R_rxn05872_c0_B' -1
'cpd11679[c0]'.'R_rxn05872_c0_B' 1
'cpd11733[c0]'.'R_rxn05872_c0_B' -1
'cpd00067[c0]'.'R_rxn04727_c0_B' -2
'cpd00001[c0]'.'R_rxn04727_c0_B' 1
'cpd00003[c0]'.'R_rxn04727_c0_B' 1
'cpd00004[c0]'.'R_rxn04727_c0_B' -1
'cpd09793[c0]'.'R_rxn04727_c0_B' 1
'cpd09794[c0]'.'R_rxn04727_c0_B' -1
'cpd00067[c0]'.'R_rxn07489_c0_B' -1
'cpd00009[c0]'.'R_rxn07489_c0_B' -1
'cpd00001[c0]'.'R_rxn07489_c0_B' 1
'cpd14655[c0]'.'R_rxn07489_c0_B' 1
'cpd01257[c0]'.'R_rxn07489_c0_B' -1
'cpd00001[c0]'.'R_rxn00776_c0_B' -1
'cpd00092[c0]'.'R_rxn00776_c0_B' 1
'cpd00101[c0]'.'R_rxn00776_c0_B' 1
'cpd00859[c0]'.'R_rxn00776_c0_B' -1
'cpd00012[c0]'.'R_rxn05251_c0_B' -1
'cpd00002[c0]'.'R_rxn05251_c0_B' 1
'cpd00010[c0]'.'R_rxn05251_c0_B' 1
'cpd00018[c0]'.'R_rxn05251_c0_B' -1
'cpd11433[c0]'.'R_rxn05251_c0_B' 1
'cpd11434[c0]'.'R_rxn05251_c0_B' -1
'cpd00067[c0]'.'R_rxn14089_c0_B' -1
'cpd00003[c0]'.'R_rxn14089_c0_B' 1
'cpd00004[c0]'.'R_rxn14089_c0_B' -1
'cpd04016[c0]'.'R_rxn14089_c0_B' 1
'cpd15064[c0]'.'R_rxn14089_c0_B' -1
'cpd00506[c0]'.'R_rxn01981_c0_B' 1
'cpd00084[c0]'.'R_rxn01981_c0_B' -1
'cpd01293[c0]'.'R_rxn01981_c0_B' -1
'cpd00023[c0]'.'R_rxn00527_c0_B' -1
'cpd00024[c0]'.'R_rxn00527_c0_B' 1
'cpd00868[c0]'.'R_rxn00527_c0_B' -1
'cpd00069[c0]'.'R_rxn00527_c0_B' 1
'cpd17041[c0]'.'R_rxn13782_c0_B' -1
'cpd00067[c0]'.'R_rxn04270_c0_B' -2
'cpd00001[c0]'.'R_rxn04270_c0_B' 1
'cpd00003[c0]'.'R_rxn04270_c0_B' 1
'cpd00004[c0]'.'R_rxn04270_c0_B' -1
'cpd02708[c0]'.'R_rxn04270_c0_B' 1
'cpd08741[c0]'.'R_rxn04270_c0_B' -1
'cpd00067[c0]'.'R_rxn06099_c0_B' -1
'cpd00001[c0]'.'R_rxn06099_c0_B' 1
'cpd00049[c0]'.'R_rxn06099_c0_B' -1
'cpd00301[c0]'.'R_rxn06099_c0_B' -1
'cpd11979[c0]'.'R_rxn06099_c0_B' 1
'cpd00067[c0]'.'R_rxn11838_c0_B' -1
'cpd00003[c0]'.'R_rxn11838_c0_B' 1
'cpd00004[c0]'.'R_rxn11838_c0_B' -1
'cpd16401[c0]'.'R_rxn11838_c0_B' 1
'cpd16402[c0]'.'R_rxn11838_c0_B' -1
'cpd00002[c0]'.'R_rxn01917_c0_B' 1
'cpd00008[c0]'.'R_rxn01917_c0_B' -1
'cpd00477[c0]'.'R_rxn01917_c0_B' 1
'cpd02552[c0]'.'R_rxn01917_c0_B' -1
'cpd00067[c0]'.'R_rxn01509_c0_B' 1
'cpd00002[c0]'.'R_rxn01509_c0_B' 1
'cpd00008[c0]'.'R_rxn01509_c0_B' -1
'cpd00296[c0]'.'R_rxn01509_c0_B' 1
'cpd00295[c0]'.'R_rxn01509_c0_B' -1
'cpd00009[c0]'.'R_rxn01548_c0_B' 1
'cpd00475[c0]'.'R_rxn01548_c0_B' -1
'cpd00311[c0]'.'R_rxn01548_c0_B' 1
'cpd00207[c0]'.'R_rxn01548_c0_B' -1
'cpd00023[c0]'.'R_rxn04659_c0_B' 1
'cpd00024[c0]'.'R_rxn04659_c0_B' -1
'cpd09351[c0]'.'R_rxn04659_c0_B' 1
'cpd09352[c0]'.'R_rxn04659_c0_B' -1
'cpd00009[c0]'.'R_rxn01145_c0_B' -1
'cpd00001[c0]'.'R_rxn01145_c0_B' 1
'cpd00184[c0]'.'R_rxn01145_c0_B' -1
'cpd00298[c0]'.'R_rxn01145_c0_B' 1
'cpd00001[c0]'.'R_rxn07586_c0_B' 1
'cpd00071[c0]'.'R_rxn07586_c0_B' -1
'cpd08371[c0]'.'R_rxn07586_c0_B' 1
'cpd14960[c0]'.'R_rxn07586_c0_B' -1
'cpd00067[c0]'.'R_rxn02548_c0_B' -1
'cpd00017[c0]'.'R_rxn02548_c0_B' 1
'cpd00019[c0]'.'R_rxn02548_c0_B' -1
'cpd01047[c0]'.'R_rxn02548_c0_B' 1
'cpd01043[c0]'.'R_rxn02548_c0_B' -1
'cpd00032[c0]'.'R_rxn03426_c0_B' -1
'cpd00320[c0]'.'R_rxn03426_c0_B' 1
'cpd00830[c0]'.'R_rxn03426_c0_B' 1
'cpd01974[c0]'.'R_rxn03426_c0_B' -1
'cpd00067[c0]'.'R_rxn00508_c0_B' -2
'cpd00001[c0]'.'R_rxn00508_c0_B' 1
'cpd00003[c0]'.'R_rxn00508_c0_B' 1
'cpd00004[c0]'.'R_rxn00508_c0_B' -1
'cpd00199[c0]'.'R_rxn00508_c0_B' 1
'cpd00036[c0]'.'R_rxn00508_c0_B' -1
'cpd00361[c0]'.'R_rxn02115_c0_B' 1
'cpd01221[c0]'.'R_rxn02115_c0_B' -1
'cpd00067[c0]'.'R_rxn05734_c0_B' -2
'cpd00001[c0]'.'R_rxn05734_c0_B' 1
'cpd00003[c0]'.'R_rxn05734_c0_B' 1
'cpd00004[c0]'.'R_rxn05734_c0_B' -1
'cpd00040[c0]'.'R_rxn05734_c0_B' 1
'cpd00180[c0]'.'R_rxn05734_c0_B' -1
'cpd00020[c0]'.'R_rxn02229_c0_B' -1
'cpd00081[c0]'.'R_rxn02229_c0_B' 1
'cpd00706[c0]'.'R_rxn02229_c0_B' 1
'cpd00268[c0]'.'R_rxn02229_c0_B' -1
'cpd00067[c0]'.'R_rxn03135_c0_B' 2
'cpd00023[c0]'.'R_rxn03135_c0_B' 1
'cpd00053[c0]'.'R_rxn03135_c0_B' -1
'cpd02843[c0]'.'R_rxn03135_c0_B' 1
'cpd02851[c0]'.'R_rxn03135_c0_B' 1
'cpd02991[c0]'.'R_rxn03135_c0_B' -1
'cpd00067[c0]'.'R_rxn04324_c0_B' 1
'cpd00001[c0]'.'R_rxn04324_c0_B' -1
'cpd00006[c0]'.'R_rxn04324_c0_B' -1
'cpd00005[c0]'.'R_rxn04324_c0_B' 1
'cpd00007[c0]'.'R_rxn04324_c0_B' 1
'cpd08791[c0]'.'R_rxn04324_c0_B' 1
'cpd08793[c0]'.'R_rxn04324_c0_B' -1
'cpd00067[c0]'.'R_rxn08085_c0_B' 1
'cpd11493[c0]'.'R_rxn08085_c0_B' -1
'cpd15523[c0]'.'R_rxn08085_c0_B' -1
'cpd15330[c0]'.'R_rxn08085_c0_B' 1
'cpd15294[c0]'.'R_rxn08085_c0_B' 1
'cpd00009[c0]'.'R_rxn01345_c0_B' -1
'cpd00001[c0]'.'R_rxn01345_c0_B' 1
'cpd00349[c0]'.'R_rxn01345_c0_B' 1
'cpd00238[c0]'.'R_rxn01345_c0_B' -1
'cpd00067[c0]'.'R_rxn02853_c0_B' -2
'cpd00001[c0]'.'R_rxn02853_c0_B' 1
'cpd00003[c0]'.'R_rxn02853_c0_B' 1
'cpd00004[c0]'.'R_rxn02853_c0_B' -1
'cpd03052[c0]'.'R_rxn02853_c0_B' 1
'cpd01831[c0]'.'R_rxn02853_c0_B' -1
'cpd00067[c0]'.'R_rxn08345_c0_B' 1
'cpd00006[c0]'.'R_rxn08345_c0_B' -1
'cpd00005[c0]'.'R_rxn08345_c0_B' 1
'cpd01793[c0]'.'R_rxn08345_c0_B' 1
'cpd15351[c0]'.'R_rxn08345_c0_B' -1
'cpd00012[c0]'.'R_rxn10224_c0_B' -1
'cpd00067[c0]'.'R_rxn10224_c0_B' -1
'cpd00052[c0]'.'R_rxn10224_c0_B' 1
'cpd15687[c0]'.'R_rxn10224_c0_B' -1
'cpd15681[c0]'.'R_rxn10224_c0_B' 1
'cpd00067[c0]'.'R_rxn11809_c0_B' 1
'cpd00003[c0]'.'R_rxn11809_c0_B' -1
'cpd00004[c0]'.'R_rxn11809_c0_B' 1
'cpd04806[c0]'.'R_rxn11809_c0_B' 1
'cpd16365[c0]'.'R_rxn11809_c0_B' -1
'cpd00198[c0]'.'R_rxn01116_c0_B' -1
'cpd00171[c0]'.'R_rxn01116_c0_B' 1
'cpd00013[c0]'.'R_rxn02182_c0_B' -1
'cpd00663[c0]'.'R_rxn02182_c0_B' -1
'cpd01560[c0]'.'R_rxn02182_c0_B' 1
'cpd00001[c0]'.'R_rxn02811_c0_B' -1
'cpd02693[c0]'.'R_rxn02811_c0_B' 1
'cpd01710[c0]'.'R_rxn02811_c0_B' -1
'cpd00067[c0]'.'R_rxn03062_c0_B' -1
'cpd00003[c0]'.'R_rxn03062_c0_B' 1
'cpd00004[c0]'.'R_rxn03062_c0_B' -1
'cpd02693[c0]'.'R_rxn03062_c0_B' 1
'cpd02605[c0]'.'R_rxn03062_c0_B' -1
'cpd00002[c0]'.'R_rxn10258_c0_B' 1
'cpd00008[c0]'.'R_rxn10258_c0_B' -1
'cpd15682[c0]'.'R_rxn10258_c0_B' -1
'cpd15706[c0]'.'R_rxn10258_c0_B' 1
'cpd00067[c0]'.'R_rxn00863_c0_B' -2
'cpd00001[c0]'.'R_rxn00863_c0_B' 1
'cpd00003[c0]'.'R_rxn00863_c0_B' 1
'cpd00004[c0]'.'R_rxn00863_c0_B' -1
'cpd01324[c0]'.'R_rxn00863_c0_B' 1
'cpd00119[c0]'.'R_rxn00863_c0_B' -1
'cpd00046[c0]'.'R_rxn09113_c0_B' -1
'cpd00080[c0]'.'R_rxn09113_c0_B' 1
'cpd15421[c0]'.'R_rxn09113_c0_B' 1
'cpd15547[c0]'.'R_rxn09113_c0_B' -1
'cpd00104[c0]'.'R_rxn00795_c0_B' -1
'cpd00001[c0]'.'R_rxn00795_c0_B' 1
'cpd00039[c0]'.'R_rxn00795_c0_B' -1
'cpd03293[c0]'.'R_rxn00795_c0_B' 1
'cpd00067[c0]'.'R_rxn05982_c0_B' 1
'cpd00020[c0]'.'R_rxn05982_c0_B' 1
'cpd11625[c0]'.'R_rxn05982_c0_B' -1
'cpd00117[c0]'.'R_rxn05982_c0_B' -1
'cpd11673[c0]'.'R_rxn05982_c0_B' 1
'cpd00067[c0]'.'R_rxn10215_c0_B' -1
'cpd00010[c0]'.'R_rxn10215_c0_B' -1
'cpd15678[c0]'.'R_rxn10215_c0_B' -1
'cpd11434[c0]'.'R_rxn10215_c0_B' 1
'cpd15672[c0]'.'R_rxn10215_c0_B' 1
'cpd00067[c0]'.'R_rxn00018_c0_B' -2
'cpd00001[c0]'.'R_rxn00018_c0_B' 1
'cpd00011[c0]'.'R_rxn00018_c0_B' 1
'cpd00169[c0]'.'R_rxn00018_c0_B' -2
'cpd00871[c0]'.'R_rxn00018_c0_B' 1
'cpd00067[c0]'.'R_rxn05452_c0_B' 2
'cpd00010[c0]'.'R_rxn05452_c0_B' 1
'cpd11493[c0]'.'R_rxn05452_c0_B' -1
'cpd11434[c0]'.'R_rxn05452_c0_B' -1
'cpd11519[c0]'.'R_rxn05452_c0_B' 1
'cpd00067[c0]'.'R_rxn05465_c0_B' 1
'cpd00010[c0]'.'R_rxn05465_c0_B' -1
'cpd11492[c0]'.'R_rxn05465_c0_B' -1
'cpd11493[c0]'.'R_rxn05465_c0_B' 1
'cpd00070[c0]'.'R_rxn05465_c0_B' 1
'cpd00033[c0]'.'R_rxn00404_c0_B' 1
'cpd00064[c0]'.'R_rxn00404_c0_B' -1
'cpd00051[c0]'.'R_rxn00404_c0_B' 1
'cpd00451[c0]'.'R_rxn00404_c0_B' -1
'cpd11466[c0]'.'R_rxn08547_c0_B' 1
'cpd11493[c0]'.'R_rxn08547_c0_B' -1
'cpd00080[c0]'.'R_rxn08547_c0_B' 1
'cpd15331[c0]'.'R_rxn08547_c0_B' -1
'cpd00067[c0]'.'R_rxn04736_c0_B' -1
'cpd00003[c0]'.'R_rxn04736_c0_B' 1
'cpd00004[c0]'.'R_rxn04736_c0_B' -1
'cpd09802[c0]'.'R_rxn04736_c0_B' -1
'cpd01859[c0]'.'R_rxn04736_c0_B' 1
'cpd00067[c0]'.'R_rxn04143_c0_B' -1
'cpd00003[c0]'.'R_rxn04143_c0_B' 1
'cpd00004[c0]'.'R_rxn04143_c0_B' -1
'cpd00666[c0]'.'R_rxn04143_c0_B' 1
'cpd02186[c0]'.'R_rxn04143_c0_B' -1
'cpd00010[c0]'.'R_rxn06023_c0_B' 1
'cpd11493[c0]'.'R_rxn06023_c0_B' -1
'cpd00045[c0]'.'R_rxn06023_c0_B' -1
'cpd12370[c0]'.'R_rxn06023_c0_B' 1
'cpd00002[c0]'.'R_rxn01678_c0_B' 1
'cpd00008[c0]'.'R_rxn01678_c0_B' -1
'cpd00978[c0]'.'R_rxn01678_c0_B' 1
'cpd00358[c0]'.'R_rxn01678_c0_B' -1
'cpd00067[c0]'.'R_rxn00872_c0_B' 1
'cpd00015[c0]'.'R_rxn00872_c0_B' 1
'cpd00982[c0]'.'R_rxn00872_c0_B' -1
'cpd00650[c0]'.'R_rxn00872_c0_B' -1
'cpd00120[c0]'.'R_rxn00872_c0_B' 1
'cpd00067[c0]'.'R_rxn05871_c0_B' -1
'cpd00003[c0]'.'R_rxn05871_c0_B' 1
'cpd00004[c0]'.'R_rxn05871_c0_B' -1
'cpd00195[c0]'.'R_rxn05871_c0_B' 1
'cpd11616[c0]'.'R_rxn05871_c0_B' -1
'cpd00169[c0]'.'R_rxn01106_c0_B' -1
'cpd00482[c0]'.'R_rxn01106_c0_B' 1
'cpd00009[c0]'.'R_rxn01539_c0_B' 1
'cpd00001[c0]'.'R_rxn01539_c0_B' -1
'cpd00305[c0]'.'R_rxn01539_c0_B' 1
'cpd00793[c0]'.'R_rxn01539_c0_B' -1
'cpd00067[c0]'.'R_rxn06771_c0_B' -1
'cpd00017[c0]'.'R_rxn06771_c0_B' 1
'cpd00019[c0]'.'R_rxn06771_c0_B' -1
'cpd12677[c0]'.'R_rxn06771_c0_B' 1
'cpd12700[c0]'.'R_rxn06771_c0_B' -1
'cpd00067[c0]'.'R_rxn08470_c0_B' -1
'cpd00001[c0]'.'R_rxn08470_c0_B' -1
'cpd00007[c0]'.'R_rxn08470_c0_B' 1
'cpd01270[c0]'.'R_rxn08470_c0_B' 1
'cpd00050[c0]'.'R_rxn08470_c0_B' -1
'cpd00081[c0]'.'R_rxn08470_c0_B' -1
'cpd11596[c0]'.'R_rxn08470_c0_B' 1
'cpd01011[c0]'.'R_rxn08470_c0_B' -1
'cpd00067[c0]'.'R_rxn04938_c0_B' -1
'cpd00006[c0]'.'R_rxn04938_c0_B' 1
'cpd00005[c0]'.'R_rxn04938_c0_B' -1
'cpd09879[c0]'.'R_rxn04938_c0_B' 1
'cpd00759[c0]'.'R_rxn04938_c0_B' -1
'cpd00023[c0]'.'R_rxn02339_c0_B' -1
'cpd00024[c0]'.'R_rxn02339_c0_B' 1
'cpd00830[c0]'.'R_rxn02339_c0_B' -1
'cpd01974[c0]'.'R_rxn02339_c0_B' 1
'cpd00033[c0]'.'R_rxn00650_c0_B' -1
'cpd00001[c0]'.'R_rxn00650_c0_B' 1
'cpd00084[c0]'.'R_rxn00650_c0_B' -1
'cpd01017[c0]'.'R_rxn00650_c0_B' 1
'cpd00095[c0]'.'R_rxn00787_c0_B' -1
'cpd00102[c0]'.'R_rxn00787_c0_B' -1
'cpd02371[c0]'.'R_rxn00787_c0_B' 1
'cpd00002[c0]'.'R_rxn00515_c0_B' 1
'cpd00008[c0]'.'R_rxn00515_c0_B' -1
'cpd00068[c0]'.'R_rxn00515_c0_B' -1
'cpd00090[c0]'.'R_rxn00515_c0_B' 1
'cpd00067[c0]'.'R_rxn05012_c0_B' -1
'cpd00009[c0]'.'R_rxn05012_c0_B' -1
'cpd00146[c0]'.'R_rxn05012_c0_B' 1
'cpd00342[c0]'.'R_rxn05012_c0_B' 1
'cpd11209[c0]'.'R_rxn05012_c0_B' -1
'cpd00002[c0]'.'R_rxn01353_c0_B' 1
'cpd00008[c0]'.'R_rxn01353_c0_B' -1
'cpd00241[c0]'.'R_rxn01353_c0_B' -1
'cpd00295[c0]'.'R_rxn01353_c0_B' 1
'cpd00067[c0]'.'R_rxn03244_c0_B' -1
'cpd00003[c0]'.'R_rxn03244_c0_B' 1
'cpd00004[c0]'.'R_rxn03244_c0_B' -1
'cpd03118[c0]'.'R_rxn03244_c0_B' 1
'cpd03119[c0]'.'R_rxn03244_c0_B' -1
'cpd00001[c0]'.'R_rxn02949_c0_B' 1
'cpd03572[c0]'.'R_rxn02949_c0_B' -1
'cpd02187[c0]'.'R_rxn02949_c0_B' 1
'cpd00080[c0]'.'R_rxn14229_c0_B' 1
'cpd00095[c0]'.'R_rxn14229_c0_B' -1
'cpd00364[c0]'.'R_rxn14229_c0_B' 1
'cpd00415[c0]'.'R_rxn14229_c0_B' -1
'cpd00067[c0]'.'R_rxn03366_c0_B' -2
'cpd00001[c0]'.'R_rxn03366_c0_B' 1
'cpd00006[c0]'.'R_rxn03366_c0_B' 1
'cpd00005[c0]'.'R_rxn03366_c0_B' -1
'cpd03365[c0]'.'R_rxn03366_c0_B' 1
'cpd03366[c0]'.'R_rxn03366_c0_B' -1
'cpd00067[c0]'.'R_rxn06062_c0_B' -1
'cpd00001[c0]'.'R_rxn06062_c0_B' 1
'cpd00049[c0]'.'R_rxn06062_c0_B' -1
'cpd12064[c0]'.'R_rxn06062_c0_B' 1
'cpd00266[c0]'.'R_rxn06062_c0_B' -1
'cpd00067[c0]'.'R_rxn01066_c0_B' -1
'cpd00001[c0]'.'R_rxn01066_c0_B' 1
'cpd00049[c0]'.'R_rxn01066_c0_B' -1
'cpd01664[c0]'.'R_rxn01066_c0_B' 1
'cpd00160[c0]'.'R_rxn01066_c0_B' -1
'cpd00001[c0]'.'R_rxn02934_c0_B' -1
'cpd02691[c0]'.'R_rxn02934_c0_B' 1
'cpd02125[c0]'.'R_rxn02934_c0_B' -1
'cpd00067[c0]'.'R_rxn08089_c0_B' 1
'cpd11493[c0]'.'R_rxn08089_c0_B' -1
'cpd15328[c0]'.'R_rxn08089_c0_B' 1
'cpd15527[c0]'.'R_rxn08089_c0_B' -1
'cpd11825[c0]'.'R_rxn08089_c0_B' 1
'cpd00067[c0]'.'R_rxn07688_c0_B' -1
'cpd00003[c0]'.'R_rxn07688_c0_B' 1
'cpd00004[c0]'.'R_rxn07688_c0_B' -1
'cpd15053[c0]'.'R_rxn07688_c0_B' 1
'cpd15054[c0]'.'R_rxn07688_c0_B' -1
'cpd00067[c0]'.'R_rxn00543_c0_B' -1
'cpd00003[c0]'.'R_rxn00543_c0_B' 1
'cpd00004[c0]'.'R_rxn00543_c0_B' -1
'cpd00071[c0]'.'R_rxn00543_c0_B' -1
'cpd00363[c0]'.'R_rxn00543_c0_B' 1
'cpd00519[c0]'.'R_rxn01996_c0_B' -1
'cpd00891[c0]'.'R_rxn01996_c0_B' 1
'cpd00067[c0]'.'R_rxn00428_c0_B' -2
'cpd00001[c0]'.'R_rxn00428_c0_B' 1
'cpd00055[c0]'.'R_rxn00428_c0_B' -1
'cpd00099[c0]'.'R_rxn00428_c0_B' -2
'cpd01530[c0]'.'R_rxn00428_c0_B' 1
'cpd00002[c0]'.'R_rxn10253_c0_B' 1
'cpd00008[c0]'.'R_rxn10253_c0_B' -1
'cpd15677[c0]'.'R_rxn10253_c0_B' -1
'cpd15701[c0]'.'R_rxn10253_c0_B' 1
'cpd00010[c0]'.'R_rxn10207_c0_B' -1
'cpd00080[c0]'.'R_rxn10207_c0_B' 1
'cpd11435[c0]'.'R_rxn10207_c0_B' 1
'cpd15673[c0]'.'R_rxn10207_c0_B' -1
'cpd00012[c0]'.'R_rxn10221_c0_B' -1
'cpd00067[c0]'.'R_rxn10221_c0_B' -1
'cpd00052[c0]'.'R_rxn10221_c0_B' 1
'cpd15678[c0]'.'R_rxn10221_c0_B' 1
'cpd15684[c0]'.'R_rxn10221_c0_B' -1
'cpd00067[c0]'.'R_rxn05451_c0_B' 2
'cpd00010[c0]'.'R_rxn05451_c0_B' 1
'cpd11493[c0]'.'R_rxn05451_c0_B' -1
'cpd11439[c0]'.'R_rxn05451_c0_B' -1
'cpd11515[c0]'.'R_rxn05451_c0_B' 1
'cpd00001[c0]'.'R_rxn00469_c0_B' 1
'cpd00029[c0]'.'R_rxn00469_c0_B' -1
'cpd00064[c0]'.'R_rxn00469_c0_B' -1
'cpd00342[c0]'.'R_rxn00469_c0_B' 1
'cpd00067[c0]'.'R_rxn02784_c0_B' -1
'cpd00006[c0]'.'R_rxn02784_c0_B' 1
'cpd00005[c0]'.'R_rxn02784_c0_B' -1
'cpd02238[c0]'.'R_rxn02784_c0_B' 1
'cpd01638[c0]'.'R_rxn02784_c0_B' -1
'cpd00033[c0]'.'R_rxn02795_c0_B' -1
'cpd00001[c0]'.'R_rxn02795_c0_B' 1
'cpd01663[c0]'.'R_rxn02795_c0_B' -1
'cpd03247[c0]'.'R_rxn02795_c0_B' 1
'cpd00010[c0]'.'R_rxn10203_c0_B' -1
'cpd01695[c0]'.'R_rxn10203_c0_B' 1
'cpd00080[c0]'.'R_rxn10203_c0_B' 1
'cpd15331[c0]'.'R_rxn10203_c0_B' -1
'cpd00067[c0]'.'R_rxn07876_c0_B' -2
'cpd00001[c0]'.'R_rxn07876_c0_B' 1
'cpd00003[c0]'.'R_rxn07876_c0_B' 1
'cpd00004[c0]'.'R_rxn07876_c0_B' -1
'cpd06739[c0]'.'R_rxn07876_c0_B' 1
'cpd15166[c0]'.'R_rxn07876_c0_B' -1
'cpd00067[c0]'.'R_rxn12191_c0_B' -1
'cpd00006[c0]'.'R_rxn12191_c0_B' 1
'cpd00005[c0]'.'R_rxn12191_c0_B' -1
'cpd00098[c0]'.'R_rxn12191_c0_B' 1
'cpd00447[c0]'.'R_rxn12191_c0_B' -1
'cpd00035[c0]'.'R_rxn00283_c0_B' 1
'cpd00117[c0]'.'R_rxn00283_c0_B' -1
'cpd00067[c0]'.'R_rxn01847_c0_B' -1
'cpd00003[c0]'.'R_rxn01847_c0_B' 1
'cpd00004[c0]'.'R_rxn01847_c0_B' -1
'cpd02186[c0]'.'R_rxn01847_c0_B' -1
'cpd00432[c0]'.'R_rxn01847_c0_B' 1
'cpd00012[c0]'.'R_rxn02155_c0_B' -1
'cpd00002[c0]'.'R_rxn02155_c0_B' 1
'cpd00873[c0]'.'R_rxn02155_c0_B' 1
'cpd00638[c0]'.'R_rxn02155_c0_B' -1
'cpd00668[c0]'.'R_rxn02187_c0_B' 1
'cpd02569[c0]'.'R_rxn02187_c0_B' -1
'cpd00067[c0]'.'R_rxn02866_c0_B' 1
'cpd00015[c0]'.'R_rxn02866_c0_B' 1
'cpd00982[c0]'.'R_rxn02866_c0_B' -1
'cpd01882[c0]'.'R_rxn02866_c0_B' 1
'cpd01966[c0]'.'R_rxn02866_c0_B' -1
'cpd00067[c0]'.'R_rxn11968_c0_B' -1
'cpd11625[c0]'.'R_rxn11968_c0_B' 1
'cpd11673[c0]'.'R_rxn11968_c0_B' -1
'cpd02074[c0]'.'R_rxn11968_c0_B' -1
'cpd00549[c0]'.'R_rxn11968_c0_B' 1
'cpd00067[c0]'.'R_rxn08552_c0_B' 2
'cpd11493[c0]'.'R_rxn08552_c0_B' -1
'cpd00080[c0]'.'R_rxn08552_c0_B' 1
'cpd15328[c0]'.'R_rxn08552_c0_B' -1
'cpd11825[c0]'.'R_rxn08552_c0_B' 1
'cpd00067[c0]'.'R_rxn04325_c0_B' 1
'cpd00001[c0]'.'R_rxn04325_c0_B' -1
'cpd00006[c0]'.'R_rxn04325_c0_B' -1
'cpd00005[c0]'.'R_rxn04325_c0_B' 1
'cpd00007[c0]'.'R_rxn04325_c0_B' 1
'cpd08795[c0]'.'R_rxn04325_c0_B' 1
'cpd08796[c0]'.'R_rxn04325_c0_B' -1
'cpd00020[c0]'.'R_rxn07449_c0_B' -1
'cpd00081[c0]'.'R_rxn07449_c0_B' -1
'cpd14790[c0]'.'R_rxn07449_c0_B' 1
'cpd00067[c0]'.'R_rxn01018_c0_B' -1
'cpd00009[c0]'.'R_rxn01018_c0_B' -1
'cpd00041[c0]'.'R_rxn01018_c0_B' 1
'cpd00343[c0]'.'R_rxn01018_c0_B' -1
'cpd00146[c0]'.'R_rxn01018_c0_B' 1
'cpd00012[c0]'.'R_rxn11544_c0_B' -1
'cpd00067[c0]'.'R_rxn11544_c0_B' -1
'cpd00002[c0]'.'R_rxn11544_c0_B' 2
'cpd00008[c0]'.'R_rxn11544_c0_B' -2
'cpd00001[c0]'.'R_rxn11544_c0_B' 1
'cpd00023[c0]'.'R_rxn11544_c0_B' -2
'cpd00053[c0]'.'R_rxn11544_c0_B' 2
'cpd03832[c0]'.'R_rxn11544_c0_B' 1
'cpd03913[c0]'.'R_rxn11544_c0_B' -1
'cpd00067[c0]'.'R_rxn10219_c0_B' -1
'cpd00010[c0]'.'R_rxn10219_c0_B' -1
'cpd11441[c0]'.'R_rxn10219_c0_B' 1
'cpd15682[c0]'.'R_rxn10219_c0_B' -1
'cpd15676[c0]'.'R_rxn10219_c0_B' 1
'cpd00001[c0]'.'R_rxn03247_c0_B' -1
'cpd03120[c0]'.'R_rxn03247_c0_B' 1
'cpd03130[c0]'.'R_rxn03247_c0_B' -1
'cpd00010[c0]'.'R_rxn10210_c0_B' -1
'cpd11441[c0]'.'R_rxn10210_c0_B' 1
'cpd00080[c0]'.'R_rxn10210_c0_B' 1
'cpd15676[c0]'.'R_rxn10210_c0_B' -1
'cpd00067[c0]'.'R_rxn01476_c0_B' -1
'cpd00001[c0]'.'R_rxn01476_c0_B' 1
'cpd00911[c0]'.'R_rxn01476_c0_B' 1
'cpd00284[c0]'.'R_rxn01476_c0_B' -1
'cpd00001[c0]'.'R_rxn03146_c0_B' 1
'cpd00029[c0]'.'R_rxn03146_c0_B' -1
'cpd02886[c0]'.'R_rxn03146_c0_B' 1
'cpd03584[c0]'.'R_rxn03146_c0_B' -1
'cpd00001[c0]'.'R_rxn02789_c0_B' -1
'cpd01646[c0]'.'R_rxn02789_c0_B' 1
'cpd01710[c0]'.'R_rxn02789_c0_B' -1
'cpd00024[c0]'.'R_rxn01156_c0_B' 1
'cpd00143[c0]'.'R_rxn01156_c0_B' -1
'cpd00186[c0]'.'R_rxn01156_c0_B' -1
'cpd01526[c0]'.'R_rxn01156_c0_B' 1
'cpd00067[c0]'.'R_rxn14384_c0_B' 1
'cpd11625[c0]'.'R_rxn14384_c0_B' -1
'cpd11623[c0]'.'R_rxn14384_c0_B' 1
'cpd17406[c0]'.'R_rxn14384_c0_B' 1
'cpd17407[c0]'.'R_rxn14384_c0_B' -1
'cpd00067[c0]'.'R_rxn05455_c0_B' 2
'cpd00010[c0]'.'R_rxn05455_c0_B' 1
'cpd11493[c0]'.'R_rxn05455_c0_B' -1
'cpd11435[c0]'.'R_rxn05455_c0_B' -1
'cpd11565[c0]'.'R_rxn05455_c0_B' 1
'cpd00067[c0]'.'R_rxn00410_c0_B' -2
'cpd00002[c0]'.'R_rxn00410_c0_B' 1
'cpd00008[c0]'.'R_rxn00410_c0_B' -1
'cpd00009[c0]'.'R_rxn00410_c0_B' -1
'cpd00013[c0]'.'R_rxn00410_c0_B' 1
'cpd00052[c0]'.'R_rxn00410_c0_B' -1
'cpd00062[c0]'.'R_rxn00410_c0_B' 1
'cpd00102[c0]'.'R_rxn01333_c0_B' 1
'cpd00072[c0]'.'R_rxn01333_c0_B' -1
'cpd00238[c0]'.'R_rxn01333_c0_B' 1
'cpd00236[c0]'.'R_rxn01333_c0_B' -1
'cpd00020[c0]'.'R_rxn02925_c0_B' -1
'cpd00035[c0]'.'R_rxn02925_c0_B' 1
'cpd00287[c0]'.'R_rxn02925_c0_B' 1
'cpd02096[c0]'.'R_rxn02925_c0_B' -1
'cpd00002[c0]'.'R_rxn10257_c0_B' 1
'cpd00008[c0]'.'R_rxn10257_c0_B' -1
'cpd15681[c0]'.'R_rxn10257_c0_B' -1
'cpd15705[c0]'.'R_rxn10257_c0_B' 1
'cpd00037[c0]'.'R_rxn03933_c0_B' 1
'cpd00014[c0]'.'R_rxn03933_c0_B' -1
'cpd02948[c0]'.'R_rxn03933_c0_B' 1
'cpd03491[c0]'.'R_rxn03933_c0_B' -1
'cpd00067[c0]'.'R_rxn07684_c0_B' -1
'cpd00003[c0]'.'R_rxn07684_c0_B' 1
'cpd00004[c0]'.'R_rxn07684_c0_B' -1
'cpd15049[c0]'.'R_rxn07684_c0_B' 1
'cpd15050[c0]'.'R_rxn07684_c0_B' -1
'cpd00001[c0]'.'R_rxn00799_c0_B' -1
'cpd00130[c0]'.'R_rxn00799_c0_B' 1
'cpd00106[c0]'.'R_rxn00799_c0_B' -1
'cpd00509[c0]'.'R_rxn01986_c0_B' 1
'cpd00510[c0]'.'R_rxn01986_c0_B' -1
'cpd00078[c0]'.'R_rxn00602_c0_B' -1
'cpd00891[c0]'.'R_rxn00602_c0_B' 1
'cpd00009[c0]'.'R_rxn01069_c0_B' -1
'cpd00001[c0]'.'R_rxn01069_c0_B' 1
'cpd00809[c0]'.'R_rxn01069_c0_B' 1
'cpd00161[c0]'.'R_rxn01069_c0_B' -1
'cpd00012[c0]'.'R_rxn00702_c0_B' -1
'cpd00052[c0]'.'R_rxn00702_c0_B' 1
'cpd00089[c0]'.'R_rxn00702_c0_B' 1
'cpd00390[c0]'.'R_rxn00702_c0_B' -1
'cpd00009[c0]'.'R_rxn03150_c0_B' -1
'cpd00001[c0]'.'R_rxn03150_c0_B' 1
'cpd02904[c0]'.'R_rxn03150_c0_B' 1
'cpd03423[c0]'.'R_rxn03150_c0_B' -1
'cpd00198[c0]'.'R_rxn04676_c0_B' 1
'cpd00102[c0]'.'R_rxn04676_c0_B' -1
'cpd09421[c0]'.'R_rxn04676_c0_B' -1
'cpd00056[c0]'.'R_rxn04676_c0_B' 1
'cpd00012[c0]'.'R_rxn00105_c0_B' -1
'cpd00002[c0]'.'R_rxn00105_c0_B' 1
'cpd00003[c0]'.'R_rxn00105_c0_B' -1
'cpd00355[c0]'.'R_rxn00105_c0_B' 1
'cpd00009[c0]'.'R_rxn03446_c0_B' -1
'cpd00001[c0]'.'R_rxn03446_c0_B' 1
'cpd03607[c0]'.'R_rxn03446_c0_B' 1
'cpd03608[c0]'.'R_rxn03446_c0_B' -1
'cpd00067[c0]'.'R_rxn01302_c0_B' -1
'cpd00006[c0]'.'R_rxn01302_c0_B' 1
'cpd00005[c0]'.'R_rxn01302_c0_B' -1
'cpd00227[c0]'.'R_rxn01302_c0_B' 1
'cpd00346[c0]'.'R_rxn01302_c0_B' -1
'cpd00027[c0]'.'R_rxn00223_c0_B' 1
'cpd00082[c0]'.'R_rxn00223_c0_B' -1
'cpd00067[c0]'.'R_rxn07883_c0_B' -1
'cpd00003[c0]'.'R_rxn07883_c0_B' 1
'cpd00004[c0]'.'R_rxn07883_c0_B' -1
'cpd15173[c0]'.'R_rxn07883_c0_B' 1
'cpd15175[c0]'.'R_rxn07883_c0_B' -1
'cpd00067[c0]'.'R_rxn03860_c0_B' -1
'cpd00003[c0]'.'R_rxn03860_c0_B' 1
'cpd00004[c0]'.'R_rxn03860_c0_B' -1
'cpd06711[c0]'.'R_rxn03860_c0_B' 1
'cpd06712[c0]'.'R_rxn03860_c0_B' -1
'cpd00001[c0]'.'R_rxn00459_c0_B' -1
'cpd00061[c0]'.'R_rxn00459_c0_B' -1
'cpd00482[c0]'.'R_rxn00459_c0_B' 1
'cpd00067[c0]'.'R_rxn05209_c0_B' 1
'cpd00067[e0]'.'R_rxn05209_c0_B' -1
'cpd00971[e0]'.'R_rxn05209_c0_B' 1
'cpd00971[c0]'.'R_rxn05209_c0_B' -1
'cpd00067[c0]'.'R_rxn06377_c0_B' 1
'cpd00033[c0]'.'R_rxn06377_c0_B' 1
'cpd00011[c0]'.'R_rxn06377_c0_B' -1
'cpd12005[c0]'.'R_rxn06377_c0_B' 1
'cpd11830[c0]'.'R_rxn06377_c0_B' -1
'cpd00023[c0]'.'R_rxn00260_c0_B' -1
'cpd00032[c0]'.'R_rxn00260_c0_B' -1
'cpd00024[c0]'.'R_rxn00260_c0_B' 1
'cpd00041[c0]'.'R_rxn00260_c0_B' 1
'cpd00001[c0]'.'R_rxn03380_c0_B' -1
'cpd00054[c0]'.'R_rxn03380_c0_B' 1
'cpd03397[c0]'.'R_rxn03380_c0_B' 1
'cpd03398[c0]'.'R_rxn03380_c0_B' -1
'cpd00009[c0]'.'R_rxn00461_c0_B' -1
'cpd00037[c0]'.'R_rxn00461_c0_B' 1
'cpd00061[c0]'.'R_rxn00461_c0_B' 1
'cpd02820[c0]'.'R_rxn00461_c0_B' -1
'cpd00099[c0]'.'R_rxn10473_c0_B' 1
'cpd00099[e0]'.'R_rxn10473_c0_B' -1
'cpd00067[c0]'.'R_rxn06037_c0_B' -1
'cpd00003[c0]'.'R_rxn06037_c0_B' 1
'cpd00004[c0]'.'R_rxn06037_c0_B' -1
'cpd11718[c0]'.'R_rxn06037_c0_B' 1
'cpd11637[c0]'.'R_rxn06037_c0_B' -1
'cpd00067[c0]'.'R_rxn00181_c0_B' 1
'cpd00002[c0]'.'R_rxn00181_c0_B' 1
'cpd00008[c0]'.'R_rxn00181_c0_B' -1
'cpd00023[c0]'.'R_rxn00181_c0_B' 1
'cpd03413[c0]'.'R_rxn00181_c0_B' -1
'cpd00002[c0]'.'R_rxn00669_c0_B' 1
'cpd00008[c0]'.'R_rxn00669_c0_B' -1
'cpd00009[c0]'.'R_rxn00669_c0_B' -1
'cpd00010[c0]'.'R_rxn00669_c0_B' 1
'cpd00086[c0]'.'R_rxn00669_c0_B' -1
'cpd00141[c0]'.'R_rxn00669_c0_B' 1
'cpd00012[c0]'.'R_rxn05247_c0_B' -1
'cpd00002[c0]'.'R_rxn05247_c0_B' 1
'cpd00010[c0]'.'R_rxn05247_c0_B' 1
'cpd00018[c0]'.'R_rxn05247_c0_B' -1
'cpd11435[c0]'.'R_rxn05247_c0_B' -1
'cpd11430[c0]'.'R_rxn05247_c0_B' 1
'cpd00067[c0]'.'R_rxn03136_c0_B' -1
'cpd00106[c0]'.'R_rxn03136_c0_B' -1
'cpd02851[c0]'.'R_rxn03136_c0_B' -1
'cpd02921[c0]'.'R_rxn03136_c0_B' 1
'cpd00067[c0]'.'R_rxn10229_c0_B' -2
'cpd00054[c0]'.'R_rxn10229_c0_B' 1
'cpd00046[c0]'.'R_rxn10229_c0_B' -1
'cpd15686[c0]'.'R_rxn10229_c0_B' 1
'cpd15692[c0]'.'R_rxn10229_c0_B' -1
'cpd00001[c0]'.'R_rxn06193_c0_B' 1
'cpd00013[c0]'.'R_rxn06193_c0_B' -1
'cpd11710[c0]'.'R_rxn06193_c0_B' 1
'cpd12236[c0]'.'R_rxn06193_c0_B' -1
'cpd00067[c0]'.'R_rxn02937_c0_B' -1
'cpd00002[c0]'.'R_rxn02937_c0_B' 1
'cpd00008[c0]'.'R_rxn02937_c0_B' -1
'cpd00009[c0]'.'R_rxn02937_c0_B' -1
'cpd02826[c0]'.'R_rxn02937_c0_B' 1
'cpd02140[c0]'.'R_rxn02937_c0_B' -1
'cpd00067[c0]'.'R_rxn01652_c0_B' -1
'cpd00001[c0]'.'R_rxn01652_c0_B' 1
'cpd02197[c0]'.'R_rxn01652_c0_B' -1
'cpd00347[c0]'.'R_rxn01652_c0_B' 1
'cpd00001[c0]'.'R_rxn03541_c0_B' -1
'cpd02039[c0]'.'R_rxn03541_c0_B' 1
'cpd03917[c0]'.'R_rxn03541_c0_B' 1
'cpd03918[c0]'.'R_rxn03541_c0_B' -1
'cpd00067[c0]'.'R_rxn08087_c0_B' 1
'cpd11493[c0]'.'R_rxn08087_c0_B' -1
'cpd15525[c0]'.'R_rxn08087_c0_B' -1
'cpd15239[c0]'.'R_rxn08087_c0_B' 1
'cpd15326[c0]'.'R_rxn08087_c0_B' 1
'cpd00067[c0]'.'R_rxn00992_c0_B' -1
'cpd00003[c0]'.'R_rxn00992_c0_B' 1
'cpd00004[c0]'.'R_rxn00992_c0_B' -1
'cpd00142[c0]'.'R_rxn00992_c0_B' -1
'cpd00797[c0]'.'R_rxn00992_c0_B' 1
'cpd00009[c0]'.'R_rxn01961_c0_B' -1
'cpd00001[c0]'.'R_rxn01961_c0_B' 1
'cpd01217[c0]'.'R_rxn01961_c0_B' -1
'cpd00497[c0]'.'R_rxn01961_c0_B' 1
'cpd00067[c0]'.'R_rxn01517_c0_B' 1
'cpd00002[c0]'.'R_rxn01517_c0_B' 1
'cpd00008[c0]'.'R_rxn01517_c0_B' -1
'cpd00299[c0]'.'R_rxn01517_c0_B' 1
'cpd00978[c0]'.'R_rxn01517_c0_B' -1
'cpd00001[c0]'.'R_rxn07653_c0_B' -1
'cpd02907[c0]'.'R_rxn07653_c0_B' 1
'cpd02846[c0]'.'R_rxn07653_c0_B' -1
'cpd00067[c0]'.'R_rxn10226_c0_B' -2
'cpd00054[c0]'.'R_rxn10226_c0_B' 1
'cpd00046[c0]'.'R_rxn10226_c0_B' -1
'cpd15683[c0]'.'R_rxn10226_c0_B' 1
'cpd15689[c0]'.'R_rxn10226_c0_B' -1
'cpd00001[c0]'.'R_rxn09978_c0_B' 1
'cpd00027[c0]'.'R_rxn09978_c0_B' -1
'cpd00116[c0]'.'R_rxn09978_c0_B' -1
'cpd15584[c0]'.'R_rxn09978_c0_B' 1
'cpd00067[c0]'.'R_rxn02107_c0_B' -2
'cpd00001[c0]'.'R_rxn02107_c0_B' 1
'cpd00003[c0]'.'R_rxn02107_c0_B' 1
'cpd00004[c0]'.'R_rxn02107_c0_B' -1
'cpd03709[c0]'.'R_rxn02107_c0_B' 1
'cpd00599[c0]'.'R_rxn02107_c0_B' -1
'cpd00067[c0]'.'R_rxn01118_c0_B' -2
'cpd00001[c0]'.'R_rxn01118_c0_B' 1
'cpd00174[c0]'.'R_rxn01118_c0_B' 1
'cpd00552[c0]'.'R_rxn01118_c0_B' -1
'cpd01996[c0]'.'R_rxn01118_c0_B' -1
'cpd00001[c0]'.'R_rxn03060_c0_B' -1
'cpd01501[c0]'.'R_rxn03060_c0_B' 1
'cpd02597[c0]'.'R_rxn03060_c0_B' -1
'cpd00002[c0]'.'R_rxn01512_c0_B' 1
'cpd00008[c0]'.'R_rxn01512_c0_B' -1
'cpd00357[c0]'.'R_rxn01512_c0_B' -1
'cpd00297[c0]'.'R_rxn01512_c0_B' 1
'cpd00067[c0]'.'R_rxn03249_c0_B' -1
'cpd00003[c0]'.'R_rxn03249_c0_B' 1
'cpd00004[c0]'.'R_rxn03249_c0_B' -1
'cpd03122[c0]'.'R_rxn03249_c0_B' 1
'cpd03123[c0]'.'R_rxn03249_c0_B' -1
'cpd00067[c0]'.'R_rxn10218_c0_B' -1
'cpd00010[c0]'.'R_rxn10218_c0_B' -1
'cpd11439[c0]'.'R_rxn10218_c0_B' 1
'cpd15675[c0]'.'R_rxn10218_c0_B' 1
'cpd15681[c0]'.'R_rxn10218_c0_B' -1
'cpd00067[c0]'.'R_rxn05909_c0_B' 1
'cpd00001[c0]'.'R_rxn05909_c0_B' -1
'cpd00054[c0]'.'R_rxn05909_c0_B' 1
'cpd00084[c0]'.'R_rxn05909_c0_B' -1
'cpd00239[c0]'.'R_rxn05909_c0_B' 1
'cpd15560[c0]'.'R_rxn09272_c0_B' 1
'cpd15561[c0]'.'R_rxn09272_c0_B' -1
'cpd00106[c0]'.'R_rxn09272_c0_B' -1
'cpd00036[c0]'.'R_rxn09272_c0_B' 1
'cpd00067[c0]'.'R_rxn03845_c0_B' 1
'cpd00001[c0]'.'R_rxn03845_c0_B' 1
'cpd03960[c0]'.'R_rxn03845_c0_B' 1
'cpd00591[c0]'.'R_rxn03845_c0_B' -1
'cpd03961[c0]'.'R_rxn03845_c0_B' -1
'cpd00067[c0]'.'R_rxn03365_c0_B' -2
'cpd00001[c0]'.'R_rxn03365_c0_B' 1
'cpd00003[c0]'.'R_rxn03365_c0_B' 1
'cpd00004[c0]'.'R_rxn03365_c0_B' -1
'cpd03365[c0]'.'R_rxn03365_c0_B' 1
'cpd03366[c0]'.'R_rxn03365_c0_B' -1
'cpd00067[c0]'.'R_rxn05454_c0_B' 2
'cpd00010[c0]'.'R_rxn05454_c0_B' 1
'cpd11493[c0]'.'R_rxn05454_c0_B' -1
'cpd11432[c0]'.'R_rxn05454_c0_B' -1
'cpd11544[c0]'.'R_rxn05454_c0_B' 1
'cpd00067[c0]'.'R_rxn01127_c0_B' 1
'cpd00002[c0]'.'R_rxn01127_c0_B' 1
'cpd00008[c0]'.'R_rxn01127_c0_B' -1
'cpd00177[c0]'.'R_rxn01127_c0_B' -1
'cpd00294[c0]'.'R_rxn01127_c0_B' 1
'cpd00064[c0]'.'R_rxn01461_c0_B' -1
'cpd00051[c0]'.'R_rxn01461_c0_B' 1
'cpd00281[c0]'.'R_rxn01461_c0_B' 1
'cpd00762[c0]'.'R_rxn01461_c0_B' -1
'cpd00067[c0]'.'R_rxn08548_c0_B' 2
'cpd11493[c0]'.'R_rxn08548_c0_B' -1
'cpd00080[c0]'.'R_rxn08548_c0_B' 1
'cpd15330[c0]'.'R_rxn08548_c0_B' -1
'cpd15294[c0]'.'R_rxn08548_c0_B' 1
'cpd00067[c0]'.'R_rxn06314_c0_B' -1
'cpd00046[c0]'.'R_rxn06314_c0_B' -1
'cpd12322[c0]'.'R_rxn06314_c0_B' 1
'cpd00256[c0]'.'R_rxn06314_c0_B' 1
'cpd11789[c0]'.'R_rxn06314_c0_B' -1
'cpd00067[c0]'.'R_rxn06168_c0_B' -1
'cpd11625[c0]'.'R_rxn06168_c0_B' 1
'cpd11673[c0]'.'R_rxn06168_c0_B' -1
'cpd00404[c0]'.'R_rxn06168_c0_B' 1
'cpd00815[c0]'.'R_rxn06168_c0_B' -1
'cpd00010[c0]'.'R_rxn10206_c0_B' -1
'cpd00080[c0]'.'R_rxn10206_c0_B' 1
'cpd11434[c0]'.'R_rxn10206_c0_B' 1
'cpd15672[c0]'.'R_rxn10206_c0_B' -1
'cpd12044[c0]'.'R_rxn06870_c0_B' 1
'cpd12868[c0]'.'R_rxn06870_c0_B' -1
'cpd00009[c0]'.'R_rxn00743_c0_B' -1
'cpd00001[c0]'.'R_rxn00743_c0_B' 1
'cpd00095[c0]'.'R_rxn00743_c0_B' 1
'cpd00157[c0]'.'R_rxn00743_c0_B' -1
'cpd00067[c0]'.'R_rxn02247_c0_B' -1
'cpd00722[c0]'.'R_rxn02247_c0_B' 1
'cpd00029[c0]'.'R_rxn02247_c0_B' -1
'cpd00302[c0]'.'R_rxn02247_c0_B' 1
'cpd01070[c0]'.'R_rxn02247_c0_B' -1
'cpd00022[c0]'.'R_rxn00874_c0_B' 1
'cpd00010[c0]'.'R_rxn00874_c0_B' -1
'cpd00120[c0]'.'R_rxn00874_c0_B' 1
'cpd03123[c0]'.'R_rxn00874_c0_B' -1
'cpd00067[c0]'.'R_rxn00834_c0_B' -1
'cpd00001[c0]'.'R_rxn00834_c0_B' 1
'cpd00003[c0]'.'R_rxn00834_c0_B' 1
'cpd00004[c0]'.'R_rxn00834_c0_B' -1
'cpd00114[c0]'.'R_rxn00834_c0_B' 1
'cpd00497[c0]'.'R_rxn00834_c0_B' -1
'cpd00033[c0]'.'R_rxn06540_c0_B' -1
'cpd00042[c0]'.'R_rxn06540_c0_B' 1
'cpd12113[c0]'.'R_rxn06540_c0_B' 1
'cpd12176[c0]'.'R_rxn06540_c0_B' -1
'cpd00089[c0]'.'R_rxn00704_c0_B' 1
'cpd00079[c0]'.'R_rxn00704_c0_B' -1
'cpd00067[c0]'.'R_rxn01459_c0_B' -2
'cpd00001[c0]'.'R_rxn01459_c0_B' 1
'cpd00006[c0]'.'R_rxn01459_c0_B' 1
'cpd00005[c0]'.'R_rxn01459_c0_B' -1
'cpd00281[c0]'.'R_rxn01459_c0_B' -1
'cpd00434[c0]'.'R_rxn01459_c0_B' 1
'cpd00022[c0]'.'R_rxn03641_c0_B' 1
'cpd00029[c0]'.'R_rxn03641_c0_B' -1
'cpd00728[c0]'.'R_rxn03641_c0_B' 1
'cpd07946[c0]'.'R_rxn03641_c0_B' -1
'cpd00012[c0]'.'R_rxn05252_c0_B' -1
'cpd00002[c0]'.'R_rxn05252_c0_B' 1
'cpd00010[c0]'.'R_rxn05252_c0_B' 1
'cpd00018[c0]'.'R_rxn05252_c0_B' -1
'cpd11432[c0]'.'R_rxn05252_c0_B' -1
'cpd11431[c0]'.'R_rxn05252_c0_B' 1
'cpd00023[c0]'.'R_rxn02844_c0_B' 1
'cpd00024[c0]'.'R_rxn02844_c0_B' -1
'cpd01807[c0]'.'R_rxn02844_c0_B' 1
'cpd03378[c0]'.'R_rxn02844_c0_B' -1
'cpd00067[c0]'.'R_rxn01230_c0_B' -1
'cpd00001[c0]'.'R_rxn01230_c0_B' 1
'cpd00003[c0]'.'R_rxn01230_c0_B' 1
'cpd00004[c0]'.'R_rxn01230_c0_B' -1
'cpd00210[c0]'.'R_rxn01230_c0_B' -1
'cpd00406[c0]'.'R_rxn01230_c0_B' 1
'cpd00067[c0]'.'R_rxn01530_c0_B' -1
'cpd00003[c0]'.'R_rxn01530_c0_B' 1
'cpd00004[c0]'.'R_rxn01530_c0_B' -1
'cpd00365[c0]'.'R_rxn01530_c0_B' 1
'cpd00304[c0]'.'R_rxn01530_c0_B' -1
'cpd00198[c0]'.'R_rxn00785_c0_B' -1
'cpd00102[c0]'.'R_rxn00785_c0_B' 1
'cpd00072[c0]'.'R_rxn00785_c0_B' 1
'cpd00236[c0]'.'R_rxn00785_c0_B' -1
'cpd00067[c0]'.'R_rxn01101_c0_B' -1
'cpd00003[c0]'.'R_rxn01101_c0_B' 1
'cpd00004[c0]'.'R_rxn01101_c0_B' -1
'cpd00169[c0]'.'R_rxn01101_c0_B' 1
'cpd02069[c0]'.'R_rxn01101_c0_B' -1
'cpd00067[c0]'.'R_rxn08808_c0_B' 1
'cpd00001[c0]'.'R_rxn08808_c0_B' 1
'cpd00908[c0]'.'R_rxn08808_c0_B' -1
'cpd12547[c0]'.'R_rxn08808_c0_B' 1
'cpd01080[c0]'.'R_rxn08808_c0_B' -1
'cpd00067[c0]'.'R_rxn04726_c0_B' -1
'cpd00003[c0]'.'R_rxn04726_c0_B' 1
'cpd00004[c0]'.'R_rxn04726_c0_B' -1
'cpd09793[c0]'.'R_rxn04726_c0_B' -1
'cpd09792[c0]'.'R_rxn04726_c0_B' 1
'cpd00067[c0]'.'R_rxn00550_c0_B' -2
'cpd00009[c0]'.'R_rxn00550_c0_B' -1
'cpd00001[c0]'.'R_rxn00550_c0_B' 1
'cpd00072[c0]'.'R_rxn00550_c0_B' -1
'cpd00503[c0]'.'R_rxn00550_c0_B' 1
'cpd00365[c0]'.'R_rxn01703_c0_B' 1
'cpd00667[c0]'.'R_rxn01703_c0_B' -1
'cpd00067[c0]'.'R_rxn00884_c0_B' -1
'cpd00017[c0]'.'R_rxn00884_c0_B' 1
'cpd00019[c0]'.'R_rxn00884_c0_B' -1
'cpd00121[c0]'.'R_rxn00884_c0_B' 1
'cpd02296[c0]'.'R_rxn00884_c0_B' -1
'cpd00067[c0]'.'R_rxn01851_c0_B' -2
'cpd00001[c0]'.'R_rxn01851_c0_B' 1
'cpd00003[c0]'.'R_rxn01851_c0_B' 1
'cpd00004[c0]'.'R_rxn01851_c0_B' -1
'cpd00281[c0]'.'R_rxn01851_c0_B' -1
'cpd00434[c0]'.'R_rxn01851_c0_B' 1
'cpd00067[c0]'.'R_rxn08178_c0_B' 1
'cpd00104[c0]'.'R_rxn08178_c0_B' -1
'cpd00001[c0]'.'R_rxn08178_c0_B' -1
'cpd00003[c0]'.'R_rxn08178_c0_B' -1
'cpd00004[c0]'.'R_rxn08178_c0_B' 1
'cpd15414[c0]'.'R_rxn08178_c0_B' 1
'cpd00067[c0]'.'R_rxn11834_c0_B' -1
'cpd00003[c0]'.'R_rxn11834_c0_B' 1
'cpd00004[c0]'.'R_rxn11834_c0_B' -1
'cpd16395[c0]'.'R_rxn11834_c0_B' 1
'cpd16396[c0]'.'R_rxn11834_c0_B' -1
'cpd00067[c0]'.'R_rxn00314_c0_B' -1
'cpd00001[c0]'.'R_rxn00314_c0_B' 1
'cpd00006[c0]'.'R_rxn00314_c0_B' 1
'cpd00005[c0]'.'R_rxn00314_c0_B' -1
'cpd00020[c0]'.'R_rxn00314_c0_B' -1
'cpd00039[c0]'.'R_rxn00314_c0_B' -1
'cpd02490[c0]'.'R_rxn00314_c0_B' 1
'cpd00254[e0]'.'R_rxn05616_c0_B' -1
'cpd00254[c0]'.'R_rxn05616_c0_B' 1
'cpd00009[c0]'.'R_rxn01507_c0_B' -1
'cpd00001[c0]'.'R_rxn01507_c0_B' 1
'cpd00294[c0]'.'R_rxn01507_c0_B' 1
'cpd00438[c0]'.'R_rxn01507_c0_B' -1
'cpd00067[c0]'.'R_rxn01790_c0_B' -1
'cpd00006[c0]'.'R_rxn01790_c0_B' 1
'cpd00005[c0]'.'R_rxn01790_c0_B' -1
'cpd00408[c0]'.'R_rxn01790_c0_B' 1
'cpd00712[c0]'.'R_rxn01790_c0_B' -1
'cpd00001[c0]'.'R_rxn01388_c0_B' -1
'cpd00260[c0]'.'R_rxn01388_c0_B' 1
'cpd00331[c0]'.'R_rxn01388_c0_B' -1
'cpd02601[c0]'.'R_rxn02391_c0_B' -1
'cpd02603[c0]'.'R_rxn02391_c0_B' 1
'cpd00067[c0]'.'R_rxn02897_c0_B' -1
'cpd00873[c0]'.'R_rxn02897_c0_B' 1
'cpd02904[c0]'.'R_rxn02897_c0_B' -1
'cpd01997[c0]'.'R_rxn02897_c0_B' 1
'cpd00218[c0]'.'R_rxn02897_c0_B' -1
'cpd00020[c0]'.'R_rxn14077_c0_B' 1
'cpd00118[c0]'.'R_rxn14077_c0_B' 1
'cpd00035[c0]'.'R_rxn14077_c0_B' -1
'cpd00434[c0]'.'R_rxn14077_c0_B' -1
'cpd00067[c0]'.'R_rxn05126_c0_B' -2
'cpd00001[c0]'.'R_rxn05126_c0_B' 1
'cpd00003[c0]'.'R_rxn05126_c0_B' 1
'cpd00004[c0]'.'R_rxn05126_c0_B' -1
'cpd11341[c0]'.'R_rxn05126_c0_B' 1
'cpd11408[c0]'.'R_rxn05126_c0_B' -1
'cpd00067[c0]'.'R_rxn10217_c0_B' -1
'cpd00010[c0]'.'R_rxn10217_c0_B' -1
'cpd11437[c0]'.'R_rxn10217_c0_B' 1
'cpd15680[c0]'.'R_rxn10217_c0_B' -1
'cpd15674[c0]'.'R_rxn10217_c0_B' 1
'cpd00067[c0]'.'R_rxn01406_c0_B' -1
'cpd00118[c0]'.'R_rxn01406_c0_B' 1
'cpd00264[c0]'.'R_rxn01406_c0_B' -1
'cpd00147[c0]'.'R_rxn01406_c0_B' -1
'cpd00837[c0]'.'R_rxn01406_c0_B' 1
'cpd00067[c0]'.'R_rxn04377_c0_B' -1
'cpd00009[c0]'.'R_rxn04377_c0_B' -1
'cpd00001[c0]'.'R_rxn04377_c0_B' 1
'cpd03651[c0]'.'R_rxn04377_c0_B' 1
'cpd00267[c0]'.'R_rxn04377_c0_B' -1
'cpd00012[c0]'.'R_rxn05249_c0_B' -1
'cpd00002[c0]'.'R_rxn05249_c0_B' 1
'cpd00010[c0]'.'R_rxn05249_c0_B' 1
'cpd00018[c0]'.'R_rxn05249_c0_B' -1
'cpd11437[c0]'.'R_rxn05249_c0_B' -1
'cpd11436[c0]'.'R_rxn05249_c0_B' 1
'cpd00067[c0]'.'R_rxn01816_c0_B' 1
'cpd00084[c0]'.'R_rxn01816_c0_B' -1
'cpd00424[c0]'.'R_rxn01816_c0_B' 1
'cpd00036[c0]'.'R_rxn01816_c0_B' 1
'cpd00822[c0]'.'R_rxn01816_c0_B' -1
'cpd00012[c0]'.'R_rxn10223_c0_B' -1
'cpd00067[c0]'.'R_rxn10223_c0_B' -1
'cpd15686[c0]'.'R_rxn10223_c0_B' -1
'cpd00052[c0]'.'R_rxn10223_c0_B' 1
'cpd15680[c0]'.'R_rxn10223_c0_B' 1
'cpd00067[c0]'.'R_rxn04658_c0_B' 1
'cpd00009[c0]'.'R_rxn04658_c0_B' -1
'cpd00006[c0]'.'R_rxn04658_c0_B' -1
'cpd00005[c0]'.'R_rxn04658_c0_B' 1
'cpd09351[c0]'.'R_rxn04658_c0_B' -1
'cpd09350[c0]'.'R_rxn04658_c0_B' 1
'cpd00022[c0]'.'R_rxn00991_c0_B' -1
'cpd00292[c0]'.'R_rxn00991_c0_B' 1
'cpd00142[c0]'.'R_rxn00991_c0_B' -1
'cpd00046[c0]'.'R_rxn10260_c0_B' -1
'cpd00080[c0]'.'R_rxn10260_c0_B' 1
'cpd15684[c0]'.'R_rxn10260_c0_B' 1
'cpd15717[c0]'.'R_rxn10260_c0_B' -1
'cpd00067[c0]'.'R_rxn03915_c0_B' -2
'cpd00001[c0]'.'R_rxn03915_c0_B' 1
'cpd00003[c0]'.'R_rxn03915_c0_B' 1
'cpd00004[c0]'.'R_rxn03915_c0_B' -1
'cpd01956[c0]'.'R_rxn03915_c0_B' 1
'cpd01129[c0]'.'R_rxn03915_c0_B' -1
'cpd00067[c0]'.'R_rxn03242_c0_B' -1
'cpd00003[c0]'.'R_rxn03242_c0_B' 1
'cpd00004[c0]'.'R_rxn03242_c0_B' -1
'cpd03116[c0]'.'R_rxn03242_c0_B' 1
'cpd03117[c0]'.'R_rxn03242_c0_B' -1
'cpd00067[c0]'.'R_rxn01480_c0_B' -1
'cpd00003[c0]'.'R_rxn01480_c0_B' 1
'cpd00004[c0]'.'R_rxn01480_c0_B' -1
'cpd00876[c0]'.'R_rxn01480_c0_B' 1
'cpd00287[c0]'.'R_rxn01480_c0_B' -1
'cpd00067[c0]'.'R_rxn11768_c0_B' -1
'cpd00001[c0]'.'R_rxn11768_c0_B' 1
'cpd00003[c0]'.'R_rxn11768_c0_B' 1
'cpd00004[c0]'.'R_rxn11768_c0_B' -1
'cpd02832[c0]'.'R_rxn11768_c0_B' 1
'cpd16422[c0]'.'R_rxn11768_c0_B' -1
'cpd00001[c0]'.'R_rxn00141_c0_B' 1
'cpd00135[c0]'.'R_rxn00141_c0_B' -1
'cpd00019[c0]'.'R_rxn00141_c0_B' 1
'cpd00182[c0]'.'R_rxn00141_c0_B' -1
'cpd00198[c0]'.'R_rxn01200_c0_B' -1
'cpd00102[c0]'.'R_rxn01200_c0_B' 1
'cpd00101[c0]'.'R_rxn01200_c0_B' -1
'cpd00238[c0]'.'R_rxn01200_c0_B' 1
'cpd00067[c0]'.'R_rxn00859_c0_B' -3
'cpd00001[c0]'.'R_rxn00859_c0_B' 1
'cpd00003[c0]'.'R_rxn00859_c0_B' 2
'cpd00004[c0]'.'R_rxn00859_c0_B' -2
'cpd00641[c0]'.'R_rxn00859_c0_B' 1
'cpd00119[c0]'.'R_rxn00859_c0_B' -1
'cpd00067[c0]'.'R_rxn04744_c0_B' -2
'cpd00001[c0]'.'R_rxn04744_c0_B' 1
'cpd00003[c0]'.'R_rxn04744_c0_B' 1
'cpd00004[c0]'.'R_rxn04744_c0_B' -1
'cpd09811[c0]'.'R_rxn04744_c0_B' 1
'cpd09812[c0]'.'R_rxn04744_c0_B' -1
'cpd00020[c0]'.'R_rxn02185_c0_B' -1
'cpd00056[c0]'.'R_rxn02185_c0_B' 1
'cpd00668[c0]'.'R_rxn02185_c0_B' 1
'cpd03049[c0]'.'R_rxn02185_c0_B' -1
'cpd00067[c0]'.'R_rxn00763_c0_B' -1
'cpd00003[c0]'.'R_rxn00763_c0_B' 1
'cpd00004[c0]'.'R_rxn00763_c0_B' -1
'cpd00100[c0]'.'R_rxn00763_c0_B' 1
'cpd00448[c0]'.'R_rxn00763_c0_B' -1
'cpd00067[c0]'.'R_rxn08550_c0_B' 2
'cpd11493[c0]'.'R_rxn08550_c0_B' -1
'cpd00080[c0]'.'R_rxn08550_c0_B' 1
'cpd15239[c0]'.'R_rxn08550_c0_B' 1
'cpd15326[c0]'.'R_rxn08550_c0_B' -1
'cpd00067[c0]'.'R_rxn06060_c0_B' -1
'cpd00042[c0]'.'R_rxn06060_c0_B' 2
'cpd00081[c0]'.'R_rxn06060_c0_B' -1
'cpd00239[c0]'.'R_rxn06060_c0_B' -1
'cpd00111[c0]'.'R_rxn06060_c0_B' -1
'cpd00268[c0]'.'R_rxn06060_c0_B' 1
'cpd00014[c0]'.'R_rxn06690_c0_B' -1
'cpd00043[c0]'.'R_rxn06690_c0_B' 1
'cpd12499[c0]'.'R_rxn06690_c0_B' 1
'cpd02902[c0]'.'R_rxn06690_c0_B' -1
'cpd00067[c0]'.'R_rxn00280_c0_B' -1
'cpd00001[c0]'.'R_rxn00280_c0_B' 1
'cpd00003[c0]'.'R_rxn00280_c0_B' 1
'cpd00004[c0]'.'R_rxn00280_c0_B' -1
'cpd00020[c0]'.'R_rxn00280_c0_B' -1
'cpd00035[c0]'.'R_rxn00280_c0_B' -1
'cpd02051[c0]'.'R_rxn00280_c0_B' 1
'cpd00001[c0]'.'R_rxn00912_c0_B' 1
'cpd00123[c0]'.'R_rxn00912_c0_B' 1
'cpd00125[c0]'.'R_rxn00912_c0_B' 1
'cpd00087[c0]'.'R_rxn00912_c0_B' -1
'cpd00712[c0]'.'R_rxn00912_c0_B' -1
'cpd00067[c0]'.'R_rxn03512_c0_B' 3
'cpd03832[c0]'.'R_rxn03512_c0_B' -1
'cpd03835[c0]'.'R_rxn03512_c0_B' 1
'cpd00067[c0]'.'R_rxn00632_c0_B' -1
'cpd00009[c0]'.'R_rxn00632_c0_B' -1
'cpd00001[c0]'.'R_rxn00632_c0_B' 1
'cpd00082[c0]'.'R_rxn00632_c0_B' -1
'cpd02085[c0]'.'R_rxn00632_c0_B' 1
'cpd00001[c0]'.'R_rxn09979_c0_B' 1
'cpd00027[c0]'.'R_rxn09979_c0_B' -1
'cpd00116[c0]'.'R_rxn09979_c0_B' -1
'cpd15585[c0]'.'R_rxn09979_c0_B' 1
'cpd00002[c0]'.'R_rxn00985_c0_B' 1
'cpd00008[c0]'.'R_rxn00985_c0_B' -1
'cpd00141[c0]'.'R_rxn00985_c0_B' 1
'cpd01844[c0]'.'R_rxn00985_c0_B' -1
'cpd00067[c0]'.'R_rxn10212_c0_B' 1
'cpd00010[c0]'.'R_rxn10212_c0_B' -1
'cpd01695[c0]'.'R_rxn10212_c0_B' 1
'cpd15331[c0]'.'R_rxn10212_c0_B' 1
'cpd15522[c0]'.'R_rxn10212_c0_B' -1
'cpd00067[c0]'.'R_rxn01011_c0_B' -1
'cpd00003[c0]'.'R_rxn01011_c0_B' 1
'cpd00004[c0]'.'R_rxn01011_c0_B' -1
'cpd00223[c0]'.'R_rxn01011_c0_B' 1
'cpd00145[c0]'.'R_rxn01011_c0_B' -1
'cpd00046[c0]'.'R_rxn10259_c0_B' -1
'cpd00080[c0]'.'R_rxn10259_c0_B' 1
'cpd15683[c0]'.'R_rxn10259_c0_B' 1
'cpd15716[c0]'.'R_rxn10259_c0_B' -1
'cpd00067[c0]'.'R_rxn01602_c0_B' -1
'cpd00006[c0]'.'R_rxn01602_c0_B' 1
'cpd00005[c0]'.'R_rxn01602_c0_B' -1
'cpd00330[c0]'.'R_rxn01602_c0_B' 1
'cpd00393[c0]'.'R_rxn01602_c0_B' -1
'cpd00067[c0]'.'R_rxn02302_c0_B' -1
'cpd00084[c0]'.'R_rxn02302_c0_B' 1
'cpd00029[c0]'.'R_rxn02302_c0_B' -1
'cpd00424[c0]'.'R_rxn02302_c0_B' -1
'cpd00790[c0]'.'R_rxn02302_c0_B' 1
'cpd00067[c0]'.'R_rxn03068_c0_B' -1
'cpd00006[c0]'.'R_rxn03068_c0_B' 1
'cpd00005[c0]'.'R_rxn03068_c0_B' -1
'cpd02498[c0]'.'R_rxn03068_c0_B' 1
'cpd02569[c0]'.'R_rxn03068_c0_B' -1
'cpd00067[c0]'.'R_rxn02100_c0_B' -1
'cpd00001[c0]'.'R_rxn02100_c0_B' 1
'cpd00765[c0]'.'R_rxn02100_c0_B' 1
'cpd00594[c0]'.'R_rxn02100_c0_B' -1
'cpd00067[c0]'.'R_rxn04631_c0_B' -1
'cpd00017[c0]'.'R_rxn04631_c0_B' 1
'cpd00019[c0]'.'R_rxn04631_c0_B' -1
'cpd09264[c0]'.'R_rxn04631_c0_B' 1
'cpd08434[c0]'.'R_rxn04631_c0_B' -1
'cpd00001[c0]'.'R_rxn03241_c0_B' -1
'cpd03115[c0]'.'R_rxn03241_c0_B' 1
'cpd03127[c0]'.'R_rxn03241_c0_B' -1
'cpd00009[c0]'.'R_rxn01521_c0_B' -1
'cpd00001[c0]'.'R_rxn01521_c0_B' 1
'cpd00412[c0]'.'R_rxn01521_c0_B' -1
'cpd00299[c0]'.'R_rxn01521_c0_B' 1
'cpd00067[c0]'.'R_rxn01975_c0_B' -1
'cpd00006[c0]'.'R_rxn01975_c0_B' 1
'cpd00005[c0]'.'R_rxn01975_c0_B' -1
'cpd00863[c0]'.'R_rxn01975_c0_B' 1
'cpd00911[c0]'.'R_rxn01975_c0_B' -1
'cpd00012[c0]'.'R_rxn00700_c0_B' -1
'cpd00089[c0]'.'R_rxn00700_c0_B' 1
'cpd00038[c0]'.'R_rxn00700_c0_B' 1
'cpd00315[c0]'.'R_rxn00700_c0_B' -1
'cpd00033[c0]'.'R_rxn03094_c0_B' -1
'cpd00001[c0]'.'R_rxn03094_c0_B' 1
'cpd02733[c0]'.'R_rxn03094_c0_B' -1
'cpd03245[c0]'.'R_rxn03094_c0_B' 1
'cpd00001[c0]'.'R_rxn02202_c0_B' -1
'cpd01705[c0]'.'R_rxn02202_c0_B' 1
'cpd00684[c0]'.'R_rxn02202_c0_B' -1
'cpd00067[c0]'.'R_rxn00119_c0_B' 1
'cpd00002[c0]'.'R_rxn00119_c0_B' 1
'cpd00008[c0]'.'R_rxn00119_c0_B' -1
'cpd00014[c0]'.'R_rxn00119_c0_B' -1
'cpd00091[c0]'.'R_rxn00119_c0_B' 1
'cpd01451[c0]'.'R_rxn02677_c0_B' 1
'cpd01334[c0]'.'R_rxn02677_c0_B' -1
'cpd00067[c0]'.'R_rxn08549_c0_B' 2
'cpd11493[c0]'.'R_rxn08549_c0_B' -1
'cpd00080[c0]'.'R_rxn08549_c0_B' 1
'cpd15327[c0]'.'R_rxn08549_c0_B' -1
'cpd15277[c0]'.'R_rxn08549_c0_B' 1
'cpd00067[c0]'.'R_rxn08179_c0_B' 1
'cpd00104[c0]'.'R_rxn08179_c0_B' -1
'cpd00001[c0]'.'R_rxn08179_c0_B' -1
'cpd00006[c0]'.'R_rxn08179_c0_B' -1
'cpd00005[c0]'.'R_rxn08179_c0_B' 1
'cpd15414[c0]'.'R_rxn08179_c0_B' 1
'cpd00007[c0]'.'R_rxn05468_c0_B' -1
'cpd00007[e0]'.'R_rxn05468_c0_B' 1
'cpd00067[c0]'.'R_rxn02174_c0_B' -1
'cpd00001[c0]'.'R_rxn02174_c0_B' 1
'cpd02143[c0]'.'R_rxn02174_c0_B' 1
'cpd00653[c0]'.'R_rxn02174_c0_B' -1
'cpd00002[c0]'.'R_rxn02957_c0_B' 1
'cpd00008[c0]'.'R_rxn02957_c0_B' -1
'cpd02204[c0]'.'R_rxn02957_c0_B' 1
'cpd02573[c0]'.'R_rxn02957_c0_B' -1
'cpd00001[c0]'.'R_rxn00974_c0_B' -1
'cpd00137[c0]'.'R_rxn00974_c0_B' 1
'cpd00331[c0]'.'R_rxn00974_c0_B' -1
'cpd00020[c0]'.'R_rxn00415_c0_B' 1
'cpd00053[c0]'.'R_rxn00415_c0_B' 1
'cpd00035[c0]'.'R_rxn00415_c0_B' -1
'cpd00695[c0]'.'R_rxn00415_c0_B' -1
'cpd00002[c0]'.'R_rxn06389_c0_B' 1
'cpd00008[c0]'.'R_rxn06389_c0_B' -1
'cpd11837[c0]'.'R_rxn06389_c0_B' 1
'cpd12582[c0]'.'R_rxn06389_c0_B' -1
'cpd03494[c0]'.'R_rxn03904_c0_B' -1
'cpd00091[c0]'.'R_rxn03904_c0_B' -1
'cpd00286[c0]'.'R_rxn03904_c0_B' 1
'cpd02968[c0]'.'R_rxn03904_c0_B' 1
'cpd00020[c0]'.'R_rxn00783_c0_B' -1
'cpd00102[c0]'.'R_rxn00783_c0_B' -1
'cpd00945[c0]'.'R_rxn00783_c0_B' 1
'cpd00002[c0]'.'R_rxn00409_c0_B' 1
'cpd00008[c0]'.'R_rxn00409_c0_B' -1
'cpd00096[c0]'.'R_rxn00409_c0_B' 1
'cpd00052[c0]'.'R_rxn00409_c0_B' -1
'cpd00067[c0]'.'R_rxn01107_c0_B' -1
'cpd00001[c0]'.'R_rxn01107_c0_B' 1
'cpd00170[c0]'.'R_rxn01107_c0_B' 1
'cpd00222[c0]'.'R_rxn01107_c0_B' -1
'cpd00067[c0]'.'R_rxn07885_c0_B' -2
'cpd00001[c0]'.'R_rxn07885_c0_B' 1
'cpd00003[c0]'.'R_rxn07885_c0_B' 1
'cpd00004[c0]'.'R_rxn07885_c0_B' -1
'cpd15166[c0]'.'R_rxn07885_c0_B' -1
'cpd08238[c0]'.'R_rxn07885_c0_B' 1
'cpd00475[c0]'.'R_rxn00778_c0_B' 1
'cpd00101[c0]'.'R_rxn00778_c0_B' -1
'cpd00012[c0]'.'R_rxn10052_c0_B' -1
'cpd00008[c0]'.'R_rxn10052_c0_B' -1
'cpd00018[c0]'.'R_rxn10052_c0_B' 1
'cpd00421[c0]'.'R_rxn10052_c0_B' 1
'cpd00023[c0]'.'R_rxn00193_c0_B' 1
'cpd00186[c0]'.'R_rxn00193_c0_B' -1
'cpd00002[c0]'.'R_rxn02517_c0_B' 1
'cpd00008[c0]'.'R_rxn02517_c0_B' -1
'cpd00976[c0]'.'R_rxn02517_c0_B' 1
'cpd00977[c0]'.'R_rxn02517_c0_B' -1
'cpd00067[c0]'.'R_rxn00653_c0_B' 2
'cpd00001[c0]'.'R_rxn00653_c0_B' -1
'cpd00003[c0]'.'R_rxn00653_c0_B' -1
'cpd00004[c0]'.'R_rxn00653_c0_B' 1
'cpd00085[c0]'.'R_rxn00653_c0_B' 1
'cpd01504[c0]'.'R_rxn00653_c0_B' -1
'cpd00009[c0]'.'R_rxn02166_c0_B' -1
'cpd00001[c0]'.'R_rxn02166_c0_B' 1
'cpd02135[c0]'.'R_rxn02166_c0_B' 1
'cpd00646[c0]'.'R_rxn02166_c0_B' -1
'cpd00072[c0]'.'R_rxn03644_c0_B' -1
'cpd03583[c0]'.'R_rxn03644_c0_B' 1
'cpd00067[c0]'.'R_rxn03004_c0_B' -1
'cpd00087[c0]'.'R_rxn03004_c0_B' -1
'cpd02678[c0]'.'R_rxn03004_c0_B' -1
'cpd02394[c0]'.'R_rxn03004_c0_B' 1
'cpd00201[c0]'.'R_rxn03004_c0_B' 1
'cpd00009[c0]'.'R_rxn01952_c0_B' 1
'cpd00001[c0]'.'R_rxn01952_c0_B' -1
'cpd02612[c0]'.'R_rxn01952_c0_B' -1
'cpd00492[c0]'.'R_rxn01952_c0_B' 1
'cpd00001[c0]'.'R_rxn02167_c0_B' -1
'cpd00842[c0]'.'R_rxn02167_c0_B' 1
'cpd00650[c0]'.'R_rxn02167_c0_B' -1
'cpd00067[c0]'.'R_rxn10770_c0_B' -1
'cpd00003[c0]'.'R_rxn10770_c0_B' 1
'cpd00004[c0]'.'R_rxn10770_c0_B' -1
'cpd00098[c0]'.'R_rxn10770_c0_B' 1
'cpd00447[c0]'.'R_rxn10770_c0_B' -1
'cpd03671[c0]'.'R_rxn01485_c0_B' 1
'cpd00288[c0]'.'R_rxn01485_c0_B' -1
'cpd00001[c0]'.'R_rxn03031_c0_B' 1
'cpd00010[c0]'.'R_rxn03031_c0_B' -1
'cpd00078[c0]'.'R_rxn03031_c0_B' 1
'cpd02465[c0]'.'R_rxn03031_c0_B' 1
'cpd02724[c0]'.'R_rxn03031_c0_B' -1
'cpd00067[c0]'.'R_rxn00239_c0_B' 1
'cpd00002[c0]'.'R_rxn00239_c0_B' 1
'cpd00008[c0]'.'R_rxn00239_c0_B' -1
'cpd00126[c0]'.'R_rxn00239_c0_B' 1
'cpd00031[c0]'.'R_rxn00239_c0_B' -1
'cpd00067[c0]'.'R_rxn02465_c0_B' -1
'cpd00009[c0]'.'R_rxn02465_c0_B' 1
'cpd00006[c0]'.'R_rxn02465_c0_B' 1
'cpd00005[c0]'.'R_rxn02465_c0_B' -1
'cpd02552[c0]'.'R_rxn02465_c0_B' -1
'cpd00918[c0]'.'R_rxn02465_c0_B' 1
'cpd00009[c0]'.'R_rxn04376_c0_B' -1
'cpd00001[c0]'.'R_rxn04376_c0_B' 1
'cpd00824[c0]'.'R_rxn04376_c0_B' 1
'cpd00623[c0]'.'R_rxn04376_c0_B' -1
'cpd00067[c0]'.'R_rxn03333_c0_B' -1
'cpd00003[c0]'.'R_rxn03333_c0_B' 1
'cpd00004[c0]'.'R_rxn03333_c0_B' -1
'cpd03306[c0]'.'R_rxn03333_c0_B' 1
'cpd03307[c0]'.'R_rxn03333_c0_B' -1
'cpd00012[c0]'.'R_rxn10220_c0_B' -1
'cpd00067[c0]'.'R_rxn10220_c0_B' -1
'cpd00052[c0]'.'R_rxn10220_c0_B' 1
'cpd15677[c0]'.'R_rxn10220_c0_B' 1
'cpd15683[c0]'.'R_rxn10220_c0_B' -1
'cpd00046[c0]'.'R_rxn10261_c0_B' -1
'cpd00080[c0]'.'R_rxn10261_c0_B' 1
'cpd15685[c0]'.'R_rxn10261_c0_B' 1
'cpd15718[c0]'.'R_rxn10261_c0_B' -1
'cpd00001[c0]'.'R_rxn07655_c0_B' -1
'cpd15037[c0]'.'R_rxn07655_c0_B' 1
'cpd15040[c0]'.'R_rxn07655_c0_B' -1
'cpd00023[c0]'.'R_rxn03797_c0_B' -1
'cpd00024[c0]'.'R_rxn03797_c0_B' 1
'cpd03640[c0]'.'R_rxn03797_c0_B' -1
'cpd01588[c0]'.'R_rxn03797_c0_B' 1
'cpd00002[c0]'.'R_rxn10255_c0_B' 1
'cpd00008[c0]'.'R_rxn10255_c0_B' -1
'cpd15679[c0]'.'R_rxn10255_c0_B' -1
'cpd15703[c0]'.'R_rxn10255_c0_B' 1
'cpd00067[c0]'.'R_rxn08797_c0_B' -1
'cpd00001[c0]'.'R_rxn08797_c0_B' 1
'cpd00080[c0]'.'R_rxn08797_c0_B' -1
'cpd15331[c0]'.'R_rxn08797_c0_B' 1
'cpd03847[c0]'.'R_rxn08797_c0_B' -1
'cpd00067[c0]'.'R_rxn01513_c0_B' 1
'cpd00002[c0]'.'R_rxn01513_c0_B' 1
'cpd00008[c0]'.'R_rxn01513_c0_B' -1
'cpd00297[c0]'.'R_rxn01513_c0_B' -1
'cpd00298[c0]'.'R_rxn01513_c0_B' 1
'cpd00017[c0]'.'R_rxn04016_c0_B' 1
'cpd00019[c0]'.'R_rxn04016_c0_B' -1
'cpd01563[c0]'.'R_rxn04016_c0_B' 1
'cpd08353[c0]'.'R_rxn04016_c0_B' -1
'cpd00067[c0]'.'R_rxn02186_c0_B' 1
'cpd00006[c0]'.'R_rxn02186_c0_B' -1
'cpd00005[c0]'.'R_rxn02186_c0_B' 1
'cpd02498[c0]'.'R_rxn02186_c0_B' -1
'cpd00668[c0]'.'R_rxn02186_c0_B' 1
'cpd00067[c0]'.'R_rxn02230_c0_B' -1
'cpd00020[c0]'.'R_rxn02230_c0_B' -1
'cpd00706[c0]'.'R_rxn02230_c0_B' 1
'cpd00150[c0]'.'R_rxn02230_c0_B' 1
'cpd01211[c0]'.'R_rxn02230_c0_B' -1
'cpd00067[c0]'.'R_rxn03246_c0_B' -1
'cpd00003[c0]'.'R_rxn03246_c0_B' 1
'cpd00004[c0]'.'R_rxn03246_c0_B' -1
'cpd03120[c0]'.'R_rxn03246_c0_B' 1
'cpd03121[c0]'.'R_rxn03246_c0_B' -1
'cpd12379[c0]'.'R_rxn06517_c0_B' 1
'cpd01495[c0]'.'R_rxn06517_c0_B' -1
'cpd12050[c0]'.'R_rxn06517_c0_B' -1
'cpd00067[c0]'.'R_rxn00604_c0_B' -1
'cpd00006[c0]'.'R_rxn00604_c0_B' 1
'cpd00005[c0]'.'R_rxn00604_c0_B' -1
'cpd00911[c0]'.'R_rxn00604_c0_B' -1
'cpd00079[c0]'.'R_rxn00604_c0_B' 1
'cpd02777[c0]'.'R_rxn03109_c0_B' 1
'cpd02776[c0]'.'R_rxn03109_c0_B' -1
'cpd00067[c0]'.'R_rxn01019_c0_B' -1
'cpd00009[c0]'.'R_rxn01019_c0_B' -1
'cpd00064[c0]'.'R_rxn01019_c0_B' 1
'cpd00274[c0]'.'R_rxn01019_c0_B' -1
'cpd00146[c0]'.'R_rxn01019_c0_B' 1
'cpd00010[c0]'.'R_rxn10211_c0_B' -1
'cpd15327[c0]'.'R_rxn10211_c0_B' 1
'cpd00134[c0]'.'R_rxn10211_c0_B' 1
'cpd15524[c0]'.'R_rxn10211_c0_B' -1
'cpd00023[c0]'.'R_rxn02914_c0_B' -1
'cpd00024[c0]'.'R_rxn02914_c0_B' 1
'cpd02069[c0]'.'R_rxn02914_c0_B' -1
'cpd00738[c0]'.'R_rxn02914_c0_B' 1
'cpd00001[c0]'.'R_rxn03657_c0_B' 1
'cpd01588[c0]'.'R_rxn03657_c0_B' -1
'cpd03997[c0]'.'R_rxn03657_c0_B' 1
'cpd01644[c0]'.'R_rxn02788_c0_B' 1
'cpd02183[c0]'.'R_rxn02788_c0_B' -1
'cpd00067[c0]'.'R_rxn00686_c0_B' -1
'cpd00006[c0]'.'R_rxn00686_c0_B' 1
'cpd00005[c0]'.'R_rxn00686_c0_B' -1
'cpd00330[c0]'.'R_rxn00686_c0_B' -1
'cpd00087[c0]'.'R_rxn00686_c0_B' 1
'cpd00067[c0]'.'R_rxn05456_c0_B' 2
'cpd00010[c0]'.'R_rxn05456_c0_B' 1
'cpd11441[c0]'.'R_rxn05456_c0_B' -1
'cpd11493[c0]'.'R_rxn05456_c0_B' -1
'cpd11569[c0]'.'R_rxn05456_c0_B' 1
'cpd00498[c0]'.'R_rxn03194_c0_B' -1
'cpd00056[c0]'.'R_rxn03194_c0_B' -1
'cpd00094[c0]'.'R_rxn03194_c0_B' 1
'cpd03049[c0]'.'R_rxn03194_c0_B' 1
'cpd00067[c0]'.'R_rxn01286_c0_B' -2
'cpd00001[c0]'.'R_rxn01286_c0_B' 1
'cpd00003[c0]'.'R_rxn01286_c0_B' 1
'cpd00004[c0]'.'R_rxn01286_c0_B' -1
'cpd00223[c0]'.'R_rxn01286_c0_B' -1
'cpd00448[c0]'.'R_rxn01286_c0_B' 1
'cpd00067[c0]'.'R_rxn05289_c0_B' 1
'cpd00006[c0]'.'R_rxn05289_c0_B' -1
'cpd00005[c0]'.'R_rxn05289_c0_B' 1
'cpd11421[c0]'.'R_rxn05289_c0_B' -1
'cpd11420[c0]'.'R_rxn05289_c0_B' 1
'cpd00067[c0]'.'R_rxn02827_c0_B' -1
'cpd00001[c0]'.'R_rxn02827_c0_B' -1
'cpd01762[c0]'.'R_rxn02827_c0_B' 1
'cpd03703[c0]'.'R_rxn02827_c0_B' -1
'cpd00011[c0]'.'R_rxn05467_c0_B' -1
'cpd00011[e0]'.'R_rxn05467_c0_B' 1
'cpd00002[c0]'.'R_rxn00117_c0_B' 1
'cpd00008[c0]'.'R_rxn00117_c0_B' -1
'cpd00014[c0]'.'R_rxn00117_c0_B' 1
'cpd00062[c0]'.'R_rxn00117_c0_B' -1
'cpd00023[c0]'.'R_rxn03445_c0_B' -1
'cpd00024[c0]'.'R_rxn03445_c0_B' 1
'cpd03607[c0]'.'R_rxn03445_c0_B' 1
'cpd03606[c0]'.'R_rxn03445_c0_B' -1
'cpd00023[c0]'.'R_rxn01641_c0_B' 1
'cpd00087[c0]'.'R_rxn01641_c0_B' -1
'cpd00344[c0]'.'R_rxn01641_c0_B' -1
'cpd00502[c0]'.'R_rxn01641_c0_B' 1
'cpd00023[c0]'.'R_rxn00493_c0_B' -1
'cpd00024[c0]'.'R_rxn00493_c0_B' 1
'cpd00143[c0]'.'R_rxn00493_c0_B' -1
'cpd00066[c0]'.'R_rxn00493_c0_B' 1
'cpd00042[c0]'.'R_rxn01834_c0_B' -1
'cpd02182[c0]'.'R_rxn01834_c0_B' 1
'cpd00428[c0]'.'R_rxn01834_c0_B' -1
'cpd00012[c0]'.'R_rxn00293_c0_B' -1
'cpd00037[c0]'.'R_rxn00293_c0_B' -1
'cpd00062[c0]'.'R_rxn00293_c0_B' 1
'cpd02611[c0]'.'R_rxn00293_c0_B' 1
'cpd00067[c0]'.'R_rxn05383_c0_B' -1
'cpd00010[c0]'.'R_rxn05383_c0_B' -1
'cpd11493[c0]'.'R_rxn05383_c0_B' 1
'cpd01882[c0]'.'R_rxn05383_c0_B' 1
'cpd11520[c0]'.'R_rxn05383_c0_B' -1
'cpd00002[c0]'.'R_rxn00839_c0_B' 1
'cpd00008[c0]'.'R_rxn00839_c0_B' -1
'cpd00115[c0]'.'R_rxn00839_c0_B' -1
'cpd00177[c0]'.'R_rxn00839_c0_B' 1
'cpd00067[c0]'.'R_rxn00085_c0_B' -1
'cpd00023[c0]'.'R_rxn00085_c0_B' 2
'cpd00006[c0]'.'R_rxn00085_c0_B' 1
'cpd00005[c0]'.'R_rxn00085_c0_B' -1
'cpd00024[c0]'.'R_rxn00085_c0_B' -1
'cpd00053[c0]'.'R_rxn00085_c0_B' -1
'cpd00009[c0]'.'R_rxn00137_c0_B' -1
'cpd00001[c0]'.'R_rxn00137_c0_B' 1
'cpd00018[c0]'.'R_rxn00137_c0_B' -1
'cpd00045[c0]'.'R_rxn00137_c0_B' 1
'cpd00001[c0]'.'R_rxn00143_c0_B' 1
'cpd00019[c0]'.'R_rxn00143_c0_B' 1
'cpd00128[c0]'.'R_rxn00143_c0_B' -1
'cpd02227[c0]'.'R_rxn00143_c0_B' -1
'cpd00067[c0]'.'R_rxn00145_c0_B' -2
'cpd00020[c0]'.'R_rxn00145_c0_B' -1
'cpd00110[c0]'.'R_rxn00145_c0_B' -2
'cpd00109[c0]'.'R_rxn00145_c0_B' 2
'cpd00159[c0]'.'R_rxn00145_c0_B' 1
'cpd00067[c0]'.'R_rxn00183_c0_B' -2
'cpd00001[c0]'.'R_rxn00183_c0_B' 1
'cpd00023[c0]'.'R_rxn00183_c0_B' -1
'cpd00003[c0]'.'R_rxn00183_c0_B' 1
'cpd00004[c0]'.'R_rxn00183_c0_B' -1
'cpd00858[c0]'.'R_rxn00183_c0_B' 1
'cpd00001[c0]'.'R_rxn05801_c0_B' -1
'cpd00418[c0]'.'R_rxn05801_c0_B' 2
'cpd11609[c0]'.'R_rxn05801_c0_B' -1
'cpd00659[c0]'.'R_rxn05801_c0_B' -1
'cpd11610[c0]'.'R_rxn05801_c0_B' 1
'cpd00067[c0]'.'R_rxn00224_c0_B' -2
'cpd00028[c0]'.'R_rxn00224_c0_B' -1
'cpd10515[c0]'.'R_rxn00224_c0_B' 1
'cpd01476[c0]'.'R_rxn00224_c0_B' 1
'cpd00032[c0]'.'R_rxn00255_c0_B' -1
'cpd00020[c0]'.'R_rxn00255_c0_B' -1
'cpd02544[c0]'.'R_rxn00255_c0_B' 1
'cpd00033[c0]'.'R_rxn00274_c0_B' 1
'cpd00022[c0]'.'R_rxn00274_c0_B' 1
'cpd00010[c0]'.'R_rxn00274_c0_B' -1
'cpd02211[c0]'.'R_rxn00274_c0_B' -1
'cpd00033[c0]'.'R_rxn00275_c0_B' 1
'cpd00023[c0]'.'R_rxn00275_c0_B' -1
'cpd00024[c0]'.'R_rxn00275_c0_B' 1
'cpd00040[c0]'.'R_rxn00275_c0_B' -1
'cpd00002[c0]'.'R_rxn00285_c0_B' 1
'cpd00008[c0]'.'R_rxn00285_c0_B' -1
'cpd00009[c0]'.'R_rxn00285_c0_B' -1
'cpd00010[c0]'.'R_rxn00285_c0_B' 1
'cpd00078[c0]'.'R_rxn00285_c0_B' -1
'cpd00036[c0]'.'R_rxn00285_c0_B' 1
'cpd00037[c0]'.'R_rxn00295_c0_B' 1
'cpd00175[c0]'.'R_rxn00295_c0_B' -1
'cpd00067[c0]'.'R_rxn00304_c0_B' -1
'cpd00020[c0]'.'R_rxn00304_c0_B' 1
'cpd00038[c0]'.'R_rxn00304_c0_B' 1
'cpd00061[c0]'.'R_rxn00304_c0_B' -1
'cpd00031[c0]'.'R_rxn00304_c0_B' -1
'cpd00012[c0]'.'R_rxn00379_c0_B' -1
'cpd00002[c0]'.'R_rxn00379_c0_B' 1
'cpd00048[c0]'.'R_rxn00379_c0_B' 1
'cpd00193[c0]'.'R_rxn00379_c0_B' -1
'cpd00009[c0]'.'R_rxn00420_c0_B' -1
'cpd00001[c0]'.'R_rxn00420_c0_B' 1
'cpd00054[c0]'.'R_rxn00420_c0_B' -1
'cpd00738[c0]'.'R_rxn00420_c0_B' 1
'cpd00001[c0]'.'R_rxn00474_c0_B' -1
'cpd00054[c0]'.'R_rxn00474_c0_B' 1
'cpd00065[c0]'.'R_rxn00474_c0_B' -1
'cpd00359[c0]'.'R_rxn00474_c0_B' 1
'cpd00067[c0]'.'R_rxn00509_c0_B' -2
'cpd00001[c0]'.'R_rxn00509_c0_B' 1
'cpd00006[c0]'.'R_rxn00509_c0_B' 1
'cpd00005[c0]'.'R_rxn00509_c0_B' -1
'cpd00199[c0]'.'R_rxn00509_c0_B' 1
'cpd00036[c0]'.'R_rxn00509_c0_B' -1
'cpd00023[c0]'.'R_rxn00555_c0_B' -1
'cpd00072[c0]'.'R_rxn00555_c0_B' 1
'cpd00053[c0]'.'R_rxn00555_c0_B' 1
'cpd00288[c0]'.'R_rxn00555_c0_B' -1
'cpd00067[c0]'.'R_rxn00612_c0_B' -1
'cpd00006[c0]'.'R_rxn00612_c0_B' 1
'cpd00005[c0]'.'R_rxn00612_c0_B' -1
'cpd00080[c0]'.'R_rxn00612_c0_B' 1
'cpd00095[c0]'.'R_rxn00612_c0_B' -1
'cpd00023[c0]'.'R_rxn00647_c0_B' -1
'cpd00084[c0]'.'R_rxn00647_c0_B' 1
'cpd00024[c0]'.'R_rxn00647_c0_B' 1
'cpd00706[c0]'.'R_rxn00647_c0_B' -1
'cpd00722[c0]'.'R_rxn00649_c0_B' 1
'cpd00084[c0]'.'R_rxn00649_c0_B' -1
'cpd00029[c0]'.'R_rxn00649_c0_B' -1
'cpd00239[c0]'.'R_rxn00649_c0_B' 1
'cpd00022[c0]'.'R_rxn00676_c0_B' 1
'cpd00010[c0]'.'R_rxn00676_c0_B' -1
'cpd00086[c0]'.'R_rxn00676_c0_B' 1
'cpd02124[c0]'.'R_rxn00676_c0_B' -1
'cpd00060[c0]'.'R_rxn00693_c0_B' -1
'cpd00135[c0]'.'R_rxn00693_c0_B' 1
'cpd00087[c0]'.'R_rxn00693_c0_B' -1
'cpd00345[c0]'.'R_rxn00693_c0_B' 1
'cpd00095[c0]'.'R_rxn00747_c0_B' -1
'cpd00102[c0]'.'R_rxn00747_c0_B' 1
'cpd00095[c0]'.'R_rxn00786_c0_B' -1
'cpd00102[c0]'.'R_rxn00786_c0_B' -1
'cpd00290[c0]'.'R_rxn00786_c0_B' 1
'cpd00023[c0]'.'R_rxn00806_c0_B' -1
'cpd00024[c0]'.'R_rxn00806_c0_B' 1
'cpd00200[c0]'.'R_rxn00806_c0_B' -1
'cpd00107[c0]'.'R_rxn00806_c0_B' 1
'cpd00001[c0]'.'R_rxn00832_c0_B' 1
'cpd00114[c0]'.'R_rxn00832_c0_B' 1
'cpd02884[c0]'.'R_rxn00832_c0_B' -1
'cpd00067[c0]'.'R_rxn00840_c0_B' -1
'cpd00020[c0]'.'R_rxn00840_c0_B' 1
'cpd00061[c0]'.'R_rxn00840_c0_B' -1
'cpd00115[c0]'.'R_rxn00840_c0_B' 1
'cpd00177[c0]'.'R_rxn00840_c0_B' -1
'cpd00023[c0]'.'R_rxn00856_c0_B' -1
'cpd00024[c0]'.'R_rxn00856_c0_B' 1
'cpd00118[c0]'.'R_rxn00856_c0_B' 1
'cpd00434[c0]'.'R_rxn00856_c0_B' -1
'cpd00023[c0]'.'R_rxn00903_c0_B' -1
'cpd00024[c0]'.'R_rxn00903_c0_B' 1
'cpd00123[c0]'.'R_rxn00903_c0_B' -1
'cpd00156[c0]'.'R_rxn00903_c0_B' 1
'cpd00006[c0]'.'R_rxn00907_c0_B' 1
'cpd00005[c0]'.'R_rxn00907_c0_B' -1
'cpd00125[c0]'.'R_rxn00907_c0_B' 1
'cpd00347[c0]'.'R_rxn00907_c0_B' -1
'cpd02431[c0]'.'R_rxn05947_c0_B' -1
'cpd00129[c0]'.'R_rxn05947_c0_B' 1
'cpd11609[c0]'.'R_rxn05947_c0_B' 1
'cpd11610[c0]'.'R_rxn05947_c0_B' -1
'cpd00067[c0]'.'R_rxn00946_c0_B' 1
'cpd00015[c0]'.'R_rxn00946_c0_B' 1
'cpd00982[c0]'.'R_rxn00946_c0_B' -1
'cpd00134[c0]'.'R_rxn00946_c0_B' 1
'cpd03126[c0]'.'R_rxn00946_c0_B' -1
'cpd00029[c0]'.'R_rxn00952_c0_B' -1
'cpd00135[c0]'.'R_rxn00952_c0_B' -1
'cpd00239[c0]'.'R_rxn00952_c0_B' 1
'cpd00790[c0]'.'R_rxn00952_c0_B' 1
'cpd00001[c0]'.'R_rxn15167_c0_B' -1
'cpd00054[c0]'.'R_rxn15167_c0_B' 1
'cpd00135[c0]'.'R_rxn15167_c0_B' 1
'cpd19019[c0]'.'R_rxn15167_c0_B' -1
'cpd00067[c0]'.'R_rxn00957_c0_B' -2
'cpd00001[c0]'.'R_rxn00957_c0_B' 1
'cpd00003[c0]'.'R_rxn00957_c0_B' 1
'cpd00004[c0]'.'R_rxn00957_c0_B' -1
'cpd00136[c0]'.'R_rxn00957_c0_B' -1
'cpd00484[c0]'.'R_rxn00957_c0_B' 1
'cpd00067[c0]'.'R_rxn00979_c0_B' -2
'cpd00001[c0]'.'R_rxn00979_c0_B' 1
'cpd00003[c0]'.'R_rxn00979_c0_B' 1
'cpd00004[c0]'.'R_rxn00979_c0_B' -1
'cpd00229[c0]'.'R_rxn00979_c0_B' 1
'cpd00139[c0]'.'R_rxn00979_c0_B' -1
'cpd00009[c0]'.'R_rxn00980_c0_B' -1
'cpd00001[c0]'.'R_rxn00980_c0_B' 1
'cpd00139[c0]'.'R_rxn00980_c0_B' -1
'cpd00727[c0]'.'R_rxn00980_c0_B' 1
'cpd00002[c0]'.'R_rxn08194_c0_B' 1
'cpd00421[c0]'.'R_rxn08194_c0_B' -1
'cpd00166[c0]'.'R_rxn08194_c0_B' -1
'cpd00635[c0]'.'R_rxn08194_c0_B' 1
'cpd00171[c0]'.'R_rxn01117_c0_B' -1
'cpd00817[c0]'.'R_rxn01117_c0_B' 1
'cpd00009[c0]'.'R_rxn01138_c0_B' 1
'cpd00475[c0]'.'R_rxn01138_c0_B' -1
'cpd00128[c0]'.'R_rxn01138_c0_B' -1
'cpd00182[c0]'.'R_rxn01138_c0_B' 1
'cpd00022[c0]'.'R_rxn05349_c0_B' 1
'cpd00010[c0]'.'R_rxn05349_c0_B' -1
'cpd11494[c0]'.'R_rxn05349_c0_B' -1
'cpd11493[c0]'.'R_rxn05349_c0_B' 1
'cpd00023[c0]'.'R_rxn01204_c0_B' -1
'cpd00024[c0]'.'R_rxn01204_c0_B' 1
'cpd00199[c0]'.'R_rxn01204_c0_B' -1
'cpd00281[c0]'.'R_rxn01204_c0_B' 1
'cpd00012[c0]'.'R_rxn06043_c0_B' -1
'cpd00067[c0]'.'R_rxn06043_c0_B' -1
'cpd00052[c0]'.'R_rxn06043_c0_B' 1
'cpd11422[c0]'.'R_rxn06043_c0_B' 1
'cpd11427[c0]'.'R_rxn06043_c0_B' -1
'cpd00046[c0]'.'R_rxn06045_c0_B' -1
'cpd00080[c0]'.'R_rxn06045_c0_B' 1
'cpd11427[c0]'.'R_rxn06045_c0_B' 1
'cpd11454[c0]'.'R_rxn06045_c0_B' -1
'cpd00095[c0]'.'R_rxn01334_c0_B' -1
'cpd00349[c0]'.'R_rxn01334_c0_B' 1
'cpd00236[c0]'.'R_rxn01334_c0_B' -1
'cpd00067[c0]'.'R_rxn01354_c0_B' -1
'cpd00020[c0]'.'R_rxn01354_c0_B' 1
'cpd00061[c0]'.'R_rxn01354_c0_B' -1
'cpd00241[c0]'.'R_rxn01354_c0_B' 1
'cpd00295[c0]'.'R_rxn01354_c0_B' -1
'cpd00067[c0]'.'R_rxn01387_c0_B' -1
'cpd00006[c0]'.'R_rxn01387_c0_B' 1
'cpd00005[c0]'.'R_rxn01387_c0_B' -1
'cpd00260[c0]'.'R_rxn01387_c0_B' 1
'cpd03187[c0]'.'R_rxn01387_c0_B' -1
'cpd00001[c0]'.'R_rxn06061_c0_B' 1
'cpd00264[c0]'.'R_rxn06061_c0_B' 1
'cpd00726[c0]'.'R_rxn06061_c0_B' -1
'cpd00434[c0]'.'R_rxn06061_c0_B' -1
'cpd11609[c0]'.'R_rxn06061_c0_B' 1
'cpd11610[c0]'.'R_rxn06061_c0_B' -1
'cpd00009[c0]'.'R_rxn01446_c0_B' 1
'cpd00277[c0]'.'R_rxn01446_c0_B' 1
'cpd00509[c0]'.'R_rxn01446_c0_B' -1
'cpd00207[c0]'.'R_rxn01446_c0_B' -1
'cpd00008[c0]'.'R_rxn05231_c0_B' 1
'cpd00001[c0]'.'R_rxn05231_c0_B' -1
'cpd00177[c0]'.'R_rxn05231_c0_B' -1
'cpd11421[c0]'.'R_rxn05231_c0_B' 1
'cpd11420[c0]'.'R_rxn05231_c0_B' -1
'cpd00001[c0]'.'R_rxn06075_c0_B' 1
'cpd00014[c0]'.'R_rxn06075_c0_B' -1
'cpd00978[c0]'.'R_rxn06075_c0_B' 1
'cpd11421[c0]'.'R_rxn06075_c0_B' -1
'cpd11420[c0]'.'R_rxn06075_c0_B' 1
'cpd00001[c0]'.'R_rxn05233_c0_B' -1
'cpd00031[c0]'.'R_rxn05233_c0_B' 1
'cpd00295[c0]'.'R_rxn05233_c0_B' -1
'cpd11421[c0]'.'R_rxn05233_c0_B' 1
'cpd11420[c0]'.'R_rxn05233_c0_B' -1
'cpd00067[c0]'.'R_rxn05239_c0_B' -1
'cpd00081[c0]'.'R_rxn05239_c0_B' -1
'cpd00044[c0]'.'R_rxn05239_c0_B' 1
'cpd00045[c0]'.'R_rxn05239_c0_B' -1
'cpd11421[c0]'.'R_rxn05239_c0_B' 1
'cpd11420[c0]'.'R_rxn05239_c0_B' -1
'cpd00001[c0]'.'R_rxn06076_c0_B' 1
'cpd00096[c0]'.'R_rxn06076_c0_B' -1
'cpd00533[c0]'.'R_rxn06076_c0_B' 1
'cpd11421[c0]'.'R_rxn06076_c0_B' -1
'cpd11420[c0]'.'R_rxn06076_c0_B' 1
'cpd00067[c0]'.'R_rxn06078_c0_B' -1
'cpd00029[c0]'.'R_rxn06078_c0_B' -1
'cpd00135[c0]'.'R_rxn06078_c0_B' -1
'cpd00081[c0]'.'R_rxn06078_c0_B' -1
'cpd00268[c0]'.'R_rxn06078_c0_B' 1
'cpd00790[c0]'.'R_rxn06078_c0_B' 1
'cpd11421[c0]'.'R_rxn06078_c0_B' 1
'cpd11420[c0]'.'R_rxn06078_c0_B' -1
'cpd00001[c0]'.'R_rxn01504_c0_B' -1
'cpd00292[c0]'.'R_rxn01504_c0_B' 1
'cpd02068[c0]'.'R_rxn01504_c0_B' -1
'cpd00023[c0]'.'R_rxn01575_c0_B' -1
'cpd00024[c0]'.'R_rxn01575_c0_B' 1
'cpd00508[c0]'.'R_rxn01575_c0_B' -1
'cpd00322[c0]'.'R_rxn01575_c0_B' 1
'cpd00002[c0]'.'R_rxn06139_c0_B' 1
'cpd00008[c0]'.'R_rxn06139_c0_B' -1
'cpd11422[c0]'.'R_rxn06139_c0_B' -1
'cpd11423[c0]'.'R_rxn06139_c0_B' 1
'cpd00023[c0]'.'R_rxn01636_c0_B' 1
'cpd00064[c0]'.'R_rxn01636_c0_B' -1
'cpd00477[c0]'.'R_rxn01636_c0_B' -1
'cpd00342[c0]'.'R_rxn01636_c0_B' 1
'cpd00023[c0]'.'R_rxn01637_c0_B' -1
'cpd00024[c0]'.'R_rxn01637_c0_B' 1
'cpd00342[c0]'.'R_rxn01637_c0_B' 1
'cpd00918[c0]'.'R_rxn01637_c0_B' -1
'cpd00102[c0]'.'R_rxn01682_c0_B' -1
'cpd00359[c0]'.'R_rxn01682_c0_B' -1
'cpd02210[c0]'.'R_rxn01682_c0_B' 1
'cpd00067[c0]'.'R_rxn01740_c0_B' -1
'cpd00006[c0]'.'R_rxn01740_c0_B' 1
'cpd00005[c0]'.'R_rxn01740_c0_B' -1
'cpd00383[c0]'.'R_rxn01740_c0_B' 1
'cpd01716[c0]'.'R_rxn01740_c0_B' -1
'cpd00023[c0]'.'R_rxn01757_c0_B' -1
'cpd00024[c0]'.'R_rxn01757_c0_B' 1
'cpd00395[c0]'.'R_rxn01757_c0_B' 1
'cpd03285[c0]'.'R_rxn01757_c0_B' -1
'cpd00002[c0]'.'R_rxn06167_c0_B' 2
'cpd00008[c0]'.'R_rxn06167_c0_B' -2
'cpd00009[c0]'.'R_rxn06167_c0_B' -2
'cpd00001[c0]'.'R_rxn06167_c0_B' 2
'cpd11609[c0]'.'R_rxn06167_c0_B' -1
'cpd11610[c0]'.'R_rxn06167_c0_B' 1
'cpd00401[c0]'.'R_rxn06167_c0_B' 1
'cpd03763[c0]'.'R_rxn06167_c0_B' -1
'cpd00009[c0]'.'R_rxn01799_c0_B' 1
'cpd00092[c0]'.'R_rxn01799_c0_B' -1
'cpd00509[c0]'.'R_rxn01799_c0_B' -1
'cpd00412[c0]'.'R_rxn01799_c0_B' 1
'cpd00067[c0]'.'R_rxn01867_c0_B' -2
'cpd00001[c0]'.'R_rxn01867_c0_B' 1
'cpd00003[c0]'.'R_rxn01867_c0_B' 1
'cpd00004[c0]'.'R_rxn01867_c0_B' -1
'cpd00447[c0]'.'R_rxn01867_c0_B' 1
'cpd00540[c0]'.'R_rxn01867_c0_B' -1
'cpd00067[c0]'.'R_rxn01868_c0_B' -2
'cpd00001[c0]'.'R_rxn01868_c0_B' 1
'cpd00006[c0]'.'R_rxn01868_c0_B' 1
'cpd00005[c0]'.'R_rxn01868_c0_B' -1
'cpd00447[c0]'.'R_rxn01868_c0_B' 1
'cpd00540[c0]'.'R_rxn01868_c0_B' -1
'cpd00022[c0]'.'R_rxn01871_c0_B' 1
'cpd00010[c0]'.'R_rxn01871_c0_B' -1
'cpd00449[c0]'.'R_rxn01871_c0_B' 1
'cpd00836[c0]'.'R_rxn01871_c0_B' -1
'cpd00010[c0]'.'R_rxn01872_c0_B' -1
'cpd00078[c0]'.'R_rxn01872_c0_B' 1
'cpd00449[c0]'.'R_rxn01872_c0_B' 1
'cpd00860[c0]'.'R_rxn01872_c0_B' -1
'cpd00001[c0]'.'R_rxn01973_c0_B' 1
'cpd00504[c0]'.'R_rxn01973_c0_B' -1
'cpd00036[c0]'.'R_rxn01973_c0_B' -1
'cpd02698[c0]'.'R_rxn01973_c0_B' 1
'cpd19006[c0]'.'R_rxn15364_c0_B' 1
'cpd19035[c0]'.'R_rxn15364_c0_B' -1
'cpd00009[c0]'.'R_rxn01985_c0_B' 1
'cpd00226[c0]'.'R_rxn01985_c0_B' -1
'cpd00509[c0]'.'R_rxn01985_c0_B' -1
'cpd03279[c0]'.'R_rxn01985_c0_B' 1
'cpd00067[c0]'.'R_rxn02056_c0_B' 2
'cpd00557[c0]'.'R_rxn02056_c0_B' 1
'cpd10515[c0]'.'R_rxn02056_c0_B' -1
'cpd03426[c0]'.'R_rxn02056_c0_B' -1
'cpd00067[c0]'.'R_rxn02287_c0_B' -1
'cpd00017[c0]'.'R_rxn02287_c0_B' 2
'cpd00019[c0]'.'R_rxn02287_c0_B' -2
'cpd00774[c0]'.'R_rxn02287_c0_B' 1
'cpd01620[c0]'.'R_rxn02287_c0_B' -1
'cpd00001[c0]'.'R_rxn02304_c0_B' -6
'cpd00007[c0]'.'R_rxn02304_c0_B' 3
'cpd01476[c0]'.'R_rxn02304_c0_B' -2
'cpd00791[c0]'.'R_rxn02304_c0_B' 2
'cpd00056[c0]'.'R_rxn02342_c0_B' -1
'cpd03049[c0]'.'R_rxn02342_c0_B' 1
'cpd00836[c0]'.'R_rxn02342_c0_B' -1
'cpd00213[c0]'.'R_rxn02342_c0_B' 1
'cpd00842[c0]'.'R_rxn02345_c0_B' 1
'cpd02234[c0]'.'R_rxn02345_c0_B' -1
'cpd00067[c0]'.'R_rxn02373_c0_B' -1
'cpd00009[c0]'.'R_rxn02373_c0_B' 1
'cpd00006[c0]'.'R_rxn02373_c0_B' 1
'cpd00005[c0]'.'R_rxn02373_c0_B' -1
'cpd02097[c0]'.'R_rxn02373_c0_B' -1
'cpd00858[c0]'.'R_rxn02373_c0_B' 1
'cpd00056[c0]'.'R_rxn02376_c0_B' -1
'cpd03189[c0]'.'R_rxn02376_c0_B' 1
'cpd00860[c0]'.'R_rxn02376_c0_B' -1
'cpd00213[c0]'.'R_rxn02376_c0_B' 1
'cpd00009[c0]'.'R_rxn02404_c0_B' -1
'cpd00001[c0]'.'R_rxn02404_c0_B' 1
'cpd00875[c0]'.'R_rxn02404_c0_B' -1
'cpd02730[c0]'.'R_rxn02404_c0_B' 1
'cpd00017[c0]'.'R_rxn06376_c0_B' 1
'cpd00019[c0]'.'R_rxn06376_c0_B' -1
'cpd12514[c0]'.'R_rxn06376_c0_B' -1
'cpd11829[c0]'.'R_rxn06376_c0_B' 1
'cpd00009[c0]'.'R_rxn02476_c0_B' -1
'cpd02030[c0]'.'R_rxn02476_c0_B' 1
'cpd00061[c0]'.'R_rxn02476_c0_B' 1
'cpd00932[c0]'.'R_rxn02476_c0_B' -1
'cpd02642[c0]'.'R_rxn02508_c0_B' 1
'cpd00956[c0]'.'R_rxn02508_c0_B' -1
'cpd00067[c0]'.'R_rxn02679_c0_B' 1
'cpd00015[c0]'.'R_rxn02679_c0_B' 1
'cpd00982[c0]'.'R_rxn02679_c0_B' -1
'cpd03130[c0]'.'R_rxn02679_c0_B' -1
'cpd01335[c0]'.'R_rxn02679_c0_B' 1
'cpd00022[c0]'.'R_rxn02680_c0_B' 1
'cpd00010[c0]'.'R_rxn02680_c0_B' -1
'cpd03119[c0]'.'R_rxn02680_c0_B' -1
'cpd01335[c0]'.'R_rxn02680_c0_B' 1
'cpd00067[c0]'.'R_rxn06493_c0_B' -1
'cpd00003[c0]'.'R_rxn06493_c0_B' 1
'cpd00004[c0]'.'R_rxn06493_c0_B' -1
'cpd12005[c0]'.'R_rxn06493_c0_B' -1
'cpd12225[c0]'.'R_rxn06493_c0_B' 1
'cpd00067[c0]'.'R_rxn02720_c0_B' 1
'cpd00015[c0]'.'R_rxn02720_c0_B' 1
'cpd00982[c0]'.'R_rxn02720_c0_B' -1
'cpd02060[c0]'.'R_rxn02720_c0_B' -1
'cpd01260[c0]'.'R_rxn02720_c0_B' 1
'cpd00022[c0]'.'R_rxn06510_c0_B' 1
'cpd00010[c0]'.'R_rxn06510_c0_B' -1
'cpd12689[c0]'.'R_rxn06510_c0_B' -1
'cpd01260[c0]'.'R_rxn06510_c0_B' 1
'cpd00067[c0]'.'R_rxn02733_c0_B' -3
'cpd00002[c0]'.'R_rxn02733_c0_B' 1
'cpd00008[c0]'.'R_rxn02733_c0_B' -1
'cpd00009[c0]'.'R_rxn02733_c0_B' -1
'cpd00001[c0]'.'R_rxn02733_c0_B' 1
'cpd00254[c0]'.'R_rxn02733_c0_B' 1
'cpd01476[c0]'.'R_rxn02733_c0_B' 1
'cpd02216[c0]'.'R_rxn02733_c0_B' -1
'cpd00001[c0]'.'R_rxn02749_c0_B' -1
'cpd01700[c0]'.'R_rxn02749_c0_B' 1
'cpd01502[c0]'.'R_rxn02749_c0_B' -1
'cpd00001[c0]'.'R_rxn02751_c0_B' 1
'cpd03593[c0]'.'R_rxn02751_c0_B' -1
'cpd01502[c0]'.'R_rxn02751_c0_B' 1
'cpd00067[c0]'.'R_rxn02774_c0_B' -2
'cpd00003[c0]'.'R_rxn02774_c0_B' 1
'cpd00004[c0]'.'R_rxn02774_c0_B' -1
'cpd03426[c0]'.'R_rxn02774_c0_B' -1
'cpd01620[c0]'.'R_rxn02774_c0_B' 1
'cpd00067[c0]'.'R_rxn02775_c0_B' -1
'cpd00017[c0]'.'R_rxn02775_c0_B' 1
'cpd00019[c0]'.'R_rxn02775_c0_B' -1
'cpd01620[c0]'.'R_rxn02775_c0_B' 1
'cpd03420[c0]'.'R_rxn02775_c0_B' -1
'cpd00067[c0]'.'R_rxn02803_c0_B' 1
'cpd00015[c0]'.'R_rxn02803_c0_B' 1
'cpd00982[c0]'.'R_rxn02803_c0_B' -1
'cpd01695[c0]'.'R_rxn02803_c0_B' 1
'cpd03127[c0]'.'R_rxn02803_c0_B' -1
'cpd00022[c0]'.'R_rxn02804_c0_B' 1
'cpd00010[c0]'.'R_rxn02804_c0_B' -1
'cpd03114[c0]'.'R_rxn02804_c0_B' -1
'cpd01695[c0]'.'R_rxn02804_c0_B' 1
'cpd00067[c0]'.'R_rxn02889_c0_B' -1
'cpd00002[c0]'.'R_rxn02889_c0_B' 1
'cpd00008[c0]'.'R_rxn02889_c0_B' -1
'cpd00009[c0]'.'R_rxn02889_c0_B' -1
'cpd00242[c0]'.'R_rxn02889_c0_B' 1
'cpd01966[c0]'.'R_rxn02889_c0_B' 1
'cpd02068[c0]'.'R_rxn02889_c0_B' -1
'cpd00067[c0]'.'R_rxn02928_c0_B' -1
'cpd00003[c0]'.'R_rxn02928_c0_B' 1
'cpd00004[c0]'.'R_rxn02928_c0_B' -1
'cpd02465[c0]'.'R_rxn02928_c0_B' 1
'cpd02120[c0]'.'R_rxn02928_c0_B' -1
'cpd00067[c0]'.'R_rxn02929_c0_B' -1
'cpd00006[c0]'.'R_rxn02929_c0_B' 1
'cpd00005[c0]'.'R_rxn02929_c0_B' -1
'cpd02465[c0]'.'R_rxn02929_c0_B' 1
'cpd02120[c0]'.'R_rxn02929_c0_B' -1
'cpd00067[c0]'.'R_rxn02938_c0_B' 1
'cpd00011[c0]'.'R_rxn02938_c0_B' -1
'cpd02893[c0]'.'R_rxn02938_c0_B' 1
'cpd02140[c0]'.'R_rxn02938_c0_B' -1
'cpd00017[c0]'.'R_rxn02959_c0_B' 1
'cpd00019[c0]'.'R_rxn02959_c0_B' -1
'cpd02216[c0]'.'R_rxn02959_c0_B' 1
'cpd02762[c0]'.'R_rxn02959_c0_B' -1
'cpd00067[c0]'.'R_rxn02981_c0_B' -1
'cpd00003[c0]'.'R_rxn02981_c0_B' 1
'cpd00004[c0]'.'R_rxn02981_c0_B' -1
'cpd02304[c0]'.'R_rxn02981_c0_B' -1
'cpd03183[c0]'.'R_rxn02981_c0_B' 1
'cpd02572[c0]'.'R_rxn03040_c0_B' 1
'cpd02507[c0]'.'R_rxn03040_c0_B' -1
'cpd02574[c0]'.'R_rxn03057_c0_B' 1
'cpd02791[c0]'.'R_rxn03057_c0_B' -1
'cpd00001[c0]'.'R_rxn05329_c0_B' -1
'cpd11478[c0]'.'R_rxn05329_c0_B' 1
'cpd11465[c0]'.'R_rxn05329_c0_B' -1
'cpd00067[c0]'.'R_rxn03072_c0_B' -1
'cpd00001[c0]'.'R_rxn03072_c0_B' 2
'cpd00006[c0]'.'R_rxn03072_c0_B' 1
'cpd00005[c0]'.'R_rxn03072_c0_B' -1
'cpd01974[c0]'.'R_rxn03072_c0_B' -1
'cpd02625[c0]'.'R_rxn03072_c0_B' 1
'cpd00023[c0]'.'R_rxn03087_c0_B' -1
'cpd00024[c0]'.'R_rxn03087_c0_B' 1
'cpd02724[c0]'.'R_rxn03087_c0_B' -1
'cpd02698[c0]'.'R_rxn03087_c0_B' 1
'cpd00001[c0]'.'R_rxn03089_c0_B' -1
'cpd02544[c0]'.'R_rxn03089_c0_B' 1
'cpd02707[c0]'.'R_rxn03089_c0_B' -1
'cpd00006[c0]'.'R_rxn05339_c0_B' 1
'cpd00005[c0]'.'R_rxn05339_c0_B' -1
'cpd11488[c0]'.'R_rxn05339_c0_B' -1
'cpd11478[c0]'.'R_rxn05339_c0_B' 1
'cpd00067[c0]'.'R_rxn05333_c0_B' -1
'cpd00001[c0]'.'R_rxn05333_c0_B' -1
'cpd11482[c0]'.'R_rxn05333_c0_B' 1
'cpd11475[c0]'.'R_rxn05333_c0_B' -1
'cpd00067[c0]'.'R_rxn05341_c0_B' -1
'cpd00006[c0]'.'R_rxn05341_c0_B' 1
'cpd00005[c0]'.'R_rxn05341_c0_B' -1
'cpd11483[c0]'.'R_rxn05341_c0_B' 1
'cpd11490[c0]'.'R_rxn05341_c0_B' -1
'cpd00001[c0]'.'R_rxn05334_c0_B' -1
'cpd11483[c0]'.'R_rxn05334_c0_B' 1
'cpd11471[c0]'.'R_rxn05334_c0_B' -1
'cpd00006[c0]'.'R_rxn05336_c0_B' 1
'cpd00005[c0]'.'R_rxn05336_c0_B' -1
'cpd11481[c0]'.'R_rxn05336_c0_B' 1
'cpd11485[c0]'.'R_rxn05336_c0_B' -1
'cpd00001[c0]'.'R_rxn05332_c0_B' -1
'cpd11481[c0]'.'R_rxn05332_c0_B' 1
'cpd11477[c0]'.'R_rxn05332_c0_B' -1
'cpd00006[c0]'.'R_rxn05342_c0_B' 1
'cpd00005[c0]'.'R_rxn05342_c0_B' -1
'cpd11484[c0]'.'R_rxn05342_c0_B' 1
'cpd11491[c0]'.'R_rxn05342_c0_B' -1
'cpd00001[c0]'.'R_rxn05335_c0_B' -1
'cpd11484[c0]'.'R_rxn05335_c0_B' 1
'cpd11467[c0]'.'R_rxn05335_c0_B' -1
'cpd00067[c0]'.'R_rxn03175_c0_B' 1
'cpd02979[c0]'.'R_rxn03175_c0_B' 1
'cpd02991[c0]'.'R_rxn03175_c0_B' -1
'cpd00020[c0]'.'R_rxn15491_c0_B' -1
'cpd00056[c0]'.'R_rxn15491_c0_B' 1
'cpd03049[c0]'.'R_rxn15491_c0_B' -1
'cpd19047[c0]'.'R_rxn15491_c0_B' 1
'cpd00022[c0]'.'R_rxn03243_c0_B' 1
'cpd00010[c0]'.'R_rxn03243_c0_B' -1
'cpd03117[c0]'.'R_rxn03243_c0_B' -1
'cpd03128[c0]'.'R_rxn03243_c0_B' 1
'cpd00022[c0]'.'R_rxn03248_c0_B' 1
'cpd00010[c0]'.'R_rxn03248_c0_B' -1
'cpd03121[c0]'.'R_rxn03248_c0_B' -1
'cpd03124[c0]'.'R_rxn03248_c0_B' 1
'cpd00001[c0]'.'R_rxn03250_c0_B' -1
'cpd03122[c0]'.'R_rxn03250_c0_B' 1
'cpd03125[c0]'.'R_rxn03250_c0_B' -1
'cpd00067[c0]'.'R_rxn03251_c0_B' 1
'cpd00015[c0]'.'R_rxn03251_c0_B' 1
'cpd00982[c0]'.'R_rxn03251_c0_B' -1
'cpd03124[c0]'.'R_rxn03251_c0_B' 1
'cpd03125[c0]'.'R_rxn03251_c0_B' -1
'cpd00067[c0]'.'R_rxn03253_c0_B' 1
'cpd00015[c0]'.'R_rxn03253_c0_B' 1
'cpd00982[c0]'.'R_rxn03253_c0_B' -1
'cpd03129[c0]'.'R_rxn03253_c0_B' -1
'cpd03128[c0]'.'R_rxn03253_c0_B' 1
'cpd00067[c0]'.'R_rxn05733_c0_B' -1
'cpd00722[c0]'.'R_rxn05733_c0_B' 1
'cpd00084[c0]'.'R_rxn05733_c0_B' -1
'cpd00029[c0]'.'R_rxn05733_c0_B' -1
'cpd00081[c0]'.'R_rxn05733_c0_B' -1
'cpd00268[c0]'.'R_rxn05733_c0_B' 1
'cpd11421[c0]'.'R_rxn05733_c0_B' 1
'cpd11420[c0]'.'R_rxn05733_c0_B' -1
'cpd00006[c0]'.'R_rxn05337_c0_B' 1
'cpd00005[c0]'.'R_rxn05337_c0_B' -1
'cpd11486[c0]'.'R_rxn05337_c0_B' -1
'cpd11479[c0]'.'R_rxn05337_c0_B' 1
'cpd00001[c0]'.'R_rxn05330_c0_B' -1
'cpd11479[c0]'.'R_rxn05330_c0_B' 1
'cpd11473[c0]'.'R_rxn05330_c0_B' -1
'cpd00006[c0]'.'R_rxn05340_c0_B' 1
'cpd00005[c0]'.'R_rxn05340_c0_B' -1
'cpd11489[c0]'.'R_rxn05340_c0_B' -1
'cpd11480[c0]'.'R_rxn05340_c0_B' 1
'cpd00001[c0]'.'R_rxn05331_c0_B' -1
'cpd11469[c0]'.'R_rxn05331_c0_B' -1
'cpd11480[c0]'.'R_rxn05331_c0_B' 1
'cpd00067[c0]'.'R_rxn03424_c0_B' 2
'cpd00001[c0]'.'R_rxn03424_c0_B' -1
'cpd00003[c0]'.'R_rxn03424_c0_B' -1
'cpd00004[c0]'.'R_rxn03424_c0_B' 1
'cpd01974[c0]'.'R_rxn03424_c0_B' 1
'cpd03530[c0]'.'R_rxn03424_c0_B' -1
'cpd00023[c0]'.'R_rxn15507_c0_B' -1
'cpd00024[c0]'.'R_rxn15507_c0_B' 1
'cpd19042[c0]'.'R_rxn15507_c0_B' 1
'cpd19041[c0]'.'R_rxn15507_c0_B' -1
'cpd00067[c0]'.'R_rxn03491_c0_B' -2
'cpd00017[c0]'.'R_rxn03491_c0_B' 2
'cpd00011[c0]'.'R_rxn03491_c0_B' -1
'cpd00019[c0]'.'R_rxn03491_c0_B' -2
'cpd03835[c0]'.'R_rxn03491_c0_B' -1
'cpd03760[c0]'.'R_rxn03491_c0_B' 1
'cpd00067[c0]'.'R_rxn03492_c0_B' -1
'cpd00006[c0]'.'R_rxn03492_c0_B' 1
'cpd00005[c0]'.'R_rxn03492_c0_B' -1
'cpd03760[c0]'.'R_rxn03492_c0_B' 1
'cpd03761[c0]'.'R_rxn03492_c0_B' -1
'cpd03831[c0]'.'R_rxn03511_c0_B' -1
'cpd03830[c0]'.'R_rxn03511_c0_B' 1
'cpd00067[c0]'.'R_rxn03513_c0_B' -2
'cpd00017[c0]'.'R_rxn03513_c0_B' 1
'cpd00019[c0]'.'R_rxn03513_c0_B' -1
'cpd03833[c0]'.'R_rxn03513_c0_B' 1
'cpd03834[c0]'.'R_rxn03513_c0_B' -1
'cpd00067[c0]'.'R_rxn03514_c0_B' -1
'cpd00017[c0]'.'R_rxn03514_c0_B' 1
'cpd00019[c0]'.'R_rxn03514_c0_B' -1
'cpd03834[c0]'.'R_rxn03514_c0_B' 1
'cpd03839[c0]'.'R_rxn03514_c0_B' -1
'cpd00067[c0]'.'R_rxn11650_c0_B' -3
'cpd01270[c0]'.'R_rxn11650_c0_B' 1
'cpd00050[c0]'.'R_rxn11650_c0_B' -1
'cpd03914[c0]'.'R_rxn11650_c0_B' 2
'cpd03915[c0]'.'R_rxn11650_c0_B' -2
'cpd00067[c0]'.'R_rxn03535_c0_B' 1
'cpd00002[c0]'.'R_rxn03535_c0_B' 1
'cpd00421[c0]'.'R_rxn03535_c0_B' -1
'cpd03915[c0]'.'R_rxn03535_c0_B' 1
'cpd03916[c0]'.'R_rxn03535_c0_B' -1
'cpd00012[c0]'.'R_rxn03537_c0_B' -1
'cpd00067[c0]'.'R_rxn03537_c0_B' -1
'cpd00038[c0]'.'R_rxn03537_c0_B' 1
'cpd03919[c0]'.'R_rxn03537_c0_B' 1
'cpd03920[c0]'.'R_rxn03537_c0_B' -1
'cpd00067[c0]'.'R_rxn03538_c0_B' -1
'cpd00126[c0]'.'R_rxn03538_c0_B' -1
'cpd03423[c0]'.'R_rxn03538_c0_B' 1
'cpd00166[c0]'.'R_rxn03538_c0_B' -1
'cpd03920[c0]'.'R_rxn03538_c0_B' 1
'cpd00067[c0]'.'R_rxn10476_c0_B' -2
'cpd00002[c0]'.'R_rxn10476_c0_B' 1
'cpd00008[c0]'.'R_rxn10476_c0_B' -1
'cpd00009[c0]'.'R_rxn10476_c0_B' -1
'cpd00001[c0]'.'R_rxn10476_c0_B' 1
'cpd03913[c0]'.'R_rxn10476_c0_B' 1
'cpd03914[c0]'.'R_rxn10476_c0_B' -1
'cpd00149[c0]'.'R_rxn10476_c0_B' 1
'cpd00067[c0]'.'R_rxn03617_c0_B' -1
'cpd00003[c0]'.'R_rxn03617_c0_B' 1
'cpd00004[c0]'.'R_rxn03617_c0_B' -1
'cpd04103[c0]'.'R_rxn03617_c0_B' 1
'cpd04104[c0]'.'R_rxn03617_c0_B' -1
'cpd00003[c0]'.'R_rxn03622_c0_B' 1
'cpd00004[c0]'.'R_rxn03622_c0_B' -1
'cpd00782[c0]'.'R_rxn03622_c0_B' 1
'cpd04111[c0]'.'R_rxn03622_c0_B' -1
'cpd00001[c0]'.'R_rxn11651_c0_B' -1
'cpd11609[c0]'.'R_rxn11651_c0_B' -1
'cpd11610[c0]'.'R_rxn11651_c0_B' 1
'cpd01892[c0]'.'R_rxn11651_c0_B' 1
'cpd00401[c0]'.'R_rxn11651_c0_B' -1
'cpd00067[c0]'.'R_rxn03864_c0_B' -1
'cpd00003[c0]'.'R_rxn03864_c0_B' 1
'cpd00004[c0]'.'R_rxn03864_c0_B' -1
'cpd06704[c0]'.'R_rxn03864_c0_B' 1
'cpd06705[c0]'.'R_rxn03864_c0_B' -1
'cpd00022[c0]'.'R_rxn03866_c0_B' -1
'cpd00010[c0]'.'R_rxn03866_c0_B' 1
'cpd00413[c0]'.'R_rxn03866_c0_B' -1
'cpd04104[c0]'.'R_rxn03866_c0_B' 1
'cpd00001[c0]'.'R_rxn03879_c0_B' 1
'cpd06704[c0]'.'R_rxn03879_c0_B' -1
'cpd06703[c0]'.'R_rxn03879_c0_B' 1
'cpd00001[c0]'.'R_rxn03880_c0_B' 1
'cpd04103[c0]'.'R_rxn03880_c0_B' -1
'cpd04111[c0]'.'R_rxn03880_c0_B' 1
'cpd00012[c0]'.'R_rxn03916_c0_B' -1
'cpd00002[c0]'.'R_rxn03916_c0_B' 1
'cpd04920[c0]'.'R_rxn03916_c0_B' 1
'cpd03830[c0]'.'R_rxn03916_c0_B' -1
'cpd00238[c0]'.'R_rxn03917_c0_B' 1
'cpd04918[c0]'.'R_rxn03917_c0_B' -1
'cpd00067[c0]'.'R_rxn14270_c0_B' 7
'cpd00017[c0]'.'R_rxn14270_c0_B' 1
'cpd00019[c0]'.'R_rxn14270_c0_B' -1
'cpd17535[c0]'.'R_rxn14270_c0_B' -1
'cpd08368[c0]'.'R_rxn14270_c0_B' 1
'cpd00017[c0]'.'R_rxn04047_c0_B' 1
'cpd00019[c0]'.'R_rxn04047_c0_B' -1
'cpd08369[c0]'.'R_rxn04047_c0_B' 1
'cpd08370[c0]'.'R_rxn04047_c0_B' -1
'cpd00067[c0]'.'R_rxn04050_c0_B' 1
'cpd00006[c0]'.'R_rxn04050_c0_B' -1
'cpd00005[c0]'.'R_rxn04050_c0_B' 1
'cpd08372[c0]'.'R_rxn04050_c0_B' 1
'cpd08373[c0]'.'R_rxn04050_c0_B' -1
'cpd00001[c0]'.'R_rxn04154_c0_B' -2
'cpd00006[c0]'.'R_rxn04154_c0_B' -1
'cpd00005[c0]'.'R_rxn04154_c0_B' 1
'cpd00007[c0]'.'R_rxn04154_c0_B' 1
'cpd08630[c0]'.'R_rxn04154_c0_B' 1
'cpd08631[c0]'.'R_rxn04154_c0_B' -1
'cpd00067[c0]'.'R_rxn04158_c0_B' 2
'cpd01845[c0]'.'R_rxn04158_c0_B' -1
'cpd08631[c0]'.'R_rxn04158_c0_B' 1
'cpd00012[c0]'.'R_rxn04161_c0_B' -1
'cpd00067[c0]'.'R_rxn04161_c0_B' 1
'cpd01449[c0]'.'R_rxn04161_c0_B' 1
'cpd03214[c0]'.'R_rxn04161_c0_B' 1
'cpd03148[c0]'.'R_rxn04161_c0_B' -1
'cpd00023[c0]'.'R_rxn04786_c0_B' 1
'cpd00024[c0]'.'R_rxn04786_c0_B' -1
'cpd00346[c0]'.'R_rxn04786_c0_B' 1
'cpd02095[c0]'.'R_rxn04786_c0_B' -1
'cpd00067[c0]'.'R_rxn15641_c0_B' 1
'cpd01630[c0]'.'R_rxn15641_c0_B' 1
'cpd19162[c0]'.'R_rxn15641_c0_B' -1
'cpd00067[c0]'.'R_rxn07189_c0_B' -3
'cpd00001[c0]'.'R_rxn07189_c0_B' 1
'cpd00011[c0]'.'R_rxn07189_c0_B' -1
'cpd11620[c0]'.'R_rxn07189_c0_B' -1
'cpd11621[c0]'.'R_rxn07189_c0_B' 1
'cpd00204[c0]'.'R_rxn07189_c0_B' 1
'cpd00067[c0]'.'R_rxn05029_c0_B' 1
'cpd00002[c0]'.'R_rxn05029_c0_B' 1
'cpd00421[c0]'.'R_rxn05029_c0_B' -1
'cpd03918[c0]'.'R_rxn05029_c0_B' -1
'cpd03422[c0]'.'R_rxn05029_c0_B' 1
'cpd00067[c0]'.'R_rxn07352_c0_B' -1
'cpd00017[c0]'.'R_rxn07352_c0_B' 1
'cpd00019[c0]'.'R_rxn07352_c0_B' -1
'cpd14605[c0]'.'R_rxn07352_c0_B' 1
'cpd14608[c0]'.'R_rxn07352_c0_B' -1
'cpd00001[c0]'.'R_rxn07353_c0_B' 1
'cpd14608[c0]'.'R_rxn07353_c0_B' 1
'cpd14609[c0]'.'R_rxn07353_c0_B' -1
'cpd00067[c0]'.'R_rxn15685_c0_B' -2
'cpd14609[c0]'.'R_rxn15685_c0_B' 1
'cpd14610[c0]'.'R_rxn15685_c0_B' -1
'cpd00067[c0]'.'R_rxn07355_c0_B' -1
'cpd00017[c0]'.'R_rxn07355_c0_B' 1
'cpd00019[c0]'.'R_rxn07355_c0_B' -1
'cpd14610[c0]'.'R_rxn07355_c0_B' 1
'cpd14612[c0]'.'R_rxn07355_c0_B' -1
'cpd00067[c0]'.'R_rxn07358_c0_B' -1
'cpd00017[c0]'.'R_rxn07358_c0_B' 1
'cpd00019[c0]'.'R_rxn07358_c0_B' -1
'cpd14601[c0]'.'R_rxn07358_c0_B' 1
'cpd14617[c0]'.'R_rxn07358_c0_B' -1
'cpd00001[c0]'.'R_rxn07359_c0_B' 1
'cpd14617[c0]'.'R_rxn07359_c0_B' 1
'cpd14618[c0]'.'R_rxn07359_c0_B' -1
'cpd00067[c0]'.'R_rxn07360_c0_B' -1
'cpd00017[c0]'.'R_rxn07360_c0_B' 1
'cpd00019[c0]'.'R_rxn07360_c0_B' -1
'cpd14618[c0]'.'R_rxn07360_c0_B' 1
'cpd14619[c0]'.'R_rxn07360_c0_B' -1
'cpd14623[c0]'.'R_rxn07364_c0_B' 1
'cpd14626[c0]'.'R_rxn07364_c0_B' -1
'cpd00067[c0]'.'R_rxn15686_c0_B' -2
'cpd14623[c0]'.'R_rxn15686_c0_B' 1
'cpd14628[c0]'.'R_rxn15686_c0_B' -1
'cpd00067[c0]'.'R_rxn07366_c0_B' -1
'cpd00017[c0]'.'R_rxn07366_c0_B' 1
'cpd00019[c0]'.'R_rxn07366_c0_B' -1
'cpd14628[c0]'.'R_rxn07366_c0_B' 1
'cpd14630[c0]'.'R_rxn07366_c0_B' -1
'cpd00001[c0]'.'R_rxn07367_c0_B' 1
'cpd14630[c0]'.'R_rxn07367_c0_B' 1
'cpd14632[c0]'.'R_rxn07367_c0_B' -1
'cpd00067[c0]'.'R_rxn15694_c0_B' -1
'cpd00003[c0]'.'R_rxn15694_c0_B' 1
'cpd00004[c0]'.'R_rxn15694_c0_B' -1
'cpd19172[c0]'.'R_rxn15694_c0_B' 1
'cpd19171[c0]'.'R_rxn15694_c0_B' -1
'cpd00067[c0]'.'R_rxn07577_c0_B' 1
'cpd00006[c0]'.'R_rxn07577_c0_B' -1
'cpd00005[c0]'.'R_rxn07577_c0_B' 1
'cpd14938[c0]'.'R_rxn07577_c0_B' 1
'cpd14939[c0]'.'R_rxn07577_c0_B' -1
'cpd00001[c0]'.'R_rxn07578_c0_B' -1
'cpd14939[c0]'.'R_rxn07578_c0_B' 1
'cpd14940[c0]'.'R_rxn07578_c0_B' -1
'cpd02717[c0]'.'R_rxn07630_c0_B' -1
'cpd02707[c0]'.'R_rxn07630_c0_B' 1
'cpd00012[c0]'.'R_rxn15927_c0_B' -1
'cpd00067[c0]'.'R_rxn15927_c0_B' 3
'cpd00006[c0]'.'R_rxn15927_c0_B' -3
'cpd00005[c0]'.'R_rxn15927_c0_B' 3
'cpd00289[c0]'.'R_rxn15927_c0_B' 1
'cpd19426[c0]'.'R_rxn15927_c0_B' 1
'cpd08108[c0]'.'R_rxn15927_c0_B' -1
'cpd00012[c0]'.'R_rxn15928_c0_B' -1
'cpd00067[c0]'.'R_rxn15928_c0_B' 3
'cpd00006[c0]'.'R_rxn15928_c0_B' -3
'cpd00005[c0]'.'R_rxn15928_c0_B' 3
'cpd00289[c0]'.'R_rxn15928_c0_B' 1
'cpd19425[c0]'.'R_rxn15928_c0_B' 1
'cpd08107[c0]'.'R_rxn15928_c0_B' -1
'cpd00001[c0]'.'R_rxn15972_c0_B' 1
'cpd00029[c0]'.'R_rxn15972_c0_B' -1
'cpd00274[c0]'.'R_rxn15972_c0_B' -1
'cpd11209[c0]'.'R_rxn15972_c0_B' 1
'cpd15500[c0]'.'R_rxn16331_c0_B' 3
'cpd15499[c0]'.'R_rxn16331_c0_B' -3
'cpd01476[c0]'.'R_rxn16331_c0_B' -1
'cpd00791[c0]'.'R_rxn16331_c0_B' 1
'cpd00001[c0]'.'R_rxn16632_c0_B' -1
'cpd14601[c0]'.'R_rxn16632_c0_B' -1
'cpd21134[c0]'.'R_rxn16632_c0_B' 1
'cpd00067[c0]'.'R_rxn37614_c0_B' 2
'cpd15560[c0]'.'R_rxn37614_c0_B' 1
'cpd15561[c0]'.'R_rxn37614_c0_B' -1
'cpd00110[c0]'.'R_rxn37614_c0_B' 2
'cpd00109[c0]'.'R_rxn37614_c0_B' -2
'cpd11632[c0]'.'R_rxn37614_c0_B' 2
'cpd11632[c0]'.'R_rxn33887_c0_B' 1
'cpd00067[c0]'.'R_rxn00023_c0_B' -2
'cpd00268[c0]'.'R_rxn00023_c0_B' 2
'cpd00110[c0]'.'R_rxn00023_c0_B' -2
'cpd00109[c0]'.'R_rxn00023_c0_B' 2
'cpd01414[c0]'.'R_rxn00023_c0_B' -1
'cpd00067[c0]'.'R_rxn05730_c0_B' -1
'cpd00067[e0]'.'R_rxn05730_c0_B' 1
'cpd01414[c0]'.'R_rxn05730_c0_B' -1
'cpd01414[e0]'.'R_rxn05730_c0_B' 1
'cpd00067[c0]'.'R_rxn13689_c0_B' 2
'cpd15560[c0]'.'R_rxn13689_c0_B' -1
'cpd00067[e0]'.'R_rxn13689_c0_B' -4
'cpd15561[c0]'.'R_rxn13689_c0_B' 1
'cpd00110[c0]'.'R_rxn13689_c0_B' -2
'cpd00109[c0]'.'R_rxn13689_c0_B' 2
'cpd00072[c0]'.'R_rxn00558_c0_B' -1
'cpd00079[c0]'.'R_rxn00558_c0_B' 1
'cpd00067[c0]'.'R_rxn05651_c0_B' -1
'cpd00067[e0]'.'R_rxn05651_c0_B' 1
'cpd00048[c0]'.'R_rxn05651_c0_B' -1
'cpd00048[e0]'.'R_rxn05651_c0_B' 1
'cpd00067[c0]'.'R_rxn_sox_c0_B' -12
'cpd00001[c0]'.'R_rxn_sox_c0_B' 5
'cpd00268[c0]'.'R_rxn_sox_c0_B' 1
'cpd00110[c0]'.'R_rxn_sox_c0_B' -2
'cpd00109[c0]'.'R_rxn_sox_c0_B' 2
'cpd00048[c0]'.'R_rxn_sox_c0_B' -2
'cpd00528[c0]'.'R_rxn10577_c0_B' -1
'cpd00528[e0]'.'R_rxn10577_c0_B' 1
'cpd11640[c0]'.'R_rxn10542_c0_B' 1
'cpd11640[e0]'.'R_rxn10542_c0_B' -1
'cpd21301[c0]'.'R_rxn16678_c0_B' 1
'cpd21214[c0]'.'R_rxn16678_c0_B' -1
'cpd00067[c0]'.'R_rxn16661_c0_B' -2
'cpd00001[c0]'.'R_rxn16661_c0_B' 1
'cpd00006[c0]'.'R_rxn16661_c0_B' 1
'cpd00005[c0]'.'R_rxn16661_c0_B' -1
'cpd21185[c0]'.'R_rxn16661_c0_B' 1
'cpd21184[c0]'.'R_rxn16661_c0_B' -1
'cpd00067[c0]'.'R_rxn16680_c0_B' 1
'cpd00022[c0]'.'R_rxn16680_c0_B' -1
'cpd00010[c0]'.'R_rxn16680_c0_B' 1
'cpd21184[c0]'.'R_rxn16680_c0_B' 1
'cpd09843[c0]'.'R_rxn16680_c0_B' -1
'cpd00067[c0]'.'R_rxn04751_c0_B' -1
'cpd00001[c0]'.'R_rxn04751_c0_B' 1
'cpd09844[c0]'.'R_rxn04751_c0_B' -1
'cpd09843[c0]'.'R_rxn04751_c0_B' 1
'cpd00763[c0]'.'R_rxn02276_c0_B' 1
'cpd00780[c0]'.'R_rxn02276_c0_B' -1
'cpd00001[c0]'.'R_rxn12676_c0_B' 1
'cpd00022[c0]'.'R_rxn12676_c0_B' -1
'cpd00484[c0]'.'R_rxn12676_c0_B' -1
'cpd00192[c0]'.'R_rxn12676_c0_B' 1
'cpd00067[c0]'.'R_rxn20482_c0_B' -1
'cpd00001[c0]'.'R_rxn20482_c0_B' 1
'cpd11620[c0]'.'R_rxn20482_c0_B' -1
'cpd11621[c0]'.'R_rxn20482_c0_B' 1
'cpd01892[c0]'.'R_rxn20482_c0_B' -1
'cpd00401[c0]'.'R_rxn20482_c0_B' 1
'cpd00067[c0]'.'R_rxn17231_c0_B' -1
'cpd00002[c0]'.'R_rxn17231_c0_B' -2
'cpd00008[c0]'.'R_rxn17231_c0_B' 2
'cpd00009[c0]'.'R_rxn17231_c0_B' 2
'cpd00001[c0]'.'R_rxn17231_c0_B' -2
'cpd11620[c0]'.'R_rxn17231_c0_B' -1
'cpd11621[c0]'.'R_rxn17231_c0_B' 1
'cpd00401[c0]'.'R_rxn17231_c0_B' -1
'cpd03763[c0]'.'R_rxn17231_c0_B' 1
'cpd00015[c0]'.'R_rxn20701_c0_B' -1
'cpd00982[c0]'.'R_rxn20701_c0_B' 1
'cpd03763[c0]'.'R_rxn20701_c0_B' 1
'cpd06703[c0]'.'R_rxn20701_c0_B' -1
'cpd00067[c0]'.'R_rxn03874_c0_B' 1
'cpd00001[c0]'.'R_rxn03874_c0_B' 1
'cpd00650[c0]'.'R_rxn03874_c0_B' 1
'cpd03043[c0]'.'R_rxn03874_c0_B' -1
'cpd00067[c0]'.'R_rxn_cpd00197_tr_c0_B' -1
'cpd00067[e0]'.'R_rxn_cpd00197_tr_c0_B' 1
'cpd00197[c0]'.'R_rxn_cpd00197_tr_c0_B' -1
'cpd00197[e0]'.'R_rxn_cpd00197_tr_c0_B' 1
'cpd00067[c0]'.'R_rxn_cpd00430_tr_c0_B' -1
'cpd00067[e0]'.'R_rxn_cpd00430_tr_c0_B' 1
'cpd00430[c0]'.'R_rxn_cpd00430_tr_c0_B' -1
'cpd00430[e0]'.'R_rxn_cpd00430_tr_c0_B' 1
'cpd00067[c0]'.'R_rxn_cpd00854_tr_c0_B' -1
'cpd00067[e0]'.'R_rxn_cpd00854_tr_c0_B' 1
'cpd00854[c0]'.'R_rxn_cpd00854_tr_c0_B' -1
'cpd00854[e0]'.'R_rxn_cpd00854_tr_c0_B' 1
'cpd00067[c0]'.'R_rxn_cpd00426_tr_c0_B' -1
'cpd00067[e0]'.'R_rxn_cpd00426_tr_c0_B' 1
'cpd00426[c0]'.'R_rxn_cpd00426_tr_c0_B' -1
'cpd00426[e0]'.'R_rxn_cpd00426_tr_c0_B' 1
'cpd00067[c0]'.'R__rxn_cpd00604_tr_c0_B' -1
'cpd00067[e0]'.'R__rxn_cpd00604_tr_c0_B' 1
'cpd00604[c0]'.'R__rxn_cpd00604_tr_c0_B' -1
'cpd00604[e0]'.'R__rxn_cpd00604_tr_c0_B' 1
'cpd00067[c0]'.'R_rxn_cpd00153_tr_c0_B' -1
'cpd00067[e0]'.'R_rxn_cpd00153_tr_c0_B' 1
'cpd00153[c0]'.'R_rxn_cpd00153_tr_c0_B' -1
'cpd00153[e0]'.'R_rxn_cpd00153_tr_c0_B' 1
'cpd00067[c0]'.'R_rxn00781_c0_B' -1
'cpd00009[c0]'.'R_rxn00781_c0_B' 1
'cpd00003[c0]'.'R_rxn00781_c0_B' 1
'cpd00004[c0]'.'R_rxn00781_c0_B' -1
'cpd00102[c0]'.'R_rxn00781_c0_B' 1
'cpd00203[c0]'.'R_rxn00781_c0_B' -1
'cpd00067[e0]'.'EX_cpd00067_e0_B' 1
'cpd11576[e0]'.'EX_cpd11576_e0_B' 1
'cpd00001[e0]'.'EX_cpd00001_e0_B' 1
'cpd00023[e0]'.'EX_cpd00023_e0_B' 1
'cpd00971[e0]'.'EX_cpd00971_e0_B' 1
'cpd00058[e0]'.'EX_cpd00058_e0_B' 1
'cpd00060[e0]'.'EX_cpd00060_e0_B' 1
'cpd00137[e0]'.'EX_cpd00137_e0_B' 1
'cpd00637[e0]'.'EX_cpd00637_e0_B' 1
'cpd00254[e0]'.'EX_cpd00254_e0_B' 1
'cpd10516[e0]'.'EX_cpd10516_e0_B' 1
'cpd01914[e0]'.'EX_cpd01914_e0_B' 1
'cpd00099[e0]'.'EX_cpd00099_e0_B' 1
'cpd00007[e0]'.'EX_cpd00007_e0_B' 1
'cpd15302[c0]'.'EX_cpd15302_c0_B' 1
'cpd00011[e0]'.'EX_cpd00011_e0_B' 1
'cpd11416[c0]'.'EX_cpd11416_c0_B' 1
'cpd01414[e0]'.'EX_cpd01414_e0_B' 1
'cpd00034[e0]'.'EX_cpd00034_e0_B' 1
'cpd00063[e0]'.'EX_cpd00063_e0_B' 1
'cpd00149[e0]'.'EX_cpd00149_e0_B' 1
'cpd00029[e0]'.'EX_cpd00029_e0_B' 1
'cpd00205[e0]'.'EX_cpd00205_e0_B' 1
'cpd00048[e0]'.'EX_cpd00048_e0_B' 1
'cpd00013[e0]'.'EX_cpd00013_e0_B' 1
'cpd00009[e0]'.'EX_cpd00009_e0_B' 1
'cpd00443[e0]'.'EX_cpd00443_e0_B' 1
'cpd00030[e0]'.'EX_cpd00030_e0_B' 1
'cpd00268[e0]'.'EX_cpd00268_e0_B' 1
'cpd00528[e0]'.'EX_cpd00528_e0_B' 1
'cpd11640[e0]'.'EX_cpd11640_e0_B' 1
'cpd00197[e0]'.'EX_cpd00197_e0_B' 1
'cpd00430[e0]'.'EX_cpd00430_e0_B' 1
'cpd00854[e0]'.'EX_cpd00854_e0_B' 1
'cpd00426[e0]'.'EX_cpd00426_e0_B' 1
'cpd00604[e0]'.'EX_cpd00604_e0_B' 1
'cpd00153[e0]'.'EX_cpd00153_e0_B' 1

*quinol import rxns
'cpd15560[c0]'.'tr_cpd15560_B' 1
'cpd15561[c0]'.'tr_cpd15561_B' 1

*fumarate import rxn
'cpd00106[c0]'.'tr_cpd00106_B' 1

*succinate import rxn
'cpd00036[c0]'.'tr_cpd00036_B' 1

*butyrate import rxn
'cpd00211[c0]'.'tr_cpd00211_B' 1

*butyrate phosphorylation rxn
'cpd00002[c0]'.'rxn00873' -1
'cpd00010[c0]'.'rxn00873' -1
'cpd00211[c0]'.'rxn00873' -1
'cpd00012[c0]'.'rxn00873' 1
'cpd00018[c0]'.'rxn00873' 1
'cpd00067[c0]'.'rxn00873' 1
'cpd00120[c0]'.'rxn00873' 1

*NAD/NADH import rxns
'cpd00003[c0]'.'tr_cpd00003_B' 1
'cpd00004[c0]'.'tr_cpd00004_B' 1
/
