# Supplementary material for: Modeling the Interplay between Photosynthesis, CO2 Fixation, and the Quinone Pool in a Purple Non-Sulfur Bacterium
Source: Sci Rep. 2019 Sep 2;9:12638. doi: 10.1038/s41598-019-49079-z (PMC6718658; doi:10.1038/s41598-019-49079-z)
Supplement: Supplementary file 3 — Supplementary File S3 [file 41598_2019_49079_MOESM3_ESM.zip › Supplementary File S3/iRpa940_GAMS_simulations/Acetate/upper_bound_b.txt]

/
'R_rxn02201_c0' 1000
'R_rxn00351_c0' 1000
'R_rxn08180_c0' 1000
'R_rxn00423_c0' 1000
'R_rxn00364_c0' 1000
'R_rxn03408_c0' 1000
'R_rxn05250_c0' 1000
'R_rxn00646_c0' 1000
'R_rxn14087_c0' 1000
'R_rxn01673_c0' 1000
'R_rxn01452_c0' 1000
'R_rxn00642_c0' 1000
'R_rxn00973_c0' 1000
'R_rxn07671_c0' 1000
'R_rxn02000_c0' 1000
'R_rxn03239_c0' 1000
'R_rxn05063_c0' 1000
'R_rxn05457_c0' 1000
'R_rxn00107_c0' 1000
'R_rxn04271_c0' 1000
'R_rxn13783_c0' 1000
'R_rxn10118_c0' 1000
'R_rxn04070_c0' 1000
'R_rxn01358_c0' 1000
'R_rxn03433_c0' 1000
'R_rxn10231_c0' 1000
'R_rxn03086_c0' 1000
'R_rxn03046_c0' 1000
'R_rxn01219_c0' 1000
'R_rxn02168_c0' 1000
'R_rxn00258_c0' 1000
'R_rxn00800_c0' 1000
'R_rxn00211_c0' 1000
'R_rxn00179_c0' 1000
'R_rxn02945_c0' 1000
'R_rxn00730_c0' 1000
'R_rxn01218_c0' 1000
'R_rxn03456_c0' 1000
'R_rxn03360_c0' 1000
'R_rxn02898_c0' 1000
'R_rxn08807_c0' 1000
'R_rxn05614_c0' 1000
'R_rxn01547_c0' 1000
'R_rxn02320_c0' 1000
'R_rxn06488_c0' 1000
'R_rxn01405_c0' 1000
'R_rxn02504_c0' 1000
'R_rxn04160_c0' 1000
'R_rxn04996_c0' 1000
'R_rxn00262_c0' 1000
'R_rxn02796_c0' 1000
'R_rxn10262_c0' 1000
'R_rxn10126_c0' 1000
'R_rxn10209_c0' 1000
'R_rxn08084_c0' 1000
'R_rxn10225_c0' 1000
'R_rxn01486_c0' 1000
'R_rxn00898_c0' 1000
'R_rxn10205_c0' 1000
'R_rxn02988_c0' 1000
'R_rxn04792_c0' 1000
'R_rxn10228_c0' 1000
'R_rxn05814_c0' 1000
'R_rxn00539_c0' 1000
'R_rxn00678_c0' 1000
'R_rxn00001_c0' 1000
'R_rxn00710_c0' 1000
'R_rxn00470_c0' 1000
'R_rxn02885_c0' 1000
'R_rxn08817_c0' 1000
'R_rxn01203_c0' 1000
'R_rxn00953_c0' 1000
'R_rxn11944_c0' 1000
'R_rxn08296_c0' 1000
'R_rxn08710_c0' 1000
'R_rxn10254_c0' 1000
'R_rxn05459_c0' 1000
'R_rxn05453_c0' 1000
'R_rxn08796_c0' 1000
'R_rxn03142_c0' 1000
'R_rxn03181_c0' 1000
'R_rxn01048_c0' 1000
'R_rxn01604_c0' 1000
'R_rxn10214_c0' 1000
'R_rxn00337_c0' 1000
'R_rxn08308_c0' 1000
'R_rxn00208_c0' 1000
'R_rxn02812_c0' 1000
'R_rxn08823_c0' 1000
'R_rxn05031_c0' 1000
'R_rxn02070_c0' 1000
'R_rxn07680_c0' 1000
'R_rxn06425_c0' 1000
'R_rxn09206_c0' 1000
'R_rxn12158_c0' 1000
'R_rxn01134_c0' 1000
'R_rxn00088_c0' 1000
'R_rxn09209_c0' 1000
'R_rxn08669_c0' 1000
'R_rxn00902_c0' 1000
'R_rxn00015_c0' 1000
'R_rxn06672_c0' 1000
'R_rxn06633_c0' 1000
'R_rxn01739_c0' 1000
'R_rxn02400_c0' 1000
'R_rxn01268_c0' 1000
'R_rxn00641_c0' 1000
'R_rxn01974_c0' 1000
'R_rxn03015_c0' 1000
'R_rxn08471_c0' 1000
'R_rxn03887_c0' 1000
'R_rxn00225_c0' 1000
'R_rxn08838_c0' 1000
'R_rxn00327_c0' 1000
'R_rxn05064_c0' 1000
'R_rxn00148_c0' 1000
'R_rxn01102_c0' 1000
'R_rxn05358_c0' 1000
'R_rxn00100_c0' 1000
'R_rxn02842_c0' 1000
'R_rxn00789_c0' 1000
'R_rxn02374_c0' 1000
'R_rxn03436_c0' 1000
'R_rxn05319_c0' 1000
'R_rxn05298_c0' 1000
'R_rxn05408_c0' 1000
'R_rxn08336_c0' 1000
'R_rxn02264_c0' 1000
'R_rxn07177_c0' 1000
'R_rxn01451_c0' 1000
'R_rxn02687_c0' 1000
'R_rxn03903_c0' 1000
'R_rxn00097_c0' 1000
'R_rxn02212_c0' 1000
'R_rxn00695_c0' 1000
'R_rxn05116_c0' 1000
'R_rxn10481_c0' 1000
'R_rxn00655_c0' 1000
'R_rxn00692_c0' 1000
'R_rxn00802_c0' 1000
'R_rxn11632_c0' 1000
'R_rxn02160_c0' 1000
'R_rxn08802_c0' 1000
'R_rxn01825_c0' 1000
'R_rxn10230_c0' 1000
'R_rxn00913_c0' 1000
'R_rxn01997_c0' 1000
'R_rxn08809_c0' 1000
'R_rxn03958_c0' 1000
'R_rxn00259_c0' 1000
'R_rxn00178_c0' 1000
'R_rxn01362_c0' 1000
'R_rxn00549_c0' 1000
'R_rxn03951_c0' 1000
'R_rxn07875_c0' 1000
'R_rxn01022_c0' 1000
'R_rxn00506_c0' 1000
'R_rxn10060_c0' 1000
'R_rxn02933_c0' 1000
'R_rxn02261_c0' 1000
'R_rxn00727_c0' 1000
'R_rxn14037_c0' 1000
'R_rxn00465_c0' 1000
'R_rxn14379_c0' 1000
'R_rxn05127_c0' 1000
'R_rxn03913_c0' 1000
'R_rxn01445_c0' 1000
'R_rxn05248_c0' 1000
'R_rxn14290_c0' 1000
'R_rxn08841_c0' 1000
'R_rxn07312_c0' 1000
'R_rxn02159_c0' 1000
'R_rxn01111_c0' 1000
'R_rxn08083_c0' 1000
'R_rxn10222_c0' 1000
'R_rxn10263_c0' 1000
'R_rxn08814_c0' 1000
'R_rxn08845_c0' 1000
'R_rxn00999_c0' 1000
'R_rxn08799_c0' 1000
'R_rxn05049_c0' 1000
'R_rxn04288_c0' 1000
'R_rxn01157_c0' 1000
'R_rxn05957_c0' 1000
'R_rxn05938_c0' 1000
'R_rxn08551_c0' 1000
'R_rxn03064_c0' 1000
'R_rxn10256_c0' 1000
'R_rxn00758_c0' 1000
'R_rxn03753_c0' 1000
'R_rxn09111_c0' 1000
'R_rxn11713_c0' 1000
'R_rxn03848_c0' 1000
'R_rxn04056_c0' 1000
'R_rxn00716_c0' 1000
'R_rxn03245_c0' 1000
'R_rxn05458_c0' 1000
'R_rxn10213_c0' 1000
'R_rxn08300_c0' 1000
'R_rxn06887_c0' 1000
'R_rxn08297_c0' 1000
'R_rxn02911_c0' 1000
'R_rxn10067_c0' 1000
'R_rxn05039_c0' 1000
'R_rxn01161_c0' 1000
'R_rxn09320_c0' 1000
'R_rxn09114_c0' 1000
'R_rxn03974_c0' 1000
'R_rxn02745_c0' 1000
'R_rxn08822_c0' 1000
'R_rxn04677_c0' 1000
'R_rxn02821_c0' 1000
'R_rxn10208_c0' 1000
'R_rxn11714_c0' 1000
'R_rxn04630_c0' 1000
'R_rxn04068_c0' 1000
'R_rxn00336_c0' 1000
'R_rxn01465_c0' 1000
'R_rxn03052_c0' 1000
'R_rxn10204_c0' 1000
'R_rxn03208_c0' 1000
'R_rxn01301_c0' 1000
'R_rxn01643_c0' 1000
'R_rxn04457_c0' 1000
'R_rxn00248_c0' 1000
'R_rxn05953_c0' 1000
'R_rxn08844_c0' 1000
'R_rxn14055_c0' 1000
'R_rxn00707_c0' 1000
'R_rxn14017_c0' 1000
'R_rxn03095_c0' 1000
'R_rxn00566_c0' 1000
'R_rxn00708_c0' 1000
'R_rxn00289_c0' 1000
'R_rxn03762_c0' 1000
'R_rxn01269_c0' 1000
'R_rxn05219_c0' 1000
'R_rxn10113_c0' 1000
'R_rxn06777_c0' 1000
'R_rxn02175_c0' 1000
'R_rxn05211_c0' 1000
'R_rxn01634_c0' 1000
'R_rxn03014_c0' 1000
'R_rxn00020_c0' 1000
'R_rxn02835_c0' 1000
'R_rxn03440_c0' 1000
'R_rxn00108_c0' 1000
'R_rxn03861_c0' 1000
'R_rxn01675_c0' 1000
'R_rxn00324_c0' 1000
'R_rxn08839_c0' 1000
'R_rxn03289_c0' 1000
'R_rxn01454_c0' 1000
'R_rxn00656_c0' 1000
'R_rxn02009_c0' 1000
'R_rxn03240_c0' 1000
'R_rxn09562_c0' 1000
'R_rxn06098_c0' 1000
'R_rxn03282_c0' 1000
'R_rxn03435_c0' 1000
'R_rxn02942_c0' 1000
'R_rxn03080_c0' 1000
'R_rxn01044_c0' 1000
'R_rxn02830_c0' 1000
'R_rxn01588_c0' 1000
'R_rxn00849_c0' 1000
'R_rxn08843_c0' 1000
'R_rxn04723_c0' 1000
'R_rxn00213_c0' 1000
'R_rxn00777_c0' 1000
'R_rxn13784_c0' 1000
'R_rxn11732_c0' 1000
'R_rxn04841_c0' 1000
'R_rxn01013_c0' 1000
'R_rxn10123_c0' 1000
'R_rxn02728_c0' 1000
'R_rxn06281_c0' 1000
'R_rxn02314_c0' 1000
'R_rxn08801_c0' 1000
'R_rxn04378_c0' 1000
'R_rxn00927_c0' 1000
'R_rxn00251_c0' 1000
'R_rxn04043_c0' 1000
'R_rxn10432_c0' 1000
'R_rxn00139_c0' 1000
'R_rxn07261_c0' 1000
'R_rxn00790_c0' 1000
'R_rxn03910_c0' 1000
'R_rxn00237_c0' 1000
'R_rxn01489_c0' 1000
'R_rxn07100_c0' 1000
'R_rxn08086_c0' 1000
'R_rxn08311_c0' 1000
'R_rxn03919_c0' 1000
'R_rxn10264_c0' 1000
'R_rxn10124_c0' 1000
'R_rxn06753_c0' 1000
'R_rxn10227_c0' 1000
'R_rxn01146_c0' 1000
'R_rxn09210_c0' 1000
'R_rxn04712_c0' 1000
'R_rxn02260_c0' 1000
'R_rxn01124_c0' 1000
'R_rxn03211_c0' 1000
'R_rxn02181_c0' 1000
'R_rxn00532_c0' 1000
'R_rxn01642_c0' 1000
'R_rxn00132_c0' 1000
'R_rxn02917_c0' 1000
'R_rxn00003_c0' 1000
'R_rxn04052_c0' 1000
'R_rxn04323_c0' 1000
'R_rxn02819_c0' 1000
'R_rxn08815_c0' 1000
'R_rxn14125_c0' 1000
'R_rxn01518_c0' 1000
'R_rxn01015_c0' 1000
'R_rxn10216_c0' 1000
'R_rxn08798_c0' 1000
'R_rxn06461_c0' 1000
'R_rxn09244_c0' 1000
'R_rxn08306_c0' 1000
'R_rxn08821_c0' 1000
'R_rxn03065_c0' 1000
'R_rxn14118_c0' 1000
'R_rxn00484_c0' 1000
'R_rxn01169_c0' 1000
'R_rxn14301_c0' 1000
'R_rxn08546_c0' 1000
'R_rxn12013_c0' 1000
'R_rxn06181_c0' 1000
'R_rxn08900_c0' 1000
'R_rxn11712_c0' 1000
'R_rxn04737_c0' 1000
'R_rxn02366_c0' 1000
'R_rxn05735_c0' 1000
'R_rxn03921_c0' 1000
'R_rxn01008_c0' 1000
'R_rxn02916_c0' 1000
'R_rxn03618_c0' 1000
'R_rxn01133_c0' 1000
'R_rxn03159_c0' 1000
'R_rxn01000_c0' 1000
'R_rxn00363_c0' 1000
'R_rxn02039_c0' 1000
'R_rxn01670_c0' 1000
'R_rxn05183_c0' 1000
'R_rxn14175_c0' 1000
'R_rxn01904_c0' 1000
'R_rxn03055_c0' 1000
'R_rxn01300_c0' 1000
'R_rxn00321_c0' 1000
'R_rxn14054_c0' 1000
'R_rxn03012_c0' 1000
'R_rxn00740_c0' 1000
'R_rxn01100_c0' 1000
'R_rxn00838_c0' 1000
'R_rxn00102_c0' 1000
'R_rxn02283_c0' 1000
'R_rxn03287_c0' 1000
'R_rxn00512_c0' 1000
'R_rxn00831_c0' 1000
'R_rxn01352_c0' 1000
'R_rxn01255_c0' 1000
'R_rxn05872_c0' 1000
'R_rxn04727_c0' 1000
'R_rxn07489_c0' 1000
'R_rxn00776_c0' 1000
'R_rxn05251_c0' 1000
'R_rxn07886_c0' 1000
'R_rxn14089_c0' 1000
'R_rxn01981_c0' 1000
'R_rxn00527_c0' 1000
'R_rxn03003_c0' 1000
'R_rxn08804_c0' 1000
'R_rxn01316_c0' 1000
'R_rxn13782_c0' 1000
'R_rxn04270_c0' 1000
'R_rxn06099_c0' 1000
'R_rxn11838_c0' 1000
'R_rxn01917_c0' 1000
'R_rxn01509_c0' 1000
'R_rxn01548_c0' 1000
'R_rxn04659_c0' 1000
'R_rxn01145_c0' 1000
'R_rxn07586_c0' 1000
'R_rxn02548_c0' 1000
'R_rxn09205_c0' 1000
'R_rxn01669_c0' 1000
'R_rxn03426_c0' 1000
'R_rxn00508_c0' 1000
'R_rxn02115_c0' 1000
'R_rxn10122_c0' 1000
'R_rxn08352_c0' 1000
'R_rxn00187_c0' 1000
'R_rxn08850_c0' 1000
'R_rxn05734_c0' 1000
'R_rxn00772_c0' 1000
'R_rxn02229_c0' 1000
'R_rxn00721_c0' 1000
'R_rxn08812_c0' 1000
'R_rxn03135_c0' 1000
'R_rxn00263_c0' 1000
'R_rxn04324_c0' 1000
'R_rxn08085_c0' 1000
'R_rxn01345_c0' 1000
'R_rxn08310_c0' 1000
'R_rxn02853_c0' 1000
'R_rxn06752_c0' 1000
'R_rxn08345_c0' 1000
'R_rxn10224_c0' 1000
'R_rxn05893_c0' 1000
'R_rxn01653_c0' 1000
'R_rxn00163_c0' 1000
'R_rxn03147_c0' 1000
'R_rxn11809_c0' 1000
'R_rxn01116_c0' 1000
'R_rxn02182_c0' 1000
'R_rxn02811_c0' 1000
'R_rxn03062_c0' 1000
'R_rxn10258_c0' 1000
'R_rxn00829_c0' 1000
'R_rxn08847_c0' 1000
'R_rxn03294_c0' 1000
'R_rxn01544_c0' 1000
'R_rxn00863_c0' 1000
'R_rxn09113_c0' 1000
'R_rxn00711_c0' 1000
'R_rxn00473_c0' 1000
'R_rxn00908_c0' 1000
'R_rxn08299_c0' 1000
'R_rxn00795_c0' 1000
'R_rxn05982_c0' 1000
'R_rxn00986_c0' 1000
'R_rxn10215_c0' 1000
'R_rxn06356_c0' 1000
'R_rxn00018_c0' 1000
'R_rxn14090_c0' 1000
'R_rxn02402_c0' 1000
'R_rxn02036_c0' 1000
'R_rxn05452_c0' 1000
'R_rxn05465_c0' 1000
'R_rxn08820_c0' 1000
'R_rxn00404_c0' 1000
'R_rxn08547_c0' 1000
'R_rxn01303_c0' 1000
'R_rxn04736_c0' 1000
'R_rxn02433_c0' 1000
'R_rxn04143_c0' 1000
'R_rxn00497_c0' 1000
'R_rxn06023_c0' 1000
'R_rxn01678_c0' 1000
'R_rxn00394_c0' 1000
'R_rxn00872_c0' 1000
'R_rxn05919_c0' 1000
'R_rxn05871_c0' 1000
'R_rxn01106_c0' 1000
'R_rxn01539_c0' 1000
'R_rxn00931_c0' 1000
'R_rxn06771_c0' 1000
'R_rxn08756_c0' 1000
'R_rxn08470_c0' 1000
'R_rxn09450_c0' 1000
'R_rxn04938_c0' 1000
'R_rxn02636_c0' 1000
'R_rxn00412_c0' 1000
'R_rxn02339_c0' 1000
'R_rxn00650_c0' 1000
'R_rxn03167_c0' 1000
'R_rxn00787_c0' 1000
'R_rxn00515_c0' 1000
'R_rxn08846_c0' 1000
'R_rxn03005_c0' 1000
'R_rxn05012_c0' 1000
'R_rxn03437_c0' 1000
'R_rxn01353_c0' 1000
'R_rxn03244_c0' 1000
'R_rxn00228_c0' 1000
'R_rxn00616_c0' 1000
'R_rxn00313_c0' 1000
'R_rxn02949_c0' 1000
'R_rxn00735_c0' 1000
'R_rxn10571_c0' 1000
'R_rxn04750_c0' 1000
'R_rxn14229_c0' 1000
'R_rxn08647_c0' 1000
'R_rxn03366_c0' 1000
'R_rxn10042_c0' 1000
'R_rxn08803_c0' 1000
'R_rxn06062_c0' 1000
'R_rxn01543_c0' 1000
'R_rxn02895_c0' 1000
'R_rxn01066_c0' 1000
'R_rxn02934_c0' 1000
'R_rxn08089_c0' 1000
'R_rxn07688_c0' 1000
'R_rxn00189_c0' 1000
'R_rxn00543_c0' 1000
'R_rxn01996_c0' 1000
'R_rxn00428_c0' 1000
'R_rxn10253_c0' 1000
'R_rxn10207_c0' 1000
'R_rxn10221_c0' 1000
'R_rxn05451_c0' 1000
'R_rxn00469_c0' 1000
'R_rxn02784_c0' 1000
'R_rxn02795_c0' 1000
'R_rxn10203_c0' 1000
'R_rxn07876_c0' 1000
'R_rxn12191_c0' 1000
'R_rxn00283_c0' 1000
'R_rxn00726_c0' 1000
'R_rxn01847_c0' 1000
'R_rxn08851_c0' 1000
'R_rxn02155_c0' 1000
'R_rxn02187_c0' 1000
'R_rxn02866_c0' 1000
'R_rxn11968_c0' 1000
'R_rxn01754_c0' 1000
'R_rxn08552_c0' 1000
'R_rxn14291_c0' 1000
'R_rxn04325_c0' 1000
'R_rxn07449_c0' 1000
'R_rxn00675_c0' 1000
'R_rxn01018_c0' 1000
'R_rxn04132_c0' 1000
'R_rxn11544_c0' 1000
'R_rxn08813_c0' 1000
'R_rxn00124_c0' 1000
'R_rxn10219_c0' 1000
'R_rxn00947_c0' 1000
'R_rxn03247_c0' 1000
'R_rxn10210_c0' 1000
'R_rxn01476_c0' 1000
'R_rxn00205_c0' 1000
'R_rxn02576_c0' 1000
'R_rxn03146_c0' 1000
'R_rxn02789_c0' 1000
'R_rxn00988_c0' 1000
'R_rxn01156_c0' 1000
'R_rxn01600_c0' 1000
'R_rxn14384_c0' 1000
'R_rxn05455_c0' 1000
'R_rxn00410_c0' 1000
'R_rxn03063_c0' 1000
'R_rxn01333_c0' 1000
'R_rxn11711_c0' 1000
'R_rxn02925_c0' 1000
'R_rxn10257_c0' 1000
'R_rxn06394_c0' 1000
'R_rxn00151_c0' 1000
'R_rxn03933_c0' 1000
'R_rxn07684_c0' 1000
'R_rxn05737_c0' 1000
'R_rxn11718_c0' 1000
'R_rxn09110_c0' 1000
'R_rxn00529_c0' 1000
'R_rxn11710_c0' 1000
'R_rxn00303_c0' 1000
'R_rxn00799_c0' 1000
'R_rxn01073_c0' 1000
'R_rxn02405_c0' 1000
'R_rxn00011_c0' 1000
'R_rxn01986_c0' 1000
'R_rxn02200_c0' 1000
'R_rxn00602_c0' 1000
'R_rxn01069_c0' 1000
'R_rxn05528_c0' 1000
'R_rxn00791_c0' 1000
'R_rxn00702_c0' 1000
'R_rxn02883_c0' 1000
'R_rxn03150_c0' 1000
'R_rxn00065_c0' 1000
'R_rxn04676_c0' 1000
'R_rxn11715_c0' 1000
'R_rxn01827_c0' 1000
'R_rxn07260_c0' 1000
'R_rxn01007_c0' 1000
'R_rxn00105_c0' 1000
'R_rxn03446_c0' 1000
'R_rxn01302_c0' 1000
'R_rxn00490_c0' 1000
'R_rxn00101_c0' 1000
'R_rxn00223_c0' 1000
'R_rxn02285_c0' 1000
'R_rxn08848_c0' 1000
'R_rxn07883_c0' 1000
'R_rxn00691_c0' 1000
'R_rxn08840_c0' 1000
'R_rxn06577_c0' 1000
'R_rxn01987_c0' 1000
'R_rxn09310_c0' 1000
'R_rxn02834_c0' 1000
'R_rxn03860_c0' 1000
'R_rxn00459_c0' 1000
'R_rxn03291_c0' 1000
'R_rxn00770_c0' 1000
'R_rxn08806_c0' 1000
'R_rxn05195_c0' 1000
'R_rxn05209_c0' 1000
'R_rxn06377_c0' 1000
'R_rxn08444_c0' 1000
'R_rxn05059_c0' 1000
'R_rxn00175_c0' 1000
'R_rxn00427_c0' 1000
'R_rxn06197_c0' 1000
'R_rxn01208_c0' 1000
'R_rxn01143_c0' 1000
'R_rxn00260_c0' 1000
'R_rxn02196_c0' 1000
'R_rxn03380_c0' 1000
'R_rxn07454_c0' 1000
'R_rxn00461_c0' 1000
'R_rxn05613_c0' 1000
'R_rxn10473_c0' 1000
'R_rxn06037_c0' 1000
'R_rxn00181_c0' 1000
'R_rxn00669_c0' 1000
'R_rxn05247_c0' 1000
'R_rxn02460_c0' 1000
'R_rxn03136_c0' 1000
'R_rxn00222_c0' 1000
'R_rxn10229_c0' 1000
'R_rxn12052_c0' 1000
'R_rxn06193_c0' 1000
'R_rxn02937_c0' 1000
'R_rxn08088_c0' 1000
'R_rxn08810_c0' 1000
'R_rxn03467_c0' 1000
'R_rxn01652_c0' 1000
'R_rxn03541_c0' 1000
'R_rxn08087_c0' 1000
'R_rxn08818_c0' 1000
'R_rxn00992_c0' 1000
'R_rxn02432_c0' 1000
'R_rxn08312_c0' 1000
'R_rxn01396_c0' 1000
'R_rxn01961_c0' 1000
'R_rxn01517_c0' 1000
'R_rxn07653_c0' 1000
'R_rxn10226_c0' 1000
'R_rxn09978_c0' 1000
'R_rxn09211_c0' 1000
'R_rxn01807_c0' 1000
'R_rxn01800_c0' 1000
'R_rxn02107_c0' 1000
'R_rxn08309_c0' 1000
'R_rxn01118_c0' 1000
'R_rxn03060_c0' 1000
'R_rxn01512_c0' 1000
'R_rxn03841_c0' 1000
'R_rxn00866_c0' 1000
'R_rxn03249_c0' 1000
'R_rxn04113_c0' 1000
'R_rxn00861_c0' 1000
'R_rxn10218_c0' 1000
'R_rxn05909_c0' 1000
'R_rxn06979_c0' 1000
'R_rxn09272_c0' 1000
'R_rxn03845_c0' 1000
'R_rxn00943_c0' 1000
'R_rxn08469_c0' 1000
'R_rxn00016_c0' 1000
'R_rxn14282_c0' 1000
'R_rxn02213_c0' 1000
'R_rxn03365_c0' 1000
'R_rxn14099_c0' 1000
'R_rxn05454_c0' 1000
'R_rxn01127_c0' 1000
'R_rxn01461_c0' 1000
'R_rxn04908_c0' 1000
'R_rxn08548_c0' 1000
'R_rxn06314_c0' 1000
'R_rxn00615_c0' 1000
'R_rxn08468_c0' 1000
'R_rxn03979_c0' 1000
'R_rxn06168_c0' 1000
'R_rxn10206_c0' 1000
'R_rxn06870_c0' 1000
'R_rxn00743_c0' 1000
'R_rxn10202_c0' 1000
'R_rxn02483_c0' 1000
'R_rxn02247_c0' 1000
'R_rxn00874_c0' 1000
'R_rxn00834_c0' 1000
'R_rxn06540_c0' 1000
'R_rxn01187_c0' 1000
'R_rxn00599_c0' 1000
'R_rxn00704_c0' 1000
'R_rxn01459_c0' 1000
'R_rxn03641_c0' 1000
'R_rxn05252_c0' 1000
'R_rxn02844_c0' 1000
'R_rxn01230_c0' 1000
'R_rxn01530_c0' 1000
'R_rxn01499_c0' 1000
'R_rxn00785_c0' 1000
'R_rxn03909_c0' 1000
'R_rxn10806_c0' 1000
'R_rxn01101_c0' 1000
'R_rxn06600_c0' 1000
'R_rxn00216_c0' 1000
'R_rxn08808_c0' 1000
'R_rxn04726_c0' 1000
'R_rxn00550_c0' 1000
'R_rxn07841_c0' 1000
'R_rxn01703_c0' 1000
'R_rxn06576_c0' 1000
'R_rxn00884_c0' 1000
'R_rxn02199_c0' 1000
'R_rxn05024_c0' 1000
'R_rxn01851_c0' 1000
'R_rxn08178_c0' 1000
'R_rxn11834_c0' 1000
'R_rxn09449_c0' 1000
'R_rxn00314_c0' 1000
'R_rxn05616_c0' 1000
'R_rxn08805_c0' 1000
'R_rxn01507_c0' 1000
'R_rxn01790_c0' 1000
'R_rxn00077_c0' 1000
'R_rxn01388_c0' 1000
'R_rxn02391_c0' 1000
'R_rxn03638_c0' 1000
'R_rxn02897_c0' 1000
'R_rxn14077_c0' 1000
'R_rxn05126_c0' 1000
'R_rxn10217_c0' 1000
'R_rxn01406_c0' 1000
'R_rxn04377_c0' 1000
'R_rxn05249_c0' 1000
'R_rxn01816_c0' 1000
'R_rxn06322_c0' 1000
'R_rxn10223_c0' 1000
'R_rxn04658_c0' 1000
'R_rxn00991_c0' 1000
'R_rxn10260_c0' 1000
'R_rxn03915_c0' 1000
'R_rxn03242_c0' 1000
'R_rxn01368_c0' 1000
'R_rxn00134_c0' 1000
'R_rxn01480_c0' 1000
'R_rxn11768_c0' 1000
'R_rxn09109_c0' 1000
'R_rxn00141_c0' 1000
'R_rxn07056_c0' 1000
'R_rxn14294_c0' 1000
'R_rxn01200_c0' 1000
'R_rxn00130_c0' 1000
'R_rxn00859_c0' 1000
'R_rxn11761_c0' 1000
'R_rxn04744_c0' 1000
'R_rxn02185_c0' 1000
'R_rxn00763_c0' 1000
'R_rxn08550_c0' 1000
'R_rxn08811_c0' 1000
'R_rxn02473_c0' 1000
'R_rxn06060_c0' 1000
'R_rxn06690_c0' 1000
'R_rxn00280_c0' 1000
'R_rxn01434_c0' 1000
'R_rxn00912_c0' 1000
'R_rxn08819_c0' 1000
'R_rxn03849_c0' 1000
'R_rxn03512_c0' 1000
'R_rxn02852_c0' 1000
'R_rxn01083_c0' 1000
'R_rxn00632_c0' 1000
'R_rxn09979_c0' 1000
'R_rxn00985_c0' 1000
'R_rxn10212_c0' 1000
'R_rxn01011_c0' 1000
'R_rxn08294_c0' 1000
'R_rxn10259_c0' 1000
'R_rxn01602_c0' 1000
'R_rxn02302_c0' 1000
'R_rxn03068_c0' 1000
'R_rxn02100_c0' 1000
'R_rxn00794_c0' 1000
'R_rxn11717_c0' 1000
'R_rxn08467_c0' 1000
'R_rxn04631_c0' 1000
'R_rxn03241_c0' 1000
'R_rxn01521_c0' 1000
'R_rxn11759_c0' 1000
*This reaction is not active anaerobically
'R_rxn00338_c0' 0
'R_rxn01975_c0' 1000
'R_rxn00700_c0' 1000
'R_rxn03094_c0' 1000
'R_rxn02202_c0' 1000
'R_rxn00119_c0' 1000
'R_rxn02529_c0' 1000
'R_rxn02677_c0' 1000
'R_rxn04453_c0' 1000
'R_rxn08549_c0' 1000
'R_rxn08179_c0' 1000
*This reaction is not active anaerobically
'R_rxn05468_c0' 0
'R_rxn02174_c0' 1000
'R_rxn01633_c0' 1000
'R_rxn02957_c0' 1000
'R_rxn01304_c0' 1000
'R_rxn01900_c0' 1000
'R_rxn00974_c0' 1000
'R_rxn01948_c0' 1000
'R_rxn00415_c0' 1000
'R_rxn06389_c0' 1000
'R_rxn03882_c0' 1000
'R_rxn02008_c0' 1000
'R_rxn05740_c0' 1000
'R_rxn03904_c0' 1000
'R_rxn07842_c0' 1000
'R_rxn00783_c0' 1000
'R_rxn00409_c0' 1000
'R_rxn01107_c0' 1000
'R_rxn07885_c0' 1000
'R_rxn08842_c0' 1000
'R_rxn00210_c0' 1000
'R_rxn00778_c0' 1000
'R_rxn03901_c0' 1000
'R_rxn10052_c0' 1000
'R_rxn04133_c0' 1000
'R_rxn00193_c0' 1000
'R_rxn02517_c0' 1000
'R_rxn06760_c0' 1000
'R_rxn04840_c0' 1000
'R_rxn00653_c0' 1000
'R_rxn03164_c0' 1000
'R_rxn06372_c0' 1000
'R_rxn00929_c0' 1000
'R_rxn08800_c0' 1000
'R_rxn02166_c0' 1000
'R_rxn00256_c0' 1000
'R_rxn03644_c0' 1000
'R_rxn08335_c0' 1000
'R_rxn03004_c0' 1000
'R_rxn00138_c0' 1000
'R_rxn06729_c0' 1000
'R_rxn02015_c0' 1000
'R_rxn01952_c0' 1000
'R_rxn02167_c0' 1000
'R_rxn10770_c0' 1000
'R_rxn05089_c0' 1000
'R_rxn02297_c0' 1000
'R_rxn01485_c0' 1000
'R_rxn03031_c0' 1000
'R_rxn09207_c0' 1000
'R_rxn00239_c0' 1000
'R_rxn02465_c0' 1000
'R_rxn01791_c0' 1000
'R_rxn04376_c0' 1000
'R_rxn03333_c0' 1000
'R_rxn03465_c0' 1000
'R_rxn00950_c0' 1000
'R_rxn00002_c0' 1000
'R_rxn08043_c0' 1000
'R_rxn05937_c0' 1000
'R_rxn10220_c0' 1000
'R_rxn10261_c0' 1000
'R_rxn08816_c0' 1000
'R_rxn01519_c0' 1000
'R_rxn07655_c0' 1000
'R_rxn03797_c0' 1000
'R_rxn01014_c0' 1000
'R_rxn10255_c0' 1000
'R_rxn02063_c0' 1000
'R_rxn08797_c0' 1000
'R_rxn09108_c0' 1000
'R_rxn01513_c0' 1000
'R_rxn02105_c0' 1000
'R_rxn04016_c0' 1000
'R_rxn02186_c0' 1000
'R_rxn08307_c0' 1000
'R_rxn00209_c0' 1000
'R_rxn01274_c0' 1000
'R_rxn02230_c0' 1000
'R_rxn03246_c0' 1000
'R_rxn06517_c0' 1000
'R_rxn00604_c0' 1000
'R_rxn03109_c0' 1000
'R_rxn01019_c0' 1000
'R_rxn08849_c0' 1000
'R_rxn09448_c0' 1000
'R_rxn09208_c0' 1000
'R_rxn02406_c0' 1000
'R_rxn10211_c0' 1000
'R_rxn00014_c0' 1000
'R_rxn00202_c0' 1000
'R_rxn08295_c0' 1000
'R_rxn02914_c0' 1000
'R_rxn03657_c0' 1000
'R_rxn02788_c0' 1000
'R_rxn00686_c0' 1000
'R_rxn05456_c0' 1000
'R_rxn09112_c0' 1000
'R_rxn03194_c0' 1000
'R_rxn11716_c0' 1000
'R_rxn01286_c0' 1000
'R_rxn05289_c0' 1000
'R_rxn02827_c0' 1000
'R_rxn05467_c0' 1000
'R_rxn00117_c0' 1000
'R_rxn01520_c0' 1000
'R_rxn00330_c0' 1000
'R_rxn05736_c0' 1000
'R_rxn03445_c0' 1000
'R_rxn01641_c0' 1000
'R_rxn11663_c0' 1000
'R_rxn00493_c0' 1000
'R_rxn08298_c0' 1000
'R_rxn00560_c0' 1000
'R_rxn02172_c0' 1000
'R_rxn01834_c0' 1000
'R_rxn00293_c0' 1000
'R_rxn05383_c0' 1000
'R_rxn00839_c0' 1000
'R_rxn00006_c0' 1000
'R_rxn05759_c0' 1000
'R_rxn00029_c0' 1000
'R_rxn00060_c0' 1000
'R_rxn00085_c0' 1000
'R_rxn00126_c0' 1000
'R_rxn00137_c0' 1000
'R_rxn00143_c0' 1000
'R_rxn00145_c0' 1000
'R_rxn00161_c0' 1000
'R_rxn00183_c0' 1000
'R_rxn00192_c0' 1000
'R_rxn00199_c0' 1000
'R_rxn00206_c0' 1000
'R_rxn05801_c0' 1000
'R_rxn00224_c0' 1000
'R_rxn00227_c0' 1000
'R_rxn00231_c0' 1000
'R_rxn00242_c0' 1000
'R_rxn00247_c0' 1000
'R_rxn00255_c0' 1000
'R_rxn00274_c0' 1000
'R_rxn00275_c0' 1000
'R_rxn00285_c0' 1000
'R_rxn00295_c0' 1000
'R_rxn00304_c0' 1000
'R_rxn00333_c0' 1000
'R_rxn00361_c0' 1000
'R_rxn00371_c0' 1000
'R_rxn00379_c0' 1000
'R_rxn00405_c0' 1000
'R_rxn00407_c0' 1000
'R_rxn00414_c0' 1000
'R_rxn00420_c0' 1000
'R_rxn00441_c0' 1000
'R_rxn00463_c0' 1000
'R_rxn00474_c0' 1000
'R_rxn00509_c0' 1000
'R_rxn00514_c0' 1000
'R_rxn00555_c0' 1000
'R_rxn00567_c0' 1000
'R_rxn00588_c0' 1000
'R_rxn00598_c0' 1000
'R_rxn00612_c0' 1000
'R_rxn00623_c0' 1000
'R_rxn00647_c0' 1000
'R_rxn00649_c0' 1000
'R_rxn00654_c0' 1000
'R_rxn00676_c0' 1000
'R_rxn15094_c0' 1000
'R_rxn00693_c0' 1000
'R_rxn00737_c0' 1000
'R_rxn00742_c0' 1000
'R_rxn00747_c0' 1000
'R_rxn00775_c0' 1000
'R_rxn00786_c0' 1000
'R_rxn00806_c0' 1000
'R_rxn00832_c0' 1000
'R_rxn00837_c0' 1000
'R_rxn00840_c0' 1000
'R_rxn00856_c0' 1000
'R_rxn14159_c0' 1000
'R_rxn00903_c0' 1000
'R_rxn00907_c0' 1000
'R_rxn00915_c0' 1000
'R_rxn00916_c0' 1000
'R_rxn00917_c0' 1000
'R_rxn05947_c0' 1000
'R_rxn00946_c0' 1000
'R_rxn00952_c0' 1000
'R_rxn15167_c0' 1000
'R_rxn00957_c0' 1000
'R_rxn00962_c0' 1000
'R_rxn00964_c0' 1000
'R_rxn00965_c0' 1000
'R_rxn05970_c0' 1000
'R_rxn00979_c0' 1000
'R_rxn00980_c0' 1000
'R_rxn01035_c0' 1000
'R_rxn08194_c0' 1000
'R_rxn01103_c0' 1000
'R_rxn01115_c0' 1000
'R_rxn01117_c0' 1000
'R_rxn01138_c0' 1000
'R_rxn01182_c0' 1000
'R_rxn05349_c0' 1000
'R_rxn01193_c0' 1000
'R_rxn01204_c0' 1000
'R_rxn01211_c0' 1000
'R_rxn01256_c0' 1000
'R_rxn01275_c0' 1000
'R_rxn01285_c0' 1000
'R_rxn06043_c0' 1000
'R_rxn06044_c0' 1000
'R_rxn06045_c0' 1000
'R_rxn01332_c0' 1000
'R_rxn01334_c0' 1000
'R_rxn01351_c0' 1000
'R_rxn01354_c0' 1000
'R_rxn01360_c0' 1000
'R_rxn01387_c0' 1000
'R_rxn06061_c0' 1000
'R_rxn01418_c0' 1000
'R_rxn01446_c0' 1000
'R_rxn05231_c0' 1000
'R_rxn06075_c0' 1000
'R_rxn05233_c0' 1000
'R_rxn05239_c0' 1000
'R_rxn06076_c0' 1000
'R_rxn06078_c0' 1000
'R_rxn06080_c0' 1000
'R_rxn06081_c0' 1000
'R_rxn06090_c0' 1000
'R_rxn06091_c0' 1000
'R_rxn01504_c0' 1000
'R_rxn01575_c0' 1000
'R_rxn06139_c0' 1000
'R_rxn01636_c0' 1000
'R_rxn01637_c0' 1000
'R_rxn01644_c0' 1000
'R_rxn01664_c0' 1000
'R_rxn01672_c0' 1000
'R_rxn01682_c0' 1000
'R_rxn01740_c0' 1000
'R_rxn01757_c0' 1000
'R_rxn06167_c0' 1000
'R_rxn01799_c0' 1000
'R_rxn01802_c0' 1000
'R_rxn01842_c0' 1000
'R_rxn01843_c0' 1000
'R_rxn01867_c0' 1000
'R_rxn01868_c0' 1000
'R_rxn01871_c0' 1000
'R_rxn01872_c0' 1000
'R_rxn14277_c0' 1000
'R_rxn14227_c0' 1000
'R_rxn01962_c0' 1000
'R_rxn01973_c0' 1000
'R_rxn15364_c0' 1000
'R_rxn01985_c0' 1000
'R_rxn02011_c0' 1000
'R_rxn06246_c0' 1000
'R_rxn02056_c0' 1000
'R_rxn02222_c0' 1000
'R_rxn06334_c0' 1000
'R_rxn02275_c0' 1000
'R_rxn02287_c0' 1000
'R_rxn02288_c0' 1000
'R_rxn02296_c0' 1000
'R_rxn02303_c0' 1000
*This reaction is not active anaerobically
'R_rxn02304_c0' 0
'R_rxn02331_c0' 1000
'R_rxn02342_c0' 1000
'R_rxn02345_c0' 1000
'R_rxn02356_c0' 1000
'R_rxn02373_c0' 1000
'R_rxn02376_c0' 1000
'R_rxn02404_c0' 1000
'R_rxn06376_c0' 1000
'R_rxn02476_c0' 1000
'R_rxn02507_c0' 1000
'R_rxn02508_c0' 1000
'R_rxn02518_c0' 1000
'R_rxn02666_c0' 1000
'R_rxn02679_c0' 1000
'R_rxn02680_c0' 1000
'R_rxn06493_c0' 1000
'R_rxn02720_c0' 1000
'R_rxn06510_c0' 1000
'R_rxn02733_c0' 1000
'R_rxn02749_c0' 1000
'R_rxn02751_c0' 1000
'R_rxn02774_c0' 1000
'R_rxn02775_c0' 1000
'R_rxn02803_c0' 1000
'R_rxn02804_c0' 1000
'R_rxn02889_c0' 1000
'R_rxn02928_c0' 1000
'R_rxn02929_c0' 1000
'R_rxn02938_c0' 1000
'R_rxn02959_c0' 1000
'R_rxn02980_c0' 1000
'R_rxn02981_c0' 1000
'R_rxn05347_c0' 1000
'R_rxn03039_c0' 1000
'R_rxn03040_c0' 1000
'R_rxn06673_c0' 1000
'R_rxn03057_c0' 1000
'R_rxn05329_c0' 1000
'R_rxn05322_c0' 1000
'R_rxn15467_c0' 1000
'R_rxn03070_c0' 1000
'R_rxn03072_c0' 1000
'R_rxn03084_c0' 1000
'R_rxn03087_c0' 1000
'R_rxn03089_c0' 1000
'R_rxn03097_c0' 1000
'R_rxn05339_c0' 1000
'R_rxn05338_c0' 1000
'R_rxn05333_c0' 1000
'R_rxn05341_c0' 1000
'R_rxn05334_c0' 1000
'R_rxn05336_c0' 1000
'R_rxn05332_c0' 1000
'R_rxn03130_c0' 1000
'R_rxn06723_c0' 1000
'R_rxn03137_c0' 1000
'R_rxn05342_c0' 1000
'R_rxn05335_c0' 1000
'R_rxn03175_c0' 1000
'R_rxn03182_c0' 1000
'R_rxn03188_c0' 1000
'R_rxn15491_c0' 1000
'R_rxn05324_c0' 1000
'R_rxn05345_c0' 1000
'R_rxn03243_c0' 1000
'R_rxn03248_c0' 1000
'R_rxn03250_c0' 1000
'R_rxn03251_c0' 1000
'R_rxn03253_c0' 1000
'R_rxn11620_c0' 1000
'R_rxn06790_c0' 1000
'R_rxn06792_c0' 1000
'R_rxn05733_c0' 1000
'R_rxn05346_c0' 1000
'R_rxn05337_c0' 1000
'R_rxn05330_c0' 1000
'R_rxn05326_c0' 1000
'R_rxn05350_c0' 1000
'R_rxn05325_c0' 1000
'R_rxn05343_c0' 1000
'R_rxn05327_c0' 1000
'R_rxn05348_c0' 1000
'R_rxn05340_c0' 1000
'R_rxn05331_c0' 1000
'R_rxn05323_c0' 1000
'R_rxn05344_c0' 1000
'R_rxn05328_c0' 1000
'R_rxn03384_c0' 1000
'R_rxn03424_c0' 1000
'R_rxn15507_c0' 1000
'R_rxn03439_c0' 1000
'R_rxn06865_c0' 1000
'R_rxn03491_c0' 1000
'R_rxn03492_c0' 1000
'R_rxn03511_c0' 1000
'R_rxn03513_c0' 1000
'R_rxn03514_c0' 1000
'R_rxn06874_c0' 1000
'R_rxn03532_c0' 1000
'R_rxn11650_c0' 1000
'R_rxn03534_c0' 1000
'R_rxn03535_c0' 1000
'R_rxn03536_c0' 1000
'R_rxn03537_c0' 1000
'R_rxn03538_c0' 1000
'R_rxn03540_c0' 1000
'R_rxn10476_c0' 1000
'R_rxn03586_c0' 1000
'R_rxn03617_c0' 1000
'R_rxn03622_c0' 1000
'R_rxn11651_c0' 1000
'R_rxn06926_c0' 1000
'R_rxn06938_c0' 1000
'R_rxn03864_c0' 1000
'R_rxn03866_c0' 1000
'R_rxn03871_c0' 1000
'R_rxn03879_c0' 1000
'R_rxn03880_c0' 1000
'R_rxn12009_c0' 1000
'R_rxn03916_c0' 1000
'R_rxn03917_c0' 1000
'R_rxn03918_c0' 1000
'R_rxn04027_c0' 1000
'R_rxn06971_c0' 1000
'R_rxn14270_c0' 1000
'R_rxn04047_c0' 1000
'R_rxn04048_c0' 1000
'R_rxn04050_c0' 1000
'R_rxn04152_c0' 1000
'R_rxn04153_c0' 1000
'R_rxn04154_c0' 1000
'R_rxn11665_c0' 1000
'R_rxn04158_c0' 1000
'R_rxn04161_c0' 1000
'R_rxn04384_c0' 1000
'R_rxn04413_c0' 1000
'R_rxn04456_c0' 1000
'R_rxn04704_c0' 1000
'R_rxn04786_c0' 1000
'R_rxn15641_c0' 1000
'R_rxn07189_c0' 1000
'R_rxn04958_c0' 1000
'R_rxn05029_c0' 1000
'R_rxn05054_c0' 1000
'R_rxn05092_c0' 1000
'R_rxn05120_c0' 1000
'R_rxn07350_c0' 1000
'R_rxn15684_c0' 1000
'R_rxn07352_c0' 1000
'R_rxn07353_c0' 1000
'R_rxn15685_c0' 1000
'R_rxn07355_c0' 1000
'R_rxn07358_c0' 1000
'R_rxn07359_c0' 1000
'R_rxn07360_c0' 1000
'R_rxn07363_c0' 1000
'R_rxn07364_c0' 1000
'R_rxn15686_c0' 1000
'R_rxn07366_c0' 1000
'R_rxn07367_c0' 1000
'R_rxn15694_c0' 1000
'R_rxn07465_c0' 1000
'R_rxn07576_c0' 1000
'R_rxn07577_c0' 1000
'R_rxn07578_c0' 1000
'R_rxn07579_c0' 1000
'R_rxn07625_c0' 1000
'R_rxn07630_c0' 1000
'R_rxn07634_c0' 1000
'R_rxn15925_c0' 1000
'R_rxn15926_c0' 1000
'R_rxn15927_c0' 1000
'R_rxn15928_c0' 1000
'R_rxn15972_c0' 1000
'R_rxn16112_c0' 1000
'R_rxn16331_c0' 1000
'R_rxn16538_c0' 1000
'R_rxn16632_c0' 1000
'R_rxn37614_c0' 1000
'R_rxn33887_c0' 1000
'R_rxn00023_c0' 1000
'R_rxn05730_c0' 1000
'R_rxn13689_c0' 1000
'R_rxn00558_c0' 1000
'R_rxn00545_c0' 1000
'R_rxn00154_c0' 1000
'R_rxn08094_c0' 1000
'R_rxn00198_c0' 1000
'R_rxn08168_c0' 1000
'R_rxn08713_c0' 1000
'R_rxn05144_c0' 1000
'R_rxn05400_c0' 1000
'R_rxn02003_c0' 1000
'R_rxn10266_c0' 1000
'R_rxn05443_c0' 1000
'R_rxn01647_c0' 1000
'R_rxn05375_c0' 1000
'R_rxn05406_c0' 1000
'R_rxn05367_c0' 1000
'R_rxn03108_c0' 1000
'R_rxn05363_c0' 1000
'R_rxn05359_c0' 1000
'R_rxn05437_c0' 1000
'R_rxn04675_c0' 1000
'R_rxn02832_c0' 1000
'R_rxn13477_c0' 1000
'R_rxn08618_c0' 1000
'R_rxn05369_c0' 1000
'R_rxn05385_c0' 1000
'R_rxn08708_c0' 1000
'R_rxn08583_c0' 1000
'R_rxn00392_c0' 1000
'R_rxn00122_c0' 1000
'R_rxn05150_c0' 1000
'R_rxn02286_c0' 1000
'R_rxn05393_c0' 1000
*This reaction is not active anaerobically
'R_rxn00056_c0' 0
'R_rxn09225_c0' 1000
'R_rxn11946_c0' 1000
'R_rxn05386_c0' 1000
'R_rxn08620_c0' 1000
'R_rxn05405_c0' 1000
'R_rxn10232_c0' 1000
'R_rxn08709_c0' 1000
'R_rxn05389_c0' 1000
'R_rxn09345_c0' 1000
'R_rxn04954_c0' 1000
'R_rxn01213_c0' 1000
'R_rxn05371_c0' 1000
'R_rxn05439_c0' 1000
'R_rxn08619_c0' 1000
'R_rxn05392_c0' 1000
'R_rxn01607_c0' 1000
'R_rxn08711_c0' 1000
'R_rxn05444_c0' 1000
'R_rxn01466_c0' 1000
'R_rxn02475_c0' 1000
'R_rxn05440_c0' 1000
'R_rxn05514_c0' 1000
'R_rxn03893_c0' 1000
'R_rxn10265_c0' 1000
'R_rxn05436_c0' 1000
'R_rxn03891_c0' 1000
'R_rxn10199_c0' 1000
'R_rxn10474_c0' 1000
'R_rxn05379_c0' 1000
'R_rxn03397_c0' 1000
'R_rxn05360_c0' 1000
'R_rxn01501_c0' 1000
'R_rxn05384_c0' 1000
'R_rxn05377_c0' 1000
'R_rxn05404_c0' 1000
'R_rxn02831_c0' 1000
'R_rxn05398_c0' 1000
'R_rxn02341_c0' 1000
'R_rxn08131_c0' 1000
'R_rxn05401_c0' 1000
'R_rxn10233_c0' 1000
'R_rxn00851_c0' 1000
'R_rxn06848_c0' 1000
'R_rxn12224_c0' 1000
'R_rxn05368_c0' 1000
'R_rxn02474_c0' 1000
'R_rxn03393_c0' 1000
'R_rxn05365_c0' 1000
'R_rxn00299_c0' 1000
'R_rxn05373_c0' 1000
'R_rxn05434_c0' 1000
'R_rxn00048_c0' 1000
'R_rxn05488_c0' 1000
'R_rxn12008_c0' 1000
'R_rxn05364_c0' 1000
'R_rxn12225_c0' 1000
'R_rxn08333_c0' 1000
'R_rxn03395_c0' 1000
'R_rxn12510_c0' 1000
'R_rxn10954_c0' 1000
'R_rxn09106_c0' 1000
'R_rxn05441_c0' 1000
'R_rxn05206_c0' 1000
'R_rxn10094_c0' 1000
'R_rxn00300_c0' 1000
'R_rxn02305_c0' 1000
'R_rxn05361_c0' 1000
'R_rxn05442_c0' 1000
'R_rxn09202_c0' 1000
'R_rxn05402_c0' 1000
'R_rxn05651_c0' 1000
'R_rxn05433_c0' 1000
'R_rxn01258_c0' 1000
'R_rxn12239_c0' 1000
'R_rxn05466_c0' 1000
'R_rxn05380_c0' 1000
'R_rxn05145_c0' 1000
'R_rxn09177_c0' 1000
'R_rxn00438_c0' 1000
'R_rxn01603_c0' 1000
'R_rxn10421_c0' 1000
'R_rxn05388_c0' 1000
'R_rxn05040_c0' 1000
'R_rxn05396_c0' 1000
'R_rxn05372_c0' 1000
'R_rxn08712_c0' 1000
'R_rxn05618_c0' 1000
'R_rxn05435_c0' 1000
'R_rxn00340_c0' 1000
'R_rxn08954_c0' 1000
'R_rxn05397_c0' 1000
'R_rxn05381_c0' 1000
'R_rxn05390_c0' 1000
'R_rxn05376_c0' 1000
'R_rxn05438_c0' 1000
'R_rxn05394_c0' 1000
'R_rxn02322_c0' 1000
'R_rxn05176_c0' 1000
'R_rxn_sox_c0' 1000
'R_rxn00068_c0' 1000
'R_rxn09043_c0' 1000
'R_rxn12226_c0' 1000
'R_rxn09041_c0' 1000
'R_rxn09045_c0' 1000
'R_rxn10577_c0' 1000
'R_rxn10542_c0' 1000
'R_rxn16679_c0' 1000
'R_rxn16678_c0' 1000
'R_rxn16677_c0' 1000
'R_rxn16661_c0' 1000
'R_rxn16680_c0' 1000
'R_rxn04751_c0' 1000
'R_rxn02276_c0' 1000
'R_rxn00993_c0' 1000
'R_rxn12676_c0' 1000
'R_rxn20482_c0' 1000
'R_rxn17231_c0' 1000
'R_rxn20701_c0' 1000
'R_rxn03874_c0' 1000
'R_rxn_cpd00197_cons_c0' 1000
'R_rxn_cpd00854_cons_c0' 1000
'R_rxn_cpd00197_tr_c0' 1000
'R_rxn_cpd00430_tr_c0' 1000
'R_rxn_cpd00854_tr_c0' 1000
'R_rxn_cpd00426_tr_c0' 1000
'R__rxn_cpd00604_tr_c0' 1000
'R_rxn_cpd00153_tr_c0' 1000
'R_rxn00781_c0' 1000
'bio1' 1000

'EX_cpd00067_e0' 1000
'EX_cpd11576_e0' 1000
'EX_cpd00001_e0' 1000
'EX_cpd00023_e0' 1000
'EX_cpd00971_e0' 1000
'EX_cpd00058_e0' 1000
'EX_cpd00060_e0' 1000
'EX_cpd00137_e0' 1000
'EX_cpd00637_e0' 1000
'EX_cpd00254_e0' 1000
'EX_cpd10516_e0' 1000
'EX_cpd01914_e0' 1000
'EX_cpd00099_e0' 1000
*Oxygen exchange is not active anaerobically
'EX_cpd00007_e0' 0
'EX_cpd15302_c0' 1000
'EX_cpd00011_e0' 1000
'EX_cpd11416_c0' 1000
'EX_cpd01414_e0' 1000
'EX_cpd00034_e0' 1000
'EX_cpd00063_e0' 1000
'EX_cpd00149_e0' 1000
'EX_cpd00029_e0' 1000
'EX_cpd00205_e0' 1000
'EX_cpd00048_e0' 1000
'EX_cpd00013_e0' 1000
'EX_cpd00009_e0' 1000
'EX_cpd00443_e0' 1000
'EX_cpd00030_e0' 1000
'EX_cpd00268_e0' 1000
'EX_cpd00528_e0' 1000
'EX_cpd11640_e0' 1000
'EX_cpd00197_e0' 1000
'EX_cpd00430_e0' 1000
'EX_cpd00854_e0' 1000
'EX_cpd00426_e0' 1000
'EX_cpd00604_e0' 1000
'EX_cpd00153_e0' 1000

*quinol export rxns
'tr_cpd15560' 1000
'tr_cpd15561' 1000

*NAD/NADH export rxns
'tr_cpd00003' 1000
'tr_cpd00004' 1000

'R_rxn08180_c0_B' 1000
'R_rxn00364_c0_B' 1000
'R_rxn03408_c0_B' 1000
'R_rxn05250_c0_B' 1000
'R_rxn14087_c0_B' 1000
'R_rxn01673_c0_B' 1000
'R_rxn01452_c0_B' 1000
'R_rxn00973_c0_B' 1000
'R_rxn02000_c0_B' 1000
'R_rxn03239_c0_B' 1000
'R_rxn05457_c0_B' 1000
'R_rxn00107_c0_B' 1000
'R_rxn04271_c0_B' 1000
'R_rxn13783_c0_B' 1000
'R_rxn01358_c0_B' 1000
'R_rxn10231_c0_B' 1000
'R_rxn03086_c0_B' 1000
'R_rxn03046_c0_B' 1000
'R_rxn01219_c0_B' 1000
'R_rxn02168_c0_B' 1000
'R_rxn00258_c0_B' 1000
'R_rxn00800_c0_B' 1000
'R_rxn00211_c0_B' 1000
'R_rxn00179_c0_B' 1000
'R_rxn01218_c0_B' 1000
'R_rxn02320_c0_B' 1000
'R_rxn01405_c0_B' 1000
'R_rxn02504_c0_B' 1000
'R_rxn02796_c0_B' 1000
'R_rxn10262_c0_B' 1000
'R_rxn10126_c0_B' 1000
'R_rxn10209_c0_B' 1000
'R_rxn08084_c0_B' 1000
'R_rxn10225_c0_B' 1000
'R_rxn10205_c0_B' 1000
'R_rxn02988_c0_B' 1000
'R_rxn04792_c0_B' 1000
'R_rxn10228_c0_B' 1000
'R_rxn05814_c0_B' 1000
'R_rxn00678_c0_B' 1000
'R_rxn00001_c0_B' 1000
'R_rxn00953_c0_B' 1000
'R_rxn11944_c0_B' 1000
'R_rxn08710_c0_B' 1000
'R_rxn10254_c0_B' 1000
'R_rxn05459_c0_B' 1000
'R_rxn05453_c0_B' 1000
'R_rxn08796_c0_B' 1000
'R_rxn03142_c0_B' 1000
'R_rxn01048_c0_B' 1000
'R_rxn01604_c0_B' 1000
'R_rxn10214_c0_B' 1000
'R_rxn00337_c0_B' 1000
'R_rxn02812_c0_B' 1000
'R_rxn07680_c0_B' 1000
'R_rxn01134_c0_B' 1000
'R_rxn00088_c0_B' 1000
'R_rxn00015_c0_B' 1000
'R_rxn06633_c0_B' 1000
'R_rxn02400_c0_B' 1000
'R_rxn00641_c0_B' 1000
'R_rxn01974_c0_B' 1000
'R_rxn00225_c0_B' 1000
'R_rxn05064_c0_B' 1000
'R_rxn00148_c0_B' 1000
'R_rxn05358_c0_B' 1000
'R_rxn02842_c0_B' 1000
'R_rxn03436_c0_B' 1000
'R_rxn05319_c0_B' 1000
'R_rxn05298_c0_B' 1000
'R_rxn05408_c0_B' 1000
'R_rxn02264_c0_B' 1000
'R_rxn07177_c0_B' 1000
'R_rxn01451_c0_B' 1000
'R_rxn02687_c0_B' 1000
'R_rxn03903_c0_B' 1000
'R_rxn00097_c0_B' 1000
'R_rxn00695_c0_B' 1000
'R_rxn00655_c0_B' 1000
'R_rxn00692_c0_B' 1000
'R_rxn00802_c0_B' 1000
'R_rxn11632_c0_B' 1000
'R_rxn02160_c0_B' 1000
'R_rxn10230_c0_B' 1000
'R_rxn00913_c0_B' 1000
'R_rxn03958_c0_B' 1000
'R_rxn00259_c0_B' 1000
'R_rxn00178_c0_B' 1000
'R_rxn00549_c0_B' 1000
'R_rxn03951_c0_B' 1000
'R_rxn07875_c0_B' 1000
'R_rxn01022_c0_B' 1000
'R_rxn10060_c0_B' 1000
'R_rxn02933_c0_B' 1000
'R_rxn14037_c0_B' 1000
'R_rxn05127_c0_B' 1000
'R_rxn01445_c0_B' 1000
'R_rxn05248_c0_B' 1000
'R_rxn14290_c0_B' 1000
'R_rxn02159_c0_B' 1000
'R_rxn10222_c0_B' 1000
'R_rxn10263_c0_B' 1000
'R_rxn04288_c0_B' 1000
'R_rxn01157_c0_B' 1000
'R_rxn05957_c0_B' 1000
'R_rxn10256_c0_B' 1000
'R_rxn04056_c0_B' 1000
'R_rxn03245_c0_B' 1000
'R_rxn05458_c0_B' 1000
'R_rxn10213_c0_B' 1000
'R_rxn02911_c0_B' 1000
'R_rxn10067_c0_B' 1000
'R_rxn05039_c0_B' 1000
'R_rxn01161_c0_B' 1000
'R_rxn09320_c0_B' 1000
'R_rxn04677_c0_B' 1000
'R_rxn10208_c0_B' 1000
'R_rxn04630_c0_B' 1000
'R_rxn04068_c0_B' 1000
'R_rxn00336_c0_B' 1000
'R_rxn01465_c0_B' 1000
'R_rxn03052_c0_B' 1000
'R_rxn03208_c0_B' 1000
'R_rxn01301_c0_B' 1000
'R_rxn01643_c0_B' 1000
'R_rxn00248_c0_B' 1000
'R_rxn14055_c0_B' 1000
'R_rxn03095_c0_B' 1000
'R_rxn00708_c0_B' 1000
'R_rxn00289_c0_B' 1000
'R_rxn02175_c0_B' 1000
'R_rxn05211_c0_B' 1000
'R_rxn02835_c0_B' 1000
'R_rxn03440_c0_B' 1000
'R_rxn00108_c0_B' 1000
'R_rxn03861_c0_B' 1000
'R_rxn01675_c0_B' 1000
'R_rxn00324_c0_B' 1000
'R_rxn03289_c0_B' 1000
'R_rxn00656_c0_B' 1000
'R_rxn03240_c0_B' 1000
'R_rxn09562_c0_B' 1000
'R_rxn06098_c0_B' 1000
'R_rxn03282_c0_B' 1000
'R_rxn03435_c0_B' 1000
'R_rxn03080_c0_B' 1000
'R_rxn01044_c0_B' 1000
'R_rxn02830_c0_B' 1000
'R_rxn00849_c0_B' 1000
'R_rxn04723_c0_B' 1000
'R_rxn00213_c0_B' 1000
'R_rxn00777_c0_B' 1000
'R_rxn13784_c0_B' 1000
'R_rxn11732_c0_B' 1000
'R_rxn01013_c0_B' 1000
'R_rxn02728_c0_B' 1000
'R_rxn06281_c0_B' 1000
'R_rxn08801_c0_B' 1000
'R_rxn00927_c0_B' 1000
'R_rxn00251_c0_B' 1000
'R_rxn10432_c0_B' 1000
'R_rxn07261_c0_B' 1000
'R_rxn00237_c0_B' 1000
'R_rxn07100_c0_B' 1000
'R_rxn08086_c0_B' 1000
'R_rxn03919_c0_B' 1000
'R_rxn10264_c0_B' 1000
'R_rxn06753_c0_B' 1000
'R_rxn10227_c0_B' 1000
'R_rxn01146_c0_B' 1000
'R_rxn09210_c0_B' 1000
'R_rxn02260_c0_B' 1000
'R_rxn01124_c0_B' 1000
'R_rxn02181_c0_B' 1000
'R_rxn00532_c0_B' 1000
'R_rxn00132_c0_B' 1000
'R_rxn02819_c0_B' 1000
'R_rxn14125_c0_B' 1000
'R_rxn01015_c0_B' 1000
'R_rxn10216_c0_B' 1000
'R_rxn09244_c0_B' 1000
'R_rxn14118_c0_B' 1000
'R_rxn14301_c0_B' 1000
'R_rxn12013_c0_B' 1000
'R_rxn06181_c0_B' 1000 
'R_rxn08900_c0_B' 1000
'R_rxn04737_c0_B' 1000
'R_rxn05735_c0_B' 1000
'R_rxn03921_c0_B' 1000
'R_rxn01008_c0_B' 1000
'R_rxn03618_c0_B' 1000
'R_rxn03159_c0_B' 1000
'R_rxn00363_c0_B' 1000
'R_rxn01670_c0_B' 1000
'R_rxn14175_c0_B' 1000
'R_rxn03055_c0_B' 1000
'R_rxn00321_c0_B' 1000
'R_rxn14054_c0_B' 1000
'R_rxn01100_c0_B' 1000
'R_rxn00102_c0_B' 1000
'R_rxn02283_c0_B' 1000
'R_rxn03287_c0_B' 1000
'R_rxn00512_c0_B' 1000
'R_rxn00831_c0_B' 1000
'R_rxn01352_c0_B' 1000
'R_rxn05872_c0_B' 1000
'R_rxn04727_c0_B' 1000
'R_rxn07489_c0_B' 1000
'R_rxn00776_c0_B' 1000
'R_rxn05251_c0_B' 1000
'R_rxn14089_c0_B' 1000
'R_rxn01981_c0_B' 1000
'R_rxn00527_c0_B' 1000
'R_rxn13782_c0_B' 1000
'R_rxn04270_c0_B' 1000
'R_rxn06099_c0_B' 1000
'R_rxn11838_c0_B' 1000
'R_rxn01917_c0_B' 1000
'R_rxn01509_c0_B' 1000
'R_rxn01548_c0_B' 1000
'R_rxn04659_c0_B' 1000
'R_rxn01145_c0_B' 1000
'R_rxn07586_c0_B' 1000
'R_rxn02548_c0_B' 1000
'R_rxn03426_c0_B' 1000
'R_rxn00508_c0_B' 1000
'R_rxn02115_c0_B' 1000
'R_rxn05734_c0_B' 1000
'R_rxn02229_c0_B' 1000
'R_rxn03135_c0_B' 1000
'R_rxn04324_c0_B' 1000
'R_rxn08085_c0_B' 1000
'R_rxn01345_c0_B' 1000
'R_rxn02853_c0_B' 1000
'R_rxn08345_c0_B' 1000
'R_rxn10224_c0_B' 1000
'R_rxn11809_c0_B' 1000
'R_rxn01116_c0_B' 1000
'R_rxn02182_c0_B' 1000
'R_rxn02811_c0_B' 1000
'R_rxn03062_c0_B' 1000
'R_rxn10258_c0_B' 1000
'R_rxn00863_c0_B' 1000
'R_rxn09113_c0_B' 1000
'R_rxn00795_c0_B' 1000
'R_rxn05982_c0_B' 1000
'R_rxn10215_c0_B' 1000
'R_rxn00018_c0_B' 1000
'R_rxn05452_c0_B' 1000
'R_rxn05465_c0_B' 1000
'R_rxn00404_c0_B' 1000
'R_rxn08547_c0_B' 1000
'R_rxn04736_c0_B' 1000
'R_rxn04143_c0_B' 1000
'R_rxn06023_c0_B' 1000
'R_rxn01678_c0_B' 1000
'R_rxn00872_c0_B' 1000
'R_rxn05871_c0_B' 1000
'R_rxn01106_c0_B' 1000
'R_rxn01539_c0_B' 1000
'R_rxn06771_c0_B' 1000
'R_rxn08470_c0_B' 1000
'R_rxn04938_c0_B' 1000
'R_rxn02339_c0_B' 1000
'R_rxn00650_c0_B' 1000
'R_rxn00787_c0_B' 1000
'R_rxn00515_c0_B' 1000
'R_rxn05012_c0_B' 1000
'R_rxn01353_c0_B' 1000
'R_rxn03244_c0_B' 1000
'R_rxn02949_c0_B' 1000
'R_rxn14229_c0_B' 1000
'R_rxn03366_c0_B' 1000
'R_rxn06062_c0_B' 1000
'R_rxn01066_c0_B' 1000
'R_rxn02934_c0_B' 1000
'R_rxn08089_c0_B' 1000
'R_rxn07688_c0_B' 1000
'R_rxn00543_c0_B' 1000
'R_rxn01996_c0_B' 1000
'R_rxn00428_c0_B' 1000
'R_rxn10253_c0_B' 1000
'R_rxn10207_c0_B' 1000
'R_rxn10221_c0_B' 1000
'R_rxn05451_c0_B' 1000
'R_rxn00469_c0_B' 1000
'R_rxn02784_c0_B' 1000
'R_rxn02795_c0_B' 1000
'R_rxn10203_c0_B' 1000
'R_rxn07876_c0_B' 1000
'R_rxn12191_c0_B' 1000
'R_rxn00283_c0_B' 1000
'R_rxn01847_c0_B' 1000
'R_rxn02155_c0_B' 1000
'R_rxn02187_c0_B' 1000
'R_rxn02866_c0_B' 1000
'R_rxn11968_c0_B' 1000
'R_rxn08552_c0_B' 1000
'R_rxn04325_c0_B' 1000
'R_rxn07449_c0_B' 1000
'R_rxn01018_c0_B' 1000
'R_rxn11544_c0_B' 1000
'R_rxn10219_c0_B' 1000
'R_rxn03247_c0_B' 1000
'R_rxn10210_c0_B' 1000
'R_rxn01476_c0_B' 1000
'R_rxn03146_c0_B' 1000
'R_rxn02789_c0_B' 1000
'R_rxn01156_c0_B' 1000
'R_rxn14384_c0_B' 1000
'R_rxn05455_c0_B' 1000
'R_rxn00410_c0_B' 1000
'R_rxn01333_c0_B' 1000
'R_rxn02925_c0_B' 1000
'R_rxn10257_c0_B' 1000
'R_rxn03933_c0_B' 1000
'R_rxn07684_c0_B' 1000
'R_rxn00799_c0_B' 1000
'R_rxn01986_c0_B' 1000
'R_rxn00602_c0_B' 1000
'R_rxn01069_c0_B' 1000
'R_rxn00702_c0_B' 1000
'R_rxn03150_c0_B' 1000
'R_rxn04676_c0_B' 1000
'R_rxn00105_c0_B' 1000
'R_rxn03446_c0_B' 1000
'R_rxn01302_c0_B' 1000
'R_rxn00223_c0_B' 1000
'R_rxn07883_c0_B' 1000
'R_rxn03860_c0_B' 1000
'R_rxn00459_c0_B' 1000
'R_rxn05209_c0_B' 1000
'R_rxn06377_c0_B' 1000
'R_rxn00260_c0_B' 1000
'R_rxn03380_c0_B' 1000
'R_rxn00461_c0_B' 1000
'R_rxn10473_c0_B' 1000
'R_rxn06037_c0_B' 1000
'R_rxn00181_c0_B' 1000
'R_rxn00669_c0_B' 1000
'R_rxn05247_c0_B' 1000
'R_rxn03136_c0_B' 1000
'R_rxn10229_c0_B' 1000
'R_rxn06193_c0_B' 1000
'R_rxn02937_c0_B' 1000
'R_rxn01652_c0_B' 1000
'R_rxn03541_c0_B' 1000
'R_rxn08087_c0_B' 1000
'R_rxn00992_c0_B' 1000
'R_rxn01961_c0_B' 1000
'R_rxn01517_c0_B' 1000
'R_rxn07653_c0_B' 1000
'R_rxn10226_c0_B' 1000
'R_rxn09978_c0_B' 1000
'R_rxn02107_c0_B' 1000
'R_rxn01118_c0_B' 1000
'R_rxn03060_c0_B' 1000
'R_rxn01512_c0_B' 1000
'R_rxn03249_c0_B' 1000
'R_rxn10218_c0_B' 1000
'R_rxn05909_c0_B' 1000
'R_rxn09272_c0_B' 1000
'R_rxn03845_c0_B' 1000
'R_rxn03365_c0_B' 1000
'R_rxn05454_c0_B' 1000
'R_rxn01127_c0_B' 1000
'R_rxn01461_c0_B' 1000
'R_rxn08548_c0_B' 1000
'R_rxn06314_c0_B' 1000
'R_rxn06168_c0_B' 1000
'R_rxn10206_c0_B' 1000
'R_rxn06870_c0_B' 1000
'R_rxn00743_c0_B' 1000
'R_rxn02247_c0_B' 1000
'R_rxn00874_c0_B' 1000
'R_rxn00834_c0_B' 1000
'R_rxn06540_c0_B' 1000
'R_rxn00704_c0_B' 1000
'R_rxn01459_c0_B' 1000
'R_rxn03641_c0_B' 1000
'R_rxn05252_c0_B' 1000
'R_rxn02844_c0_B' 1000
'R_rxn01230_c0_B' 1000
'R_rxn01530_c0_B' 1000
'R_rxn00785_c0_B' 1000
'R_rxn01101_c0_B' 1000
'R_rxn08808_c0_B' 1000
'R_rxn04726_c0_B' 1000
'R_rxn00550_c0_B' 1000
'R_rxn01703_c0_B' 1000
'R_rxn00884_c0_B' 1000
'R_rxn01851_c0_B' 1000
'R_rxn08178_c0_B' 1000
'R_rxn11834_c0_B' 1000
'R_rxn00314_c0_B' 1000
'R_rxn05616_c0_B' 1000
'R_rxn01507_c0_B' 1000
'R_rxn01790_c0_B' 1000
'R_rxn01388_c0_B' 1000
'R_rxn02391_c0_B' 1000
'R_rxn02897_c0_B' 1000
'R_rxn14077_c0_B' 1000
'R_rxn05126_c0_B' 1000
'R_rxn10217_c0_B' 1000
'R_rxn01406_c0_B' 1000
'R_rxn04377_c0_B' 1000
'R_rxn05249_c0_B' 1000
'R_rxn01816_c0_B' 1000
'R_rxn10223_c0_B' 1000
'R_rxn04658_c0_B' 1000
'R_rxn00991_c0_B' 1000
'R_rxn10260_c0_B' 1000
'R_rxn03915_c0_B' 1000
'R_rxn03242_c0_B' 1000
'R_rxn01480_c0_B' 1000
'R_rxn11768_c0_B' 1000
'R_rxn00141_c0_B' 1000
'R_rxn01200_c0_B' 1000
'R_rxn00859_c0_B' 1000
'R_rxn04744_c0_B' 1000
'R_rxn02185_c0_B' 1000
'R_rxn00763_c0_B' 1000
'R_rxn08550_c0_B' 1000
'R_rxn06060_c0_B' 1000
'R_rxn06690_c0_B' 1000
'R_rxn00280_c0_B' 1000
'R_rxn00912_c0_B' 1000
'R_rxn03512_c0_B' 1000
'R_rxn00632_c0_B' 1000
'R_rxn09979_c0_B' 1000
'R_rxn00985_c0_B' 1000
'R_rxn10212_c0_B' 1000
'R_rxn01011_c0_B' 1000
'R_rxn10259_c0_B' 1000
'R_rxn01602_c0_B' 1000
'R_rxn02302_c0_B' 1000
'R_rxn03068_c0_B' 1000
'R_rxn02100_c0_B' 1000
'R_rxn04631_c0_B' 1000
'R_rxn03241_c0_B' 1000
'R_rxn01521_c0_B' 1000
'R_rxn01975_c0_B' 1000
'R_rxn00700_c0_B' 1000
'R_rxn03094_c0_B' 1000
'R_rxn02202_c0_B' 1000
'R_rxn00119_c0_B' 1000
'R_rxn02677_c0_B' 1000
'R_rxn08549_c0_B' 1000
'R_rxn08179_c0_B' 1000
*This reaction is not active anaerobically
'R_rxn05468_c0_B' 0
'R_rxn02174_c0_B' 1000
'R_rxn02957_c0_B' 1000
'R_rxn00974_c0_B' 1000
'R_rxn00415_c0_B' 1000
'R_rxn06389_c0_B' 1000
'R_rxn03904_c0_B' 1000
'R_rxn00783_c0_B' 1000
'R_rxn00409_c0_B' 1000
'R_rxn01107_c0_B' 1000
'R_rxn07885_c0_B' 1000
'R_rxn00778_c0_B' 1000
'R_rxn10052_c0_B' 1000
'R_rxn00193_c0_B' 1000
'R_rxn02517_c0_B' 1000
'R_rxn00653_c0_B' 1000
'R_rxn02166_c0_B' 1000
'R_rxn03644_c0_B' 1000
'R_rxn03004_c0_B' 1000
'R_rxn01952_c0_B' 1000
'R_rxn02167_c0_B' 1000
'R_rxn10770_c0_B' 1000
'R_rxn01485_c0_B' 1000
'R_rxn03031_c0_B' 1000
'R_rxn00239_c0_B' 1000
'R_rxn02465_c0_B' 1000
'R_rxn04376_c0_B' 1000
'R_rxn03333_c0_B' 1000
'R_rxn10220_c0_B' 1000
'R_rxn10261_c0_B' 1000
'R_rxn07655_c0_B' 1000
'R_rxn03797_c0_B' 1000
'R_rxn10255_c0_B' 1000
'R_rxn08797_c0_B' 1000
'R_rxn01513_c0_B' 1000
'R_rxn04016_c0_B' 1000
'R_rxn02186_c0_B' 1000
'R_rxn02230_c0_B' 1000
'R_rxn03246_c0_B' 1000
'R_rxn06517_c0_B' 1000
'R_rxn00604_c0_B' 1000
'R_rxn03109_c0_B' 1000
'R_rxn01019_c0_B' 1000
'R_rxn10211_c0_B' 1000
'R_rxn02914_c0_B' 1000
'R_rxn03657_c0_B' 1000
'R_rxn02788_c0_B' 1000
'R_rxn00686_c0_B' 1000
'R_rxn05456_c0_B' 1000
'R_rxn03194_c0_B' 1000
'R_rxn01286_c0_B' 1000
'R_rxn05289_c0_B' 1000
'R_rxn02827_c0_B' 1000
'R_rxn05467_c0_B' 1000
'R_rxn00117_c0_B' 1000
'R_rxn03445_c0_B' 1000
'R_rxn01641_c0_B' 1000
'R_rxn00493_c0_B' 1000
'R_rxn01834_c0_B' 1000
'R_rxn00293_c0_B' 1000
'R_rxn05383_c0_B' 1000
'R_rxn00839_c0_B' 1000
'R_rxn00085_c0_B' 1000
'R_rxn00137_c0_B' 1000
'R_rxn00143_c0_B' 1000
'R_rxn00145_c0_B' 1000
'R_rxn00183_c0_B' 1000
'R_rxn05801_c0_B' 1000
'R_rxn00224_c0_B' 1000
'R_rxn00255_c0_B' 1000
'R_rxn00274_c0_B' 1000
'R_rxn00275_c0_B' 1000
'R_rxn00285_c0_B' 1000
'R_rxn00295_c0_B' 1000
'R_rxn00304_c0_B' 1000
'R_rxn00379_c0_B' 1000
'R_rxn00420_c0_B' 1000
'R_rxn00474_c0_B' 1000
'R_rxn00509_c0_B' 1000
'R_rxn00555_c0_B' 1000
'R_rxn00612_c0_B' 1000
'R_rxn00647_c0_B' 1000
'R_rxn00649_c0_B' 1000
'R_rxn00676_c0_B' 1000
'R_rxn00693_c0_B' 1000
'R_rxn00747_c0_B' 1000
'R_rxn00786_c0_B' 1000
'R_rxn00806_c0_B' 1000
'R_rxn00832_c0_B' 1000
'R_rxn00840_c0_B' 1000
'R_rxn00856_c0_B' 1000
'R_rxn00903_c0_B' 1000
'R_rxn00907_c0_B' 1000
'R_rxn05947_c0_B' 1000
'R_rxn00946_c0_B' 1000
'R_rxn00952_c0_B' 1000
'R_rxn15167_c0_B' 1000
'R_rxn00957_c0_B' 1000
'R_rxn00979_c0_B' 1000
'R_rxn00980_c0_B' 1000
'R_rxn08194_c0_B' 1000
'R_rxn01117_c0_B' 1000
'R_rxn01138_c0_B' 1000
'R_rxn05349_c0_B' 1000
'R_rxn01204_c0_B' 1000
'R_rxn06043_c0_B' 1000
'R_rxn06045_c0_B' 1000
'R_rxn01334_c0_B' 1000
'R_rxn01354_c0_B' 1000
'R_rxn01387_c0_B' 1000
'R_rxn06061_c0_B' 1000
'R_rxn01446_c0_B' 1000
'R_rxn05231_c0_B' 1000
'R_rxn06075_c0_B' 1000
'R_rxn05233_c0_B' 1000
'R_rxn05239_c0_B' 1000
'R_rxn06076_c0_B' 1000
'R_rxn06078_c0_B' 1000
'R_rxn01504_c0_B' 1000
'R_rxn01575_c0_B' 1000
'R_rxn06139_c0_B' 1000
'R_rxn01636_c0_B' 1000
'R_rxn01637_c0_B' 1000
'R_rxn01682_c0_B' 1000
'R_rxn01740_c0_B' 1000
'R_rxn01757_c0_B' 1000
'R_rxn06167_c0_B' 1000
'R_rxn01799_c0_B' 1000
'R_rxn01867_c0_B' 1000
'R_rxn01868_c0_B' 1000
'R_rxn01871_c0_B' 1000
'R_rxn01872_c0_B' 1000
'R_rxn01973_c0_B' 1000
'R_rxn15364_c0_B' 1000
'R_rxn01985_c0_B' 1000
'R_rxn02056_c0_B' 1000
'R_rxn02287_c0_B' 1000
*This reaction is not active anaerobically
'R_rxn02304_c0_B' 0
'R_rxn02342_c0_B' 1000
'R_rxn02345_c0_B' 1000
'R_rxn02373_c0_B' 1000
'R_rxn02376_c0_B' 1000
'R_rxn02404_c0_B' 1000
'R_rxn06376_c0_B' 1000
'R_rxn02476_c0_B' 1000
'R_rxn02508_c0_B' 1000
'R_rxn02679_c0_B' 1000
'R_rxn02680_c0_B' 1000
'R_rxn06493_c0_B' 1000
'R_rxn02720_c0_B' 1000
'R_rxn06510_c0_B' 1000
'R_rxn02733_c0_B' 1000
'R_rxn02749_c0_B' 1000
'R_rxn02751_c0_B' 1000
'R_rxn02774_c0_B' 1000
'R_rxn02775_c0_B' 1000
'R_rxn02803_c0_B' 1000
'R_rxn02804_c0_B' 1000
'R_rxn02889_c0_B' 1000
'R_rxn02928_c0_B' 1000
'R_rxn02929_c0_B' 1000
'R_rxn02938_c0_B' 1000
'R_rxn02959_c0_B' 1000
'R_rxn02981_c0_B' 1000
'R_rxn03040_c0_B' 1000
'R_rxn03057_c0_B' 1000
'R_rxn05329_c0_B' 1000
'R_rxn03072_c0_B' 1000
'R_rxn03087_c0_B' 1000
'R_rxn03089_c0_B' 1000
'R_rxn05339_c0_B' 1000
'R_rxn05333_c0_B' 1000
'R_rxn05341_c0_B' 1000
'R_rxn05334_c0_B' 1000
'R_rxn05336_c0_B' 1000
'R_rxn05332_c0_B' 1000
'R_rxn05342_c0_B' 1000
'R_rxn05335_c0_B' 1000
'R_rxn03175_c0_B' 1000
'R_rxn15491_c0_B' 1000
'R_rxn03243_c0_B' 1000
'R_rxn03248_c0_B' 1000
'R_rxn03250_c0_B' 1000
'R_rxn03251_c0_B' 1000
'R_rxn03253_c0_B' 1000
'R_rxn05733_c0_B' 1000
'R_rxn05337_c0_B' 1000
'R_rxn05330_c0_B' 1000
'R_rxn05340_c0_B' 1000
'R_rxn05331_c0_B' 1000
'R_rxn03424_c0_B' 1000
'R_rxn15507_c0_B' 1000
'R_rxn03491_c0_B' 1000
'R_rxn03492_c0_B' 1000
'R_rxn03511_c0_B' 1000
'R_rxn03513_c0_B' 1000
'R_rxn03514_c0_B' 1000
'R_rxn11650_c0_B' 1000
'R_rxn03535_c0_B' 1000
'R_rxn03537_c0_B' 1000
'R_rxn03538_c0_B' 1000
'R_rxn10476_c0_B' 1000
'R_rxn03617_c0_B' 1000
'R_rxn03622_c0_B' 1000
'R_rxn11651_c0_B' 1000
'R_rxn03864_c0_B' 1000
'R_rxn03866_c0_B' 1000
'R_rxn03879_c0_B' 1000
'R_rxn03880_c0_B' 1000
'R_rxn03916_c0_B' 1000
'R_rxn03917_c0_B' 1000
'R_rxn14270_c0_B' 1000
'R_rxn04047_c0_B' 1000
'R_rxn04050_c0_B' 1000
'R_rxn04154_c0_B' 1000
'R_rxn04158_c0_B' 1000
'R_rxn04161_c0_B' 1000
'R_rxn04786_c0_B' 1000
'R_rxn15641_c0_B' 1000
'R_rxn07189_c0_B' 1000
'R_rxn05029_c0_B' 1000
'R_rxn07352_c0_B' 1000
'R_rxn07353_c0_B' 1000
'R_rxn15685_c0_B' 1000
'R_rxn07355_c0_B' 1000
'R_rxn07358_c0_B' 1000
'R_rxn07359_c0_B' 1000
'R_rxn07360_c0_B' 1000
'R_rxn07364_c0_B' 1000
'R_rxn15686_c0_B' 1000
'R_rxn07366_c0_B' 1000
'R_rxn07367_c0_B' 1000
'R_rxn15694_c0_B' 1000
'R_rxn07577_c0_B' 1000
'R_rxn07578_c0_B' 1000
'R_rxn07630_c0_B' 1000
'R_rxn15927_c0_B' 1000
'R_rxn15928_c0_B' 1000
'R_rxn15972_c0_B' 1000
'R_rxn16331_c0_B' 1000
'R_rxn16632_c0_B' 1000
'R_rxn37614_c0_B' 1000
'R_rxn33887_c0_B' 1000
'R_rxn00023_c0_B' 1000
'R_rxn05730_c0_B' 1000
'R_rxn13689_c0_B' 1000
'R_rxn00558_c0_B' 1000
'R_rxn05651_c0_B' 1000
'R_rxn_sox_c0_B' 1000
'R_rxn10577_c0_B' 1000
'R_rxn10542_c0_B' 1000
'R_rxn16678_c0_B' 1000
'R_rxn16661_c0_B' 1000
'R_rxn16680_c0_B' 1000
'R_rxn04751_c0_B' 1000
'R_rxn02276_c0_B' 1000
'R_rxn12676_c0_B' 1000
'R_rxn20482_c0_B' 1000
'R_rxn17231_c0_B' 1000
'R_rxn20701_c0_B' 1000
'R_rxn03874_c0_B' 1000
'R_rxn_cpd00197_tr_c0_B' 1000
'R_rxn_cpd00430_tr_c0_B' 1000
'R_rxn_cpd00854_tr_c0_B' 1000
'R_rxn_cpd00426_tr_c0_B' 1000
'R__rxn_cpd00604_tr_c0_B' 1000
'R_rxn_cpd00153_tr_c0_B' 1000
'R_rxn00781_c0_B' 1000

'EX_cpd00067_e0_B' 100
'EX_cpd11576_e0_B' 0
'EX_cpd00001_e0_B' 100
'EX_cpd00023_e0_B' 0
'EX_cpd00971_e0_B' 100
'EX_cpd00058_e0_B' 100
'EX_cpd00060_e0_B' 0
'EX_cpd00137_e0_B' 0
'EX_cpd00637_e0_B' 0
'EX_cpd00254_e0_B' 100
'EX_cpd10516_e0_B' 100
'EX_cpd01914_e0_B' 0
'EX_cpd00099_e0_B' 100
*Oxygen exchange is not active anaerobically
'EX_cpd00007_e0_B' 0
'EX_cpd15302_c0_B' 100
'EX_cpd00011_e0_B' 0
'EX_cpd11416_c0_B' 0
'EX_cpd01414_e0_B' 0
'EX_cpd00034_e0_B' 100
'EX_cpd00063_e0_B' 100
'EX_cpd00149_e0_B' 100
'EX_cpd00029_e0_B' 10
'EX_cpd00205_e0_B' 100
'EX_cpd00048_e0_B' 0
'EX_cpd00013_e0_B' 100
'EX_cpd00009_e0_B' 100
'EX_cpd00443_e0_B' 0.1
'EX_cpd00030_e0_B' 100
'EX_cpd00268_e0_B' 100
'EX_cpd00528_e0_B' 100
'EX_cpd11640_e0_B' 0
'EX_cpd00197_e0_B' 0
'EX_cpd00430_e0_B' 0
'EX_cpd00854_e0_B' 0
'EX_cpd00426_e0_B' 0
'EX_cpd00604_e0_B' 0
'EX_cpd00153_e0_B' 0

*quinol import rxns
'tr_cpd15560_B' 1000
'tr_cpd15561_B' 1000

*fumarate import rxn
'tr_cpd00106_B' 10

*succinate import rxn
'tr_cpd00036_B' 10

*butyrate import rxn
'tr_cpd00211_B' 10

*butyrate phosphorylation rxn
'rxn00873' 1000

*NAD/NADH import rxns
'tr_cpd00003_B' 1000
'tr_cpd00004_B' 1000
/
