# Supplementary material for: Modeling the Interplay between Photosynthesis, CO2 Fixation, and the Quinone Pool in a Purple Non-Sulfur Bacterium
Source: Sci Rep. 2019 Sep 2;9:12638. doi: 10.1038/s41598-019-49079-z (PMC6718658; doi:10.1038/s41598-019-49079-z)
Supplement: Supplementary file 4 — Supplementary File S4 [file 41598_2019_49079_MOESM4_ESM.xlsx]

## Sheet: Calculating model accuracy
rxn ID	comments	MFA flux	MFA average	MFA Confidence Interval (CI)	pFBA flux	AVG_ERR =|MFA-pFBA|	AVG_ERR - CI	Actual Error
PGI	F6P => G6P	1.8 +/- 0.6	1.8	0.6	1.5	0.3	-0.3	0
OPPP	last rxn in OPPP	0 +/- 0.5	0	0.5	0	0	-0.5	0
TA	F6P + E4P => S7P + G3P	2.2	2.2	0	0	2.2	2.2	2.2
Ald	G3P + G3P => F6P	11	11	0	13.8	2.8	2.8	2.8
TK1	F6P + G3P => E4P + R5P	11.2 +/- 1.2	11.2	1.2	12	0.8	-0.4	0
GAPDH	3PG =>=> G3P	59.5 +/- 6.7	59.5	6.7	60.8	1.3	-5.4	0
Rubisco	RubisCO	29.6 +/- 3.9	29.6	3.9	29.7	0.1	-3.8	0
Eno	PEP => 3PG	6.3 +/- 1.3	6.3	1.3	1.3	5	3.7	3.7
TK2	G3P + S7P => R5P	10.1 +/- 1.2	10.1	1.2	10.2	0.1	-1.1	0
S7	E4P + G3P => S7P	12.4	12.4	0	10.3	2.1	2.1	2.1
PK	PEP => Pyr	14.1 +/- 1.5	14.1	1.5	7.9	6.2	4.7	4.7
PDH/POR	AcCoA => Pyr	2.4 +/- 1.9	2.4	1.9	0	2.4	0.5	0.5
CSyn	OAA + AcCoA => Cit	45.9 +/- 1.2	45.9	1.2	45.9	0	-1.2	0
MSyn	AcCoA + Glxt => Mal	37.2 +/- 1.1	37.2	1.1	35.3	1.9	0.8	0.8
PEPCK	OAA => PEP	22.9 +/- 0.9	22.9	0.9	12.7	10.2	9.3	9.3
IDH	Cit => aKG	8.7 +/- 0.6	8.7	0.6	9.8	1.1	0.5	0.5
ILy	Cit => Glxt + Suc	37.2 +/- 1.1	37.2	1.1	36.1	1.1	0	0
aKDH	aKG => Suc	2.0 +/- 0.2	2	0.2	0	2	1.8	1.8
SDH	Suc =>=> Mal	38.4 +/- 1.1	38.4	1.1	39.1	0.7	-0.4	0
MDH	Mal => OAA	75.6 +/- 1.7	75.6	1.7	78.4	2.8	1.1	1.1
MEnz	Mal => Pyr	0.0 +/- 0.7	0	0.7	0	0	-0.7	0
Uptake	Ace => AcCoA	100	100	0	100.1	0.1	0.1	0.1
							Sum of Error	29.6
							Sum of pFBA fluxes	504.9
							Prediction % Error	5.86255
