# Supplementary material for: Modeling the Interplay between Photosynthesis, CO2 Fixation, and the Quinone Pool in a Purple Non-Sulfur Bacterium
Source: Sci Rep. 2019 Sep 2;9:12638. doi: 10.1038/s41598-019-49079-z (PMC6718658; doi:10.1038/s41598-019-49079-z)
Supplement: Supplementary file 5 — Supplementary File S5 [file 41598_2019_49079_MOESM5_ESM.xlsx]

## Sheet: predicted essential rxn GPRs
Reaction	GPR
rxn00351	(RPA0322 )
rxn03408	(RPA3530)
rxn00646	(WP_042440790.1)
rxn01673	(RPA0866 or RPA3056 )
rxn02000	(RPA0118 )
rxn13783	#N/A
rxn00258	(RPA3117)
rxn00800	((RPA3817) or (RPA3817 ))
rxn02898	(RPA2540 )
rxn02320	RPA4439
rxn02504	(RPA1839)
rxn04996	(Rpal_4255 )
rxn00898	(RPA2155 or RPA2341 or RPA1463 or RPA3472)
rxn10205	(RPA3119)
rxn02988	(RPA1055)
rxn00678	(RPA3117 )
rxn00710	(RPA0337)
rxn11944	(RPA2181 or RPA2397 )
rxn08710	(RPA3989 )
rxn03181	(RPA1159 )
rxn10214	(RPA4334 or RPA4733 )
rxn00337	(RPA0629)
rxn00902	(RPA2046 or RPA4665)
rxn01739	(RPA0504)
rxn02400	(WP_042441386.1)
rxn01974	(RPA0250)
rxn05358	(RPA3075)
rxn00100	(RPA0300 )
rxn00789	RPA1149
rxn02374	#N/A
rxn03436	((RPA2035 ) or (RPA2035 ))
rxn02264	(RPA0562 )
rxn02212	(RPA0503 or RPA4052)
rxn10481	(WP_042441476.1 or RPA0013 )
rxn00802	(RPA4743 )
rxn02160	(Rpal_0973 )
rxn01997	(RPA4053 or WP_042441246.1)
rxn01362	((RPA4724 ) or (RPA0597 or RPA3091 ))
rxn02933	RPA3717 or RPA0818
rxn08551	(RPA3119 )
rxn10213	(RPA4733 or RPA4334 )
rxn05039	(RPA4661)
rxn01465	(RPA3118 or RPA1069 )
rxn03052	(RPA2397 or RPA2181)
rxn01643	(RPA0230)
rxn02175	((RPA2601 or RPA1549) or (RPA4048 ))
rxn02835	RPA3390
rxn01675	(RPA0120)
rxn00656	(RPA2596 )
rxn03435	(RPA2035)
rxn03080	(RPA2728 )
rxn00213	(RPA0887)
rxn13784	#N/A
rxn08801	(RPA3156 or RPA3298)
rxn00790	((RPA3091 or RPA0597 ) or (RPA2890))
rxn08311	(RPA2917)
rxn03919	(RPA4661 )
rxn10124	(RPA2873)
rxn10227	(WP_042441508.1 )
rxn09210	(WP_042441508.1)
rxn00532	(RPA0230 )
rxn00132	(WP_042441386.1 )
rxn03159	(RPA2909 )
rxn01000	((RPA3695 ) or (RPA1712))
rxn01300	(RPA4270 )
rxn01100	(RPA3286 or RPA1200 or RPA0943 )
rxn00838	(RPA4295 )
rxn00102	((RPA0799 ) or (RPA0794 or RPA0232 or RPA1259))
rxn01255	(RPA1201 )
rxn00527	RPA4331
rxn13782	#N/A
rxn01917	(RPA0629)
rxn03135	#N/A
rxn03147	(RPA3051)
rxn02811	((WP_011155803.1 ) or (WP_011155808.1) or ((WP_011155803.1 ) and (WP_011155808.1 )))
rxn03062	((RPA0227) or (RPA0227 ))
rxn00829	(WP_042440910.1 )
rxn09113	(RPA1170 )
rxn10215	(RPA4733 or RPA4334)
rxn02402	(RPA2179 )
rxn05452	(RPA3075 )
rxn05465	(RPA3075)
rxn06023	(WP_042440827.1)
rxn08756	(Rpal_4255 )
rxn03167	(RPA4514 or RPA4191 or RPA0391 )
rxn03005	(RPA3052)
rxn03437	(RPA2155 or RPA1463 or RPA2341 or RPA3472 )
rxn00313	(RPA4741)
rxn02895	(RPA1162 )
rxn02934	(RPA0650 or RPA4352 or RPA1765 or WP_042441193.1 or RPA1758 or RPA4339 or RPA1706 or WP_041809473.1 or RPA0482 or RPA0383 or RPA1811 or RPA1411 or WP_011157292.1 or RPA2316 or RPA1761 or RPA0416 or WP_042441626.1 or RPA0484 or RPA4321 or RPA2765 or RPA1238 or RPA3795 or RPA2145 or RPA0462 or RPA3453)
rxn01996	(RPA2934)
rxn10221	(RPA2917)
rxn02155	(RPA0165)
rxn02866	(RPA1699 or RPA1614)
rxn01018	(RPA3117)
rxn03146	(WP_042441205.1 )
rxn02789	((WP_011155803.1) or (WP_011155808.1) or ((WP_011155808.1) and (WP_011155803.1 )))
rxn00799	(RPA3876 )
rxn02405	((RPA3694 ) or (RPA2917 ))
rxn02200	((RPA1840 ) or (RPA0061 ))
rxn00602	(RPA1835 or RPA1837 )
rxn01069	(WP_012494520.1 )
rxn00791	(RPA2890)
rxn03150	(RPA0993)
rxn02285	(RPA3528 )
rxn09310	#N/A
rxn02834	RPA4705 or RPA0314
rxn00770	(RPA4362)
rxn05195	#N/A
rxn00175	(WP_011155779.1 )
rxn01208	(RPA0227 )
rxn00260	(WP_042441707.1 or WP_042440686.1 or RPA0105)
rxn00461	(RPA4533)
rxn10473	(RPA3953 or RPA1465 )
rxn03136	((RPA3817 ) or (RPA3817 ))
rxn02937	((RPA3051) or (RPA3051 ))
rxn10226	(WP_042441508.1)
rxn09272	RPA0216 and RPA0217 and RPA0218 and RPA0219
rxn02213	(RPA4601 or RPA2437)
rxn05454	(RPA3075 )
rxn10206	(RPA3119 )
rxn00834	(RPA2200 or WP_042441663.1)
rxn00599	(RPA1554 or RPA0854 )
rxn00704	(RPA3321 )
rxn03909	(RPA0952)
rxn09449	(RPA1234 or RPA2146 or RPA4443 or RPA0464 or RPA4267 )
rxn01790	((RPA2035 ) or (RPA0020 or WP_042440969.1 or RPA4562) or (RPA4562 or RPA0020 or WP_042440969.1))
rxn03638	RPA2659
rxn02897	(RPA0712 or RPA2094 )
rxn10260	(RPA1170 )
rxn00141	(RPA4015)
rxn02473	((RPA0309) or (RPA2356 ))
rxn01434	(RPA0392 )
rxn00912	(RPA3098 )
rxn10259	(RPA1170)
rxn00119	((RPA3229 ) or (RPA3069 ))
rxn02008	(RPA3532 )
rxn03904	(RPA3533 )
rxn03901	(RPA0044 )
rxn03164	(RPA3534 )
rxn00256	(RPA4665 or RPA2046 )
rxn03004	((RPA3052 ) or (RPA3052 ))
rxn00138	(RPA4180)
rxn06729	(RPA2911 )
rxn01485	(RPA4318 )
rxn03031	((RPA0626) or (RPA0626 ))
rxn02465	(RPA2491)
rxn01791	(RPA3155 )
rxn10220	(RPA2917 )
rxn01513	((RPA2775) or (WP_042441583.1 ))
rxn00686	(RPA0467 or RPA3040 )
rxn05467	#N/A
rxn00117	(RPA0866 or RPA3056 )
rxn01520	(RPA3493)
rxn00493	RPA4331
rxn00293	RPA2659
rxn05383	(RPA3075 )
rxn00029	RPA2712
rxn00060	RPA1505
rxn00137	RPA1625
rxn00224	RPA0875
rxn00371	(RPA0732 and RPA0733 and RPA0734 and RPA0735 and RPA0736)
rxn00414	(RPA1276 and RPA4071)
rxn00474	(RPA0069 and RPA0070)
rxn00555	RPA2660
rxn00612	RPA0254
rxn00623	RPA4213 or RPA3711
rxn00676	RPA0531 or RPA1703 or RPA1756 or RPA0817 or RPA3466 or RPA3715 or RPA4346 or RPA3194 or RPA2304
rxn00693	RPA3702
rxn00747	RPA2888
rxn00806	RPA4370
rxn00832	RPA0028
rxn00903	RPA4370
rxn00907	RPA0413
rxn05947	RPA1580
rxn00957	#N/A
rxn00979	#N/A
rxn01117	RPA0879
rxn05349	#N/A
rxn01256	#N/A
rxn01332	RPA1984 or RPA0027
rxn05231	RPA2977
rxn06076	RPA2977
rxn01504	#N/A
rxn01575	RPA4370
rxn01637	RPA4773
rxn01644	#N/A
rxn01682	(RPA0069 and RPA0070)
rxn01740	RPA4325
rxn01973	RPA0624
rxn02011	RPA3535
rxn02056	RPA4215
rxn06334	RPA0995 or RPA1236 or RPA1612 or RPA1699 or RPA1708 or RPA1709 or RPA1710 or RPA1762 or RPA2137 or RPA0480 or RPA0481 or RPA0740 or RPA0780 or RPA0816 or RPA4553 or RPA4598 or RPA4798 or RPA4799 or RPA4002 or RPA3289
rxn02287	RPA4215 or RPA2082
rxn02288	RPA1509
rxn02331	RPA2879
rxn02404	#N/A
rxn02476	RPA0061
rxn02507	RPA2891
rxn02508	RPA0068
rxn02774	RPA4215
rxn02889	RPA2539 or RPA2538
rxn02938	#N/A
rxn05347	RPA3072 or RPA2020 or RPA2019 or RPA0426
rxn05329	(RPA2912 and RPA0425)
rxn05322	RPA1199 or RPA0427 or RPA4568
rxn03084	(RPA1597 and RPA3818 and RPA3820)
rxn03087	RPA4773
rxn05339	RPA2160 or RPA1683 or RPA1684 or RPA0895 or RPA0896 or RPA4596 or RPA4657 or RPA3074 or RPA3304 or RPA2417
rxn05338	RPA2160 or RPA1683 or RPA1684 or RPA0895 or RPA0896 or RPA4596 or RPA4657 or RPA3074 or RPA3304 or RPA2417
rxn05333	(RPA2912 and RPA0425)
rxn05341	RPA2160 or RPA1683 or RPA1684 or RPA0895 or RPA0896 or RPA4596 or RPA4657 or RPA3074 or RPA3304 or RPA2417
rxn05334	(RPA2912 and RPA0425)
rxn03130	#N/A
rxn06723	RPA2913
rxn03137	RPA0028
rxn05342	RPA2160 or RPA1683 or RPA1684 or RPA0895 or RPA0896 or RPA4596 or RPA4657 or RPA3074 or RPA3304 or RPA2417
rxn03175	RPA0312
rxn03182	RPA1158
rxn05324	RPA1199 or RPA0427 or RPA4568
rxn05345	RPA3072 or RPA2020 or RPA2019 or RPA0426
rxn05346	RPA3072 or RPA2020 or RPA2019 or RPA0426
rxn05337	RPA2160 or RPA1683 or RPA1684 or RPA0895 or RPA0896 or RPA4596 or RPA4657 or RPA3074 or RPA3304 or RPA2417
rxn05330	(RPA2912 and RPA0425)
rxn05326	RPA1199 or RPA0427 or RPA4568
rxn05350	RPA3072 or RPA2020 or RPA2019 or RPA0426
rxn05325	RPA1199 or RPA0427 or RPA4568
rxn05343	RPA3072 or RPA2020 or RPA2019 or RPA0426
rxn05327	RPA1199 or RPA0427 or RPA4568
rxn05348	RPA3072 or RPA2020 or RPA2019 or RPA0426
rxn05340	RPA2160 or RPA1683 or RPA1684 or RPA0895 or RPA0896 or RPA4596 or RPA4657 or RPA3074 or RPA3304 or RPA2417
rxn05331	(RPA2912 and RPA0425)
rxn03439	RPA1158
rxn06865	RPA2017
rxn03511	RPA3985
rxn03537	RPA0714
rxn03538	RPA2095 or RPA1257
rxn03916	RPA3984
rxn03917	RPA3987
rxn03918	RPA3984
rxn04786	#N/A
rxn05029	RPA0717 or RPA4751
rxn07465	#N/A
rxn00558	RPA3634
rxn08713	#N/A
rxn05144	#N/A
rxn05400	#N/A
rxn02003	RPA0119
rxn10266	#N/A
rxn05443	#N/A
rxn01647	#N/A
rxn05375	#N/A
rxn05406	#N/A
rxn05367	#N/A
rxn03108	RPA3971
rxn05363	#N/A
rxn05359	#N/A
rxn05437	#N/A
rxn04675	#N/A
rxn02832	#N/A
rxn13477	#N/A
rxn08618	#N/A
rxn05369	#N/A
rxn05385	#N/A
rxn08708	#N/A
rxn08583	#N/A
rxn00392	RPA4379
rxn00122	RPA4379
rxn05150	#N/A
rxn02286	RPA3529
rxn05393	#N/A
rxn09225	#N/A
rxn11946	RPA0603
rxn05386	#N/A
rxn08620	#N/A
rxn05405	#N/A
rxn10232	#N/A
rxn08709	#N/A
rxn05389	#N/A
rxn09345	#N/A
rxn04954	RPA3701
rxn01213	#N/A
rxn05371	#N/A
rxn05439	#N/A
rxn08619	#N/A
rxn05392	#N/A
rxn01607	#N/A
rxn08711	#N/A
rxn05444	#N/A
rxn01466	RPA0524 or RPA1519
rxn02475	RPA2726
rxn05440	#N/A
rxn05514	#N/A
rxn03893	RPA1153
rxn10265	#N/A
rxn05436	#N/A
rxn03891	#N/A
rxn10199	#N/A
rxn10474	#N/A
rxn05379	#N/A
rxn03397	RPA0083
rxn05360	#N/A
rxn01501	#N/A
rxn05384	#N/A
rxn05377	#N/A
rxn05404	#N/A
rxn02831	#N/A
rxn05398	#N/A
rxn02341	RPA0081
rxn08131	#N/A
rxn05401	#N/A
rxn10233	#N/A
rxn00851	RPA3525
rxn06848	#N/A
rxn05368	#N/A
rxn02474	RPA2726
rxn03393	RPA0931
rxn05365	#N/A
rxn00299	RPA3391
rxn05373	#N/A
rxn05434	#N/A
rxn00048	RPA2727
rxn05488	#N/A
rxn12008	#N/A
rxn05364	#N/A
rxn08333	#N/A
rxn03395	RPA0603
rxn12510	RPA0315
rxn10954	#N/A
rxn09106	#N/A
rxn05441	#N/A
rxn05206	#N/A
rxn10094	#N/A
rxn00300	RPA1093
rxn02305	RPA3576
rxn05361	#N/A
rxn05442	#N/A
rxn09202	#N/A
rxn05402	#N/A
rxn05433	#N/A
rxn01258	#N/A
rxn12239	#N/A
rxn05466	#N/A
rxn05380	#N/A
rxn05145	#N/A
rxn09177	RPA0081
rxn00438	RPA2730
rxn01603	RPA0072
rxn10421	#N/A
rxn05388	#N/A
rxn05040	RPA1093
rxn05396	#N/A
rxn05372	#N/A
rxn08712	#N/A
rxn05618	#N/A
rxn05435	#N/A
rxn00340	#N/A
rxn08954	#N/A
rxn05397	#N/A
rxn05381	#N/A
rxn05390	#N/A
rxn05376	#N/A
rxn05438	#N/A
rxn05394	#N/A
rxn02322	#N/A
rxn05176	#N/A
rxn_sox0	#N/A
rxn00781	#N/A

## Sheet: in vivo essential genes
Gene ID
RPA0013
RPA0014
RPA0016
RPA0017
RPA0018
RPA0028
RPA0043
RPA0061
RPA0063
RPA0068
RPA0069
RPA0070
RPA0071
RPA0072
RPA0073
RPA0082
RPA0083
RPA0086
RPA0163
RPA0164
RPA0165
RPA0176
RPA0177
RPA0178
RPA0179
RPA0185
RPA0188
RPA0189
RPA0192
RPA0202
RPA0203
RPA0204
RPA0205
RPA0206
RPA0216
RPA0217
RPA0218
RPA0219
RPA0230
RPA0256
RPA0300
RPA0309
RPA0311
RPA0312
RPA0313
RPA0314
RPA0315
RPA0322
RPA0327
RPA0337
RPA0340
RPA0360
RPA0392
RPA0411
RPA0413
RPA0425
RPA0471
RPA0489
RPA0496
RPA0498
RPA0503
RPA0504
RPA0519
RPA0524
RPA0592
RPA0603
RPA0604
RPA0607
RPA0629
RPA0662
RPA0673
RPA0797
RPA0822
RPA0839
RPA0843
RPA0844
RPA0845
RPA0846
RPA0847
RPA0865
RPA0875
RPA0879
RPA0887
RPA0891
RPA0892
RPA0914
RPA0943
RPA0944
RPA0952
RPA1025
RPA1039
RPA1040
RPA1053
RPA1054
RPA1069
RPA1093
RPA1149
RPA1150
RPA1153
RPA1158
RPA1159
RPA1164
RPA1170
RPA1193
RPA1196
RPA1201
RPA1276
RPA1463
RPA1505
RPA1509
RPA1514
RPA1597
RPA1838
RPA1839
RPA1840
RPA1856
RPA1921
RPA1981
RPA1983
RPA1986
RPA2006
RPA2007
RPA2017
RPA2018
RPA2019
RPA2020
RPA2022
RPA2029
RPA2035
RPA2083
RPA2200
RPA2203
RPA2437
RPA2464
RPA2465
RPA2466
RPA2467
RPA2491
RPA2504
RPA2557
RPA2590
RPA2601
RPA2655
RPA2659
RPA2660
RPA2671
RPA2712
RPA2724
RPA2725
RPA2726
RPA2727
RPA2728
RPA2730
RPA2740
RPA2775
RPA2867
RPA2874
RPA2879
RPA2886
RPA2890
RPA2905
RPA2907
RPA2909
RPA2911
RPA2912
RPA2913
RPA2916
RPA2920
RPA2936
RPA2937
RPA2938
RPA2939
RPA2940
RPA2941
RPA2942
RPA2943
RPA2944
RPA2945
RPA2949
RPA2950
RPA2951
RPA2952
RPA2977
RPA3051
RPA3056
RPA3069
RPA3071
RPA3073
RPA3074
RPA3075
RPA3117
RPA3118
RPA3119
RPA3391
RPA3429
RPA3433
RPA3492
RPA3493
RPA3521
RPA3573
RPA3574
RPA3575
RPA3576
RPA3644
RPA3694
RPA3740
RPA3742
RPA3743
RPA3812
RPA3815
RPA3817
RPA3818
RPA3820
RPA3834
RPA3956
RPA3971
RPA3979
RPA3982
RPA3984
RPA3985
RPA3987
RPA3989
RPA4016
RPA4018
RPA4071
RPA4075
RPA4174
RPA4175
RPA4270
RPA4295
RPA4309
RPA4318
RPA4325
RPA4331
RPA4362
RPA4366
RPA4370
RPA4379
RPA4437
RPA4439
RPA4440
RPA4498
RPA4531
RPA4724
RPA4733
RPA4741
RPA4743
RPA4765
RPA4772
RPA4773
RPA4776

## Sheet: in_silico vs in_vivo ess. genes
in silico essential	in vivo essential	Essential in Both
RPA3530	RPA1840	RPA0322
WP_042440790.1	RPA0063	RPA3117
RPA0118	RPA1053	RPA4439
RPA2540	RPA3817	RPA1839
Rpal_4255	RPA4018	RPA3119
RPA1055	RPA0163	RPA0337
WP_042441386.1	RPA1054	RPA3989
RPA0250	RPA4733	RPA1159
RPA0562	RPA3069	RPA0629
Rpal_0973	RPA0411	RPA0504
RPA4661	RPA0604	RPA3075
RPA3390	RPA1986	RPA0300
RPA0120	RPA4175	RPA1149
RPA2596	RPA4440	RPA4743
RPA2917	RPA0503	RPA0230
RPA2873	RPA2724	RPA2035
WP_042441508.1	RPA2916	RPA2728
WP_042440910.1	RPA3071	RPA0887
RPA2179	RPA4724	RPA2909
WP_042440827.1	RPA4531	RPA4270
RPA3052	RPA4016	RPA4295
RPA1162	RPA3118	RPA1201
RPA2934	RPA2504	RPA4331
WP_042441205.1	RPA2601	RPA3051
RPA3876	RPA1981	RPA1170
WP_012494520.1	RPA3056	RPA4741
RPA0993	RPA0360	RPA0165
RPA3528	RPA3815	RPA2890
WP_011155779.1	RPA4437	RPA4362
RPA0227	RPA0340	RPA0216
RPA4533	RPA4366	RPA0217
RPA3321	RPA3694	RPA0218
RPA4015	RPA0013	RPA0219
RPA3098	RPA2874	RPA0952
RPA3532	RPA0943	RPA2659
RPA3533	RPA2083	RPA0392
RPA0044	RPA4075	RPA2911
RPA3534	RPA2200	RPA4318
RPA4180	RPA1983	RPA2491
RPA3155	RPA0309	RPA3493
RPA1625	RPA2467	RPA2712
RPA0732	RPA2907	RPA1505
RPA0733	RPA2920	RPA0875
RPA0734	RPA2775	RPA1276
RPA0735	RPA4174	RPA4071
RPA0736	RPA4309	RPA0069
RPA0254	RPA0202	RPA0070
RPA3702	RPA0592	RPA2660
RPA2888	RPA3834	RPA4370
RPA1580	RPA4765	RPA0028
RPA0624	RPA2029	RPA0413
RPA3535	RPA0189	RPA0879
RPA4215	RPA2007	RPA2977
RPA2891	RPA2006	RPA4773
RPA0714	RPA0188	RPA4325
RPA3634	RPA1514	RPA1509
RPA0119	RPA0164	RPA2879
RPA3529	RPA0892	RPA0061
RPA3701	RPA0185	RPA0068
RPA0081	RPA2867	RPA2912
RPA3525	RPA2203	RPA0425
RPA0931	RPA1463	RPA1597
	RPA0524	RPA3818
	RPA1069	RPA3820
	RPA0192	RPA2913
	RPA2437	RPA0312
	RPA0071	RPA1158
	RPA0314	RPA2017
	RPA2020	RPA3985
	RPA0891	RPA3984
	RPA0496	RPA3987
	RPA2019	RPA3971
	RPA0498	RPA4379
	RPA3074	RPA0603
		RPA2726
		RPA1153
		RPA0083
		RPA3391
		RPA2727
		RPA0315
		RPA1093
		RPA3576
		RPA2730
		RPA0072
		RPA0176
		RPA0177
		RPA0178
		RPA0179
		RPA0843
		RPA0844
		RPA0845
		RPA0846
